# Supplementary material for: Genomic loci mispositioning in Tmem120a knockout mice yields latent lipodystrophy
Source: Nat Commun. 2022 Jan 13;13:321. doi: 10.1038/s41467-021-27869-2 (PMC8758788; doi:10.1038/s41467-021-27869-2)
Supplement: Supplementary file 4 — Supplementary Data 1 [file 41467_2021_27869_MOESM4_ESM.xlsx]

## Sheet: Sheet1
Supplementry Data S1. Phenotype of Control versus Tmem120a–/– mice
females	low fat diet					high fat diet
	control	SEM	Tmem120a -/-	SEM	P	control	SEM	Tmem120a-/-	SEM	P
body weight [g]	28.01	0.9	27.63	1.1	0.323	42.41	1.35	35.3	1.1	0.0017
body lenghth [cm]	9.36	0.22	8.9	0.26	0.209	10.188	0.13	9.41	0.11	0.001
tail [cm]	8.3	0.12	7.78	0.11	0.006	8.02	0.1	7.65	0.08	0.009
liver [g]	1.516	0.15	1.486	0.11	0.886	1.957	0.098	1.693	0.108	0.097
brain [g]	0.449	0.008	0.456	0.006	0.567	0.429	0.01	0.44	0.006	0.362
heart [g]	0.185	0.01	0.187	0.01	0.732	0.19	0.007	0.193	0.013	0.803
spleen [g]	0.128	0.002	0.128	0.006	0.829	0.131	0.008	0.127	0.002	0.673
fasting insulin [ng/mL]	0.748	0.16	0.62	0.11	0.541	1.536	0.12	2.976	0.26	0.0009
fasting leptin [ng/mL]	14.29	2.19	11.93	2.29	0.526	45.77	3.78	27.15	6.08	0.048
fasting HMW adiponectin [ug/mL]	10.3	1.03	10.57	0.77	0.865	7.2	0.2	5.66	0.12	0.004
fasting triglycerides [mg/dL]	194	7.8	212.3	20.6	0.527	290.2	14	272.7	12.9	0.392
fasting NEFA [mEq/L]	1.96	0.1	1.87	0.12	0.582	1.88	0.14	1.88	0.31	0.99
