# Supplementary material for: Genomic loci mispositioning in Tmem120a knockout mice yields latent lipodystrophy
Source: Nat Commun. 2022 Jan 13;13:321. doi: 10.1038/s41467-021-27869-2 (PMC8758788; doi:10.1038/s41467-021-27869-2)
Supplement: Supplementary file 5 — Supplementary Data 2 [file 41467_2021_27869_MOESM5_ESM.xlsx]

## Sheet: Sheet1
Supplementary Data S2. RNA-Seq data from Control versus Tmem120a–/– mouse iWAT
gene	log2FoldChange	lfcSE	pvalue	padj	chr	start	end	name	strand	biotype
ENSMUSG00000050550	8.97987	0.981427	5.70323e-20	1.26258e-15	chr4	18844202	18845679	Gm11868	-	processed_pseudogene
ENSMUSG00000099660	22.1212	3.29492	1.89727e-11	2.10009e-07	chrY	3766452	3767372	Gm2316	+	processed_pseudogene
ENSMUSG00000028262	1.34716	0.235936	1.13077e-08	7.26286e-05	chr3	144796559	144819494	Clca2	-	protein_coding
ENSMUSG00000084024	-4.39651	0.773427	1.31229e-08	7.26286e-05	chr15	5208913	5210147	Gm15937	+	processed_pseudogene
ENSMUSG00000095732	-14.1277	2.66609	1.16418e-07	0.000436249	chr6	124304297	124304428	Gm25311	-	snoRNA
ENSMUSG00000067006	1.20614	0.227737	1.18235e-07	0.000436249	chr1	106861173	106883348	Serpinb5	+	protein_coding
ENSMUSG00000081811	6.86694	1.31545	1.78718e-07	0.00056521	chr11	26409207	26410501	Gm12713	+	processed_pseudogene
ENSMUSG00000022884	0.770362	0.149165	2.41082e-07	0.000642636	chr16	23107444	23114136	Eif4a2	+	protein_coding
ENSMUSG00000073723	21.5438	4.1837	2.61258e-07	0.000642636	chr4	144106474	144110101	Gm13102	+	protein_coding
ENSMUSG00000032263	0.789614	0.154669	3.30492e-07	0.000731643	chr9	83925145	84124240	Bckdhb	+	protein_coding
ENSMUSG00000092811	6.94431	1.41799	9.71624e-07	0.00195544	chr2	22666658	22666752	Gm23636	+	miRNA
ENSMUSG00000020216	5.64862	1.17984	1.68768e-06	0.00311348	chr10	80808496	80813498	Jsrp1	-	protein_coding
ENSMUSG00000000031	1.74336	0.366959	2.02599e-06	0.0034501	chr7	142575529	142578143	H19	-	lincRNA
ENSMUSG00000054146	2.62643	0.563849	3.19244e-06	0.00504817	chr11	100131758	100135928	Krt15	-	protein_coding
ENSMUSG00000098715	-6.84708	1.48421	3.96365e-06	0.00555088	chr6	48718607	48752600	Gm28053	+	protein_coding
ENSMUSG00000061723	6.13713	1.33104	4.01184e-06	0.00555088	chr7	142498836	142516009	Tnnt3	+	protein_coding
ENSMUSG00000062151	4.08365	0.897935	5.42049e-06	0.00658974	chr9	73479422	73968966	Unc13c	-	protein_coding
ENSMUSG00000096385	4.72003	1.04158	5.8541e-06	0.00658974	chr9	3003346	3006948	Gm11168	+	protein_coding
ENSMUSG00000017300	5.66754	1.25111	5.89806e-06	0.00658974	chr2	164777161	164779967	Tnnc2	-	protein_coding
ENSMUSG00000026407	3.8751	0.8558	5.95333e-06	0.00658974	chr1	136052750	136119822	Cacna1s	+	protein_coding
ENSMUSG00000035580	-5.26011	1.1714	7.10786e-06	0.00749304	chr17	52602709	52979194	Kcnh8	+	protein_coding
ENSMUSG00000028976	4.33795	0.979314	9.44171e-06	0.00950094	chr4	150119283	150144169	Slc2a5	+	protein_coding
ENSMUSG00000031461	4.27129	0.98391	1.41742e-05	0.013643	chr8	15057653	15133541	Myom2	+	protein_coding
ENSMUSG00000095891	4.07207	0.942545	1.55827e-05	0.0143738	chr9	3025417	3033289	Gm10717	+	protein_coding
ENSMUSG00000006457	5.5943	1.30369	1.77779e-05	0.0150865	chr19	4861223	4877909	Actn3	-	protein_coding
ENSMUSG00000030730	6.055	1.4113	1.78362e-05	0.0150865	chr7	126445858	126463108	Atp2a1	-	protein_coding
ENSMUSG00000093726	3.43596	0.802144	1.83998e-05	0.0150865	chr14	67673177	67675106	Gm20667	-	sense_overlapping
ENSMUSG00000044951	3.61899	0.849251	2.03153e-05	0.0152403	chr13	32700827	32783954	Mylk4	-	protein_coding
ENSMUSG00000045657	1.40782	0.331301	2.14384e-05	0.0152403	chr18	37411664	37414514	Pcdhb10	+	protein_coding
ENSMUSG00000101997	-4.08077	0.960872	2.16708e-05	0.0152403	chr1	90453394	90454501	Gm28722	-	lincRNA
ENSMUSG00000087090	9.32253	2.19651	2.19327e-05	0.0152403	chr7	142544609	142558596	Nctc1	-	processed_transcript
ENSMUSG00000027022	5.82617	1.37416	2.2371e-05	0.0152403	chr2	67446002	67526614	Xirp2	+	protein_coding
ENSMUSG00000079278	6.26456	1.4788	2.27301e-05	0.0152403	chr5	116038755	116083244	Tmem233	-	protein_coding
ENSMUSG00000072720	6.17252	1.45935	2.34063e-05	0.0152403	chr5	112688876	112896362	Myo18b	-	protein_coding
ENSMUSG00000058626	-7.17265	1.70037	2.46159e-05	0.0155699	chr17	45630204	45659325	Capn11	-	protein_coding
ENSMUSG00000030672	4.63193	1.10145	2.60719e-05	0.0160328	chr7	127211608	127214298	Mylpf	+	protein_coding
ENSMUSG00000008658	3.59481	0.861319	2.99805e-05	0.017938	chr16	6809222	7412479	Rbfox1	+	protein_coding
ENSMUSG00000038670	5.5072	1.32409	3.19309e-05	0.0186023	chr7	44501699	44524669	Mybpc2	-	protein_coding
ENSMUSG00000004885	2.33756	0.565495	3.57053e-05	0.0202678	chr3	87948666	87953376	Crabp2	+	protein_coding
ENSMUSG00000038473	-1.81233	0.440002	3.80662e-05	0.0210677	chr1	170302668	170589861	Nos1ap	-	protein_coding
ENSMUSG00000092918	-3.72416	0.915679	4.76005e-05	0.0257019	chr2	127040561	127040685	Gm24081	+	miRNA
ENSMUSG00000031097	5.308	1.30867	4.99121e-05	0.0263085	chr7	142441808	142444410	Tnni2	+	protein_coding
ENSMUSG00000044938	4.44565	1.09825	5.16737e-05	0.0266035	chr9	77636500	77660127	Klhl31	+	protein_coding
ENSMUSG00000020932	5.67598	1.40688	5.4733e-05	0.0273327	chr11	102887336	102900912	Gfap	-	protein_coding
ENSMUSG00000068614	6.09927	1.51312	5.55593e-05	0.0273327	chr2	114047282	114053548	Actc1	-	protein_coding
ENSMUSG00000005716	5.00621	1.24486	5.78287e-05	0.0278307	chr15	78191114	78206400	Pvalb	-	protein_coding
ENSMUSG00000075307	4.7278	1.17939	6.10589e-05	0.02876	chr2	69670120	69684230	Klhl41	+	protein_coding
ENSMUSG00000057003	5.9982	1.50002	6.36761e-05	0.0289377	chr11	67238029	67260446	Myh4	+	protein_coding
ENSMUSG00000084785	-3.00781	0.752448	6.40504e-05	0.0289377	chr2	114654425	114697839	Gm13972	+	processed_transcript
ENSMUSG00000025141	7.06211	1.77072	6.65567e-05	0.0290497	chr11	120646031	120648158	Myadml2	-	protein_coding
ENSMUSG00000055489	6.22327	1.5609	6.69227e-05	0.0290497	chr7	51511029	51598709	Ano5	+	protein_coding
ENSMUSG00000094634	-2.79993	0.705273	7.18719e-05	0.0299836	chr14	6020654	6108665	Gm3468	-	protein_coding
ENSMUSG00000038375	-0.732325	0.184645	7.30546e-05	0.0299836	chr2	155381059	155389850	Trp53inp2	+	protein_coding
ENSMUSG00000049881	-1.57688	0.397616	7.31374e-05	0.0299836	chr1	157412352	157420236	2810025M15Rik	+	transcribed_processed_pseudogene
ENSMUSG00000020061	4.78877	1.21381	7.97158e-05	0.0320863	chr10	88518279	88605152	Mybpc1	-	protein_coding
ENSMUSG00000028396	5.5897	1.43673	0.000100013	0.0395373	chr4	73939371	73950846	2310002L09Rik	-	protein_coding
ENSMUSG00000036815	1.88574	0.486168	0.000104981	0.0407731	chr1	123321471	124045559	Dpp10	-	protein_coding
ENSMUSG00000087779	-6.66471	1.72706	0.000113853	0.0434565	chr11	85493759	85493905	Gm23765	+	snRNA
ENSMUSG00000022432	-6.27564	1.62987	0.000117925	0.0441988	chr15	85064691	85131957	Smc1b	-	protein_coding
ENSMUSG00000024471	5.29901	1.3776	0.000119791	0.0441988	chr18	44334074	44355724	Myot	+	protein_coding
ENSMUSG00000021441	-7.21948	1.88093	0.000123914	0.0449708	chr13	61195132	61203410	Cts6	-	protein_coding
ENSMUSG00000059412	-0.925935	0.242454	0.000133982	0.0478404	chr9	45403138	45410278	Fxyd2	+	protein_coding
ENSMUSG00000030399	5.51709	1.45627	0.000151554	0.0529077	chr7	19411094	19421583	Ckm	+	protein_coding
ENSMUSG00000028121	-0.8727	0.230784	0.00015591	0.0529077	chr3	122419780	122530180	Bcar3	+	protein_coding
ENSMUSG00000062393	-5.90668	1.56365	0.000158419	0.0529077	chrX	6779306	6948363	Dgkk	+	protein_coding
ENSMUSG00000055298	-3.44906	0.913607	0.000159873	0.0529077	chr13	61000278	61005916	Ctsj	-	protein_coding
ENSMUSG00000042828	4.96109	1.31426	0.000160124	0.0529077	chr7	128003989	128011393	Trim72	+	protein_coding
ENSMUSG00000022510	0.797244	0.211596	0.000164717	0.0536251	chr16	25683763	25892102	Trp63	+	protein_coding
ENSMUSG00000047583	0.871297	0.232921	0.000183483	0.0587743	chr3	154576431	154597104	Tyw3	-	protein_coding
ENSMUSG00000031239	0.916252	0.24515	0.000185844	0.0587743	chrX	107397099	107403376	Itm2a	-	protein_coding
ENSMUSG00000044042	-0.985424	0.26431	0.000192782	0.06011	chr2	113327736	113716767	Fmn1	+	protein_coding
ENSMUSG00000000983	0.997319	0.26821	0.000200463	0.0615963	chr11	83709015	83711348	Wfdc18	+	protein_coding
ENSMUSG00000070385	4.943	1.33051	0.000203114	0.0615963	chr3	103074014	103099714	Ampd1	+	protein_coding
ENSMUSG00000032348	0.781808	0.211011	0.00021135	0.0632279	chr9	78191966	78209348	Gsta4	+	protein_coding
ENSMUSG00000045551	-6.34975	1.71821	0.000219403	0.0641221	chr17	17876471	17883940	Fpr1	-	protein_coding
ENSMUSG00000058952	-6.99959	1.89449	0.000220132	0.0641221	chr3	129836739	129875328	Cfi	+	protein_coding
ENSMUSG00000050640	1.95326	0.530547	0.00023178	0.0653099	chr5	100077872	100159808	Tmem150c	-	protein_coding
ENSMUSG00000101556	-4.294	1.16669	0.000232771	0.0653099	chr17	15061069	15074993	Gm28869	+	processed_transcript
ENSMUSG00000039886	-1.13402	0.308295	0.000234735	0.0653099	chr5	135735485	135744271	Tmem120a	-	protein_coding
ENSMUSG00000097993	-3.71263	1.0097	0.00023601	0.0653099	chr1	135108497	135132594	Ptprv	-	processed_transcript
ENSMUSG00000101337	3.87034	1.05472	0.000242992	0.0662427	chr1	46425592	46807476	Dnah7c	+	protein_coding
ENSMUSG00000013936	4.33176	1.18245	0.000248922	0.0662427	chr5	122100951	122113472	Myl2	+	protein_coding
ENSMUSG00000047221	0.691255	0.188725	0.000249506	0.0662427	chr5	21424958	21482124	Fam185a	+	protein_coding
ENSMUSG00000061462	4.32599	1.18168	0.00025135	0.0662427	chr11	58994256	59136402	Obscn	-	protein_coding
ENSMUSG00000030373	-6.20866	1.70072	0.000261618	0.0676714	chr7	18422536	18432041	Psg28	-	protein_coding
ENSMUSG00000047298	1.63957	0.449276	0.000262885	0.0676714	chr19	27322588	27337179	Kcnv2	+	protein_coding
ENSMUSG00000084572	-5.7853	1.58867	0.000270956	0.0689474	chr17	46992623	46992916	Gm23657	-	misc_RNA
ENSMUSG00000051663	7.65715	2.10869	0.000282076	0.0709614	chr18	37264938	37267525	Pcdhb1	+	protein_coding
ENSMUSG00000042895	7.05987	1.94695	0.000287718	0.0715675	chr15	41865293	41869720	Abra	-	protein_coding
ENSMUSG00000012350	0.928259	0.256279	0.000292269	0.0718918	chr2	103263433	103303278	Ehf	-	protein_coding
ENSMUSG00000095279	2.03636	0.562813	0.000296682	0.0721752	chr8	9876548	9876897	Gm10067	-	pseudogene
ENSMUSG00000037020	-0.851527	0.23564	0.000301882	0.0726419	chr7	30240138	30280419	Wdr62	-	protein_coding
ENSMUSG00000049134	3.80061	1.05607	0.000319678	0.076097	chr19	56320035	56390037	Nrap	-	protein_coding
ENSMUSG00000063975	1.13726	0.316841	0.000331473	0.0780655	chr6	142234227	142322981	Slco1a5	-	protein_coding
ENSMUSG00000080469	2.29324	0.64021	0.000340969	0.0794566	chr10	62765576	62765640	Snord98	-	snoRNA
ENSMUSG00000027848	-0.519428	0.145368	0.000352647	0.081129	chr3	103733700	103738001	Olfml3	-	protein_coding
ENSMUSG00000053747	6.6437	1.8604	0.000355475	0.081129	chr9	99874106	99876170	Sox14	-	protein_coding
ENSMUSG00000042451	4.37021	1.2255	0.000362392	0.0818637	chr1	134193448	134201232	Mybph	+	protein_coding
ENSMUSG00000087925	-6.25185	1.75687	0.000372951	0.0831025	chr9	114602088	114602192	Gm23232	-	snRNA
ENSMUSG00000027470	5.35238	1.50569	0.00037832	0.0831025	chr2	152911352	152923068	Mylk2	+	protein_coding
ENSMUSG00000030996	7.02088	1.97538	0.000379138	0.0831025	chr7	102101743	102111148	Art1	+	protein_coding
ENSMUSG00000007877	5.10575	1.43905	0.000388158	0.0842454	chr11	98383811	98384953	Tcap	+	protein_coding
ENSMUSG00000097850	1.35987	0.385292	0.000416423	0.0889639	chr1	193507238	193510174	4631405K08Rik	-	lincRNA
ENSMUSG00000086952	-6.87975	1.94977	0.000417935	0.0889639	chr4	59260051	59263269	Gm12596	+	lincRNA
ENSMUSG00000024697	0.800495	0.228296	0.000454224	0.0957678	chr19	16435667	16610818	Gna14	+	protein_coding
ENSMUSG00000086311	-3.77624	1.0778	0.000458915	0.0958439	chr11	35350069	35350785	Gm12122	+	sense_intronic
ENSMUSG00000097346	4.96602	1.42308	0.000483709	0.0986144	chr13	97751112	97760965	Gm26619	+	lincRNA
ENSMUSG00000086109	-6.01727	1.72479	0.000485364	0.0986144	chr2	6472000	6478619	Gm13391	+	lincRNA
ENSMUSG00000093483	-3.29392	0.945318	0.000493126	0.0986144	chr11	83291699	83294632	AA465934	+	processed_transcript
ENSMUSG00000086380	-5.02715	1.44289	0.000493831	0.0986144	chr11	78444107	78444901	Gm11195	+	lincRNA
ENSMUSG00000020067	5.14779	1.47838	0.000497615	0.0986144	chr10	63115795	63203952	Mypn	-	protein_coding
ENSMUSG00000078688	1.69031	0.485535	0.000498907	0.0986144	chr4	60135932	60154289	Mup2	-	protein_coding
ENSMUSG00000021365	-0.64869	0.186681	0.000511128	0.0998859	chr13	41309916	41487320	Nedd9	-	protein_coding
ENSMUSG00000023032	-1.34072	0.386041	0.00051467	0.0998859	chr15	100761747	100823968	Slc4a8	+	protein_coding
ENSMUSG00000100555	-5.42764	1.56421	0.000520675	0.0998859	chr1	111804934	111807775	Gm8173	-	processed_pseudogene
ENSMUSG00000096674	2.84125	0.819161	0.000523388	0.0998859	chr4	61435790	61439743	Mup15	-	protein_coding
ENSMUSG00000078365	-4.81669	1.39197	0.000539518	0.101534	chr4	3870657	3872105	Mos	-	protein_coding
ENSMUSG00000034730	7.24422	2.09466	0.000543354	0.101534	chr15	74516195	74589465	Bai1	+	protein_coding
ENSMUSG00000056880	1.84222	0.532861	0.000545784	0.101534	chr9	115909455	116076176	Gadl1	+	protein_coding
ENSMUSG00000022762	1.12741	0.327087	0.000567233	0.10349	chr16	81200697	81624285	Ncam2	+	protein_coding
ENSMUSG00000026207	1.21243	0.352128	0.000574988	0.10349	chr1	75375297	75432320	Speg	+	protein_coding
ENSMUSG00000046352	2.24461	0.652166	0.000577906	0.10349	chr14	57098600	57104702	Gjb2	-	protein_coding
ENSMUSG00000074768	-3.92028	1.13915	0.000578707	0.10349	chr13	93616891	93637961	Bhmt	-	protein_coding
ENSMUSG00000060477	-0.596369	0.173315	0.000579668	0.10349	chr6	113638467	113695009	Irak2	+	protein_coding
ENSMUSG00000022881	0.75561	0.220307	0.000604019	0.105883	chr16	23113943	23127737	Rfc4	-	protein_coding
ENSMUSG00000028238	-1.65053	0.481642	0.000610553	0.105883	chr4	19876841	19922605	Atp6v0d2	-	protein_coding
ENSMUSG00000062175	0.853027	0.248935	0.000610941	0.105883	chr2	156840007	156855570	Tgif2	+	protein_coding
ENSMUSG00000042717	4.16848	1.21667	0.000612204	0.105883	chr6	14713822	14755274	Ppp1r3a	-	protein_coding
ENSMUSG00000034848	0.534281	0.156742	0.000652822	0.112032	chr2	66184327	66256617	Ttc21b	-	protein_coding
ENSMUSG00000071424	2.39057	0.701806	0.000658459	0.112131	chr6	63255876	64668282	Grid2	+	protein_coding
ENSMUSG00000056952	-0.513602	0.15105	0.000673353	0.113791	chr6	113697050	113711069	Tatdn2	+	protein_coding
ENSMUSG00000059049	1.32747	0.390865	0.000683177	0.114577	chr4	82897920	83052339	Frem1	-	protein_coding
ENSMUSG00000035105	1.14145	0.336483	0.000693077	0.115364	chr12	54178981	54203860	Egln3	-	protein_coding
ENSMUSG00000103586	4.90683	1.4484	0.000704663	0.115664	chr6	41055883	41063102	RP23-61N4.3	+	lincRNA
ENSMUSG00000031383	-1.31586	0.388483	0.000706166	0.115664	chrX	73639419	73643514	Dusp9	+	protein_coding
ENSMUSG00000099041	0.994801	0.293844	0.00071056	0.115664	chr2	30240567	30282148	Gm28035	+	protein_coding
ENSMUSG00000030789	-0.77476	0.229746	0.000745564	0.120477	chr7	128129547	128150656	Itgax	+	protein_coding
ENSMUSG00000013668	-5.87601	1.751	0.000791336	0.126946	chr7	131137713	131146314	4933402N03Rik	-	protein_coding
ENSMUSG00000064867	-5.28696	1.57983	0.000818246	0.130319	chr3	86384247	86384353	Gm25039	+	snRNA
ENSMUSG00000087445	3.86379	1.15588	0.000829623	0.13063	chr2	157544266	157545469	Gm14286	-	antisense
ENSMUSG00000062609	-0.853165	0.255408	0.000836559	0.13063	chr16	95257558	95300260	Kcnj15	+	protein_coding
ENSMUSG00000073144	-5.29288	1.58541	0.000842363	0.13063	chr6	39118408	39148312	4930599N23Rik	+	antisense
ENSMUSG00000051747	4.14905	1.24297	0.000843803	0.13063	chr2	76703980	76982547	Ttn	-	protein_coding
ENSMUSG00000032358	0.765747	0.231728	0.000951453	0.146273	chr9	76490054	76567116	Fam83b	-	protein_coding
ENSMUSG00000028195	-0.930041	0.28234	0.000987563	0.149382	chr3	145646971	145649985	Cyr61	-	protein_coding
ENSMUSG00000024810	1.14866	0.348888	0.000993574	0.149382	chr19	29925114	29960718	Il33	+	protein_coding
ENSMUSG00000042367	1.83918	0.559196	0.00100552	0.149382	chr4	127325235	127330844	Gjb3	-	protein_coding
ENSMUSG00000031972	3.20707	0.975882	0.00101501	0.149382	chr8	123891767	123894736	Acta1	-	protein_coding
ENSMUSG00000091387	1.46504	0.44585	0.00101641	0.149382	chr13	96924689	96950912	Gcnt4	+	protein_coding
ENSMUSG00000024042	-0.504849	0.153693	0.0010206	0.149382	chr17	31844248	31855792	Sik1	-	protein_coding
ENSMUSG00000038537	-5.7422	1.74909	0.0010272	0.149382	chr2	172248492	172251114	Mc3r	+	protein_coding
ENSMUSG00000016349	4.90319	1.49421	0.00103272	0.149382	chr2	181147653	181157014	Eef1a2	-	protein_coding
ENSMUSG00000015222	1.20886	0.368549	0.00103793	0.149382	chr1	66175273	66442583	Map2	+	protein_coding
ENSMUSG00000054618	-0.907154	0.276596	0.00103916	0.149382	chr8	34049262	34057046	Gm9951	+	lincRNA
ENSMUSG00000093159	6.13596	1.87596	0.00107227	0.153147	chr5	4854314	4854423	Gm25037	-	miRNA
ENSMUSG00000095186	2.87854	0.88086	0.00108356	0.153436	chr9	3023547	3025218	Gm10718	+	protein_coding
ENSMUSG00000046402	0.860392	0.263384	0.00108815	0.153436	chr9	98422961	98446575	Rbp1	+	protein_coding
ENSMUSG00000035540	-7.47427	2.2894	0.0010957	0.153523	chr5	89417511	89457898	Gc	-	protein_coding
ENSMUSG00000064246	1.36955	0.420009	0.00111113	0.154706	chr1	134182176	134190181	Chil1	+	protein_coding
ENSMUSG00000033740	-2.11976	0.650663	0.00112264	0.15505	chr1	6487231	6860940	St18	+	protein_coding
ENSMUSG00000068697	4.97654	1.52815	0.00112761	0.15505	chr14	20649102	20656540	Myoz1	-	protein_coding
ENSMUSG00000021622	5.86376	1.80648	0.00117059	0.159734	chr13	91853387	91876885	Ckmt2	-	protein_coding
ENSMUSG00000037140	-4.8367	1.49069	0.00117611	0.159734	chr6	40493592	40494485	Tas2r108	+	protein_coding
ENSMUSG00000086040	1.41936	0.437753	0.00118532	0.159778	chr6	54429603	54503768	Wipf3	+	protein_coding
ENSMUSG00000025321	0.943426	0.291086	0.00119087	0.159778	chr12	119158022	119238802	Itgb8	-	protein_coding
ENSMUSG00000103640	5.99078	1.8508	0.00120854	0.161172	chr1	193040973	193042405	RP23-95L22.1	-	lincRNA
ENSMUSG00000095280	3.41589	1.05699	0.00123047	0.163114	chr14	19415857	19418930	Gm21738	-	protein_coding
ENSMUSG00000026822	0.731583	0.227309	0.00128887	0.169639	chr2	32384633	32388252	Lcn2	-	protein_coding
ENSMUSG00000021373	1.50226	0.466986	0.00129572	0.169639	chr13	46501848	46649642	Cap2	+	protein_coding
ENSMUSG00000005628	3.8558	1.19917	0.00130267	0.169639	chr3	95124476	95129209	Tmod4	+	protein_coding
ENSMUSG00000022464	1.03041	0.320734	0.00131506	0.17003	chr15	96994823	97055956	Slc38a4	-	protein_coding
ENSMUSG00000063428	0.714918	0.222684	0.00132521	0.17003	chr10	40630011	40649931	Ddo	+	protein_coding
ENSMUSG00000065907	-5.98892	1.86588	0.00132872	0.17003	chrX	110622832	110623022	Gm26108	-	snRNA
ENSMUSG00000032291	2.35041	0.733722	0.0013581	0.17241	chr9	54764748	54773110	Crabp1	+	protein_coding
ENSMUSG00000045509	-4.80296	1.4998	0.0013629	0.17241	chr13	76054851	76056996	Gpr150	-	protein_coding
ENSMUSG00000027963	1.35003	0.422196	0.00138561	0.174288	chr3	116007462	116029016	Extl2	+	protein_coding
ENSMUSG00000063972	1.61394	0.506204	0.00143098	0.178978	chr2	38723370	38927688	Nr6a1	-	protein_coding
ENSMUSG00000065208	1.32693	0.416724	0.0014516	0.180537	chr16	23111617	23111755	Gm24616	+	snoRNA
ENSMUSG00000087381	0.865631	0.272246	0.00147485	0.180604	chr4	156022008	156031643	Gm16008	-	antisense
ENSMUSG00000074971	0.932961	0.293529	0.00148078	0.180604	chr2	110360917	110363183	Fibin	-	protein_coding
ENSMUSG00000035606	5.44937	1.71505	0.00148607	0.180604	chr9	102505750	102546239	Ky	+	protein_coding
ENSMUSG00000085888	6.81688	2.14648	0.00149405	0.180604	chr11	54340369	54353479	Gm12224	-	antisense
ENSMUSG00000047658	1.36207	0.428989	0.00149801	0.180604	chr19	5298331	5308738	Gal3st3	+	protein_coding
ENSMUSG00000043795	6.32877	1.99364	0.00150109	0.180604	chr7	142491074	142506771	Prr33	-	protein_coding
ENSMUSG00000103268	1.19673	0.378338	0.00156088	0.186783	chr9	110037289	110040467	AC161246.1	+	pseudogene
ENSMUSG00000095130	2.73829	0.866445	0.00157568	0.187539	chr12	114914599	114915032	Ighv1-39	-	IG_V_gene
ENSMUSG00000041649	-0.819761	0.260578	0.00165556	0.194501	chrX	153237466	153396132	Klf8	+	protein_coding
ENSMUSG00000089669	0.47115	0.149769	0.00165607	0.194501	chr11	69682846	69685784	Tnfsf13	-	protein_coding
ENSMUSG00000078184	1.93085	0.614168	0.00166738	0.194501	chr1	175977777	175979114	B020018G12Rik	-	protein_coding
ENSMUSG00000038239	3.61482	1.14993	0.00166931	0.194501	chr7	45335290	45338973	Hrc	+	protein_coding
ENSMUSG00000082922	-5.46713	1.74052	0.00168318	0.195027	chr7	126687459	126690034	Gm6939	-	transcribed_unprocessed_pseudogene
ENSMUSG00000026950	3.05353	0.972672	0.00169338	0.195027	chr2	52136647	52338798	Neb	-	protein_coding
ENSMUSG00000076535	3.20505	1.02132	0.00170026	0.195027	chr6	68862265	68863031	Igkv1-88	-	IG_LV_gene
ENSMUSG00000022512	0.832917	0.265814	0.00172762	0.197144	chr16	26356642	26371841	Cldn1	-	protein_coding
ENSMUSG00000085348	6.00822	1.92038	0.00175602	0.199358	chr11	67211256	67237573	Gm12300	-	antisense
ENSMUSG00000087816	5.96455	1.90741	0.00176572	0.199436	chr18	10757536	10757657	Gm25116	+	snoRNA
ENSMUSG00000098494	-4.09218	1.31062	0.00179435	0.201641	chr6	107448819	107448944	Gm27690	-	miRNA
ENSMUSG00000029683	4.82314	1.5483	0.00183875	0.205587	chr6	24597771	24605414	Lmod2	+	protein_coding
ENSMUSG00000032841	1.13611	0.365728	0.00189362	0.209512	chr2	101714285	101883027	Prr5l	-	protein_coding
ENSMUSG00000079293	-0.501815	0.161616	0.00190287	0.209512	chr6	129461591	129472777	Clec7a	-	polymorphic_pseudogene
ENSMUSG00000098050	-5.69805	1.83649	0.00191776	0.209512	chr8	40853828	40855027	Gm5345	-	processed_pseudogene
ENSMUSG00000051934	-0.554818	0.178822	0.00191809	0.209512	chr15	99126578	99213206	Spats2	+	protein_coding
ENSMUSG00000092248	6.18546	1.99392	0.00192117	0.209512	chr7	12138321	12139309	Vmn1r-ps63	+	unprocessed_pseudogene
ENSMUSG00000082513	2.74452	0.887251	0.00197957	0.214822	chr1	88151038	88151881	Gm15374	+	unprocessed_pseudogene
ENSMUSG00000087180	-4.4402	1.43705	0.00200285	0.216288	chr4	30432112	30523783	Gm11924	+	lincRNA
ENSMUSG00000025877	-1.24997	0.405441	0.00204932	0.220168	chr13	55005985	55021385	Hk3	-	protein_coding
ENSMUSG00000049624	0.433129	0.140622	0.00206929	0.220168	chr9	78536488	78588041	Slc17a5	-	protein_coding
ENSMUSG00000023965	0.425334	0.138172	0.00208188	0.220168	chr17	63057452	63500017	Fbxl17	-	protein_coding
ENSMUSG00000078157	4.51702	1.46803	0.00209146	0.220168	chr11	29822395	29825668	4931440F15Rik	-	protein_coding
ENSMUSG00000065657	-5.57263	1.81148	0.00209601	0.220168	chr11	102549196	102549299	Gm25337	-	snRNA
ENSMUSG00000020173	1.55608	0.505888	0.00209845	0.220168	chr11	12236608	12464960	Cobl	-	protein_coding
ENSMUSG00000032648	3.23739	1.06072	0.00227269	0.236917	chr19	6384399	6398459	Pygm	+	protein_coding
ENSMUSG00000076563	2.20617	0.723055	0.00227949	0.236917	chr6	69726573	69727125	Igkv5-48	-	IG_LV_gene
ENSMUSG00000097868	1.44782	0.476291	0.00236745	0.244267	chr2	91237146	91238352	A330069E16Rik	+	lincRNA
ENSMUSG00000050394	0.932092	0.306724	0.0023747	0.244267	chrX	134748461	134751417	Armcx6	-	protein_coding
ENSMUSG00000083579	3.51115	1.15583	0.0023833	0.244267	chr16	3926428	3926740	Gm15538	+	processed_pseudogene
ENSMUSG00000025665	1.61508	0.532418	0.0024175	0.244598	chrX	111388192	111537959	Rps6ka6	-	protein_coding
ENSMUSG00000092232	-1.66241	0.548074	0.00241986	0.244598	chr14	54883441	54898137	Gm20521	+	protein_coding
ENSMUSG00000020475	4.23142	1.39559	0.0024294	0.244598	chr11	5801640	5803733	Pgam2	-	protein_coding
ENSMUSG00000048602	5.17096	1.70576	0.00243363	0.244598	chr17	33135588	33139683	Morc2b	-	protein_coding
ENSMUSG00000097002	-1.96872	0.649687	0.00244346	0.244598	chr14	28508074	28511392	Gm2670	-	lincRNA
ENSMUSG00000026062	1.70134	0.561772	0.00245752	0.244598	chr1	40680574	40769273	Slc9a2	+	protein_coding
ENSMUSG00000061816	1.09062	0.36021	0.00246388	0.244598	chr1	66924295	66945404	Myl1	-	protein_coding
ENSMUSG00000040860	1.57492	0.521207	0.0025137	0.24843	chr4	141016637	141060550	Crocc	-	protein_coding
ENSMUSG00000050069	1.09345	0.362551	0.00256153	0.252032	chr1	174833785	174921819	Grem2	-	protein_coding
ENSMUSG00000085735	3.89607	1.29299	0.00258486	0.252884	chr2	69885728	69888155	Mettl5os	+	antisense
ENSMUSG00000081211	1.43823	0.477643	0.00260311	0.252884	chrX	110604497	110607125	Gm14886	+	processed_pseudogene
ENSMUSG00000076899	-4.93772	1.6406	0.00261498	0.252884	chr14	54189866	54189924	Traj30	+	IG_J_gene
ENSMUSG00000031962	5.17753	1.72034	0.00261588	0.252884	chr8	122848374	122867397	Cdh15	+	protein_coding
ENSMUSG00000030350	4.45161	1.48082	0.00264558	0.254643	chr6	127689011	127769472	Prmt8	-	protein_coding
ENSMUSG00000055561	2.81595	0.939183	0.00271493	0.25952	chr18	43963235	44022501	Spink5	+	protein_coding
ENSMUSG00000022286	0.95706	0.319258	0.0027197	0.25952	chr15	37233036	37363569	Grhl2	+	protein_coding
ENSMUSG00000101583	5.74223	1.91771	0.00275063	0.261345	chr1	106152625	106171524	Gm20753	-	lincRNA
ENSMUSG00000090709	-2.45964	0.824291	0.00284553	0.269206	chr14	44972268	45006900	Gm17173	-	antisense
ENSMUSG00000103483	5.13855	1.72836	0.00294837	0.276939	chr18	37434243	37435113	RP23-161O8.1	+	processed_pseudogene
ENSMUSG00000047040	0.993557	0.334441	0.00297028	0.276939	chr11	96928104	96937830	Prr15l	+	protein_coding
ENSMUSG00000096493	-0.856698	0.288398	0.00297272	0.276939	chr1	156524092	156526659	Gm10031	+	processed_pseudogene
ENSMUSG00000051985	6.95961	2.34325	0.0029773	0.276939	chr1	135953578	136006342	Igfn1	-	protein_coding
ENSMUSG00000035984	1.24862	0.420734	0.0030001	0.277892	chr18	34562634	34579115	Nme5	-	protein_coding
ENSMUSG00000020722	2.8093	0.947948	0.003041	0.279803	chr11	107703218	107716522	Cacng1	-	protein_coding
ENSMUSG00000098670	5.83314	1.96878	0.00304839	0.279803	chr19	34294137	34294295	Gm27818	+	misc_RNA
ENSMUSG00000045316	0.591313	0.199764	0.00307579	0.279803	chr17	24848896	24850302	Fahd1	-	protein_coding
ENSMUSG00000031543	2.66102	0.899139	0.00308118	0.279803	chr8	22974844	23150497	Ank1	+	protein_coding
ENSMUSG00000022187	1.58601	0.536063	0.00309007	0.279803	chr3	104350635	104366613	Gm5546	-	lincRNA
ENSMUSG00000041565	-6.07201	2.05275	0.00309656	0.279803	chr17	68273797	68777961	L3mbtl4	+	protein_coding
ENSMUSG00000001508	4.22152	1.42786	0.00311107	0.279971	chr11	94962791	94976327	Sgca	-	protein_coding
ENSMUSG00000042784	0.805882	0.272775	0.00313296	0.280125	chr3	89229057	89233381	Muc1	+	protein_coding
ENSMUSG00000076944	-5.14332	1.74121	0.00313809	0.280125	chr7	143780090	143780155	Gm22064	+	miRNA
ENSMUSG00000036225	0.711496	0.241106	0.00316776	0.281369	chr18	14968685	15151446	Kctd1	-	protein_coding
ENSMUSG00000032373	-1.20577	0.408834	0.003185	0.281369	chr9	66713686	66766845	Car12	+	protein_coding
ENSMUSG00000075015	3.88999	1.31918	0.00319016	0.281369	chr2	98662237	98664083	Gm10801	+	protein_coding
ENSMUSG00000032523	6.3091	2.14089	0.00320927	0.281629	chr9	121784016	121792507	Hhatl	-	protein_coding
ENSMUSG00000085272	-2.99637	1.01729	0.00322509	0.281629	chr7	4965260	4971168	Sbk3	-	protein_coding
ENSMUSG00000002565	0.761903	0.258725	0.00323127	0.281629	chr12	40059769	40134228	Scin	-	protein_coding
ENSMUSG00000006179	2.38229	0.80976	0.0032613	0.283132	chr13	22002176	22009742	Prss16	-	protein_coding
ENSMUSG00000093538	-5.844	1.9904	0.00332371	0.287423	chr1	168004139	168122465	Gm20711	+	antisense
ENSMUSG00000095547	3.07323	1.04804	0.00336407	0.289781	chr9	3017408	3021593	Gm10719	+	protein_coding
ENSMUSG00000050808	1.08731	0.371329	0.00340962	0.292566	chr2	110721340	110739527	Muc15	+	protein_coding
ENSMUSG00000055333	1.01819	0.347994	0.00343477	0.292751	chr11	55250609	55336564	Fat2	-	protein_coding
ENSMUSG00000089292	-3.14692	1.07664	0.00346788	0.292751	chr4	150321193	150321302	Gm23209	+	snRNA
ENSMUSG00000027528	-3.74914	1.28287	0.00347269	0.292751	chr3	10193621	10197283	Fabp9	-	protein_coding
ENSMUSG00000102136	-1.70299	0.582776	0.0034757	0.292751	chr2	4178110	4180661	RP23-416H10.6	+	sense_intronic
ENSMUSG00000053522	1.71818	0.58813	0.00348427	0.292751	chr7	28863853	28866284	Lgals7	+	protein_coding
ENSMUSG00000073995	4.09838	1.40361	0.0035015	0.292751	chr4	11979560	11981265	Gm10604	-	protein_coding
ENSMUSG00000042453	1.28068	0.438644	0.00350434	0.292751	chr5	21884454	22344702	Reln	-	protein_coding
ENSMUSG00000087139	-3.35053	1.1487	0.00353647	0.293252	chr11	109797183	109802796	Gm11683	+	antisense
ENSMUSG00000024727	0.884174	0.303288	0.00355357	0.293252	chr19	18749983	18892510	Trpm6	+	protein_coding
ENSMUSG00000025129	6.24464	2.14214	0.00355529	0.293252	chr11	120549979	120551132	Ppp1r27	-	protein_coding
ENSMUSG00000097292	1.74239	0.597849	0.00356332	0.293252	chr13	84219581	84222175	A230107N01Rik	-	antisense
ENSMUSG00000019982	1.10448	0.379371	0.00359866	0.295064	chr10	21124936	21160905	Myb	-	protein_coding
ENSMUSG00000045672	0.633652	0.217739	0.00361259	0.295112	chr4	63214004	63334991	Col27a1	+	protein_coding
ENSMUSG00000048706	0.993617	0.341679	0.00363703	0.295918	chr4	80910646	80955628	Lurap1l	+	protein_coding
ENSMUSG00000094561	3.3421	1.14967	0.00364919	0.295918	chr12	114746273	114746706	Ighv1-22	-	IG_V_gene
ENSMUSG00000048013	3.73444	1.28712	0.00371501	0.298565	chr11	100092193	100096241	Krt35	-	protein_coding
ENSMUSG00000026107	0.842361	0.290431	0.00372709	0.298565	chr1	51465862	51478425	Nabp1	-	protein_coding
ENSMUSG00000020844	0.618138	0.213171	0.00373494	0.298565	chr11	76257198	76399140	Nxn	-	protein_coding
ENSMUSG00000070577	6.7299	2.3213	0.0037413	0.298565	chr4	148643317	148671572	Gm572	+	protein_coding
ENSMUSG00000083250	1.32055	0.455651	0.00375355	0.298565	chrX	128058531	128061325	Gm5403	-	processed_pseudogene
ENSMUSG00000033610	0.976219	0.33693	0.00376274	0.298565	chr19	34810894	34879455	Pank1	-	protein_coding
ENSMUSG00000020333	1.65674	0.572249	0.0037899	0.299646	chr11	54303798	54364756	Acsl6	+	protein_coding
ENSMUSG00000019979	0.768414	0.265725	0.00383084	0.301805	chr10	90989311	91082770	Apaf1	-	protein_coding
ENSMUSG00000095435	2.27564	0.787818	0.00387046	0.303034	chr16	94869464	94869533	Gm22745	+	miRNA
ENSMUSG00000084993	-5.07766	1.75858	0.00388481	0.303034	chr11	68269558	68270879	Gm12305	-	sense_intronic
ENSMUSG00000029110	-0.265131	0.0918648	0.00390049	0.303034	chr5	34336289	34355629	Rnf4	+	protein_coding
ENSMUSG00000021750	-0.787816	0.272975	0.0039012	0.303034	chr14	8296274	8318023	Fam107a	-	protein_coding
ENSMUSG00000096440	-3.35323	1.16275	0.00392805	0.304053	chr4	147521531	147521912	Vmn2r-ps20	+	unprocessed_pseudogene
ENSMUSG00000051980	5.42109	1.88192	0.00396891	0.306145	chr16	36493696	36562141	Casr	-	protein_coding
ENSMUSG00000002578	-2.05915	0.716427	0.00405067	0.311367	chr10	128630843	128645991	Ikzf4	-	protein_coding
ENSMUSG00000097622	-5.18849	1.80597	0.00406629	0.311486	chr13	48044231	48262623	A330033J07Rik	-	lincRNA
ENSMUSG00000031791	1.71473	0.597414	0.0041014	0.311549	chr8	72572103	72587282	Tmem38a	+	protein_coding
ENSMUSG00000022915	-5.49825	1.91571	0.00410353	0.311549	chr16	96082676	96089070	1700093J21Rik	+	antisense
ENSMUSG00000033629	0.349333	0.121753	0.00411517	0.311549	chr9	64986985	65021717	Ptplad1	-	protein_coding
ENSMUSG00000075014	3.52126	1.22753	0.00412339	0.311549	chr2	98666547	98667301	Gm10800	-	protein_coding
ENSMUSG00000100068	-4.55733	1.59003	0.00415442	0.312456	chr7	35497455	35499717	Gm18558	-	processed_pseudogene
ENSMUSG00000085791	-5.29597	1.84849	0.00416985	0.312456	chrX	105278637	105278981	Rpl30-ps9	-	processed_pseudogene
ENSMUSG00000085690	-5.07784	1.77273	0.00417774	0.312456	chr4	90185527	90190009	Gm12629	+	lincRNA
ENSMUSG00000049969	-0.325521	0.114052	0.00431527	0.320987	chr4	10988662	11007927	Plekhf2	-	protein_coding
ENSMUSG00000021360	-0.582645	0.204169	0.00432081	0.320987	chr13	40859768	40960891	Gcnt2	+	protein_coding
ENSMUSG00000000308	1.15666	0.405929	0.00438008	0.324302	chr2	121357714	121363737	Ckmt1	+	protein_coding
ENSMUSG00000001870	0.488447	0.171755	0.0044571	0.327086	chr17	75005568	75392512	Ltbp1	+	protein_coding
ENSMUSG00000084157	4.84781	1.70472	0.00445854	0.327086	chr6	100726234	100726760	Gm15576	+	processed_pseudogene
ENSMUSG00000026414	2.16705	0.762106	0.00446202	0.327086	chr1	135836354	135852260	Tnnt2	+	protein_coding
ENSMUSG00000086150	3.60081	1.26829	0.00452397	0.330491	chr4	32559680	32571708	Bach2os	-	antisense
ENSMUSG00000019828	1.28649	0.453293	0.00453831	0.330491	chr10	10686059	11082356	Grm1	-	protein_coding
ENSMUSG00000079112	6.24205	2.20052	0.00455936	0.330935	chr8	21958714	21964303	C86695	+	protein_coding
ENSMUSG00000042650	-0.427005	0.150619	0.00458262	0.331536	chr11	60536381	60558512	Alkbh5	+	protein_coding
ENSMUSG00000011171	-1.5134	0.53433	0.00462095	0.33322	chr12	116077726	116146261	Vipr2	+	protein_coding
ENSMUSG00000042501	0.944969	0.333793	0.0046402	0.333522	chr1	10324720	10719945	Cpa6	-	protein_coding
ENSMUSG00000064346	-5.54781	1.96053	0.0046583	0.333739	chrM	4950	5016	mt-Tw	+	Mt_tRNA
ENSMUSG00000031640	-5.54044	1.95968	0.00469537	0.33531	chr8	45269442	45294859	Klkb1	-	protein_coding
ENSMUSG00000031861	1.05356	0.372989	0.00473327	0.335918	chr8	69822429	69831102	Lpar2	+	protein_coding
ENSMUSG00000021577	0.353397	0.125115	0.00473423	0.335918	chr13	74322254	74350280	Sdha	-	protein_coding
ENSMUSG00000021010	1.06661	0.378445	0.00482625	0.339155	chr12	53248677	54072175	Npas3	+	protein_coding
ENSMUSG00000057899	4.05046	1.43751	0.0048371	0.339155	chr17	42708936	42742179	Gpr111	-	protein_coding
ENSMUSG00000079659	-0.454125	0.161181	0.00484002	0.339155	chr5	9100737	9118983	Tmem243	+	protein_coding
ENSMUSG00000034853	1.32272	0.469661	0.00485756	0.339155	chr4	106744555	106804998	Acot11	-	protein_coding
ENSMUSG00000047412	-0.418734	0.148705	0.00486453	0.339155	chr9	31030644	31075879	Zbtb44	+	protein_coding
ENSMUSG00000032812	0.648552	0.23036	0.00487177	0.339155	chr7	101348067	101412586	Arap1	+	protein_coding
ENSMUSG00000019787	3.30577	1.17491	0.00489838	0.339939	chr10	33083483	33476709	Trdn	+	protein_coding
ENSMUSG00000042185	-0.3439	0.12236	0.00494536	0.341158	chr9	31386192	31421333	Nfrkb	+	protein_coding
ENSMUSG00000092242	2.11106	0.751138	0.00494678	0.341158	chr3	34427373	34435097	Gm20515	-	lincRNA
ENSMUSG00000022824	1.86876	0.666866	0.00507405	0.346058	chr16	33794037	33819934	Muc13	+	protein_coding
ENSMUSG00000092888	-4.08609	1.45825	0.00507802	0.346058	chr6	48289228	48289427	Gm22122	+	snRNA
ENSMUSG00000035078	-0.371936	0.132743	0.00507981	0.346058	chr14	63523616	63543953	Mtmr9	-	protein_coding
ENSMUSG00000102697	1.23865	0.442078	0.00508035	0.346058	chr18	37143503	37187657	PCDHA9	+	protein_coding
ENSMUSG00000051379	0.484954	0.173261	0.00512638	0.348122	chr2	140650914	140671469	Flrt3	-	protein_coding
ENSMUSG00000046610	1.39213	0.49806	0.00518816	0.349505	chr18	65698268	65751601	Oacyl	+	protein_coding
ENSMUSG00000053675	-5.69001	2.03579	0.00519014	0.349505	chr2	121046111	121085841	Tgm5	-	protein_coding
ENSMUSG00000098378	-5.51917	1.97545	0.00520796	0.349505	chr8	74270247	74270436	Gm27864	+	miRNA
ENSMUSG00000078815	4.65523	1.66735	0.00523855	0.349505	chr7	3424195	3435667	Cacng6	+	protein_coding
ENSMUSG00000081851	1.11963	0.401109	0.00524903	0.349505	chr2	17796834	17797984	Gm13323	-	processed_pseudogene
ENSMUSG00000086693	1.99799	0.715795	0.00524985	0.349505	chr13	40956414	41001151	A730081D07Rik	-	processed_transcript
ENSMUSG00000054304	1.24692	0.446845	0.00526259	0.349505	chr4	123902129	123903634	D130007C19Rik	-	pseudogene
ENSMUSG00000039716	2.39632	0.858937	0.00527304	0.349505	chr9	106892825	107231909	Dock3	-	protein_coding
ENSMUSG00000085408	0.839422	0.301579	0.0053788	0.355412	chr4	116589733	116597630	C530005A16Rik	-	processed_transcript
ENSMUSG00000026904	2.76126	0.992369	0.00539427	0.355412	chr2	62046462	62326730	Slc4a10	+	protein_coding
ENSMUSG00000027356	0.691247	0.248667	0.00543912	0.357303	chr2	132904389	132945906	Fermt1	-	protein_coding
ENSMUSG00000034663	-0.362861	0.130754	0.0055177	0.359393	chr5	96997689	97091867	Bmp2k	+	protein_coding
ENSMUSG00000074629	0.775079	0.2793	0.00551894	0.359393	chr2	156856616	156857946	4930518I15Rik	-	protein_coding
ENSMUSG00000093559	-1.68677	0.607838	0.00551963	0.359393	chr6	99384607	99388499	Gm20705	-	sense_intronic
ENSMUSG00000006724	-5.80156	2.09251	0.00556223	0.360605	chr10	127048250	127053006	Cyp27b1	+	protein_coding
ENSMUSG00000055415	0.882599	0.318395	0.00557082	0.360605	chr11	43149877	43262285	Atp10b	+	protein_coding
ENSMUSG00000059422	-1.36802	0.493979	0.00561599	0.362469	chr9	78820638	78821838	Gm8116	-	processed_pseudogene
ENSMUSG00000099762	-5.22914	1.88955	0.00565051	0.363637	chr6	3288519	3317019	Gm8579	+	transcribed_unprocessed_pseudogene
ENSMUSG00000037411	-1.58614	0.574036	0.00572479	0.366532	chr5	137061504	137072272	Serpine1	-	protein_coding
ENSMUSG00000073481	-0.4335	0.156934	0.00573943	0.366532	chr1	184813068	184846451	2002-03-01	-	protein_coding
ENSMUSG00000090121	3.6898	1.33694	0.00578215	0.366532	chr12	70154142	70183887	Abhd12b	+	protein_coding
ENSMUSG00000099974	-0.971545	0.35207	0.00578862	0.366532	chr9	88723285	88731914	Bcl2a1d	-	protein_coding
ENSMUSG00000095682	-6.135	2.22332	0.00579106	0.366532	chr6	70703578	70704177	Igkv3-1	+	IG_LV_gene
ENSMUSG00000063434	2.94414	1.06705	0.0057953	0.366532	chr19	48206025	48805505	Sorcs3	+	protein_coding
ENSMUSG00000002833	0.378378	0.137219	0.005825	0.366532	chr17	56079657	56100596	Hdgfrp2	+	protein_coding
ENSMUSG00000021224	-0.367807	0.133394	0.00582795	0.366532	chr12	83794034	83921934	Numb	-	protein_coding
ENSMUSG00000025094	0.752259	0.272924	0.00584606	0.366629	chr19	59260878	59296012	Slc18a2	+	protein_coding
ENSMUSG00000083723	5.02029	1.82347	0.00590253	0.367711	chr11	108716483	108716906	Rpl23a-ps14	+	processed_pseudogene
ENSMUSG00000076555	3.24532	1.17966	0.00594	0.367711	chr6	69544359	69544892	Igkv4-57-1	-	IG_LV_gene
ENSMUSG00000060445	1.5538	0.56487	0.00594631	0.367711	chr2	178345293	178407685	Sycp2	-	protein_coding
ENSMUSG00000084013	-3.48604	1.26753	0.00595473	0.367711	chr2	170285035	170285880	Gm14270	+	processed_pseudogene
ENSMUSG00000037681	1.32047	0.480135	0.00595567	0.367711	chr9	99309963	99358557	Esyt3	-	protein_coding
ENSMUSG00000039157	-0.728697	0.265045	0.00597165	0.367711	chr2	32535332	32569756	Fam102a	+	protein_coding
ENSMUSG00000017639	-0.556402	0.202409	0.00597957	0.367711	chr11	79591212	79698023	Rab11fip4	+	protein_coding
ENSMUSG00000021177	0.974254	0.354567	0.00600103	0.368008	chr12	99884517	99955219	Tdp1	+	protein_coding
ENSMUSG00000027895	4.87156	1.7757	0.00607967	0.37134	chr3	107438303	107458898	Kcnc4	-	protein_coding
ENSMUSG00000024924	-0.425457	0.155109	0.00608891	0.37134	chr19	27216484	27254231	Vldlr	+	protein_coding
ENSMUSG00000087221	-1.0559	0.385437	0.00615363	0.373468	chr15	4020114	4027405	BC037032	-	processed_transcript
ENSMUSG00000045246	2.88052	1.05156	0.00615755	0.373468	chr8	119623854	119635680	Kcng4	-	protein_coding
ENSMUSG00000025257	2.43812	0.890726	0.00619594	0.37477	chrX	152004582	152016295	Ribc1	-	protein_coding
ENSMUSG00000098166	-2.28657	0.836568	0.0062708	0.377911	chr8	33884774	33885747	Gm26978	-	sense_intronic
ENSMUSG00000048538	-4.58333	1.67723	0.00628202	0.377911	chr1	7177739	7179037	Gm9826	+	processed_pseudogene
ENSMUSG00000045534	-0.765242	0.280252	0.00632285	0.378849	chr6	126532553	126698192	Kcna5	-	protein_coding
ENSMUSG00000032184	0.494384	0.181136	0.00634602	0.378849	chr9	75625732	75637773	Lysmd2	+	protein_coding
ENSMUSG00000020807	0.803028	0.294236	0.00634894	0.378849	chr11	72153929	72207459	4933427D14Rik	-	protein_coding
ENSMUSG00000033196	4.12083	1.51196	0.0064207	0.379134	chr11	67171027	67197517	Myh2	+	protein_coding
ENSMUSG00000085978	6.51924	2.39373	0.00646004	0.379134	chrX	4075022	4075762	Gm15258	-	processed_pseudogene
ENSMUSG00000000567	0.805848	0.295997	0.00647918	0.379134	chr11	112782224	112787760	Sox9	+	protein_coding
ENSMUSG00000029134	0.971666	0.356904	0.00647931	0.379134	chr5	32232708	32366520	Plb1	+	protein_coding
ENSMUSG00000023828	-0.570559	0.209588	0.00648315	0.379134	chr17	12419972	12507704	Slc22a3	-	protein_coding
ENSMUSG00000020524	1.25555	0.461283	0.00649147	0.379134	chr11	57011387	57330244	Gria1	+	protein_coding
ENSMUSG00000087260	-0.412417	0.151529	0.00649446	0.379134	chr3	107278858	107284079	Lamtor5	+	protein_coding
ENSMUSG00000036672	-0.889055	0.326672	0.00649752	0.379134	chr8	105844678	105852008	Cenpt	-	protein_coding
ENSMUSG00000030137	0.880235	0.323493	0.00650785	0.379134	chr6	121210734	121226854	Tuba8	+	protein_coding
ENSMUSG00000023912	0.767123	0.282145	0.00654996	0.38024	chr17	43641900	43667015	Slc25a27	-	protein_coding
ENSMUSG00000059089	-1.01186	0.372273	0.00656647	0.38024	chr1	171018920	171029761	Fcgr4	+	protein_coding
ENSMUSG00000078954	1.20456	0.443283	0.00658056	0.38024	chr15	84720052	84772207	Arhgap8	+	protein_coding
ENSMUSG00000053286	0.378398	0.139291	0.00659555	0.38024	chr1	151428542	151458161	Trmt1l	+	protein_coding
ENSMUSG00000055872	1.73542	0.639962	0.00669278	0.38294	chr10	75590142	75590653	Gm9985	-	pseudogene
ENSMUSG00000071064	0.40024	0.147607	0.00669732	0.38294	chr8	79028437	79193766	Zfp827	+	protein_coding
ENSMUSG00000060913	5.21258	1.92295	0.00671366	0.38294	chr3	19644474	19692421	Trim55	+	protein_coding
ENSMUSG00000040998	1.20828	0.445758	0.0067157	0.38294	chr3	132881745	132950291	Npnt	-	protein_coding
ENSMUSG00000030226	4.77249	1.76144	0.00674008	0.38294	chr6	138362918	138581968	Lmo3	-	protein_coding
ENSMUSG00000015837	-0.366038	0.135118	0.00674797	0.38294	chr11	50199366	50210827	Sqstm1	-	protein_coding
ENSMUSG00000033618	0.870377	0.321377	0.00676346	0.38294	chr16	21891969	21931877	Map3k13	+	protein_coding
ENSMUSG00000002341	-1.07092	0.395791	0.00681455	0.383584	chr8	70093085	70120873	Ncan	-	protein_coding
ENSMUSG00000038894	-0.791731	0.292852	0.006861	0.383584	chr8	10986980	11008458	Irs2	-	protein_coding
ENSMUSG00000090017	-5.28959	1.95723	0.00688023	0.383584	chr3	152920240	152921399	Gm16213	+	antisense
ENSMUSG00000031519	4.19674	1.55316	0.00689093	0.383584	chr8	54550331	54587836	Asb5	+	protein_coding
ENSMUSG00000083645	3.19131	1.18134	0.00690409	0.383584	chr2	122427194	122427469	Gm14086	+	unprocessed_pseudogene
ENSMUSG00000031997	-0.910354	0.33701	0.00690762	0.383584	chr9	8544196	8680565	Trpc6	+	protein_coding
ENSMUSG00000039840	-0.43507	0.161099	0.00692053	0.383584	chr18	77938467	78035027	Epg5	+	protein_coding
ENSMUSG00000031382	4.47837	1.6584	0.00692542	0.383584	chrX	164436994	164459170	Asb11	+	protein_coding
ENSMUSG00000058728	1.71866	0.636506	0.00693078	0.383584	chr11	114956116	114969157	Cd300c	-	protein_coding
ENSMUSG00000029211	4.60283	1.70722	0.00701571	0.386302	chr5	71569734	71658308	Gabra4	-	protein_coding
ENSMUSG00000058260	1.5084	0.559651	0.00703371	0.386302	chr12	103994743	104013755	Serpina9	-	protein_coding
ENSMUSG00000025658	1.19749	0.444327	0.00703755	0.386302	chrX	157821436	158043294	Cnksr2	-	protein_coding
ENSMUSG00000074218	1.77871	0.66013	0.00704969	0.386302	chr7	30184171	30186028	Cox7a1	+	protein_coding
ENSMUSG00000074892	2.80867	1.04372	0.00712327	0.38937	chr16	96235801	96319859	B3galt5	+	protein_coding
ENSMUSG00000100967	0.702143	0.261082	0.00715889	0.390353	chr15	84910438	84920038	Gm29666	-	protein_coding
ENSMUSG00000049723	-1.21887	0.45362	0.00721024	0.392187	chr9	7344381	7369499	Mmp12	+	protein_coding
ENSMUSG00000091650	-5.24689	1.95364	0.00723781	0.392722	chr15	77508271	77517319	Apol11a	+	protein_coding
ENSMUSG00000062077	5.14192	1.91605	0.00728327	0.393979	chr5	31116712	31137630	Trim54	+	protein_coding
ENSMUSG00000001865	0.623706	0.232706	0.00735709	0.393979	chr3	20215620	20242181	Cpa3	-	protein_coding
ENSMUSG00000018893	2.23294	0.833141	0.00735911	0.393979	chr15	77015489	77050670	Mb	-	protein_coding
ENSMUSG00000053641	-0.4661	0.174002	0.00739066	0.393979	chr9	64811340	64919667	Dennd4a	+	protein_coding
ENSMUSG00000084081	3.52066	1.31435	0.00739229	0.393979	chr11	22758599	22760025	Gm12057	-	processed_pseudogene
ENSMUSG00000025787	5.07939	1.89659	0.00740247	0.393979	chr9	123034739	123067561	Tgm4	+	protein_coding
ENSMUSG00000021713	0.44503	0.166194	0.00741129	0.393979	chr13	104205121	104228844	Ppwd1	-	protein_coding
ENSMUSG00000029009	-0.667761	0.24944	0.00742747	0.393979	chr4	148039077	148059551	Mthfr	+	protein_coding
ENSMUSG00000039891	1.6074	0.600739	0.00745711	0.393979	chr10	17796226	17845665	Txlnb	+	protein_coding
ENSMUSG00000031766	6.79458	2.53936	0.00745719	0.393979	chr8	94329192	94366213	Slc12a3	+	protein_coding
ENSMUSG00000085864	-5.06837	1.89512	0.00748556	0.393979	chr11	107511403	107527220	C330019F10Rik	-	lincRNA
ENSMUSG00000024665	0.576126	0.215429	0.00748825	0.393979	chr19	10064164	10101503	Fads2	-	protein_coding
ENSMUSG00000024617	1.26279	0.472346	0.00750747	0.393979	chr18	60925618	60988152	Camk2a	+	protein_coding
ENSMUSG00000029158	4.83802	1.80973	0.00751012	0.393979	chr5	69516675	69542647	Yipf7	-	protein_coding
ENSMUSG00000028773	2.63697	0.987025	0.00754833	0.395047	chr4	130308595	130315463	Fabp3	+	protein_coding
ENSMUSG00000034227	2.02432	0.758643	0.0076227	0.397357	chr11	116330704	116335399	Foxj1	-	protein_coding
ENSMUSG00000045689	0.750772	0.281436	0.00763848	0.397357	chr18	37307455	37311172	Pcdhb4	+	protein_coding
ENSMUSG00000097785	1.16945	0.438472	0.00765072	0.397357	chr19	57323385	57360775	B230217O12Rik	-	lincRNA
ENSMUSG00000020990	0.912972	0.342384	0.00766427	0.397357	chr12	69746848	69790707	Cdkl1	-	protein_coding
ENSMUSG00000008028	-3.38022	1.26919	0.00773819	0.400253	chr7	44360043	44385820	1700008O03Rik	-	protein_coding
ENSMUSG00000097020	-5.5126	2.07076	0.00776508	0.400707	chr11	115615462	115626707	Gm26613	+	lincRNA
ENSMUSG00000026564	3.46339	1.30152	0.0077901	0.401063	chr1	166098148	166127922	Dusp27	-	protein_coding
ENSMUSG00000091587	-4.28793	1.61401	0.00789116	0.405324	chr12	81532035	81533358	Gm17191	-	processed_transcript
ENSMUSG00000043162	0.359094	0.135264	0.00793634	0.406221	chr6	57686576	57692078	Pyurf	-	protein_coding
ENSMUSG00000085482	-1.47807	0.55684	0.00794533	0.406221	chr4	74250324	74251714	A230083N12Rik	-	antisense
ENSMUSG00000082426	5.20228	1.9631	0.00804849	0.40973	chrX	47387020	47387985	Gm14610	-	processed_pseudogene
ENSMUSG00000019842	0.770545	0.29078	0.00805097	0.40973	chr10	39612934	39655307	Traf3ip2	+	protein_coding
ENSMUSG00000084071	-4.67923	1.76741	0.00810868	0.41172	chr2	21244105	21244440	Gm13378	+	processed_pseudogene
ENSMUSG00000000759	0.681025	0.257381	0.00814534	0.412635	chr8	12614277	12672248	Tubgcp3	-	protein_coding
ENSMUSG00000064427	-2.18376	0.825846	0.00818669	0.412991	chr12	17546146	17546281	Gm22748	+	snoRNA
ENSMUSG00000079227	0.526407	0.199165	0.00821581	0.412991	chr9	124121543	124147699	Ccr5	+	protein_coding
ENSMUSG00000066189	2.25588	0.853515	0.00821632	0.412991	chr7	122670492	122769393	Cacng3	+	protein_coding
ENSMUSG00000063730	1.1187	0.423525	0.00825636	0.412991	chr3	98709255	98724576	Hsd3b2	-	protein_coding
ENSMUSG00000028030	-0.263765	0.0998637	0.00825995	0.412991	chr3	132684144	132838506	Tbck	+	protein_coding
ENSMUSG00000066487	-6.05262	2.29194	0.0082703	0.412991	chr12	59081019	59081900	Gm5786	+	protein_coding
ENSMUSG00000026824	2.12065	0.803624	0.00831858	0.412991	chr2	55435970	55598145	Kcnj3	+	protein_coding
ENSMUSG00000025395	0.744961	0.282324	0.00832313	0.412991	chr10	128015168	128030037	Prim1	+	protein_coding
ENSMUSG00000031530	-0.475255	0.180138	0.00833274	0.412991	chr8	34807297	34819894	Dusp4	+	protein_coding
ENSMUSG00000086353	-4.16608	1.57947	0.00834824	0.412991	chr2	48062548	48457245	Gm13481	-	lincRNA
ENSMUSG00000096519	2.89955	1.10019	0.00840159	0.412991	chr9	3013140	3014344	Gm10721	+	protein_coding
ENSMUSG00000054379	1.2957	0.491658	0.00840482	0.412991	chr3	103198226	103198975	2410024N13Rik	-	pseudogene
ENSMUSG00000060559	1.50911	0.572707	0.00841251	0.412991	chr8	47413129	47415359	Gm10083	+	protein_coding
ENSMUSG00000079277	2.52352	0.95769	0.00841354	0.412991	chr2	74711927	74748442	Hoxd3	+	protein_coding
ENSMUSG00000029775	-0.344467	0.130898	0.00849946	0.41556	chr6	30401868	30455179	Klhdc10	+	protein_coding
ENSMUSG00000061576	1.28998	0.49034	0.00851898	0.41556	chr5	26817203	27727505	Dpp6	+	protein_coding
ENSMUSG00000044748	3.62017	1.37644	0.00853637	0.41556	chr8	21776599	21795185	Defb1	+	protein_coding
ENSMUSG00000060548	1.08652	0.413294	0.00856554	0.41556	chr14	60963834	61046855	Tnfrsf19	-	protein_coding
ENSMUSG00000046005	6.07749	2.31201	0.00857206	0.41556	chr14	31906528	31929879	D830044D21Rik	+	lincRNA
ENSMUSG00000036295	0.828991	0.315421	0.00858374	0.41556	chr12	41451673	41485751	Lrrn3	-	protein_coding
ENSMUSG00000038403	3.2995	1.2559	0.00860919	0.41556	chr3	96525185	96529216	Hfe2	+	protein_coding
ENSMUSG00000065265	0.629349	0.239576	0.00861606	0.41556	chr9	15316489	15316588	Gm23455	+	snoRNA
ENSMUSG00000046192	2.3039	0.878652	0.00873938	0.420592	chr6	24444865	24515067	Iqub	-	protein_coding
ENSMUSG00000028519	3.55046	1.35536	0.00880406	0.421638	chr4	103619359	104744844	Dab1	+	protein_coding
ENSMUSG00000001039	0.982887	0.375244	0.00881036	0.421638	chr11	61505144	61512931	B9d1	+	protein_coding
ENSMUSG00000050148	-0.517722	0.197727	0.00883524	0.421638	chrX	153498227	153501570	Ubqln2	+	protein_coding
ENSMUSG00000038225	0.514377	0.196472	0.00884307	0.421638	chr8	46575579	46617212	Primpol	-	protein_coding
ENSMUSG00000045394	0.679923	0.25977	0.00886026	0.421638	chr17	87635979	87651106	Epcam	+	protein_coding
ENSMUSG00000042078	3.47923	1.32975	0.00888459	0.421638	chr5	114026910	114091570	Svop	-	protein_coding
ENSMUSG00000038542	0.761405	0.291102	0.00890718	0.421638	chr8	13077189	13105459	Pcid2	-	protein_coding
ENSMUSG00000053399	1.15615	0.442064	0.00891348	0.421638	chr8	113697126	113848615	Adamts18	-	protein_coding
ENSMUSG00000037761	-0.606944	0.23216	0.00894007	0.421994	chr2	158624888	158639211	Actr5	+	protein_coding
ENSMUSG00000021391	1.23285	0.471757	0.00896699	0.42225	chr13	49464027	49652746	Cenpp	-	protein_coding
ENSMUSG00000044976	1.3477	0.515927	0.00899612	0.42225	chr9	74110356	74283308	Wdr72	+	protein_coding
ENSMUSG00000047643	-5.14983	1.97164	0.00900272	0.42225	chr13	103356250	103357704	Gm5454	+	processed_pseudogene
ENSMUSG00000020159	1.0093	0.386781	0.00906785	0.424406	chr11	33550781	33578959	Gabrp	-	protein_coding
ENSMUSG00000084240	-4.45492	1.70915	0.009147	0.427208	chr15	91530924	91532366	Gm15383	-	processed_pseudogene
ENSMUSG00000083465	3.7479	1.43846	0.0091739	0.427562	chr11	105773518	105774784	Gm11652	+	processed_pseudogene
ENSMUSG00000047638	0.983276	0.377914	0.00927215	0.431233	chr10	89454234	89533585	Nr1h4	-	protein_coding
ENSMUSG00000097574	-1.10478	0.425311	0.00938834	0.435722	chr9	78175914	78178879	C920006O11Rik	+	lincRNA
ENSMUSG00000032083	-3.912	1.5066	0.00941571	0.436077	chr9	46228580	46230466	Apoa1	+	protein_coding
ENSMUSG00000025776	0.928621	0.357911	0.00947137	0.437739	chr1	17727045	17766344	Crispld1	+	protein_coding
ENSMUSG00000030785	3.48343	1.34569	0.00963709	0.442132	chr7	128205436	128206366	Cox6a2	-	protein_coding
ENSMUSG00000054510	1.46746	0.566996	0.00964989	0.442132	chr2	78237547	78302230	Gm14461	+	lincRNA
ENSMUSG00000039963	1.76563	0.68236	0.00966648	0.442132	chr11	119228572	119265236	Ccdc40	+	protein_coding
ENSMUSG00000019762	-4.0628	1.57053	0.00968457	0.442132	chr10	3540240	3554877	Iyd	+	protein_coding
ENSMUSG00000071644	0.259808	0.100536	0.00975958	0.442132	chr19	8967041	8978479	Eef1g	+	protein_coding
ENSMUSG00000083400	-5.36221	2.075	0.00976059	0.442132	chr4	25086849	25087200	Gm11900	-	processed_pseudogene
ENSMUSG00000064280	4.3242	1.67333	0.00976082	0.442132	chr5	21292961	21424677	Ccdc146	-	protein_coding
ENSMUSG00000097368	1.27582	0.493707	0.00976155	0.442132	chr5	120121103	120139263	Gm10390	-	lincRNA
ENSMUSG00000097381	-3.92192	1.51778	0.00976633	0.442132	chr12	111284762	111293988	A230087F16Rik	+	lincRNA
ENSMUSG00000078676	0.425109	0.164548	0.00978027	0.442132	chr11	98804905	98833814	Casc3	+	protein_coding
ENSMUSG00000098649	4.07568	1.57771	0.00978611	0.442132	chr5	120419659	120431741	Gm27199	-	antisense
ENSMUSG00000038400	-0.565525	0.219063	0.00983538	0.443454	chr2	173224458	173276533	Pmepa1	-	protein_coding
ENSMUSG00000064853	1.7963	0.696038	0.00985866	0.443599	chr17	35162563	35162696	Gm23442	-	snoRNA
ENSMUSG00000086732	3.95223	1.53321	0.00994473	0.445818	chr6	31574967	31576723	Gm6117	+	lincRNA
ENSMUSG00000054005	1.08028	0.419098	0.00994823	0.445818	chr7	18245347	18266092	Mill1	+	protein_coding
ENSMUSG00000095282	-2.48479	0.964345	0.00997605	0.446161	chr1	67616975	67617052	Gm22548	+	miRNA
ENSMUSG00000078674	1.78602	0.694158	0.0100842	0.448402	chr4	61670177	61674136	Mup18	-	protein_coding
ENSMUSG00000065642	5.5967	2.17548	0.0100928	0.448402	chrX	37082912	37083042	Snora69	-	snoRNA
ENSMUSG00000060188	1.07112	0.416408	0.0101031	0.448402	chr7	25400053	25412886	Cxcl17	-	protein_coding
ENSMUSG00000088307	4.80921	1.86973	0.0101072	0.448402	chr7	35217235	35217360	Gm24505	+	snoRNA
ENSMUSG00000090174	6.68248	2.59943	0.0101479	0.449309	chr8	122697860	122700160	Gm10612	+	antisense
ENSMUSG00000025701	-0.737358	0.287327	0.01028	0.45345	chr6	116410077	116461178	Alox5	-	protein_coding
ENSMUSG00000003382	-0.369712	0.144071	0.0102824	0.45345	chr3	87525407	87540156	Etv3	+	protein_coding
ENSMUSG00000051678	1.26462	0.492963	0.0103075	0.453655	chr18	37333921	37337674	Pcdhb6	+	protein_coding
ENSMUSG00000022995	0.788251	0.307507	0.0103665	0.454474	chr1	181896384	182019990	Enah	-	protein_coding
ENSMUSG00000020224	-0.303339	0.118338	0.0103672	0.454474	chr10	120227070	120232071	Llph	+	protein_coding
ENSMUSG00000050944	-1.85561	0.724609	0.0104421	0.456374	chr11	77089915	77188968	Efcab5	-	protein_coding
ENSMUSG00000092300	-3.18592	1.24425	0.0104518	0.456374	chr11	116216003	116220287	Cdk3-ps	+	polymorphic_pseudogene
ENSMUSG00000017978	0.597259	0.233467	0.010521	0.457792	chr6	23262773	23839421	Cadps2	-	protein_coding
ENSMUSG00000096020	3.24316	1.26801	0.0105373	0.457792	chr12	115833950	115834396	Ighv1-75	-	IG_LV_gene
ENSMUSG00000055044	-0.466271	0.182323	0.0105463	0.457792	chr19	40221173	40271842	Pdlim1	-	protein_coding
ENSMUSG00000031297	2.6512	1.03816	0.0106573	0.461703	chrX	101079210	101086020	Slc7a3	-	protein_coding
ENSMUSG00000082932	-2.88681	1.13274	0.0108177	0.467738	chr4	96444596	96507386	Cyp2j8	-	protein_coding
ENSMUSG00000097017	1.23333	0.484114	0.0108464	0.468067	chr7	25816654	25820654	Gm26707	+	lincRNA
ENSMUSG00000052658	4.54996	1.78772	0.0109242	0.468138	chr9	120577346	120578072	5830454E08Rik	+	protein_coding
ENSMUSG00000033860	1.897	0.745487	0.0109389	0.468138	chr3	83007724	83015049	Fgg	+	protein_coding
ENSMUSG00000054459	1.28539	0.505257	0.0109578	0.468138	chr12	11325247	11436649	Vsnl1	-	protein_coding
ENSMUSG00000052276	3.73958	1.47048	0.0109874	0.468138	chr16	27307489	27351212	Ostn	+	protein_coding
ENSMUSG00000027805	0.467771	0.183964	0.0109991	0.468138	chr3	57841895	57847564	Pfn2	-	protein_coding
ENSMUSG00000026672	-0.420244	0.165296	0.0110104	0.468138	chr2	5020642	5064051	Optn	-	protein_coding
ENSMUSG00000029913	0.503299	0.197966	0.0110108	0.468138	chr6	65778988	65936373	Prdm5	+	protein_coding
ENSMUSG00000064451	1.47704	0.581019	0.0110173	0.468138	chr7	110046364	110046547	Snora23	+	snoRNA
ENSMUSG00000020051	-6.5525	2.57875	0.0110549	0.468837	chr10	87521795	87584136	Pah	+	protein_coding
ENSMUSG00000021587	2.26763	0.892783	0.0110867	0.469011	chr13	75089826	75132498	Pcsk1	+	protein_coding
ENSMUSG00000080511	1.16714	0.459595	0.0111013	0.469011	chr9	4271130	4271237	Gm22195	-	miRNA
ENSMUSG00000018411	1.10512	0.435596	0.0111795	0.471414	chr11	104231390	104332090	Mapt	+	protein_coding
ENSMUSG00000031758	-0.439165	0.173331	0.0112872	0.47505	chr8	116568724	116732991	Cdyl2	-	protein_coding
ENSMUSG00000096252	-2.462	0.972333	0.0113397	0.475127	chr13	49493615	49494819	Tes3-ps	+	processed_pseudogene
ENSMUSG00000087482	6.4956	2.56605	0.011362	0.475127	chr4	103538845	103550682	Gm12720	-	processed_transcript
ENSMUSG00000062132	3.40093	1.34366	0.0113709	0.475127	chr7	30515122	30522193	Arhgap33os	+	antisense
ENSMUSG00000032599	-0.55667	0.220008	0.011399	0.475127	chr9	108783796	108806337	Ip6k2	+	protein_coding
ENSMUSG00000101436	1.76993	0.69966	0.0114159	0.475127	chr7	21184317	21190423	Gm5157	-	protein_coding
ENSMUSG00000026188	-4.08026	1.61298	0.0114178	0.475127	chr1	72284369	72303104	Tmem169	+	protein_coding
ENSMUSG00000096484	-5.37481	2.12555	0.0114496	0.475556	chr2	83973123	83975615	Gm13696	+	protein_coding
ENSMUSG00000102362	3.56385	1.40977	0.0114724	0.47561	chr3	73351206	73481651	RP24-369K4.1	-	lincRNA
ENSMUSG00000026358	-0.918913	0.363628	0.0115019	0.475944	chr1	144242296	144249242	Rgs1	-	protein_coding
ENSMUSG00000055612	0.972915	0.385352	0.0115782	0.477911	chr2	72476159	72486893	Cdca7	+	protein_coding
ENSMUSG00000021594	0.919838	0.36455	0.0116288	0.477911	chr13	69573449	69611442	Srd5a1	-	protein_coding
ENSMUSG00000103888	-1.08076	0.428334	0.0116304	0.477911	chr1	33908272	34307592	AC123072.1	+	protein_coding
ENSMUSG00000046731	0.513485	0.203535	0.0116414	0.477911	chr11	69878261	69881406	Kctd11	-	protein_coding
ENSMUSG00000021453	-0.924777	0.366633	0.0116574	0.477911	chr13	51846678	51848468	Gadd45g	+	protein_coding
ENSMUSG00000078680	1.72601	0.684665	0.0117036	0.478917	chr4	60578260	60582199	Mup10	-	protein_coding
ENSMUSG00000043421	-0.88895	0.353073	0.0118107	0.481879	chr6	29272488	29275446	Hilpda	+	protein_coding
ENSMUSG00000095583	2.63894	1.04845	0.0118359	0.481879	chr12	113994469	113994898	Ighv14-2	-	IG_V_gene
ENSMUSG00000030286	-0.282404	0.112247	0.0118728	0.481879	chr6	113514874	113531638	Emc3	-	protein_coding
ENSMUSG00000096935	-1.09454	0.435053	0.0118736	0.481879	chr3	88171560	88177785	1700113A16Rik	-	lincRNA
ENSMUSG00000073485	1.6644	0.661689	0.0118903	0.481879	chr1	180813776	180816859	H3f3aos	+	antisense
ENSMUSG00000056203	-6.06206	2.41107	0.0119282	0.481879	chr6	42405434	42406526	Tas2r135	+	protein_coding
ENSMUSG00000044162	-0.894111	0.355616	0.0119284	0.481879	chr6	65590398	65634040	Tnip3	+	protein_coding
ENSMUSG00000085862	-1.40096	0.557966	0.012045	0.484238	chr2	50296810	50433967	Gm13483	+	processed_transcript
ENSMUSG00000028116	4.27522	1.70311	0.0120646	0.484238	chr3	123006206	123034990	Myoz2	-	protein_coding
ENSMUSG00000033684	-0.460533	0.183477	0.0120718	0.484238	chr1	155776029	155812889	Qsox1	-	protein_coding
ENSMUSG00000093183	3.47359	1.38477	0.0121268	0.484238	chr4	54468352	54468592	Gm25687	+	misc_RNA
ENSMUSG00000024049	1.63026	0.650091	0.0121507	0.484238	chr17	71019521	71126856	Myom1	+	protein_coding
ENSMUSG00000019338	0.826775	0.329698	0.0121528	0.484238	chr3	95006590	95015448	Zfp687	-	protein_coding
ENSMUSG00000086329	-3.45099	1.37623	0.0121566	0.484238	chr2	131298545	131299835	Gm14233	+	processed_transcript
ENSMUSG00000087382	-0.651605	0.259871	0.0121617	0.484238	chr2	173110818	173133204	Ctcflos	+	antisense
ENSMUSG00000035914	0.444606	0.177498	0.0122503	0.486889	chr9	58524300	58555132	Cd276	-	protein_coding
ENSMUSG00000099906	-2.01489	0.805028	0.0123185	0.487742	chr1	20679023	20684298	Gm28653	+	lincRNA
ENSMUSG00000057577	1.86205	0.744123	0.0123375	0.487742	chr5	48924116	48924491	Gm10025	+	pseudogene
ENSMUSG00000034324	1.15728	0.462481	0.0123379	0.487742	chr5	127241808	127565793	Tmem132c	+	protein_coding
ENSMUSG00000047547	-0.403642	0.161479	0.0124315	0.490087	chr13	54592401	54611344	Cltb	-	protein_coding
ENSMUSG00000051705	0.529902	0.212014	0.0124415	0.490087	chr9	59734259	59750649	Senp8	-	protein_coding
ENSMUSG00000101773	3.85474	1.5442	0.0125507	0.493308	chr18	82754505	82759041	2210420H20Rik	-	lincRNA
ENSMUSG00000060985	-2.48894	0.997501	0.0125896	0.493308	chr1	156255296	156303664	Tdrd5	-	protein_coding
ENSMUSG00000087692	-4.82206	1.93329	0.0126236	0.493308	chr11	99387340	99387897	Gm11940	+	antisense
ENSMUSG00000091794	-5.42244	2.17401	0.0126238	0.493308	chr5	151561661	151586924	Vmn2r18	-	protein_coding
ENSMUSG00000018648	2.23941	0.897953	0.0126346	0.493308	chr11	84048041	84069261	Dusp14	-	protein_coding
ENSMUSG00000076431	0.542105	0.217429	0.012658	0.49335	chr13	28948919	28953713	Sox4	-	protein_coding
ENSMUSG00000027536	0.623054	0.24998	0.0126878	0.493396	chr3	10366907	10428856	Chmp4c	+	protein_coding
ENSMUSG00000002588	1.01046	0.405507	0.0127085	0.493396	chr6	5168090	5193946	Pon1	-	protein_coding
ENSMUSG00000001507	1.34765	0.541072	0.0127494	0.493396	chr11	95044474	95076801	Itga3	-	protein_coding
ENSMUSG00000029755	1.73493	0.69681	0.0127809	0.493396	chr6	6877805	6882085	Dlx5	-	protein_coding
ENSMUSG00000031486	0.743622	0.298833	0.0128312	0.493396	chr8	27085583	27123436	Gpr124	+	protein_coding
ENSMUSG00000100862	-0.50707	0.203799	0.0128435	0.493396	chr1	24613974	24614651	Gm10925	-	unprocessed_pseudogene
ENSMUSG00000024481	0.863898	0.347349	0.0128782	0.493396	chr18	46850039	46905446	4833403I15Rik	+	protein_coding
ENSMUSG00000092090	1.33394	0.536398	0.0128882	0.493396	chr6	28981634	29022165	Gm3294	+	lincRNA
ENSMUSG00000048982	4.88629	1.96542	0.0129142	0.493396	chr12	75411720	75416781	Gphb5	-	protein_coding
ENSMUSG00000002812	-0.418382	0.168331	0.0129378	0.493396	chr11	60714123	60727263	Flii	-	protein_coding
ENSMUSG00000081317	1.89047	0.760782	0.0129586	0.493396	chr7	33879295	33880094	Gm12757	+	processed_pseudogene
ENSMUSG00000101444	6.03954	2.43106	0.0129799	0.493396	chrY	72060142	72070812	Gm29179	-	transcribed_unprocessed_pseudogene
ENSMUSG00000039021	1.61424	0.649839	0.0129894	0.493396	chr2	32757026	32775633	Ttc16	-	protein_coding
ENSMUSG00000073551	-4.62765	1.86319	0.013002	0.493396	chr18	62607539	62741387	Spink13	-	protein_coding
ENSMUSG00000085927	6.86271	2.76391	0.0130291	0.493396	chr7	55979927	55980850	Gm15888	+	processed_transcript
ENSMUSG00000027186	0.763286	0.307475	0.013049	0.493396	chr2	103411688	103450989	Elf5	+	protein_coding
ENSMUSG00000052861	1.22825	0.494805	0.0130537	0.493396	chr6	73017606	73221651	Dnah6	-	protein_coding
ENSMUSG00000057215	3.2295	1.30122	0.0130681	0.493396	chr7	107243022	107300396	Gm15514	+	lincRNA
ENSMUSG00000036459	-1.30584	0.526227	0.0130826	0.493396	chr7	34109543	34133268	Wtip	-	protein_coding
ENSMUSG00000092171	-4.28703	1.72859	0.0131353	0.494197	chr17	35772450	35780687	4833427F10Rik	+	lincRNA
ENSMUSG00000015962	-2.38836	0.963331	0.0131651	0.494197	chr1	177729814	177753324	1700016C15Rik	+	protein_coding
ENSMUSG00000036450	0.405139	0.16346	0.0131931	0.494197	chr19	44562850	44576274	Hif1an	+	protein_coding
ENSMUSG00000087148	-5.50568	2.2214	0.0131945	0.494197	chr2	152652883	152654330	1700030C14Rik	-	antisense
ENSMUSG00000031551	-1.64083	0.662272	0.013228	0.494197	chr8	24584136	24597009	Ido1	-	protein_coding
ENSMUSG00000037833	0.713058	0.287893	0.0132562	0.494197	chr14	40813789	40893266	Sh2d4b	-	protein_coding
ENSMUSG00000032110	-1.57161	0.634558	0.0132601	0.494197	chr9	36693220	36698843	Acrv1	+	protein_coding
ENSMUSG00000061455	-0.415919	0.168119	0.0133629	0.49719	chr4	48124915	48186507	Stx17	+	protein_coding
ENSMUSG00000066850	2.42032	0.978822	0.01341	0.497746	chr7	6007750	6011010	Vmn1r65	-	protein_coding
ENSMUSG00000020776	0.39164	0.158453	0.0134489	0.497746	chr11	116142285	116168166	Fbf1	-	protein_coding
ENSMUSG00000082771	4.35889	1.76397	0.0134708	0.497746	chr4	109629582	109630725	Gm12803	+	processed_pseudogene
ENSMUSG00000040936	-1.20776	0.488847	0.0134875	0.497746	chr9	120960268	121277197	Ulk4	-	protein_coding
ENSMUSG00000044349	0.315244	0.127601	0.0134903	0.497746	chr2	158375638	158386145	Snhg11	+	protein_coding
ENSMUSG00000099025	1.27337	0.515628	0.0135284	0.498323	chr9	32904937	32928966	Gm27162	-	lincRNA
ENSMUSG00000087256	3.07931	1.24813	0.0136197	0.500853	chr10	86125827	86129854	Gm15990	+	antisense
ENSMUSG00000014232	0.589245	0.239137	0.0137379	0.504362	chr16	3908801	3941147	Cluap1	+	protein_coding
ENSMUSG00000019996	-0.450237	0.182839	0.0137979	0.505087	chr10	20148471	20281589	Map7	+	protein_coding
ENSMUSG00000022948	1.05609	0.429017	0.0138301	0.505087	chr16	93583457	93604063	Setd4	-	protein_coding
ENSMUSG00000055485	-0.791097	0.32146	0.0138568	0.505087	chr2	157015799	157079254	Soga1	-	protein_coding
ENSMUSG00000083093	-4.91136	1.99602	0.0138712	0.505087	chrX	75459963	75485753	Gm15385	+	unprocessed_pseudogene
ENSMUSG00000041073	-1.77182	0.720087	0.0138718	0.505087	chr11	6597823	6606053	Nacad	-	protein_coding
ENSMUSG00000097440	-0.760551	0.309235	0.0139147	0.505817	chr18	11820676	11839337	Gm6277	-	lincRNA
ENSMUSG00000097832	-1.44208	0.586658	0.0139662	0.505869	chr12	110842276	110845216	Gm26912	-	lincRNA
ENSMUSG00000009394	-0.654449	0.266354	0.0140076	0.505869	chr6	115134902	115282626	Syn2	+	protein_coding
ENSMUSG00000040415	0.532688	0.21688	0.0140438	0.505869	chr10	127190378	127195728	Dtx3	-	protein_coding
ENSMUSG00000024128	-5.4647	2.22641	0.0141085	0.505869	chr17	23941672	23945607	Sbp	+	protein_coding
ENSMUSG00000049036	-5.13953	2.09435	0.0141277	0.505869	chr12	113185903	113189520	Tmem121	+	protein_coding
ENSMUSG00000073830	1.60902	0.655696	0.0141314	0.505869	chr4	61300023	61304000	Mup14	-	protein_coding
ENSMUSG00000020491	0.517954	0.211073	0.0141314	0.505869	chr11	58867216	58883288	2810021J22Rik	+	protein_coding
ENSMUSG00000006800	-0.379528	0.154696	0.0141518	0.505869	chr2	166073089	166155663	Sulf2	-	protein_coding
ENSMUSG00000049106	-0.308914	0.12593	0.0141648	0.505869	chr12	80335847	80436601	Dcaf5	-	protein_coding
ENSMUSG00000028036	0.546929	0.222972	0.0141707	0.505869	chr3	151798918	151837630	Ptgfr	-	protein_coding
ENSMUSG00000036169	0.907696	0.370063	0.0141742	0.505869	chr12	36314169	36318452	Sostdc1	+	protein_coding
ENSMUSG00000031710	2.57506	1.05001	0.0141903	0.505869	chr8	83290348	83298456	Ucp1	+	protein_coding
ENSMUSG00000070985	1.56431	0.638319	0.0142589	0.506969	chr4	49447105	49473912	Acnat1	-	protein_coding
ENSMUSG00000088364	-1.83289	0.747976	0.0142669	0.506969	chr15	72721321	72721387	Gm28020	-	snRNA
ENSMUSG00000030701	0.569661	0.232549	0.0142999	0.507327	chr7	100642892	100662414	Plekhb1	-	protein_coding
ENSMUSG00000059890	-0.290306	0.118558	0.0143392	0.507905	chr9	44923131	44965600	Ube4a	-	protein_coding
ENSMUSG00000041957	-0.649667	0.265405	0.0143717	0.508245	chr16	16213318	16272712	Pkp2	+	protein_coding
ENSMUSG00000073045	4.62025	1.88851	0.014425	0.509315	chr6	60031967	60150045	Gm5570	+	lincRNA
ENSMUSG00000029136	-0.928538	0.379803	0.0144937	0.509483	chr5	31624439	31697627	Rbks	-	protein_coding
ENSMUSG00000062098	-0.441183	0.180475	0.0145027	0.509483	chr2	138256565	138589292	Btbd3	+	protein_coding
ENSMUSG00000032883	0.712728	0.291655	0.0145362	0.509483	chr1	78657825	78707743	Acsl3	+	protein_coding
ENSMUSG00000074766	0.741571	0.303481	0.0145435	0.509483	chr2	139678178	139758581	Ism1	+	protein_coding
ENSMUSG00000034127	0.826591	0.338279	0.0145448	0.509483	chr10	115817284	115849893	Tspan8	+	protein_coding
ENSMUSG00000021187	0.778807	0.318883	0.014594	0.510036	chr12	101645443	101718523	Tc2n	-	protein_coding
ENSMUSG00000027996	0.696578	0.28525	0.0146067	0.510036	chr3	83766321	83774316	Sfrp2	+	protein_coding
ENSMUSG00000038156	0.778244	0.318879	0.0146644	0.511245	chr7	113765998	114043370	Spon1	+	protein_coding
ENSMUSG00000045083	-3.60966	1.47996	0.014727	0.511375	chr4	35706647	36951747	Lingo2	-	protein_coding
ENSMUSG00000100483	1.69433	0.694702	0.0147307	0.511375	chr1	24963209	24965158	Gm28237	-	lincRNA
ENSMUSG00000029173	-0.370258	0.151822	0.0147374	0.511375	chr5	52640087	52669729	Sepsecs	-	protein_coding
ENSMUSG00000023031	-0.82434	0.338141	0.0147745	0.511726	chr15	100674425	100687920	Cela1	-	protein_coding
ENSMUSG00000085784	-3.44761	1.41447	0.0147938	0.511726	chr11	44659522	44662676	Gm12158	-	antisense
ENSMUSG00000101801	3.13847	1.28877	0.0148818	0.51241	chr10	110784585	110896550	1700020G17Rik	-	antisense
ENSMUSG00000055733	0.571716	0.234831	0.0149091	0.51241	chrX	122394565	122397401	Nap1l3	-	protein_coding
ENSMUSG00000098552	-4.917	2.0202	0.0149365	0.51241	chr17	52592981	52602660	Gm27217	-	antisense
ENSMUSG00000027077	5.70358	2.3442	0.0149716	0.51241	chr2	84811176	84822652	Smtnl1	-	protein_coding
ENSMUSG00000028494	-0.398904	0.163952	0.0149719	0.51241	chr4	86648386	86670060	Plin2	-	protein_coding
ENSMUSG00000037697	0.382102	0.157057	0.0149786	0.51241	chr14	45593174	45658143	Ddhd1	-	protein_coding
ENSMUSG00000065610	-5.05875	2.07989	0.0150064	0.51241	chr6	31062660	31062747	Mir29a	-	miRNA
ENSMUSG00000095947	5.78924	2.38109	0.0150432	0.51241	chr17	28526332	28526457	Gm25195	+	miRNA
ENSMUSG00000038201	2.07148	0.852308	0.0150806	0.51241	chr7	45405960	45411382	Kcna7	+	protein_coding
ENSMUSG00000085423	6.36842	2.62051	0.0150898	0.51241	chr14	122952119	122956343	Gm15735	+	antisense
ENSMUSG00000040694	3.77741	1.55458	0.0151049	0.51241	chr17	48419231	48432728	Apobec2	-	protein_coding
ENSMUSG00000056031	1.27597	0.525166	0.0151131	0.51241	chr9	85820241	85844323	9330154J02Rik	-	processed_transcript
ENSMUSG00000094484	0.485995	0.200104	0.0151526	0.51241	chrY	7165068	7169293	Gm21244	-	protein_coding
ENSMUSG00000003617	0.372564	0.153404	0.0151554	0.51241	chr3	19957054	20009145	Cp	+	protein_coding
ENSMUSG00000034263	-0.431704	0.177764	0.0151608	0.51241	chr9	64960832	64986974	Vwa9	+	protein_coding
ENSMUSG00000094176	-6.45029	2.65715	0.0152025	0.512822	chr14	52821860	52822357	Trav6d-6	+	TR_V_gene
ENSMUSG00000053838	-0.296326	0.12209	0.0152193	0.512822	chr11	6105691	6200415	Nudcd3	-	protein_coding
ENSMUSG00000009670	5.38488	2.2192	0.0152455	0.512926	chrX	100838648	101059667	Tex11	-	protein_coding
ENSMUSG00000057037	-3.40084	1.40298	0.0153497	0.515317	chr1	139547053	139560272	Cfhr1	-	protein_coding
ENSMUSG00000062991	2.41817	0.997718	0.0153632	0.515317	chr8	31818028	31918203	Nrg1	-	protein_coding
ENSMUSG00000087605	-5.18521	2.14021	0.0154031	0.515877	chr16	30969393	30973518	Gm15742	-	sense_intronic
ENSMUSG00000022054	3.51172	1.44999	0.0154399	0.516327	chr14	68082590	68124846	Nefm	-	protein_coding
ENSMUSG00000085783	1.24235	0.513088	0.0154645	0.516371	chr16	62717037	62718450	Gm9816	+	processed_pseudogene
ENSMUSG00000029231	0.298256	0.12324	0.0155156	0.517295	chr5	75152291	75198204	Pdgfra	+	protein_coding
ENSMUSG00000006784	0.974714	0.40296	0.0155683	0.517943	chr11	100545607	100572568	Ttc25	+	protein_coding
ENSMUSG00000025199	0.368407	0.152324	0.0155818	0.517943	chr19	44073335	44107480	Chuk	-	protein_coding
ENSMUSG00000027966	0.987439	0.408475	0.0156328	0.518858	chr3	114030540	114220718	Col11a1	+	protein_coding
ENSMUSG00000028186	-5.19455	2.15001	0.0156894	0.519957	chr3	146597077	146632305	Uox	+	protein_coding
ENSMUSG00000046719	1.92912	0.79869	0.0157201	0.520068	chr11	95509845	95514570	Nxph3	-	protein_coding
ENSMUSG00000001763	0.41695	0.172672	0.0157483	0.520068	chr6	29694222	29718559	Tspan33	+	protein_coding
ENSMUSG00000094993	6.56671	2.71987	0.0157632	0.520068	chr6	69197585	69198116	Igkv4-73	-	IG_LV_gene
ENSMUSG00000021795	2.4907	1.03205	0.0158063	0.520715	chr14	41172212	41185198	Sftpd	-	protein_coding
ENSMUSG00000039307	-0.686613	0.284732	0.0158898	0.522687	chr11	121204433	121222655	Hexdc	+	protein_coding
ENSMUSG00000049526	1.19798	0.496939	0.0159215	0.52287	chr9	59518686	59525501	Tmem202	-	protein_coding
ENSMUSG00000047844	2.11259	0.876509	0.0159426	0.52287	chrX	136138996	136140443	Bex4	+	protein_coding
ENSMUSG00000093180	-2.35128	0.976244	0.0160185	0.524583	chr4	141346164	141346240	Gm25690	+	miRNA
ENSMUSG00000085430	1.19344	0.49604	0.0161309	0.527209	chr9	105333513	105348380	Gm15619	+	antisense
ENSMUSG00000073375	5.73781	2.3852	0.0161463	0.527209	chr17	67630965	67632723	Lrrc30	-	protein_coding
ENSMUSG00000035805	4.69218	1.95169	0.0162096	0.527977	chr15	88955884	88979007	Mlc1	-	protein_coding
ENSMUSG00000062110	-0.710231	0.295483	0.0162333	0.527977	chr5	74204816	74531747	Scfd2	-	protein_coding
ENSMUSG00000086808	3.99897	1.66385	0.0162414	0.527977	chr11	6716001	6720037	Gm11981	-	processed_transcript
ENSMUSG00000042515	1.50333	0.625843	0.0163018	0.529164	chrX	139210042	139238335	Mum1l1	+	protein_coding
ENSMUSG00000096417	-3.55103	1.47924	0.0163693	0.529948	chr14	53390570	53391142	Trav7-2	+	TR_V_gene
ENSMUSG00000101587	0.910158	0.379158	0.0163739	0.529948	chr5	45768870	45769664	Gm29036	-	processed_pseudogene
ENSMUSG00000064353	2.96724	1.23701	0.0164527	0.531722	chrM	6942	7011	mt-Td	+	Mt_tRNA
ENSMUSG00000097625	-2.14525	0.894908	0.0165222	0.533189	chr17	70878078	71393284	Gm26561	+	lincRNA
ENSMUSG00000028133	-0.503121	0.210132	0.0166517	0.536586	chr3	121155400	121171695	Rwdd3	-	protein_coding
ENSMUSG00000102424	4.39553	1.83687	0.0167139	0.537808	chr2	105657862	105660692	RP23-431C3.3	-	lincRNA
ENSMUSG00000022946	-0.460562	0.192772	0.016887	0.541888	chr16	93711907	93810585	Dopey2	+	protein_coding
ENSMUSG00000086181	5.21584	2.18341	0.0169011	0.541888	chr3	38874570	38888259	C230034O21Rik	-	processed_transcript
ENSMUSG00000016018	0.247259	0.103519	0.0169161	0.541888	chr13	112867780	112927380	Skiv2l2	-	protein_coding
ENSMUSG00000027692	0.446922	0.187201	0.0169683	0.541888	chr3	28263214	28675858	Tnik	+	protein_coding
ENSMUSG00000024331	0.972134	0.407271	0.016989	0.541888	chr18	20030633	20059554	Dsc2	-	protein_coding
ENSMUSG00000082688	5.86007	2.45522	0.0169965	0.541888	chr11	35792781	35793459	Gm12124	+	processed_pseudogene
ENSMUSG00000026944	-0.458455	0.192108	0.017012	0.541888	chr2	25428703	25448540	Abca2	+	protein_coding
ENSMUSG00000051116	2.44959	1.02836	0.0172175	0.546453	chr5	57608567	57609067	Gm8121	+	processed_pseudogene
ENSMUSG00000058153	-0.938456	0.393992	0.0172228	0.546453	chr5	112419151	112577198	Sez6l	-	protein_coding
ENSMUSG00000059602	1.33599	0.561029	0.0172507	0.546453	chr10	86055125	86498896	Syn3	-	protein_coding
ENSMUSG00000028427	-0.394852	0.165817	0.0172541	0.546453	chr4	41033074	41048139	Aqp7	-	protein_coding
ENSMUSG00000024424	-0.576686	0.242443	0.0173766	0.548888	chr18	12599926	12737050	Ttc39c	+	protein_coding
ENSMUSG00000067750	-4.08351	1.71736	0.0174174	0.548888	chr1	21349641	21352200	Khdc1a	+	protein_coding
ENSMUSG00000020262	-0.711009	0.29904	0.017424	0.548888	chr10	77290726	77418270	Adarb1	-	protein_coding
ENSMUSG00000079428	6.05888	2.54878	0.0174464	0.548888	chrX	136214779	136226100	Tceal7	+	protein_coding
ENSMUSG00000084871	5.68022	2.3897	0.0174563	0.548888	chr12	107183555	107186734	Gm2800	+	lincRNA
ENSMUSG00000099098	-6.61665	2.78425	0.0174797	0.548888	chr7	29155680	29156920	1110035H17Rik	+	antisense
ENSMUSG00000091511	6.47932	2.72735	0.0175163	0.549086	chr10	130471332	130497379	Vmn2r87	-	protein_coding
ENSMUSG00000101335	0.570058	0.239996	0.0175356	0.549086	chr9	88441500	88443652	Gm28229	-	sense_intronic
ENSMUSG00000006705	-1.04744	0.441085	0.0175633	0.549166	chr17	31564749	31607684	Pknox1	+	protein_coding
ENSMUSG00000079415	1.03277	0.435002	0.0175878	0.549166	chr19	12763660	12765632	Cntf	-	protein_coding
ENSMUSG00000030518	-4.93048	2.08031	0.0177847	0.552711	chr7	64756113	65156570	Fam189a1	-	protein_coding
ENSMUSG00000033278	-0.393447	0.166044	0.0178106	0.552711	chr17	66666848	67354459	Ptprm	-	protein_coding
ENSMUSG00000023022	0.261248	0.110277	0.0178351	0.552711	chr15	99778470	99875428	Lima1	-	protein_coding
ENSMUSG00000000792	-1.27309	0.537396	0.017836	0.552711	chr8	70882889	70892757	Slc5a5	-	protein_coding
ENSMUSG00000014771	0.435763	0.183976	0.0178562	0.552711	chr17	15519208	15527301	Pdcd2	-	protein_coding
ENSMUSG00000059639	-3.94531	1.66594	0.0178742	0.552711	chr6	122990367	123024105	Clec4a4	+	protein_coding
ENSMUSG00000090659	0.639907	0.270247	0.0178913	0.552711	chr13	67779754	67792512	Zfp493	+	protein_coding
ENSMUSG00000019923	-0.259639	0.109706	0.0179484	0.552711	chr10	72654845	72674964	Zwint	+	protein_coding
ENSMUSG00000102677	0.822157	0.347477	0.0179779	0.552711	chr3	68759906	68761433	RP24-399B3.6	-	lincRNA
ENSMUSG00000086425	-1.22589	0.518223	0.0180029	0.552711	chr2	28095477	28127731	F730016J06Rik	+	lincRNA
ENSMUSG00000016496	-0.287932	0.12172	0.0180046	0.552711	chr19	29367455	29388095	Cd274	+	protein_coding
ENSMUSG00000030772	0.490799	0.207509	0.0180205	0.552711	chr7	112116019	112159057	Dkk3	-	protein_coding
ENSMUSG00000055202	-3.79933	1.60665	0.0180419	0.552711	chr17	32797406	32800938	Zfp811	-	protein_coding
ENSMUSG00000022799	-0.347242	0.146881	0.0180738	0.552711	chr16	38598340	38713274	Arhgap31	-	protein_coding
ENSMUSG00000060275	1.08606	0.459417	0.0180794	0.552711	chr18	36017707	36197380	Nrg2	-	protein_coding
ENSMUSG00000033774	3.62257	1.53301	0.0181255	0.552711	chr1	5913707	5917398	Npbwr1	-	protein_coding
ENSMUSG00000100454	-5.92255	2.50633	0.0181258	0.552711	chr1	97024516	97025565	Gm28901	-	lincRNA
ENSMUSG00000049336	-1.28837	0.545708	0.0182297	0.554463	chr11	36006656	37235964	Tenm2	-	protein_coding
ENSMUSG00000020798	0.759019	0.321503	0.0182333	0.554463	chr11	72494919	72550506	Spns3	-	protein_coding
ENSMUSG00000049249	1.24875	0.529862	0.0184361	0.559657	chr6	122899721	122902816	Gm5316	-	transcribed_processed_pseudogene
ENSMUSG00000064390	3.33539	1.41574	0.0184765	0.559657	chr3	86140618	86140688	Rnu73b	-	snoRNA
ENSMUSG00000018347	-0.746403	0.316828	0.0184799	0.559657	chr11	65807175	65829239	Zkscan6	+	protein_coding
ENSMUSG00000099034	-0.771563	0.327745	0.0185648	0.561154	chr15	75642129	75653643	2810039B14Rik	+	unitary_pseudogene
ENSMUSG00000030653	-0.427755	0.181725	0.0185801	0.561154	chr7	101421691	101512829	Pde2a	+	protein_coding
ENSMUSG00000038132	1.85705	0.789362	0.018643	0.562287	chr13	46418300	46431090	Rbm24	+	protein_coding
ENSMUSG00000032340	0.217532	0.0925046	0.0186941	0.56306	chr9	58874679	59036441	Neo1	-	protein_coding
ENSMUSG00000038930	0.785494	0.334293	0.0187879	0.564417	chr7	80316596	80324454	Rccd1	-	protein_coding
ENSMUSG00000047746	2.60091	1.10692	0.0187901	0.564417	chr16	36963460	36990467	Fbxo40	-	protein_coding
ENSMUSG00000084986	1.96366	0.835905	0.0188167	0.564451	chr4	135143421	135144285	Gm16224	-	antisense
ENSMUSG00000054679	1.57509	0.670975	0.0189018	0.566236	chr4	33208991	33233340	Srsf12	+	protein_coding
ENSMUSG00000039037	0.710772	0.302895	0.0189456	0.56678	chr3	152817081	152982246	St6galnac5	-	protein_coding
ENSMUSG00000020325	-0.646795	0.275792	0.0190153	0.567486	chr10	79777272	79782630	Fstl3	+	protein_coding
ENSMUSG00000051159	1.48523	0.633323	0.0190204	0.567486	chrX	102247381	102252181	Cited1	-	protein_coding
ENSMUSG00000100596	2.20434	0.940192	0.0190496	0.567592	chr13	100847433	100977915	Gm29502	+	lincRNA
ENSMUSG00000079470	0.5777	0.246573	0.0191336	0.569131	chr1	78658038	78671512	Utp14b	+	protein_coding
ENSMUSG00000026812	-0.42295	0.180579	0.0191711	0.569131	chr2	28641228	28691167	Tsc1	+	protein_coding
ENSMUSG00000031107	0.605318	0.258457	0.0191784	0.569131	chrX	48695004	48710723	Rbmx2	+	protein_coding
ENSMUSG00000032744	0.686681	0.293342	0.019238	0.570136	chr4	123233556	123249875	Heyl	+	protein_coding
ENSMUSG00000032231	-0.411324	0.175758	0.0192689	0.570288	chr9	69453620	69491795	Anxa2	+	protein_coding
ENSMUSG00000034310	-4.39275	1.87908	0.0194022	0.573465	chr5	127783491	128433077	Tmem132d	-	protein_coding
ENSMUSG00000097240	-5.57174	2.38554	0.0195105	0.575899	chr9	117873144	117881202	Gm26614	+	lincRNA
ENSMUSG00000031099	0.688564	0.294921	0.019557	0.576502	chrX	47809368	47892974	Smarca1	-	protein_coding
ENSMUSG00000041248	-1.52709	0.65437	0.0196125	0.576982	chr9	32372418	32399192	Kcnj1	+	protein_coding
ENSMUSG00000090203	-1.93896	0.831228	0.0196667	0.576982	chr16	26031810	26040870	AU015336	-	sense_intronic
ENSMUSG00000043024	-2.06187	0.884059	0.0196862	0.576982	chr6	108563445	108565693	Gm16433	-	pseudogene
ENSMUSG00000066361	-0.494447	0.212023	0.0196986	0.576982	chr12	104146382	104153870	Serpina3c	-	protein_coding
ENSMUSG00000029832	0.811828	0.348133	0.0197036	0.576982	chr6	51432670	51458768	Nfe2l3	+	protein_coding
ENSMUSG00000084729	-4.35849	1.87048	0.0197988	0.577838	chr5	134204469	134204756	Gm24139	+	misc_RNA
ENSMUSG00000041605	1.73954	0.746764	0.0198358	0.577838	chr1	136213531	136234264	5730559C18Rik	-	protein_coding
ENSMUSG00000104361	4.12347	1.77037	0.0198509	0.577838	chr3	30828565	30828832	RP24-393I15.4	-	processed_pseudogene
ENSMUSG00000095146	1.75906	0.755427	0.019882	0.577838	chr6	98558739	98558831	Gm24387	-	miRNA
ENSMUSG00000013698	-0.406577	0.174629	0.0198998	0.577838	chr1	172196728	172206804	Pea15a	-	protein_coding
ENSMUSG00000059229	0.763184	0.327897	0.0199381	0.577838	chr12	19490308	19492290	Gm6802	+	transcribed_processed_pseudogene
ENSMUSG00000045969	-0.344127	0.147853	0.0199389	0.577838	chr8	11556066	11563250	Ing1	+	protein_coding
ENSMUSG00000036168	-3.98135	1.71081	0.0199565	0.577838	chr10	93540632	93584327	Ccdc38	+	protein_coding
ENSMUSG00000028278	1.1026	0.474069	0.0200283	0.577838	chr4	32983037	33022180	Rragd	+	protein_coding
ENSMUSG00000054871	1.05964	0.4556	0.0200288	0.577838	chr9	123259058	123260789	Tmem158	-	protein_coding
ENSMUSG00000068037	6.16868	2.65247	0.0200377	0.577838	chr17	12841079	12868143	Mas1	-	protein_coding
ENSMUSG00000023963	0.708023	0.304464	0.0200468	0.577838	chr17	43667425	43751431	Cyp39a1	+	protein_coding
ENSMUSG00000029868	0.991194	0.426393	0.0200931	0.577838	chr6	41620624	41636405	Trpv6	-	protein_coding
ENSMUSG00000020709	-0.590172	0.253962	0.0201331	0.577838	chr11	80154105	80178958	Adap2	+	protein_coding
ENSMUSG00000029282	-1.92789	0.829712	0.0201486	0.577838	chr5	88376108	88385916	Amtn	+	protein_coding
ENSMUSG00000074001	3.6101	1.55419	0.0201894	0.577838	chr9	121777607	121783819	Klhl40	+	protein_coding
ENSMUSG00000074999	2.32933	1.00283	0.0201918	0.577838	chr10	67572042	67574263	Gm10797	+	protein_coding
ENSMUSG00000034220	-0.814585	0.350727	0.0202027	0.577838	chr1	92831645	92860779	Gpc1	+	protein_coding
ENSMUSG00000103393	-4.21909	1.81817	0.020313	0.579252	chr1	161969200	162027106	RP24-499I2.1	+	antisense
ENSMUSG00000020577	-0.402123	0.173298	0.0203188	0.579252	chr12	36014557	36042500	Tspan13	-	protein_coding
ENSMUSG00000021198	-0.849592	0.366243	0.0203546	0.579252	chr12	102948859	103184065	Unc79	+	protein_coding
ENSMUSG00000056148	-1.45679	0.628005	0.0203568	0.579252	chr10	127776386	127792697	Rdh9	+	protein_coding
ENSMUSG00000027035	-0.41509	0.179027	0.0204171	0.579466	chr2	68861441	69114282	Cers6	+	protein_coding
ENSMUSG00000097408	1.5773	0.680473	0.0204523	0.579466	chr1	119058469	119059848	Gm26831	+	lincRNA
ENSMUSG00000040666	1.74788	0.754293	0.0204902	0.579466	chr16	96200470	96228933	Sh3bgr	+	protein_coding
ENSMUSG00000085851	-1.30474	0.563144	0.0205101	0.579466	chr12	57585975	57618602	4921518K17Rik	-	antisense
ENSMUSG00000028307	-7.35432	3.17431	0.0205134	0.579466	chr4	49535995	49549546	Aldob	-	protein_coding
ENSMUSG00000025427	1.70658	0.736707	0.0205309	0.579466	chr18	77456110	77565147	Rnf165	-	protein_coding
ENSMUSG00000091028	2.64974	1.14421	0.0205698	0.579466	chr9	3000922	3002330	Gm10722	+	protein_coding
ENSMUSG00000028457	0.434552	0.187653	0.0205737	0.579466	chr4	43267159	43373833	Atp8b5	+	protein_coding
ENSMUSG00000015536	-0.297036	0.128297	0.0206006	0.579487	chr13	114818236	114832275	Mocs2	+	protein_coding
ENSMUSG00000027360	-0.876408	0.378652	0.0206378	0.579796	chr2	126593667	126619299	Hdc	-	protein_coding
ENSMUSG00000024982	-0.26704	0.115469	0.0207415	0.580868	chr19	55298301	55316032	Zdhhc6	-	protein_coding
ENSMUSG00000086798	-0.680739	0.294366	0.0207467	0.580868	chr10	76078617	76080502	Gm16222	+	antisense
ENSMUSG00000078179	-4.13654	1.78911	0.0207743	0.580868	chr6	23653898	23655136	Rnf148	-	protein_coding
ENSMUSG00000049092	0.861023	0.372425	0.0207811	0.580868	chr14	45219719	45281230	Gpr137c	+	protein_coding
ENSMUSG00000020695	-0.815247	0.352697	0.0208071	0.580868	chr11	105292643	105351139	Mrc2	+	protein_coding
ENSMUSG00000010529	1.29143	0.560503	0.0212193	0.591628	chr12	111484611	111485823	Gm266	-	protein_coding
ENSMUSG00000031449	3.78	1.64103	0.0212546	0.591764	chr8	13386209	13396778	Atp4b	-	protein_coding
ENSMUSG00000022471	0.605292	0.262825	0.0212776	0.591764	chr15	81987835	82040085	Xrcc6	+	protein_coding
ENSMUSG00000044086	2.60746	1.13344	0.0214207	0.594996	chr6	97238528	97252780	Lmod3	-	protein_coding
ENSMUSG00000021273	0.342464	0.148973	0.0215146	0.596855	chr14	63145153	63177793	Fdft1	-	protein_coding
ENSMUSG00000100605	5.18176	2.255	0.0215676	0.597536	chr8	34216859	34226145	Gm29243	+	lincRNA
ENSMUSG00000017718	-0.585047	0.254669	0.0216024	0.597536	chr11	117825924	117839908	Afmid	+	protein_coding
ENSMUSG00000035390	1.83009	0.796822	0.0216336	0.597536	chr7	4690604	4715997	Brsk1	+	protein_coding
ENSMUSG00000044005	2.55866	1.11422	0.0216551	0.597536	chr10	128194457	128210004	Gls2	+	protein_coding
ENSMUSG00000076652	1.87823	0.818033	0.0216741	0.597536	chr12	114153180	114153644	Ighv7-3	-	IG_V_gene
ENSMUSG00000072845	-3.7025	1.61336	0.0217385	0.598566	chr5	86410410	86468990	Tmprss11a	-	protein_coding
ENSMUSG00000039617	-1.79884	0.784379	0.0218288	0.600305	chr3	21049565	21050248	Gm7488	+	processed_pseudogene
ENSMUSG00000048148	1.85715	0.810239	0.0219001	0.601519	chr8	72646711	72714746	Nwd1	+	protein_coding
ENSMUSG00000053469	-3.13758	1.37035	0.0220434	0.604704	chr15	66670753	66850721	Tg	+	protein_coding
ENSMUSG00000089697	3.81248	1.66595	0.0221102	0.605242	chr17	23853159	23858647	Gm15947	-	antisense
ENSMUSG00000020258	-0.836185	0.365411	0.0221177	0.605242	chr9	106152857	106158138	Glyctk	-	protein_coding
ENSMUSG00000033214	4.3954	1.92205	0.0222054	0.606893	chr14	111675115	111683134	Slitrk5	+	protein_coding
ENSMUSG00000096146	3.73075	1.6328	0.0223204	0.60829	chr7	46098725	46099897	Kcnj11	-	protein_coding
ENSMUSG00000064859	2.54718	1.11496	0.0223394	0.60829	chr5	86079766	86079935	Gm24524	+	snRNA
ENSMUSG00000040389	-0.60917	0.26669	0.0223604	0.60829	chr3	108591279	108645719	Wdr47	+	protein_coding
ENSMUSG00000092167	-5.0844	2.22601	0.0223664	0.60829	chr14	7083208	7100621	Gm3696	-	protein_coding
ENSMUSG00000031293	-1.99031	0.871824	0.0224348	0.609402	chrX	160768013	160799663	Rs1	+	protein_coding
ENSMUSG00000089512	-3.25945	1.4284	0.0224956	0.60978	chr1	59704258	59704338	Gm26287	+	snoRNA
ENSMUSG00000046942	5.8532	2.56603	0.0225462	0.60978	chrX	79623231	79671435	Mageb16	-	protein_coding
ENSMUSG00000078588	3.94564	1.73017	0.0225785	0.60978	chr4	117866524	117872557	Ccdc24	-	protein_coding
ENSMUSG00000083327	-0.44363	0.194569	0.0226035	0.60978	chrX	104345829	104348234	Vcp-rs	-	processed_pseudogene
ENSMUSG00000095648	0.699749	0.306917	0.0226121	0.60978	chr2	176141591	176149825	Gm2004	-	protein_coding
ENSMUSG00000087267	0.815052	0.357496	0.022614	0.60978	chr2	128955671	128957861	4933427J07Rik	-	antisense
ENSMUSG00000097884	-3.88056	1.70321	0.0227041	0.611456	chr10	49219422	49225653	Gm26543	-	lincRNA
ENSMUSG00000032528	0.877216	0.385095	0.0227314	0.611456	chr9	121642716	121672954	Vipr1	+	protein_coding
ENSMUSG00000097309	0.693502	0.304562	0.0227836	0.612115	chr10	84619332	84622578	Gm17249	-	lincRNA
ENSMUSG00000022076	2.59601	1.1408	0.0228697	0.613685	chr14	96105259	96519102	Klhl1	-	protein_coding
ENSMUSG00000052137	0.35354	0.155427	0.0229278	0.614443	chr4	12089439	12096243	Rbm12b2	+	protein_coding
ENSMUSG00000025650	2.35044	1.03352	0.0229535	0.614443	chr9	108953586	108984875	Col7a1	+	protein_coding
ENSMUSG00000097344	-1.65308	0.727275	0.0230271	0.615059	chr16	44329997	44333050	Gm26732	+	lincRNA
ENSMUSG00000032366	1.29558	0.570011	0.023032	0.615059	chr9	67022590	67049406	Tpm1	-	protein_coding
ENSMUSG00000035638	0.905695	0.398618	0.0230811	0.615582	chr16	32777419	32797435	Muc20	-	protein_coding
ENSMUSG00000085054	1.3505	0.594662	0.0231447	0.615582	chr1	58505148	58523230	Gm15834	+	lincRNA
ENSMUSG00000032350	-0.44282	0.195011	0.0231623	0.615582	chr9	77754535	77794485	Gclc	+	protein_coding
ENSMUSG00000035901	-0.31156	0.137212	0.0231684	0.615582	chr7	109893780	109960470	Dennd5a	-	protein_coding
ENSMUSG00000024059	0.66569	0.293219	0.0231907	0.615582	chr17	71781947	71858351	Clip4	+	protein_coding
ENSMUSG00000059195	-0.780468	0.3439	0.0232404	0.616163	chr4	103563402	103564529	Gm12715	+	processed_pseudogene
ENSMUSG00000037905	0.428291	0.188787	0.0232895	0.616336	chr5	125441568	125460872	Bri3bp	+	protein_coding
ENSMUSG00000055305	-0.860065	0.379145	0.0233028	0.616336	chr7	24270420	24276827	Zfp93	+	protein_coding
ENSMUSG00000028668	-0.220539	0.0972594	0.0233577	0.616336	chr4	136003368	136021763	Tceb3	-	protein_coding
ENSMUSG00000094491	-4.76427	2.10149	0.0233845	0.616336	chr6	67724914	67725661	Igkv1-133	+	IG_LV_gene
ENSMUSG00000089744	5.25481	2.31821	0.0234051	0.616336	chr18	84858636	84859547	Gm16146	-	antisense
ENSMUSG00000039911	-0.656923	0.289826	0.023414	0.616336	chr4	149896283	149955043	Spsb1	-	protein_coding
ENSMUSG00000087222	0.828003	0.365431	0.0234621	0.616781	chr2	75704770	75710024	E030042O20Rik	+	processed_transcript
ENSMUSG00000028920	-0.505565	0.223165	0.0234866	0.616781	chr4	141147913	141204062	Fbxo42	+	protein_coding
ENSMUSG00000008932	2.35073	1.03803	0.0235373	0.616947	chr4	107968332	108013532	Slc1a7	+	protein_coding
ENSMUSG00000035495	0.451616	0.199461	0.023563	0.616947	chr4	46114746	46138694	Tstd2	-	protein_coding
ENSMUSG00000083936	-4.57061	2.01891	0.0235799	0.616947	chrX	100329692	100330829	Gm14829	+	processed_pseudogene
ENSMUSG00000019854	-0.271259	0.119846	0.0236115	0.616947	chr10	18055861	18125155	Reps1	+	protein_coding
ENSMUSG00000048416	1.48424	0.655872	0.0236356	0.616947	chr3	67374097	67400003	Mlf1	+	protein_coding
ENSMUSG00000062421	-0.430433	0.190276	0.0236879	0.616947	chr11	103966739	103985337	Arf2	+	protein_coding
ENSMUSG00000078435	0.754078	0.333347	0.0236889	0.616947	chr10	82138253	82152011	AU041133	+	protein_coding
ENSMUSG00000095753	3.19988	1.41499	0.0237341	0.616947	chr6	69648824	69649115	Igkv4-53	-	IG_LV_gene
ENSMUSG00000097069	-2.76912	1.22459	0.0237438	0.616947	chr10	54075922	54081081	Gm16998	+	lincRNA
ENSMUSG00000097384	2.26625	1.00247	0.0237794	0.617148	chr8	121256747	121356836	Gm26815	-	lincRNA
ENSMUSG00000063714	0.66119	0.292747	0.0239099	0.61949	chr2	72979424	72988677	Sp3os	+	antisense
ENSMUSG00000031389	0.549189	0.243213	0.0239422	0.61949	chrX	73891442	73921870	Arhgap4	-	protein_coding
ENSMUSG00000025747	0.557623	0.246983	0.0239619	0.61949	chr5	30058202	30073617	Tyms	-	protein_coding
ENSMUSG00000055761	0.970731	0.430065	0.0239973	0.61949	chr4	20118874	20778866	Nkain3	-	protein_coding
ENSMUSG00000035578	0.799689	0.354338	0.0240173	0.61949	chr16	33015385	33056218	Iqcg	-	protein_coding
ENSMUSG00000020609	-6.35779	2.81761	0.0240426	0.61949	chr12	7977648	8016835	Apob	+	protein_coding
ENSMUSG00000087461	2.61263	1.15804	0.0240655	0.61949	chr2	34018289	34107735	C230014O12Rik	-	lincRNA
ENSMUSG00000030148	-0.57057	0.253024	0.024133	0.619851	chr6	123106428	123143999	Clec4a2	+	protein_coding
ENSMUSG00000030598	1.22721	0.544227	0.0241355	0.619851	chr7	28716804	28738144	Fbxo17	+	protein_coding
ENSMUSG00000067224	-2.81061	1.24765	0.0242764	0.621333	chr12	81372213	81373221	Gm3695	-	processed_pseudogene
ENSMUSG00000076471	-4.38802	1.94827	0.0243055	0.621333	chr6	41135145	41135616	Trbv14	+	TR_V_gene
ENSMUSG00000077493	-3.2377	1.43827	0.024379	0.621333	chr11	74905424	74905516	Snord91a	+	snoRNA
ENSMUSG00000020882	1.08842	0.483588	0.0244032	0.621333	chr11	98001508	98023034	Cacnb1	-	protein_coding
ENSMUSG00000024644	-0.374152	0.166248	0.0244134	0.621333	chr18	84667470	84685633	Cndp2	-	protein_coding
ENSMUSG00000025347	-0.961346	0.427174	0.0244185	0.621333	chr10	128958277	128960988	Mettl7b	-	protein_coding
ENSMUSG00000088118	-4.81244	2.13846	0.0244219	0.621333	chr6	8439353	8439664	Gm24059	+	misc_RNA
ENSMUSG00000062198	0.526365	0.233927	0.0244408	0.621333	chr12	55045661	55080110	2700097O09Rik	-	protein_coding
ENSMUSG00000050335	-0.618736	0.274988	0.0244458	0.621333	chr14	47367751	47386160	Lgals3	+	protein_coding
ENSMUSG00000086455	5.3356	2.37218	0.0244972	0.621925	chr4	10487956	10489362	Gm11815	-	lincRNA
ENSMUSG00000094796	1.25184	0.55702	0.0246149	0.623648	chr13	120308146	120308649	BC147527	+	protein_coding
ENSMUSG00000027610	-0.430046	0.191398	0.0246484	0.623648	chr2	155563181	155592810	Gss	-	protein_coding
ENSMUSG00000097583	0.660114	0.293883	0.0246925	0.623648	chr3	40885897	40894123	6430590A07Rik	-	lincRNA
ENSMUSG00000024427	-0.834608	0.371622	0.0247134	0.623648	chr18	38586268	38601268	Spry4	-	protein_coding
ENSMUSG00000072966	1.23412	0.54964	0.0247476	0.623648	chrX	135839034	135844730	Gprasp2	+	protein_coding
ENSMUSG00000086490	2.6082	1.16197	0.0247911	0.623648	chr11	64840600	64843753	Gm12292	-	lincRNA
ENSMUSG00000100981	2.3304	1.03839	0.0248165	0.623648	chr1	151509224	151510092	Gm29072	+	processed_pseudogene
ENSMUSG00000003872	2.94293	1.3116	0.024847	0.623648	chr7	45367891	45370583	Lin7b	-	protein_coding
ENSMUSG00000034424	-0.280037	0.124826	0.0248693	0.623648	chr8	116981810	116993537	Gcsh	-	protein_coding
ENSMUSG00000023051	0.839877	0.374382	0.0248731	0.623648	chr15	102518192	102523676	Tarbp2	+	protein_coding
ENSMUSG00000000197	1.00361	0.447373	0.0248749	0.623648	chr14	123276641	123627144	Nalcn	-	protein_coding
ENSMUSG00000060600	1.75701	0.783619	0.02495	0.623955	chr11	70657202	70662513	Eno3	+	protein_coding
ENSMUSG00000027646	-0.912972	0.407289	0.0249883	0.623955	chr2	157418444	157471862	Src	+	protein_coding
ENSMUSG00000017724	1.10991	0.495179	0.0249984	0.623955	chr11	101769742	101785371	Etv4	-	protein_coding
ENSMUSG00000021928	-0.585203	0.26111	0.0250123	0.623955	chr14	61339763	61360445	Ebpl	-	protein_coding
ENSMUSG00000102746	1.73337	0.773492	0.0250281	0.623955	chr3	67684359	67684752	RP23-255H8.1	-	processed_pseudogene
ENSMUSG00000030064	0.443855	0.198172	0.0251076	0.624816	chr6	97286867	97617541	Frmd4b	-	protein_coding
ENSMUSG00000076905	-3.53635	1.57904	0.0251191	0.624816	chr14	54195638	54195700	Traj24	+	IG_J_gene
ENSMUSG00000005718	-0.687851	0.307241	0.025169	0.624888	chr16	4544661	4559720	Tfap4	-	protein_coding
ENSMUSG00000098553	-5.22459	2.33381	0.0251784	0.624888	chr7	30589380	30589437	Mir3569	+	miRNA
ENSMUSG00000038112	0.803829	0.359224	0.0252418	0.625383	chr9	39587396	39604403	AW551984	-	protein_coding
ENSMUSG00000061702	-0.945017	0.422357	0.0252549	0.625383	chr7	25669139	25675166	Tmem91	-	protein_coding
ENSMUSG00000062511	-3.08142	1.37785	0.025326	0.625795	chr11	11589223	11627835	4930512M02Rik	-	protein_coding
ENSMUSG00000096911	5.34013	2.38794	0.0253325	0.625795	chrX	28666150	28700879	Gm2165	+	lincRNA
ENSMUSG00000064797	0.860273	0.384749	0.0253563	0.625795	chr9	15315522	15315595	Gm24357	+	snoRNA
ENSMUSG00000031558	0.698597	0.312567	0.0254155	0.626558	chr5	47983155	48306282	Slit2	+	protein_coding
ENSMUSG00000040601	2.49656	1.11762	0.0254958	0.627684	chr7	26435113	26476142	Nlrp4a	+	protein_coding
ENSMUSG00000094290	5.26395	2.35756	0.0255624	0.627684	chr1	63198031	63198156	Gm27512	+	miRNA
ENSMUSG00000010505	-4.50516	2.01809	0.0255894	0.627684	chr2	181763332	181827797	Myt1	+	protein_coding
ENSMUSG00000091844	2.01106	0.900936	0.0256027	0.627684	chr1	44055952	44061936	Gm8251	-	protein_coding
ENSMUSG00000034009	1.41494	0.633882	0.025603	0.627684	chr3	79641611	79737880	Rxfp1	-	protein_coding
ENSMUSG00000087604	3.32875	1.49208	0.025685	0.628515	chr11	62990453	63004134	Cdrt4os1	-	antisense
ENSMUSG00000030499	-1.74077	0.780331	0.0256937	0.628515	chr7	34639014	34655509	Kctd15	-	protein_coding
ENSMUSG00000028785	2.04314	0.91636	0.0257722	0.629742	chr4	129111570	129122036	Hpca	-	protein_coding
ENSMUSG00000019775	1.48109	0.664533	0.0258291	0.630434	chr10	5825663	5922400	Rgs17	-	protein_coding
ENSMUSG00000022385	-1.0971	0.492476	0.0258985	0.630737	chr15	85859707	85876572	Gtse1	+	protein_coding
ENSMUSG00000047324	5.45818	2.45033	0.0259119	0.630737	chr13	47960330	48018608	4931429P17Rik	-	lincRNA
ENSMUSG00000066687	-0.527661	0.236906	0.0259269	0.630737	chr9	48654311	48835945	Zbtb16	-	protein_coding
ENSMUSG00000070498	-1.40466	0.631231	0.0260631	0.633312	chr5	125531774	125792583	Tmem132b	+	protein_coding
ENSMUSG00000071646	0.28095	0.126277	0.02609	0.633312	chr19	8941875	8952303	Mta2	+	protein_coding
ENSMUSG00000052675	-1.00464	0.451668	0.0261287	0.633557	chr7	24112314	24127952	Zfp112	+	protein_coding
ENSMUSG00000028626	1.30457	0.586751	0.0261898	0.633914	chr4	121039385	121055322	Col9a2	+	protein_coding
ENSMUSG00000076902	-5.54392	2.49369	0.0262037	0.633914	chr14	54192303	54192361	Traj27	+	IG_J_gene
ENSMUSG00000019936	1.39746	0.628785	0.0262514	0.633914	chr10	97644068	97682454	Epyc	+	protein_coding
ENSMUSG00000070392	-0.766772	0.345046	0.0262675	0.633914	chr3	96245554	96248509	Gm20634	+	processed_transcript
ENSMUSG00000040434	0.782744	0.352286	0.0262902	0.633914	chr2	92365046	92374869	Gyltl1b	-	protein_coding
ENSMUSG00000086442	-3.72274	1.67576	0.0263153	0.633914	chr11	107481916	107483107	Gm11722	+	sense_intronic
ENSMUSG00000019256	0.432901	0.194912	0.0263508	0.634081	chr12	35497974	35535038	Ahr	-	protein_coding
ENSMUSG00000033436	0.349773	0.15754	0.0264044	0.634321	chrX	134804145	134809221	Armcx2	-	protein_coding
ENSMUSG00000073565	-0.422726	0.190444	0.0264399	0.634321	chr18	51117898	51304641	Prr16	+	protein_coding
ENSMUSG00000035967	0.351143	0.158202	0.0264468	0.634321	chrX	56454857	56507843	Ddx26b	+	protein_coding
ENSMUSG00000087938	-2.11303	0.952185	0.0264776	0.634374	chr4	41312091	41312198	Gm26049	-	snRNA
ENSMUSG00000097101	1.22171	0.550713	0.026527	0.634869	chr13	64248700	64268148	1810034E14Rik	+	antisense
ENSMUSG00000021306	-0.254113	0.114723	0.0267592	0.639736	chr13	13357623	13393624	Gpr137b	-	protein_coding
ENSMUSG00000076695	-1.91377	0.86466	0.0268756	0.641671	chr12	114682632	114683065	Ighv1-18	-	IG_V_gene
ENSMUSG00000088803	-1.80517	0.815874	0.0269284	0.641671	chr15	11965330	11965589	Gm24074	+	misc_RNA
ENSMUSG00000068917	0.270367	0.122227	0.0269664	0.641671	chr3	89164795	89176921	Clk2	+	protein_coding
ENSMUSG00000068407	5.87182	2.65473	0.0269785	0.641671	chr14	51056698	51057242	Rnase12	-	protein_coding
ENSMUSG00000035121	1.01281	0.457927	0.0269851	0.641671	chr14	63182443	63193541	Neil2	-	protein_coding
ENSMUSG00000097163	-3.0276	1.3693	0.0270318	0.641696	chr5	117312520	117315539	BC051077	-	lincRNA
ENSMUSG00000030595	-0.433194	0.195938	0.0270441	0.641696	chr7	28758251	28767512	Nfkbib	-	protein_coding
ENSMUSG00000081977	5.14162	2.32629	0.0270894	0.642083	chr3	93273541	93293686	Flg	+	protein_coding
ENSMUSG00000033499	-0.295142	0.133601	0.0271655	0.643197	chr13	9093881	9174451	Larp4b	+	protein_coding
ENSMUSG00000072955	1.31029	0.593436	0.0272468	0.644433	chrX	136954988	136976869	Tmsb15l	-	protein_coding
ENSMUSG00000067642	-6.07023	2.74997	0.0272875	0.644707	chr5	30193431	30205722	Gpr113	-	protein_coding
ENSMUSG00000094420	2.21151	1.00283	0.0274346	0.647492	chr6	68631963	68632430	Igkv10-96	-	IG_LV_gene
ENSMUSG00000028578	0.529566	0.240186	0.0274673	0.647572	chr4	94500081	94556796	Caap1	-	protein_coding
ENSMUSG00000034177	1.03236	0.468686	0.0276176	0.650424	chr11	87662722	87735539	Rnf43	+	protein_coding
ENSMUSG00000063564	-1.11396	0.505929	0.0276781	0.650693	chr11	51289920	51583918	Col23a1	+	protein_coding
ENSMUSG00000031785	-0.410102	0.186268	0.0276878	0.650693	chr8	94977109	95014208	Gpr56	+	protein_coding
ENSMUSG00000086267	3.42014	1.5542	0.027766	0.651068	chr4	53401948	53404030	Gm12496	-	lincRNA
ENSMUSG00000033961	-0.467196	0.212417	0.0278475	0.651068	chr7	12977848	12984340	Zfp446	+	protein_coding
ENSMUSG00000085936	0.643225	0.29248	0.0278627	0.651068	chr13	28460034	28885620	2610307P16Rik	-	processed_transcript
ENSMUSG00000018537	1.04075	0.473291	0.0278812	0.651068	chr11	97688823	97700497	Pcgf2	-	protein_coding
ENSMUSG00000058806	1.02521	0.466341	0.0279197	0.651068	chr10	61838236	61979108	Col13a1	-	protein_coding
ENSMUSG00000028464	1.24439	0.566045	0.0279215	0.651068	chr4	43514711	43523765	Tpm2	-	protein_coding
ENSMUSG00000054252	0.786608	0.357836	0.0279321	0.651068	chr5	33721724	33737068	Fgfr3	+	protein_coding
ENSMUSG00000026730	-0.377501	0.171762	0.0279629	0.651068	chr2	12924041	13003455	Pter	+	protein_coding
ENSMUSG00000045545	0.660735	0.300645	0.0279684	0.651068	chr11	100203162	100207548	Krt14	-	protein_coding
ENSMUSG00000031425	0.498213	0.226753	0.0280091	0.651329	chrX	136822671	136839733	Plp1	+	protein_coding
ENSMUSG00000085940	-4.80975	2.19127	0.0281663	0.654298	chr11	90804692	90895149	4930405D11Rik	+	lincRNA
ENSMUSG00000030532	0.977169	0.445492	0.0282743	0.654707	chr7	80343137	80346097	Hddc3	+	protein_coding
ENSMUSG00000032735	-0.458645	0.209182	0.0283389	0.654707	chr18	61799395	61911852	Ablim3	-	protein_coding
ENSMUSG00000050321	2.29057	1.04476	0.028348	0.654707	chr18	86394952	86501897	Neto1	+	protein_coding
ENSMUSG00000030494	0.498052	0.227236	0.0283949	0.654707	chr7	35334170	35392289	Rhpn2	+	protein_coding
ENSMUSG00000025991	-7.99201	3.64639	0.0283969	0.654707	chr1	67123026	67231259	Cps1	+	protein_coding
ENSMUSG00000086313	-4.91941	2.24457	0.028402	0.654707	chr15	37762832	37765401	Gm15940	-	sense_intronic
ENSMUSG00000049122	0.749025	0.341759	0.028403	0.654707	chr4	74013442	74202214	Frmd3	+	protein_coding
ENSMUSG00000018589	2.73259	1.24694	0.0284205	0.654707	chrX	165129017	165327393	Glra2	-	protein_coding
ENSMUSG00000026749	-0.472204	0.215518	0.0284507	0.654721	chr2	38511643	38588041	Nek6	+	protein_coding
ENSMUSG00000028411	-0.513951	0.234668	0.0285155	0.655254	chr4	40682382	40703194	Aptx	-	protein_coding
ENSMUSG00000032436	0.486954	0.222387	0.0285479	0.655254	chr9	114756837	114781993	Cmtm7	-	protein_coding
ENSMUSG00000100863	-1.38944	0.634602	0.0285626	0.655254	chr4	91805547	91806555	Gm12669	-	processed_pseudogene
ENSMUSG00000044276	2.74647	1.255	0.0286393	0.656332	chr15	74709161	74710374	4933427E11Rik	+	antisense
ENSMUSG00000022865	0.486486	0.222408	0.0287163	0.657028	chr16	78301496	78359785	Cxadr	+	protein_coding
ENSMUSG00000024900	-0.297932	0.136217	0.028729	0.657028	chr19	3323301	3385732	Cpt1a	+	protein_coding
ENSMUSG00000030323	0.529119	0.242041	0.0288105	0.657173	chr6	115853470	115926699	Ift122	+	protein_coding
ENSMUSG00000031786	2.62415	1.2005	0.0288243	0.657173	chr8	95055103	95078141	Drc7	+	protein_coding
ENSMUSG00000096649	-4.81895	2.20467	0.0288304	0.657173	chr12	114829264	114829697	Ighv1-31	-	IG_V_gene
ENSMUSG00000090207	-1.03993	0.475835	0.0288541	0.657173	chr9	106891547	106895182	4930524O07Rik	+	antisense
ENSMUSG00000031756	-0.734873	0.33646	0.0289527	0.65874	chr8	116921740	116941503	Cenpn	+	protein_coding
ENSMUSG00000045319	0.905377	0.414703	0.0290214	0.659626	chr2	6097607	6130211	Proser2	-	protein_coding
ENSMUSG00000042625	0.349346	0.160136	0.029142	0.661687	chr17	56560965	56584585	Safb2	-	protein_coding
ENSMUSG00000085394	4.17557	1.91439	0.0291727	0.661706	chr4	3656508	3663108	2210414B05Rik	+	lincRNA
ENSMUSG00000096838	2.95169	1.35368	0.0292208	0.66212	chr3	96450446	96450611	Gm26232	+	snRNA
ENSMUSG00000062234	-0.299939	0.137595	0.0292676	0.662501	chr5	108569411	108629739	Gak	-	protein_coding
ENSMUSG00000090211	2.23675	1.02649	0.0293298	0.66323	chr17	13502199	13511193	Gm16050	+	lincRNA
ENSMUSG00000036446	0.491766	0.225757	0.0293842	0.663783	chr10	97565501	97572703	Lum	+	protein_coding
ENSMUSG00000050150	1.69143	0.776897	0.0294687	0.664864	chr3	135348029	135397827	Slc9b1	+	protein_coding
ENSMUSG00000026883	-0.450467	0.206986	0.029532	0.664864	chr2	35558266	35730994	Dab2ip	+	protein_coding
ENSMUSG00000097448	1.09908	0.505077	0.0295496	0.664864	chr1	136696211	136726142	Gm16880	+	lincRNA
ENSMUSG00000042198	0.422086	0.19397	0.0295522	0.664864	chr4	3938888	3951046	Chchd7	+	protein_coding
ENSMUSG00000075704	-0.631709	0.290357	0.0295832	0.664887	chr16	18426417	18479073	Txnrd2	+	protein_coding
ENSMUSG00000083830	-3.97648	1.82867	0.0296662	0.666075	chrX	86270712	86272356	Gm8839	+	processed_pseudogene
ENSMUSG00000015702	0.938533	0.431784	0.0297339	0.66658	chr3	95296096	95307176	Anxa9	-	protein_coding
ENSMUSG00000068890	6.24694	2.87425	0.0297489	0.66658	chr3	92668613	92670315	Lce1a2	-	protein_coding
ENSMUSG00000071103	0.514302	0.236813	0.0298737	0.6687	chr8	45953606	45975252	1700029J07Rik	-	protein_coding
ENSMUSG00000031375	-0.532567	0.245272	0.0299059	0.668745	chrX	73483602	73495933	Bgn	+	protein_coding
ENSMUSG00000093579	0.857428	0.394997	0.0299525	0.66911	chr12	101913240	101915335	Gm20036	+	processed_transcript
ENSMUSG00000045282	0.666962	0.307503	0.0300857	0.671408	chr7	4628042	4630482	Tmem86b	-	protein_coding
ENSMUSG00000053461	-1.44215	0.665042	0.0301203	0.671504	chr1	183418215	183436808	Hhipl2	+	protein_coding
ENSMUSG00000042216	0.960116	0.443091	0.0302455	0.673617	chr5	113243220	113310786	Sgsm1	-	protein_coding
ENSMUSG00000035919	0.384769	0.177608	0.0302808	0.673726	chr9	22475715	22888280	Bbs9	+	protein_coding
ENSMUSG00000059923	-0.425298	0.196406	0.0303566	0.674733	chr11	115644045	115708597	Grb2	-	protein_coding
ENSMUSG00000006649	-2.99496	1.38401	0.0304662	0.676489	chr7	30458315	30487223	Nphs1	+	protein_coding
ENSMUSG00000050189	2.04128	0.943877	0.0305678	0.677187	chr7	130770638	130772652	Etos1	-	lincRNA
ENSMUSG00000090955	-4.27514	1.97709	0.0305922	0.677187	chr17	67850126	67851063	Gm17097	-	processed_pseudogene
ENSMUSG00000030669	2.37816	1.09991	0.0306079	0.677187	chr7	114631480	114636357	Calca	-	protein_coding
ENSMUSG00000087587	2.75275	1.27326	0.0306199	0.677187	chrX	169447830	169475913	Gm15245	+	lincRNA
ENSMUSG00000081078	3.20858	1.48449	0.030664	0.67739	chr11	46243571	46244194	Gm12568	-	processed_pseudogene
ENSMUSG00000007122	2.48672	1.15069	0.0306903	0.67739	chr1	172209894	172219868	Casq1	-	protein_coding
ENSMUSG00000004035	0.637002	0.294875	0.0307541	0.67765	chr3	107926334	107931817	Gstm7	-	protein_coding
ENSMUSG00000097926	1.76015	0.814839	0.0307633	0.67765	chr18	5572824	5575055	Gm26575	-	sense_intronic
ENSMUSG00000084159	-0.771915	0.357597	0.0308797	0.677781	chr4	97521428	97522332	Gm12696	-	processed_pseudogene
ENSMUSG00000104312	2.05129	0.950458	0.0309112	0.677781	chr1	186964528	186967603	RP23-429I18.2	-	antisense
ENSMUSG00000035829	1.16119	0.538294	0.030992	0.677781	chr2	28446800	28455508	Ppp1r26	+	protein_coding
ENSMUSG00000056904	-0.900487	0.417456	0.0309991	0.677781	chr9	91097149	91098496	Gm5620	+	processed_pseudogene
ENSMUSG00000049303	-0.699074	0.324138	0.0310277	0.677781	chr19	4445908	4477447	Syt12	-	protein_coding
ENSMUSG00000024493	-0.272378	0.126306	0.0310455	0.677781	chr18	42202350	42262122	Lars	-	protein_coding
ENSMUSG00000100459	-4.51189	2.09231	0.0310512	0.677781	chr1	138640095	138682077	Gm5833	-	lincRNA
ENSMUSG00000023387	3.18215	1.47576	0.031062	0.677781	chr14	20262756	20269162	Kcnk16	-	protein_coding
ENSMUSG00000098164	-1.23042	0.570653	0.0310711	0.677781	chr17	22739944	22751509	Gm5493	+	protein_coding
ENSMUSG00000098900	2.09876	0.973619	0.0311128	0.677781	chr7	7265498	7269335	Gm18190	-	unprocessed_pseudogene
ENSMUSG00000090015	0.533591	0.247603	0.0311598	0.677781	chr5	109923400	109943936	Gm15446	+	protein_coding
ENSMUSG00000096553	-2.06849	0.960204	0.0312227	0.677781	chr10	5069192	5071975	Gm10097	+	protein_coding
ENSMUSG00000039483	-0.600218	0.278688	0.0312614	0.677781	chr2	30823097	30830333	Asb6	-	protein_coding
ENSMUSG00000028348	1.92594	0.894326	0.0312784	0.677781	chr4	48663514	48673502	Murc	+	protein_coding
ENSMUSG00000028859	0.707289	0.328511	0.0313178	0.677781	chr4	126024550	126044440	Csf3r	+	protein_coding
ENSMUSG00000086806	-4.42498	2.05546	0.0313351	0.677781	chr4	148001091	148004014	Gm13054	-	antisense
ENSMUSG00000018554	0.603399	0.28037	0.0313851	0.677781	chr11	69935796	69941605	Ybx2	+	protein_coding
ENSMUSG00000053916	-1.04655	0.486348	0.0314087	0.677781	chr2	151029685	151039398	Nanp	-	protein_coding
ENSMUSG00000073147	0.36284	0.16863	0.0314222	0.677781	chr5	23382308	23434269	5031425E22Rik	-	lincRNA
ENSMUSG00000063506	-1.02956	0.47852	0.0314319	0.677781	chr14	33214026	33369934	Arhgap22	+	protein_coding
ENSMUSG00000096718	1.08261	0.503184	0.0314354	0.677781	chr10	81905073	81910899	Zfp781	-	protein_coding
ENSMUSG00000101963	2.03464	0.945812	0.0314596	0.677781	chr9	40050365	40053028	1700001J11Rik	+	transcribed_processed_pseudogene
ENSMUSG00000015143	-0.278185	0.129326	0.0314734	0.677781	chr12	80167542	80260371	Actn1	-	protein_coding
ENSMUSG00000071753	4.11596	1.91517	0.0316233	0.678709	chrX	61116386	61175991	C230004F18Rik	+	processed_transcript
ENSMUSG00000021974	-0.726962	0.338257	0.0316234	0.678709	chr14	58070547	58112337	Fgf9	+	protein_coding
ENSMUSG00000006498	-0.220995	0.102839	0.0316383	0.678709	chr10	79854427	79864771	Ptbp1	+	protein_coding
ENSMUSG00000019763	0.431582	0.200835	0.0316392	0.678709	chr10	4401915	4432388	Rmnd1	-	protein_coding
ENSMUSG00000086290	0.403967	0.188085	0.0317308	0.680016	chr4	132308678	132311024	Snhg12	+	lincRNA
ENSMUSG00000029998	-0.348019	0.162066	0.0317625	0.680037	chr6	86386006	86397150	Pcyox1	-	protein_coding
ENSMUSG00000003062	-0.568637	0.264874	0.0318076	0.680345	chr13	19357677	19395752	Stard3nl	-	protein_coding
ENSMUSG00000040569	-1.90386	0.888029	0.0320391	0.683637	chr4	14502430	14621805	Slc26a7	-	protein_coding
ENSMUSG00000028294	3.01641	1.4074	0.0320929	0.683637	chr4	34688559	34730206	1700003M02Rik	-	protein_coding
ENSMUSG00000096846	-6.7277	3.13916	0.0321008	0.683637	chr5	11255933	11260789	Gm8890	+	protein_coding
ENSMUSG00000044469	-0.436332	0.203607	0.0321121	0.683637	chr17	56162477	56173955	Tnfaip8l1	+	protein_coding
ENSMUSG00000020614	-0.870673	0.406294	0.0321159	0.683637	chr11	109669749	109722279	Fam20a	-	protein_coding
ENSMUSG00000062168	-1.75908	0.82103	0.0321508	0.683722	chrX	160623094	160735765	Ppef1	-	protein_coding
ENSMUSG00000026468	0.934997	0.436645	0.0322483	0.684619	chr1	155698031	155751684	Lhx4	-	protein_coding
ENSMUSG00000039242	0.387776	0.181099	0.0322548	0.684619	chr13	13954674	13999068	B3galnt2	+	protein_coding
ENSMUSG00000094719	2.29101	1.07042	0.0323314	0.685587	chr5	67941669	67977070	Gm5108	+	protein_coding
ENSMUSG00000049409	0.812011	0.37953	0.0323937	0.685841	chr6	87578593	87590701	Prokr1	-	protein_coding
ENSMUSG00000055540	-5.2348	2.44688	0.0324054	0.685841	chr16	59653483	60605531	Epha6	-	protein_coding
ENSMUSG00000020038	-0.508182	0.237678	0.0325076	0.686595	chr10	85131702	85185054	Cry1	-	protein_coding
ENSMUSG00000010492	1.99214	0.932015	0.0325606	0.686595	chr2	181578480	181585170	Uckl1os	+	antisense
ENSMUSG00000097037	1.94925	0.912003	0.0325713	0.686595	chrX	29150251	29151825	Gm26818	-	lincRNA
ENSMUSG00000009378	-0.555468	0.259892	0.0325731	0.686595	chr19	34668403	34747289	Slc16a12	-	protein_coding
ENSMUSG00000097493	0.686717	0.32154	0.0327027	0.686595	chr15	60822271	60831793	9930014A18Rik	+	processed_transcript
ENSMUSG00000080556	2.37805	1.11347	0.0327028	0.686595	chr5	34732853	34732972	Mir467g	-	miRNA
ENSMUSG00000029108	-0.305708	0.143176	0.0327452	0.686595	chr5	57718021	58133234	Pcdh7	+	protein_coding
ENSMUSG00000053310	-1.88135	0.881171	0.0327567	0.686595	chr9	37544492	37552904	Nrgn	-	protein_coding
ENSMUSG00000023994	0.442435	0.20724	0.0327701	0.686595	chr17	48386885	48409906	Nfya	-	protein_coding
ENSMUSG00000039813	-0.57909	0.27133	0.032821	0.686595	chr4	46604390	46650209	Tbc1d2	-	protein_coding
ENSMUSG00000065408	4.56747	2.14015	0.0328275	0.686595	chr4	88910557	88910662	Mir31	-	miRNA
ENSMUSG00000032739	-3.35359	1.57142	0.0328334	0.686595	chr17	33638056	33645706	Pram1	+	protein_coding
ENSMUSG00000083935	-2.32795	1.09089	0.0328441	0.686595	chr11	65037052	65037541	Gm12294	-	processed_pseudogene
ENSMUSG00000020137	0.481206	0.225641	0.0329559	0.68828	chr10	115369966	115384435	Thap2	-	protein_coding
ENSMUSG00000046345	2.34003	1.09824	0.0331127	0.689287	chr16	32271468	32274779	Smco1	+	protein_coding
ENSMUSG00000059482	-0.463122	0.217365	0.0331204	0.689287	chr4	10874498	10899425	2610301B20Rik	+	protein_coding
ENSMUSG00000022623	-0.752621	0.353449	0.0332241	0.689287	chr15	89499623	89560261	Shank3	+	protein_coding
ENSMUSG00000018126	2.90591	1.365	0.0332653	0.689287	chr15	79258195	79285537	Baiap2l2	-	protein_coding
ENSMUSG00000068394	0.354673	0.166628	0.0332933	0.689287	chr2	125563088	125625113	Cep152	-	protein_coding
ENSMUSG00000052295	0.66933	0.314513	0.033325	0.689287	chr5	52607550	52619011	8030423F21Rik	-	lincRNA
ENSMUSG00000045903	-4.38914	2.06266	0.0333456	0.689287	chr19	4984355	4989971	Npas4	-	protein_coding
ENSMUSG00000087063	3.06361	1.44003	0.0333822	0.689287	chr5	123293638	123310324	Gm15857	-	antisense
ENSMUSG00000066406	-0.319764	0.150325	0.0334081	0.689287	chr7	75455534	75754609	Akap13	+	protein_coding
ENSMUSG00000087819	-1.00885	0.474425	0.0334639	0.689287	chr10	111481493	111481636	Gm25117	+	snoRNA
ENSMUSG00000086906	1.39183	0.654617	0.0334886	0.689287	chrX	31351400	31351897	Gm15276	+	unprocessed_pseudogene
ENSMUSG00000055313	1.03247	0.48575	0.0335436	0.689287	chr13	21421275	21441058	Pgbd1	-	protein_coding
ENSMUSG00000100108	3.5744	1.68186	0.0335641	0.689287	chr1	85972365	85986917	Gm28100	-	lincRNA
ENSMUSG00000061048	0.611514	0.28775	0.0335735	0.689287	chr8	106510913	106556908	Cdh3	+	protein_coding
ENSMUSG00000050896	-1.42814	0.672042	0.0335801	0.689287	chr2	84871924	84886710	Rtn4rl2	-	protein_coding
ENSMUSG00000025328	1.77903	0.837275	0.0336045	0.689287	chr4	140785365	140810648	Padi3	-	protein_coding
ENSMUSG00000070407	0.579726	0.272844	0.0336075	0.689287	chr11	63885792	63922290	Hs3st3b1	-	protein_coding
ENSMUSG00000085508	5.02441	2.36477	0.0336125	0.689287	chr2	113400459	113410250	Gm13965	+	processed_transcript
ENSMUSG00000084757	4.33753	2.04176	0.0336363	0.689287	chr4	124414416	124485959	1700057H15Rik	-	lincRNA
ENSMUSG00000084816	2.97068	1.39851	0.033656	0.689287	chr2	165976757	165985924	Gm11463	-	lincRNA
ENSMUSG00000032135	-0.48294	0.227357	0.033658	0.689287	chr9	44134469	44142727	Mcam	+	protein_coding
ENSMUSG00000064871	-4.02181	1.895	0.0338104	0.689536	chr18	75001058	75001123	Snord58b	+	snoRNA
ENSMUSG00000064140	-4.89181	2.30503	0.033818	0.689536	chr13	23782572	23791495	Trim38	+	protein_coding
ENSMUSG00000066036	-0.330156	0.15561	0.0338637	0.689536	chr4	139352609	139489588	Ubr4	+	protein_coding
ENSMUSG00000024191	0.438567	0.206717	0.033873	0.689536	chr17	26781079	26792565	Bnip1	+	protein_coding
ENSMUSG00000020928	-1.36027	0.641173	0.0338766	0.689536	chr11	102835849	102838040	Higd1b	+	protein_coding
ENSMUSG00000080697	3.52567	1.66194	0.0338867	0.689536	chr13	22491605	22492185	Vmn1r-ps107	+	unprocessed_pseudogene
ENSMUSG00000056257	-4.73301	2.23108	0.0338881	0.689536	chr13	30974204	30975976	Gm5447	+	protein_coding
ENSMUSG00000022668	0.260265	0.12274	0.0339669	0.690505	chr16	44736768	44746363	Gtpbp8	-	protein_coding
ENSMUSG00000021065	-0.171346	0.0808351	0.034032	0.69109	chr12	77238104	77476338	Fut8	+	protein_coding
ENSMUSG00000034488	1.01021	0.476671	0.0340645	0.69109	chr13	88821472	89323223	Edil3	+	protein_coding
ENSMUSG00000022350	-0.25435	0.12005	0.0341153	0.69109	chr15	59331998	59374167	E430025E21Rik	-	protein_coding
ENSMUSG00000089096	2.19332	1.03525	0.0341206	0.69109	chr10	84614719	84614813	Gm25657	+	snRNA
ENSMUSG00000050533	-1.43621	0.67839	0.0342523	0.692489	chr3	39357394	39359128	Gm9845	-	protein_coding
ENSMUSG00000021209	-0.672485	0.317709	0.0342879	0.692489	chr12	103532283	103613831	Ppp4r4	+	protein_coding
ENSMUSG00000067430	-0.385799	0.182267	0.0342883	0.692489	chr17	33016863	33033402	Zfp763	-	protein_coding
ENSMUSG00000024725	0.270546	0.127836	0.0343147	0.692489	chr19	18579328	18631789	Ostf1	-	protein_coding
ENSMUSG00000082007	-5.1703	2.44398	0.0343856	0.692493	chrX	162576618	162577071	Gm15206	-	processed_pseudogene
ENSMUSG00000028438	0.705435	0.333473	0.0343939	0.692493	chr4	41390745	41464887	Kif24	-	protein_coding
ENSMUSG00000022103	0.533171	0.252061	0.0344088	0.692493	chr14	70890130	70979838	Gfra2	+	protein_coding
ENSMUSG00000102752	-0.685155	0.324135	0.0345326	0.694352	chr1	170298199	170306332	Gm7694	-	protein_coding
ENSMUSG00000054162	0.84823	0.401404	0.0345873	0.694822	chr8	62951009	63357103	Spock3	+	protein_coding
ENSMUSG00000024182	0.685693	0.324705	0.0347086	0.695738	chr17	26138688	26195811	Axin1	+	protein_coding
ENSMUSG00000031980	0.801001	0.379359	0.0347326	0.695738	chr8	124556534	124569706	Agt	-	protein_coding
ENSMUSG00000034151	4.43986	2.10293	0.0347493	0.695738	chr3	75037907	75165034	Zbbx	-	protein_coding
ENSMUSG00000042035	0.347664	0.164679	0.0347586	0.695738	chr3	101377125	101463059	Igsf3	+	protein_coding
ENSMUSG00000040010	-1.83635	0.870318	0.0348604	0.697145	chr8	121881150	121907694	Slc7a5	-	protein_coding
ENSMUSG00000104157	-5.21243	2.47255	0.0350203	0.699361	chr1	176276213	176279769	RP24-152K14.1	+	lincRNA
ENSMUSG00000025255	0.525605	0.249343	0.0350344	0.699361	chr3	5218526	5415857	Zfhx4	+	protein_coding
ENSMUSG00000035521	-0.32709	0.155227	0.0351027	0.699899	chr17	25233331	25240124	Gnptg	-	protein_coding
ENSMUSG00000052957	0.397479	0.188738	0.0352064	0.699899	chr13	60174405	60177365	Gas1	-	protein_coding
ENSMUSG00000036098	0.863548	0.410127	0.0352422	0.699899	chr19	10208272	10240748	Myrf	-	protein_coding
ENSMUSG00000030763	-0.363319	0.172558	0.0352489	0.699899	chr7	123377982	123430358	Lcmt1	+	protein_coding
ENSMUSG00000028834	1.90446	0.904626	0.0352699	0.699899	chr4	134315120	134329629	Trim63	+	protein_coding
ENSMUSG00000027341	-0.471967	0.224194	0.0352761	0.699899	chr2	132239492	132247807	Tmem230	-	protein_coding
ENSMUSG00000039959	-0.486852	0.231273	0.0352827	0.699899	chr5	135406523	135545122	Hip1	-	protein_coding
ENSMUSG00000076688	-5.15772	2.45209	0.035431	0.700374	chr12	114564578	114565012	Ighv15-2	-	IG_V_gene
ENSMUSG00000021765	0.475721	0.226266	0.0355103	0.700374	chr13	114452262	114458730	Fst	-	protein_coding
ENSMUSG00000049799	1.85186	0.880875	0.0355268	0.700374	chr4	94636653	94650144	Lrrc19	-	protein_coding
ENSMUSG00000087513	-4.8695	2.31635	0.0355332	0.700374	chr4	145762929	145764958	Gm13236	+	lincRNA
ENSMUSG00000090255	1.04619	0.497703	0.0355496	0.700374	chr9	98003420	98012175	4921534H16Rik	+	antisense
ENSMUSG00000101450	0.803714	0.382354	0.0355518	0.700374	chr1	82739691	82740707	Gm28941	+	sense_intronic
ENSMUSG00000075217	4.2001	1.99855	0.0355901	0.700374	chr2	85483594	85519024	4833423E24Rik	-	protein_coding
ENSMUSG00000071083	0.948152	0.451199	0.0356054	0.700374	chr8	69373528	69373914	Gm10311	-	protein_coding
ENSMUSG00000025857	-0.39525	0.188089	0.0356055	0.700374	chr5	139150223	139186510	Heatr2	+	protein_coding
ENSMUSG00000083669	-2.96321	1.4104	0.0356433	0.700374	chr7	29965218	29965565	Gm10169	-	processed_pseudogene
ENSMUSG00000000094	2.07432	0.987584	0.0356937	0.700374	chr11	85886422	85916097	Tbx4	+	protein_coding
ENSMUSG00000086764	-2.79482	1.33082	0.0357226	0.700374	chr2	105476501	105477357	4930527A07Rik	+	lincRNA
ENSMUSG00000054280	0.32067	0.152776	0.0358207	0.700374	chr5	32789218	32854256	Prr14l	-	protein_coding
ENSMUSG00000103411	-2.53866	1.20988	0.0358815	0.700374	chr1	9499338	9501522	RP24-361E12.1	-	processed_pseudogene
ENSMUSG00000075044	-4.23804	2.01991	0.0358937	0.700374	chr19	8160165	8218900	Slc22a29	-	protein_coding
ENSMUSG00000093319	-2.95842	1.4101	0.0359035	0.700374	chr8	11696615	11696858	Gm27854	-	misc_RNA
ENSMUSG00000041229	-0.593836	0.283189	0.0359968	0.700374	chrX	151520672	151633859	Phf8	+	protein_coding
ENSMUSG00000092085	2.92634	1.39559	0.0360065	0.700374	chr1	172213021	172213680	Gm17224	+	antisense
ENSMUSG00000022364	0.409729	0.195402	0.0360068	0.700374	chr15	57912199	57970067	Tbc1d31	+	protein_coding
ENSMUSG00000019970	-0.432326	0.20624	0.0360624	0.700374	chr10	21882184	21999903	Sgk1	+	protein_coding
ENSMUSG00000038295	1.23781	0.590528	0.0360729	0.700374	chr5	24384181	24392143	Atg9b	-	protein_coding
ENSMUSG00000031847	0.755937	0.360699	0.0361042	0.700374	chr8	116969599	116978943	1700030J22Rik	-	protein_coding
ENSMUSG00000026354	2.44357	1.16603	0.0361147	0.700374	chr1	128284756	128328318	Lct	-	protein_coding
ENSMUSG00000055053	-0.623612	0.29772	0.0362044	0.700374	chr10	81396186	81431005	Nfic	-	protein_coding
ENSMUSG00000032192	-0.399775	0.190901	0.0362465	0.700374	chr9	75311395	75344964	Gnb5	+	protein_coding
ENSMUSG00000029070	-0.397727	0.189923	0.0362469	0.700374	chr4	155839680	155844088	Mxra8	+	protein_coding
ENSMUSG00000076370	-4.68083	2.23539	0.0362635	0.700374	chr19	9855319	9855422	Gm22369	+	miRNA
ENSMUSG00000038415	1.343	0.64137	0.0362638	0.700374	chr13	31558324	31560976	Foxq1	+	protein_coding
ENSMUSG00000040034	0.568973	0.271745	0.0362799	0.700374	chr10	7667503	7678881	Nup43	+	protein_coding
ENSMUSG00000056078	2.98608	1.42655	0.0363295	0.700374	chr19	34100943	34122687	Lipm	+	protein_coding
ENSMUSG00000079508	0.363474	0.173647	0.0363337	0.700374	chrX	94367117	94417093	Apoo	+	protein_coding
ENSMUSG00000035357	-0.364494	0.174155	0.036356	0.700374	chr6	101149609	101377897	Pdzrn3	-	protein_coding
ENSMUSG00000035007	-0.310852	0.148538	0.036372	0.700374	chr11	101425085	101435673	Rundc1	+	protein_coding
ENSMUSG00000088516	-5.10487	2.43957	0.0363912	0.700374	chr10	12793875	12793974	Gm23044	-	snRNA
ENSMUSG00000056215	2.60214	1.24369	0.0364139	0.700374	chr6	34029448	34134034	Lrguk	+	protein_coding
ENSMUSG00000072774	0.415873	0.198852	0.0364951	0.701326	chr5	104813169	104860070	Zfp951	-	protein_coding
ENSMUSG00000097672	1.23664	0.591419	0.0365301	0.70139	chr9	62804478	62808234	Gm26609	+	lincRNA
ENSMUSG00000046269	0.760391	0.363746	0.0365778	0.701608	chrX	7371276	7375830	Usp27x	-	protein_coding
ENSMUSG00000022805	1.03658	0.495941	0.0366059	0.701608	chr16	38297754	38342143	Maats1	-	protein_coding
ENSMUSG00000032411	-0.426579	0.204125	0.0366365	0.701608	chr9	96196275	96323646	Tfdp2	+	protein_coding
ENSMUSG00000031089	-4.49933	2.15466	0.0367814	0.702605	chrX	21714896	21742355	Slc6a14	+	protein_coding
ENSMUSG00000000290	-0.42486	0.203482	0.0368021	0.702605	chr10	77530252	77565708	Itgb2	+	protein_coding
ENSMUSG00000062931	0.571876	0.273907	0.0368117	0.702605	chr10	82224850	82241280	Zfp938	-	protein_coding
ENSMUSG00000082371	1.63982	0.785428	0.0368155	0.702605	chrX	95319819	95321889	Gm3712	-	processed_pseudogene
ENSMUSG00000084773	-2.93982	1.40931	0.0369783	0.703417	chr11	45102866	45116928	Gm12159	-	lincRNA
ENSMUSG00000031104	-3.58356	1.71806	0.0369956	0.703417	chrX	48519285	48530232	Rab33a	+	protein_coding
ENSMUSG00000038599	1.51761	0.72782	0.0370565	0.703417	chr1	182565007	182632352	Capn8	+	protein_coding
ENSMUSG00000026928	-1.00387	0.481453	0.0370624	0.703417	chr2	26352176	26360918	Card9	-	protein_coding
ENSMUSG00000050243	1.54817	0.742658	0.0371029	0.703417	chr13	19995021	19995803	Gm5446	-	processed_pseudogene
ENSMUSG00000094356	2.10228	1.00847	0.0371037	0.703417	chr6	70143593	70143897	Igkv8-28	-	IG_LV_gene
ENSMUSG00000037062	-0.221099	0.106062	0.0371042	0.703417	chr3	144688844	144720323	Sh3glb1	-	protein_coding
ENSMUSG00000090942	0.551228	0.264438	0.0371122	0.703417	chr18	60293380	60303016	F830016B08Rik	+	protein_coding
ENSMUSG00000051456	4.9881	2.394	0.0371983	0.703603	chr13	113662896	113663676	Hspb3	-	protein_coding
ENSMUSG00000081321	0.99135	0.47593	0.0372534	0.703603	chr8	21460958	21463597	Gm15304	+	processed_pseudogene
ENSMUSG00000062590	0.712333	0.341983	0.0372561	0.703603	chr1	86154780	86278284	Armc9	+	protein_coding
ENSMUSG00000081194	3.18152	1.52755	0.0372725	0.703603	chrX	150924620	150926159	Gm8424	-	processed_pseudogene
ENSMUSG00000039364	0.848532	0.407424	0.037281	0.703603	chr11	121053458	121063569	Sectm1b	-	protein_coding
ENSMUSG00000049928	2.13866	1.02749	0.0373933	0.705121	chr11	67661502	67771153	Glp2r	-	protein_coding
ENSMUSG00000084760	-3.10636	1.49395	0.0375901	0.708042	chr3	103863166	103864423	Gm15472	+	sense_intronic
ENSMUSG00000038633	-0.358541	0.172454	0.0376121	0.708042	chr1	182275772	182282804	Degs1	-	protein_coding
ENSMUSG00000041702	-0.217867	0.104841	0.0377038	0.709165	chr12	102784656	102878406	Btbd7	-	protein_coding
ENSMUSG00000050890	0.415674	0.200147	0.0378159	0.709823	chr4	134275002	134287895	Pdik1l	-	protein_coding
ENSMUSG00000027465	-0.393529	0.189511	0.0378437	0.709823	chr2	152293828	152313996	Tbc1d20	+	protein_coding
ENSMUSG00000059327	-0.587259	0.282831	0.0378605	0.709823	chrX	99975606	100400762	Eda	+	protein_coding
ENSMUSG00000082534	6.32877	3.04811	0.0378671	0.709823	chr2	85156101	85158642	Gm13712	-	unprocessed_pseudogene
ENSMUSG00000071311	5.0392	2.42954	0.0380668	0.712471	chr17	13051321	13052280	Gpr31b	-	protein_coding
ENSMUSG00000025997	0.441286	0.212763	0.0380727	0.712471	chr1	69531214	69687245	Ikzf2	-	protein_coding
ENSMUSG00000021071	1.13108	0.545565	0.0381508	0.712678	chr12	70244539	70347614	Trim9	-	protein_coding
ENSMUSG00000025927	0.821472	0.396247	0.0381599	0.712678	chr1	19208914	19238576	Tfap2b	+	protein_coding
ENSMUSG00000078652	-0.234425	0.1131	0.0381977	0.712678	chr11	101316213	101323537	Psme3	+	protein_coding
ENSMUSG00000102476	-0.898339	0.433442	0.0382125	0.712678	chr3	93306468	93465359	RP23-227A12.5	-	lincRNA
ENSMUSG00000100826	0.879788	0.424563	0.038245	0.712684	chr7	59307924	59975759	D7Ertd715e	-	processed_transcript
ENSMUSG00000086219	-2.51179	1.21255	0.0383125	0.712937	chr5	116438720	116465487	Srrm4os	+	antisense
ENSMUSG00000045180	-0.610543	0.294751	0.038323	0.712937	chrX	152609509	152769465	Shroom2	-	protein_coding
ENSMUSG00000016831	-0.239059	0.115437	0.0383668	0.713152	chr14	52279146	52296391	Tox4	+	protein_coding
ENSMUSG00000028004	3.40441	1.6458	0.0385889	0.716254	chr3	82538383	82548084	Npy2r	-	protein_coding
ENSMUSG00000053897	0.62733	0.303286	0.0385984	0.716254	chr3	135825279	135888572	Slc39a8	+	protein_coding
ENSMUSG00000032584	-0.901816	0.436306	0.0387402	0.717579	chr9	107906873	107920383	Mst1r	+	protein_coding
ENSMUSG00000047434	-0.392237	0.189824	0.0387986	0.717579	chr16	30955627	31081432	Xxylt1	-	protein_coding
ENSMUSG00000004837	1.04659	0.506517	0.0388047	0.717579	chr11	61653265	61672784	Grap	+	protein_coding
ENSMUSG00000070044	-0.270977	0.13118	0.0388589	0.717579	chr8	45336717	45382291	Fam149a	-	protein_coding
ENSMUSG00000028776	-0.48685	0.235734	0.0388992	0.717579	chr4	130164454	130175122	Tinagl1	-	protein_coding
ENSMUSG00000085032	1.37809	0.667388	0.0389316	0.717579	chr4	64254053	64276603	Gm11217	-	lincRNA
ENSMUSG00000061259	-1.38657	0.671548	0.038948	0.717579	chr5	86302217	86373420	Tmprss11d	-	protein_coding
ENSMUSG00000038540	2.02859	0.982517	0.0389528	0.717579	chr7	83584927	83625614	Tmc3	+	protein_coding
ENSMUSG00000026187	0.284	0.137567	0.0389748	0.717579	chr1	72307421	72394952	Xrcc5	+	protein_coding
ENSMUSG00000029445	-2.06079	0.998321	0.0389939	0.717579	chr5	123171807	123182725	Hpd	-	protein_coding
ENSMUSG00000018143	-0.362564	0.175701	0.0390624	0.717859	chr5	139791513	139802653	Mafk	+	protein_coding
ENSMUSG00000041180	0.752478	0.364677	0.039074	0.717859	chr19	36554639	36621135	Hectd2	+	protein_coding
ENSMUSG00000031253	-0.43446	0.210683	0.0391933	0.718796	chrX	133908426	133932446	Srpx2	+	protein_coding
ENSMUSG00000086662	1.51838	0.736566	0.0392622	0.718796	chr7	65582031	65618884	BC046251	+	processed_transcript
ENSMUSG00000049971	1.83493	0.89013	0.0392633	0.718796	chr5	127632262	127708754	Glt1d1	+	protein_coding
ENSMUSG00000097014	-1.69855	0.8241	0.0392942	0.718796	chr1	133610411	133614422	Gm26706	+	lincRNA
ENSMUSG00000032615	-0.509321	0.247119	0.0392995	0.718796	chr11	59839447	59880968	Nt5m	+	protein_coding
ENSMUSG00000026981	-0.933823	0.453131	0.0393198	0.718796	chr2	24336853	24351494	Il1rn	+	protein_coding
ENSMUSG00000037738	0.9746	0.473242	0.039455	0.719399	chr8	22073616	22125053	Nek5	-	protein_coding
ENSMUSG00000022248	0.381737	0.18538	0.0394735	0.719399	chr15	10486018	10499063	Rad1	+	protein_coding
ENSMUSG00000067081	0.963109	0.467722	0.03948	0.719399	chr1	89950220	90014666	Asb18	-	protein_coding
ENSMUSG00000029016	-0.595246	0.289086	0.039488	0.719399	chr4	148004259	148038821	Clcn6	-	protein_coding
ENSMUSG00000060227	0.523267	0.254239	0.0395735	0.719399	chr2	121866970	121936220	Casc4	+	protein_coding
ENSMUSG00000025481	0.650795	0.316205	0.0395766	0.719399	chr7	140835018	140837971	Urah	+	protein_coding
ENSMUSG00000099693	4.98076	2.42007	0.0395803	0.719399	chr1	84990638	84993032	Gm29284	-	unprocessed_pseudogene
ENSMUSG00000085279	1.86102	0.90445	0.0396263	0.719645	chr16	90983907	90987237	Gm15965	+	antisense
ENSMUSG00000047379	-0.410403	0.199545	0.0397155	0.720673	chr19	5038826	5041134	B3gnt1	+	protein_coding
ENSMUSG00000061578	0.733433	0.356821	0.0398342	0.721782	chr5	117414000	117775003	Ksr2	+	protein_coding
ENSMUSG00000001036	-0.378226	0.184027	0.0398527	0.721782	chr11	61517249	61579687	Epn2	-	protein_coding
ENSMUSG00000051950	-0.317971	0.154727	0.0398744	0.721782	chr5	149678230	149762599	B3glct	+	protein_coding
ENSMUSG00000059854	-0.786817	0.383314	0.0401046	0.72507	chr8	110266977	110610253	Hydin	+	protein_coding
ENSMUSG00000085089	3.22512	1.57146	0.0401399	0.72507	chr2	44059238	44065324	Arhgap15os	-	antisense
ENSMUSG00000100176	0.72596	0.353754	0.0401543	0.72507	chr9	100530616	100531071	Gm28586	-	sense_intronic
ENSMUSG00000055944	0.929527	0.453065	0.0402047	0.725388	chr5	35379152	35388476	E130018O15Rik	-	lincRNA
ENSMUSG00000029828	1.09243	0.532865	0.0403547	0.726545	chr6	50573302	50596632	4921507P07Rik	-	protein_coding
ENSMUSG00000103735	-0.391752	0.191175	0.0404443	0.726545	chr3	12975359	12975701	RP23-187F18.1	+	processed_pseudogene
ENSMUSG00000071540	2.30328	1.124	0.040445	0.726545	chr14	32659119	32685272	3425401B19Rik	-	protein_coding
ENSMUSG00000003227	1.60303	0.782382	0.0404713	0.726545	chr10	58600789	58675654	Edar	-	protein_coding
ENSMUSG00000051335	-0.43541	0.212601	0.0405585	0.726545	chr13	43195519	43304172	Gfod1	-	protein_coding
ENSMUSG00000095981	1.79665	0.877406	0.0405913	0.726545	chr12	114479005	114479451	Ighv10-1	-	IG_V_gene
ENSMUSG00000002633	1.69583	0.828283	0.0406183	0.726545	chr5	28456815	28467101	Shh	-	protein_coding
ENSMUSG00000034353	0.828627	0.404726	0.0406209	0.726545	chr1	91179822	91225196	Ramp1	+	protein_coding
ENSMUSG00000042700	-0.43695	0.213456	0.040656	0.726545	chr12	82170016	82451782	Sipa1l1	+	protein_coding
ENSMUSG00000029629	0.43655	0.213306	0.0406981	0.726545	chr6	11907809	12081197	Phf14	+	protein_coding
ENSMUSG00000086375	1.52801	0.746688	0.0407187	0.726545	chr11	36278041	36279987	Gm12127	+	antisense
ENSMUSG00000047730	0.697857	0.341038	0.0407295	0.726545	chr7	28071236	28120862	Fcgbp	+	protein_coding
ENSMUSG00000006611	-0.407272	0.199039	0.0407371	0.726545	chr13	23702034	23710854	Hfe	-	protein_coding
ENSMUSG00000081043	1.82145	0.8903	0.0407677	0.726545	chr11	90538484	90539146	Gm11512	-	processed_pseudogene
ENSMUSG00000037254	1.1054	0.540366	0.0407899	0.726545	chr2	10094593	10131396	Itih2	-	protein_coding
ENSMUSG00000076465	-2.07001	1.01193	0.0407939	0.726545	chr6	41062332	41062803	Trbv5	+	TR_V_gene
ENSMUSG00000025786	-0.294527	0.144093	0.0409525	0.727771	chr9	123066160	123113205	Zdhhc3	-	protein_coding
ENSMUSG00000059149	-0.781947	0.382715	0.041037	0.727771	chr1	132022806	132068062	Mfsd4	-	protein_coding
ENSMUSG00000016758	-0.939703	0.460001	0.0410694	0.727771	chr15	83526862	83544635	Bik	+	protein_coding
ENSMUSG00000068101	1.21345	0.594026	0.0410767	0.727771	chr15	82233779	82244747	Cenpm	-	protein_coding
ENSMUSG00000055027	1.05234	0.515265	0.0411198	0.727771	chr6	71213940	71322233	Smyd1	-	protein_coding
ENSMUSG00000035900	-0.507353	0.248421	0.0411204	0.727771	chr15	86057695	86137634	Gramd4	+	protein_coding
ENSMUSG00000067928	0.435014	0.213049	0.0411666	0.727771	chr17	21707741	21725636	Zfp760	+	protein_coding
ENSMUSG00000100490	1.62003	0.793423	0.0411694	0.727771	chr7	39489438	39498801	Gm28455	+	unprocessed_pseudogene
ENSMUSG00000090667	4.85215	2.37668	0.0411943	0.727771	chr6	98238014	98342754	Gm765	-	protein_coding
ENSMUSG00000063751	3.50761	1.71829	0.041217	0.727771	chr2	109902396	109913319	Gm13939	-	processed_transcript
ENSMUSG00000097726	1.59444	0.781135	0.0412323	0.727771	chr5	28458274	28933995	9530036O11Rik	+	lincRNA
ENSMUSG00000038486	1.39924	0.685587	0.0412572	0.727771	chr3	96181151	96195521	Sv2a	+	protein_coding
ENSMUSG00000097365	0.656282	0.321641	0.0413086	0.728097	chr3	9403064	9437233	C030034L19Rik	+	lincRNA
ENSMUSG00000024109	0.743119	0.364595	0.0415297	0.729238	chr17	90033644	91092805	Nrxn1	-	protein_coding
ENSMUSG00000031364	2.56257	1.25738	0.0415468	0.729238	chrX	163513904	163549677	Grpr	-	protein_coding
ENSMUSG00000097998	0.830689	0.407609	0.0415542	0.729238	chr6	31063092	31063495	Gm27019	-	lincRNA
ENSMUSG00000099454	1.32625	0.650843	0.0415764	0.729238	chr1	49236252	49237244	Gm8367	+	processed_pseudogene
ENSMUSG00000044807	0.571127	0.280278	0.0415781	0.729238	chr11	50811086	50827724	Zfp354c	-	protein_coding
ENSMUSG00000081984	1.34736	0.661259	0.0415936	0.729238	chr1	88204732	88205782	Dnajb3	-	protein_coding
ENSMUSG00000089804	0.689591	0.338456	0.0416039	0.729238	chr15	37231921	37233309	Gm16136	-	antisense
ENSMUSG00000020788	-0.428954	0.21063	0.0416972	0.730295	chr11	72961169	72993044	Atp2a3	+	protein_coding
ENSMUSG00000079262	1.60428	0.787995	0.0417596	0.730487	chr6	142085761	142208521	Slco1a6	-	protein_coding
ENSMUSG00000001435	-0.505272	0.248214	0.0417871	0.730487	chr10	77052178	77166548	Col18a1	-	protein_coding
ENSMUSG00000005986	-1.0682	0.524803	0.0418072	0.730487	chr19	4270180	4283137	Ankrd13d	-	protein_coding
ENSMUSG00000087703	-2.64913	1.30204	0.0418912	0.731365	chr5	35722555	35724485	Gm15650	+	antisense
ENSMUSG00000043872	0.505107	0.248298	0.0419235	0.731365	chr4	127047094	127061152	Zmym1	-	protein_coding
ENSMUSG00000032679	-0.429257	0.211067	0.0419777	0.731735	chr2	104095801	104115354	Cd59a	+	protein_coding
ENSMUSG00000049641	4.51725	2.22184	0.0420416	0.732259	chr10	52022502	52028471	Vgll2	+	protein_coding
ENSMUSG00000086702	0.972158	0.478241	0.042075	0.732259	chr11	100105771	100112106	Gm12347	-	lincRNA
ENSMUSG00000020723	1.19752	0.5892	0.0421071	0.732259	chr11	107732357	107794557	Cacng4	-	protein_coding
ENSMUSG00000002831	-0.438788	0.216031	0.0422413	0.734016	chr17	56100591	56109803	Plin4	-	protein_coding
ENSMUSG00000068391	0.242835	0.119576	0.0422744	0.734016	chr15	73090392	73097554	Chrac1	+	protein_coding
ENSMUSG00000029368	-0.617775	0.304438	0.0424347	0.736221	chr5	90460889	90476603	Alb	+	protein_coding
ENSMUSG00000034768	2.56231	1.26314	0.0425066	0.736893	chr11	102268743	102279462	Asb16	+	protein_coding
ENSMUSG00000050777	-1.27668	0.629504	0.0425535	0.737128	chr1	120067377	120074074	Tmem37	-	protein_coding
ENSMUSG00000098975	-6.31821	3.11679	0.0426471	0.737164	chr14	69582164	69683286	Gm27177	-	antisense
ENSMUSG00000038754	2.08097	1.02661	0.0426594	0.737164	chr19	46131897	46135307	Elovl3	+	protein_coding
ENSMUSG00000095007	2.37775	1.17335	0.0427174	0.737164	chr6	69858420	69858884	Igkv12-41	-	IG_LV_gene
ENSMUSG00000087165	0.438834	0.216556	0.0427211	0.737164	chr11	57795499	57801417	2010001A14Rik	-	processed_transcript
ENSMUSG00000074592	-3.27606	1.61668	0.0427221	0.737164	chr3	56889978	56890593	F830104G03Rik	-	protein_coding
ENSMUSG00000041064	2.51521	1.24169	0.0428015	0.73796	chr9	65587160	65595967	Pif1	+	protein_coding
ENSMUSG00000067424	0.659668	0.325838	0.042916	0.738086	chr17	33089310	33106203	Zfp563	+	protein_coding
ENSMUSG00000056025	0.56226	0.277773	0.042953	0.738086	chr3	144729677	144760977	Clca1	-	protein_coding
ENSMUSG00000027886	2.01365	0.994806	0.0429534	0.738086	chr3	108534150	108544723	1700013F07Rik	+	protein_coding
ENSMUSG00000080720	-4.86355	2.40286	0.0429631	0.738086	chr15	5092497	5093246	Gm16077	+	processed_pseudogene
ENSMUSG00000056481	0.480585	0.23745	0.0429756	0.738086	chr19	5068078	5070637	Cd248	+	protein_coding
ENSMUSG00000024404	-0.232584	0.114996	0.043121	0.739901	chr18	12128850	12157367	Riok3	+	protein_coding
ENSMUSG00000027797	0.513478	0.253952	0.0431815	0.739901	chr3	55242526	55539064	Dclk1	+	protein_coding
ENSMUSG00000040653	1.54799	0.765634	0.0431925	0.739901	chr10	3366150	3464975	Ppp1r14c	+	protein_coding
ENSMUSG00000046865	0.38366	0.189796	0.043235	0.739901	chr7	28169748	28179269	Fbl	+	protein_coding
ENSMUSG00000095868	3.21808	1.5926	0.043316	0.739901	chr9	64176661	64176759	Gm23136	+	snoRNA
ENSMUSG00000005686	-0.653212	0.323479	0.0434527	0.739901	chr7	110768206	110812405	Ampd3	+	protein_coding
ENSMUSG00000096981	-1.35989	0.673687	0.0435308	0.739901	chr9	22071032	22086122	Gm16845	+	lincRNA
ENSMUSG00000020922	-0.195887	0.0970597	0.0435688	0.739901	chr11	102162497	102185296	Lsm12	-	protein_coding
ENSMUSG00000009248	-3.17183	1.57178	0.0435935	0.739901	chr7	142966822	142969264	Ascl2	-	protein_coding
ENSMUSG00000037415	-0.280908	0.139204	0.0435959	0.739901	chr8	105768308	105827350	Ranbp10	-	protein_coding
ENSMUSG00000063450	-0.316056	0.156632	0.0436092	0.739901	chr12	75818134	76110926	Syne2	+	protein_coding
ENSMUSG00000042251	0.838955	0.415833	0.0436407	0.739901	chr1	131797381	131821473	Pm20d1	+	protein_coding
ENSMUSG00000101799	1.13142	0.560805	0.0436432	0.739901	chr1	51218386	51333779	9330175M20Rik	-	antisense
ENSMUSG00000032246	0.837141	0.414986	0.0436668	0.739901	chr9	62858104	62875918	Calml4	+	protein_coding
ENSMUSG00000040705	5.98031	2.96458	0.0436694	0.739901	chr7	19418812	19421417	A930016O22Rik	-	protein_coding
ENSMUSG00000065329	4.0607	2.01363	0.0437365	0.739901	chr5	23836167	23836321	Gm22054	-	snRNA
ENSMUSG00000074895	1.22218	0.606063	0.0437383	0.739901	chr13	54783998	54788459	Eif4e1b	+	protein_coding
ENSMUSG00000031636	0.751265	0.372554	0.0437449	0.739901	chr8	45885485	45919546	Pdlim3	+	protein_coding
ENSMUSG00000022440	-0.438928	0.217674	0.0437537	0.739901	chr15	78523346	78529625	C1qtnf6	-	protein_coding
ENSMUSG00000021379	0.730152	0.362281	0.0438596	0.739901	chr13	48261427	48264036	Id4	+	protein_coding
ENSMUSG00000040139	0.497068	0.246685	0.0439057	0.739901	chr7	137375574	137410762	9430038I01Rik	-	protein_coding
ENSMUSG00000025702	-0.490097	0.243237	0.0439161	0.739901	chr6	116338024	116409540	2008-03-01	+	protein_coding
ENSMUSG00000022619	-2.71466	1.34731	0.0439188	0.739901	chr15	89453913	89464468	Mapk8ip2	+	protein_coding
ENSMUSG00000034300	-0.484786	0.240777	0.0440697	0.739901	chr18	34758906	34773760	Fam53c	+	protein_coding
ENSMUSG00000001774	0.343864	0.170795	0.0440819	0.739901	chr9	18292267	18314000	Chordc1	+	protein_coding
ENSMUSG00000064563	1.8049	0.896498	0.0440856	0.739901	chr6	115807975	115808114	Snora7a	-	snoRNA
ENSMUSG00000082658	5.98492	2.97358	0.0441464	0.739901	chr11	3196454	3196824	Fau-ps2	-	processed_pseudogene
ENSMUSG00000035139	0.332244	0.165078	0.0441519	0.739901	chr13	51651697	51684044	Secisbp2	+	protein_coding
ENSMUSG00000022466	-0.277831	0.138051	0.0441644	0.739901	chr15	97675105	97705822	Rpap3	-	protein_coding
ENSMUSG00000039703	-0.363207	0.180487	0.0441808	0.739901	chr11	120380370	120437708	Nploc4	-	protein_coding
ENSMUSG00000027656	-0.716867	0.356311	0.0442293	0.739901	chr2	163820861	163833146	Wisp2	+	protein_coding
ENSMUSG00000031458	-0.847565	0.421312	0.0442487	0.739901	chr8	13884788	13890271	Coprs	-	protein_coding
ENSMUSG00000087484	-1.67815	0.834212	0.0442561	0.739901	chr5	144241690	144256186	2900089D17Rik	-	processed_transcript
ENSMUSG00000032179	1.12406	0.558854	0.0442868	0.739901	chr9	75775364	75900310	Bmp5	+	protein_coding
ENSMUSG00000102137	-1.73075	0.860581	0.0443107	0.739901	chr3	83686721	83687274	RP24-187J17.2	+	processed_pseudogene
ENSMUSG00000094546	2.30633	1.14679	0.0443131	0.739901	chr12	114788372	114788805	Ighv1-26	-	IG_V_gene
ENSMUSG00000027562	0.628499	0.312565	0.0443493	0.739901	chr3	14886273	14900770	Car2	+	protein_coding
ENSMUSG00000080594	-3.34486	1.66368	0.0443761	0.739901	chr2	10518155	10518279	Mir669h	+	miRNA
ENSMUSG00000021203	1.24252	0.618034	0.0443847	0.739901	chr12	103388682	103406350	Otub2	+	protein_coding
ENSMUSG00000027774	0.194597	0.096832	0.0444703	0.740771	chr3	67430096	67476529	Gfm1	+	protein_coding
ENSMUSG00000022074	-0.477503	0.23769	0.0445445	0.741195	chr14	69767472	69784403	Tnfrsf10b	+	protein_coding
ENSMUSG00000041817	1.08114	0.538211	0.0445627	0.741195	chr13	97067287	97129521	Fam169a	+	protein_coding
ENSMUSG00000057606	1.31044	0.652622	0.0446474	0.741511	chr14	31523082	31591343	Colq	-	protein_coding
ENSMUSG00000081396	-3.53065	1.75834	0.0446488	0.741511	chrX	150688145	150688796	Gm15132	+	processed_pseudogene
ENSMUSG00000038816	-0.635034	0.316476	0.0447946	0.742453	chr4	56810935	56865188	Ctnnal1	-	protein_coding
ENSMUSG00000028830	-0.416895	0.207799	0.04483	0.742453	chr4	126753544	126870070	AU040320	+	protein_coding
ENSMUSG00000028894	0.68779	0.342884	0.0448669	0.742453	chr4	124741850	124801511	Inpp5b	+	protein_coding
ENSMUSG00000029311	-0.313008	0.15605	0.044875	0.742453	chr5	103989762	104021919	Hsd17b11	-	protein_coding
ENSMUSG00000020463	0.31296	0.156047	0.0449044	0.742453	chr11	29172890	29220797	Smek2	+	protein_coding
ENSMUSG00000032092	0.574707	0.286582	0.0449223	0.742453	chr9	45042425	45054015	Mpzl2	+	protein_coding
ENSMUSG00000028521	0.690127	0.344188	0.0449536	0.742453	chr4	103170649	103215164	Slc35d1	-	protein_coding
ENSMUSG00000074677	-1.45346	0.724955	0.0449738	0.742453	chr3	15795145	15848528	Sirpb1c	-	protein_coding
ENSMUSG00000060988	0.910133	0.454091	0.0450382	0.742636	chr2	54436317	55118309	Galnt13	+	protein_coding
ENSMUSG00000060699	-4.33632	2.16405	0.0450913	0.742636	chr6	66678794	66679684	Vmn1r35	-	protein_coding
ENSMUSG00000099767	0.77987	0.389299	0.0451486	0.742636	chr1	85933247	85937332	Gm28884	-	antisense
ENSMUSG00000046699	0.807308	0.403099	0.045204	0.742636	chrX	64264885	64276996	Slitrk4	-	protein_coding
ENSMUSG00000086799	4.59121	2.29268	0.0452255	0.742636	chr11	84829178	84830868	4930502E09Rik	+	processed_transcript
ENSMUSG00000101655	2.17113	1.08432	0.0452526	0.742636	chr6	86483376	86488227	2310040G24Rik	-	lincRNA
ENSMUSG00000039512	-0.469632	0.234613	0.0453136	0.742636	chr17	27856490	27900040	Uhrf1bp1	+	protein_coding
ENSMUSG00000040118	0.455629	0.227659	0.0453532	0.742636	chr5	15934691	16374511	Cacna2d1	+	protein_coding
ENSMUSG00000080717	0.764563	0.38206	0.045375	0.742636	chr16	97997323	98010000	B230307C23Rik	+	protein_coding
ENSMUSG00000031133	-0.248834	0.124389	0.0454516	0.742636	chrX	57231485	57338729	Arhgef6	-	protein_coding
ENSMUSG00000024188	0.251143	0.125559	0.0454784	0.742636	chr17	26252910	26285504	Luc7l	+	protein_coding
ENSMUSG00000076489	5.47163	2.73559	0.0454827	0.742636	chr6	41535642	41535687	Trbj1-7	+	TR_J_gene
ENSMUSG00000024526	1.43809	0.719	0.0454865	0.742636	chr18	67343564	67367794	Cidea	+	protein_coding
ENSMUSG00000038085	0.643175	0.321602	0.0455101	0.742636	chr2	156312299	156375638	Cnbd2	+	protein_coding
ENSMUSG00000067543	-2.58177	1.2912	0.0455529	0.742636	chr6	132206802	132314757	Prb1	-	protein_coding
ENSMUSG00000038068	-0.269557	0.134812	0.0455535	0.742636	chr13	47122720	47247991	Rnf144b	+	protein_coding
ENSMUSG00000038208	0.598761	0.299464	0.0455603	0.742636	chr11	98388677	98400490	Pgap3	-	protein_coding
ENSMUSG00000074805	0.605513	0.302975	0.0456559	0.742636	chr2	129369897	129375748	Il1bos	+	antisense
ENSMUSG00000048371	0.50084	0.250631	0.0456823	0.742636	chr8	104591468	104596836	Pdp2	+	protein_coding
ENSMUSG00000038370	0.681923	0.341336	0.045738	0.742636	chr1	171173262	171196268	Pcp4l1	-	protein_coding
ENSMUSG00000020897	-0.815672	0.408288	0.0457402	0.742636	chr11	69045647	69051664	Aurkb	+	protein_coding
ENSMUSG00000022425	-0.260247	0.130271	0.0457453	0.742636	chr15	54838898	54920146	Enpp2	-	protein_coding
ENSMUSG00000047821	-0.459928	0.230236	0.0457564	0.742636	chr11	62820231	62850808	Trim16	+	protein_coding
ENSMUSG00000030536	-0.180136	0.0902104	0.0458427	0.743491	chr7	80711583	80803331	Iqgap1	-	protein_coding
ENSMUSG00000086266	2.70796	1.35677	0.045946	0.744198	chr7	142659693	142670356	Igf2os	+	antisense
ENSMUSG00000038128	0.547063	0.274105	0.0459535	0.744198	chr18	32939041	33195767	Camk4	+	protein_coding
ENSMUSG00000072214	0.426094	0.213585	0.0460469	0.744364	chr16	18621811	18629938	2005-09-01	-	protein_coding
ENSMUSG00000085655	0.826677	0.414404	0.0460582	0.744364	chr3	35933045	35942717	Gm15952	+	antisense
ENSMUSG00000040113	5.85071	2.93298	0.0460647	0.744364	chr1	163702256	163725232	Mettl11b	-	protein_coding
ENSMUSG00000002233	-0.352198	0.176647	0.0461739	0.744367	chr3	104789011	104794459	Rhoc	+	protein_coding
ENSMUSG00000081480	1.84196	0.923927	0.0461937	0.744367	chr2	31985059	31986464	Gm13608	+	processed_pseudogene
ENSMUSG00000090030	6.22878	3.12445	0.0461998	0.744367	chr5	107725157	107728801	A430072P03Rik	+	processed_transcript
ENSMUSG00000052572	0.765564	0.384028	0.0462059	0.744367	chr7	91090706	92447003	Dlg2	+	protein_coding
ENSMUSG00000026471	0.309811	0.155429	0.046233	0.744367	chr1	155127277	155146814	Mr1	-	protein_coding
ENSMUSG00000083435	2.44106	1.22544	0.0463721	0.745773	chr5	64190032	64190989	Gm15824	-	processed_pseudogene
ENSMUSG00000027947	-0.335549	0.168461	0.0463877	0.745773	chr3	89869324	89913162	Il6ra	-	protein_coding
ENSMUSG00000026203	0.488658	0.245382	0.046435	0.745993	chr1	75236406	75245692	Dnajb2	+	protein_coding
ENSMUSG00000087193	-3.24738	1.63114	0.0464952	0.746419	chrX	8042943	8074619	Gm14820	+	antisense
ENSMUSG00000024768	-1.10014	0.552787	0.046572	0.746585	chr19	33961187	33976810	Lipf	+	protein_coding
ENSMUSG00000048154	0.480795	0.241586	0.0465731	0.746585	chr15	98831669	98871204	Kmt2d	-	protein_coding
ENSMUSG00000022025	1.58292	0.795588	0.0466328	0.746685	chr14	79637690	79662170	Lect1	-	protein_coding
ENSMUSG00000055679	-1.62633	0.81746	0.0466467	0.746685	chr13	61159214	61164256	Ctsr	-	protein_coding
ENSMUSG00000081005	-4.18557	2.10453	0.0467188	0.747298	chr2	5156392	5157217	Gm13198	+	processed_pseudogene
ENSMUSG00000064582	-1.75519	0.882921	0.0468193	0.748365	chr17	43454255	43454397	Gm25135	+	snRNA
ENSMUSG00000073779	-2.10857	1.06119	0.0469249	0.749512	chr4	107806033	107823022	Lrp8os2	-	antisense
ENSMUSG00000040111	0.651761	0.328159	0.0470206	0.750499	chr9	40293233	40531383	Gramd1b	-	protein_coding
ENSMUSG00000072739	1.384	0.697138	0.047115	0.751464	chr14	3449379	3459287	Gm10408	+	protein_coding
ENSMUSG00000079499	-0.394821	0.198914	0.0471575	0.751601	chr2	29245107	29253006	6530402F18Rik	-	processed_transcript
ENSMUSG00000044881	0.428732	0.216075	0.0472353	0.751967	chr7	100537100	100540369	Coa4	+	protein_coding
ENSMUSG00000091550	4.26567	2.15008	0.0472604	0.751967	chr17	21093172	21094704	Gm6811	+	protein_coding
ENSMUSG00000001604	0.726961	0.366456	0.0472824	0.751967	chr4	136247729	136274898	Tcea3	+	protein_coding
ENSMUSG00000032725	0.379167	0.1913	0.047473	0.753337	chr7	101839990	101845331	Folr2	-	protein_coding
ENSMUSG00000080810	1.12047	0.565319	0.0474785	0.753337	chr11	118204712	118205179	Gm11737	-	processed_pseudogene
ENSMUSG00000027570	0.91403	0.461208	0.0474998	0.753337	chr2	180597790	180622189	Col9a3	+	protein_coding
ENSMUSG00000031327	0.417581	0.210711	0.0475046	0.753337	chrX	103356476	103396092	Chic1	+	protein_coding
ENSMUSG00000042439	-0.390706	0.197283	0.0476546	0.755174	chr18	65580230	65689443	Zfp532	+	protein_coding
ENSMUSG00000028546	1.44181	0.728247	0.0477225	0.755708	chr4	110203722	110351909	Elavl4	-	protein_coding
ENSMUSG00000046805	-0.34705	0.175327	0.0477659	0.755813	chr19	12460779	12465284	Mpeg1	+	protein_coding
ENSMUSG00000074785	-0.673517	0.340303	0.0477974	0.755813	chr10	94790866	94944578	Plxnc1	-	protein_coding
ENSMUSG00000097744	1.38225	0.698621	0.0478673	0.756378	chr1	16657552	16662278	D030040B21Rik	+	lincRNA
ENSMUSG00000104047	6.49158	3.28158	0.047908	0.756482	chr11	114924893	114934386	Cd300lb	-	protein_coding
ENSMUSG00000035177	-2.41133	1.2196	0.0480251	0.757307	chr7	5298554	5351035	Nlrp2	-	protein_coding
ENSMUSG00000088014	-4.24545	2.14745	0.0480446	0.757307	chr4	109160924	109161197	Gm23743	-	misc_RNA
ENSMUSG00000030386	0.394803	0.199717	0.0480629	0.757307	chr7	12478293	12496235	Zfp606	+	protein_coding
ENSMUSG00000080773	-4.48411	2.26879	0.0481054	0.757416	chr4	119519126	119520082	Gm12955	-	processed_pseudogene
ENSMUSG00000021815	0.989855	0.500902	0.0481382	0.757416	chr14	20482864	20496901	Mss51	-	protein_coding
ENSMUSG00000066571	-0.396155	0.200542	0.04822	0.757943	chr7	34236707	34313551	4931406P16Rik	-	protein_coding
ENSMUSG00000020682	-0.458453	0.2321	0.0482411	0.757943	chr11	83440768	83463071	Mmp28	-	protein_coding
ENSMUSG00000091455	-2.93421	1.48572	0.0482744	0.757943	chr10	107762223	107912134	Otogl	-	protein_coding
ENSMUSG00000050323	-0.598597	0.303145	0.0483109	0.757977	chr4	11051045	11076205	Ndufaf6	-	protein_coding
ENSMUSG00000050668	0.391948	0.198573	0.0484021	0.758437	chr17	78835516	78848299	Gpatch11	+	protein_coding
ENSMUSG00000100671	1.01823	0.515882	0.0484087	0.758437	chr1	50904444	50905918	Gm28322	+	lincRNA
ENSMUSG00000094134	3.5052	1.7765	0.0484848	0.759093	chr12	113826646	113827129	Ighv5-15	-	IG_V_gene
ENSMUSG00000085156	0.80141	0.406269	0.0485398	0.759416	chr11	6525591	6528760	Gm11974	-	processed_transcript
ENSMUSG00000026304	1.12014	0.568016	0.0486072	0.759498	chr1	90958133	90969661	Rab17	-	protein_coding
ENSMUSG00000033356	0.533263	0.270422	0.0486137	0.759498	chr15	94522688	94543547	Pus7l	-	protein_coding
ENSMUSG00000086726	-2.20383	1.11836	0.0487712	0.761423	chr1	30986226	30986952	Gm9458	-	processed_pseudogene
ENSMUSG00000045733	2.08771	1.05963	0.0488126	0.76149	chr7	140150628	140154877	Sprn	-	protein_coding
ENSMUSG00000054008	-0.287525	0.145977	0.0488765	0.76149	chr18	60685978	60713389	Ndst1	-	protein_coding
ENSMUSG00000027804	0.405201	0.205723	0.0488787	0.76149	chr3	79591342	79603650	Ppid	+	protein_coding
ENSMUSG00000020627	-0.642669	0.32635	0.0489232	0.76154	chr12	5077472	5375682	Klhl29	-	protein_coding
ENSMUSG00000054580	0.516965	0.262612	0.0490051	0.76154	chr2	60417543	60553308	Pla2r1	-	protein_coding
ENSMUSG00000055866	-0.523744	0.266115	0.049055	0.76154	chr1	91415982	91459324	Per2	-	protein_coding
ENSMUSG00000068740	0.612334	0.311248	0.0491428	0.76154	chr3	108390851	108415552	Celsr2	-	protein_coding
ENSMUSG00000082907	-4.7023	2.39022	0.0491478	0.76154	chrX	100156635	100156956	Gm14832	+	processed_pseudogene
ENSMUSG00000021798	1.52777	0.776613	0.0491581	0.76154	chr14	34526699	34588681	Ldb3	-	protein_coding
ENSMUSG00000000439	-0.416367	0.211674	0.0491813	0.76154	chr6	115601938	115618670	Mkrn2	+	protein_coding
ENSMUSG00000021091	-0.522396	0.265612	0.0492104	0.76154	chr12	104406729	104414329	Serpina3n	+	protein_coding
ENSMUSG00000005373	0.39726	0.202059	0.0492913	0.76154	chr5	135106891	135138382	Mlxipl	+	protein_coding
ENSMUSG00000035983	2.18096	1.10954	0.0493398	0.76154	chr12	40222758	40229184	Gm7008	+	protein_coding
ENSMUSG00000003476	2.6596	1.35309	0.0493483	0.76154	chr6	55090049	55133016	Crhr2	-	protein_coding
ENSMUSG00000102408	-1.67084	0.850062	0.0493511	0.76154	chr1	165064024	165091928	RP23-187M7.3	-	lincRNA
ENSMUSG00000073000	2.48722	1.26551	0.0493689	0.76154	chr12	76444560	76451336	Gm10451	+	protein_coding
ENSMUSG00000030846	0.639571	0.325488	0.0494192	0.76154	chr7	128439777	128461717	Tial1	-	protein_coding
ENSMUSG00000083443	-0.680069	0.346156	0.0494569	0.76154	chr6	112563642	112565207	Gm15519	+	processed_pseudogene
ENSMUSG00000056592	0.363386	0.184965	0.0494587	0.76154	chr7	43562256	43575461	Zfp658	+	protein_coding
ENSMUSG00000090551	-2.43129	1.23758	0.0494668	0.76154	chr4	108847399	108848619	A730015C16Rik	-	protein_coding
ENSMUSG00000100901	1.89135	0.96303	0.0495345	0.761641	chr1	59950403	59952464	Gm18829	-	processed_pseudogene
ENSMUSG00000086919	3.57822	1.82213	0.0495582	0.761641	chr11	89124456	89126706	Gm11497	-	lincRNA
ENSMUSG00000094915	-1.22163	0.622138	0.0495765	0.761641	chrGL456212.1	31967	34932	AC168977.2	-	protein_coding
ENSMUSG00000020836	1.2252	0.624432	0.0497504	0.763357	chr11	77462411	77470484	Coro6	+	protein_coding
ENSMUSG00000031824	-0.442957	0.225763	0.0497571	0.763357	chr8	120114152	120165306	6430548M08Rik	+	protein_coding
ENSMUSG00000028907	0.39314	0.200503	0.0499065	0.764647	chr4	124678160	124693600	Utp11l	-	protein_coding
ENSMUSG00000026418	1.93985	0.989423	0.0499269	0.764647	chr1	135779434	135810989	Tnni1	+	protein_coding
ENSMUSG00000030357	0.329414	0.168034	0.0499488	0.764647	chr6	128429735	128438677	Fkbp4	-	protein_coding
ENSMUSG00000097843	2.7726	1.41449	0.0499794	0.764647	chr2	79453985	79461107	Gm26755	+	lincRNA
ENSMUSG00000081623	-1.59544	0.814083	0.0500187	0.764719	chr1	66032183	66032925	Gm8809	-	processed_pseudogene
ENSMUSG00000022174	-0.377697	0.192783	0.0500913	0.765301	chr14	54235479	54254104	Dad1	-	protein_coding
ENSMUSG00000077403	-5.03704	2.57179	0.0501629	0.765409	chr4	55299655	55299845	Gm25419	-	snoRNA
ENSMUSG00000084087	2.34747	1.19858	0.0501675	0.765409	chr2	77255991	77256423	Gm13650	-	processed_pseudogene
ENSMUSG00000031559	1.23888	0.632697	0.0502188	0.765663	chr8	49370886	49521095	4930555F03Rik	+	protein_coding
ENSMUSG00000031397	2.51124	1.28294	0.0502992	0.766362	chrX	74177259	74208500	Tktl1	+	protein_coding
ENSMUSG00000097751	2.03373	1.03929	0.0503643	0.766635	chr7	127982570	127984881	Gm26690	-	lincRNA
ENSMUSG00000042506	0.299188	0.152941	0.0504375	0.766635	chr11	61151785	61175055	Usp22	-	protein_coding
ENSMUSG00000089877	2.09201	1.06944	0.0504433	0.766635	chr1	44644279	44644698	Gm16102	+	processed_pseudogene
ENSMUSG00000076495	-4.51038	2.30611	0.0504843	0.766635	chr6	41543362	41543410	Trbj2-4	+	TR_J_gene
ENSMUSG00000071074	-0.44672	0.228409	0.0504903	0.766635	chr17	46248080	46252537	Yipf3	+	protein_coding
ENSMUSG00000058812	-2.2889	1.17078	0.0505806	0.76723	chr2	163644850	163645801	0610039K10Rik	+	antisense
ENSMUSG00000026971	0.730421	0.373653	0.0506054	0.76723	chr2	60598292	60722643	Itgb6	-	protein_coding
ENSMUSG00000026827	0.470065	0.240514	0.0506523	0.76723	chr2	57237635	57370719	Gpd2	+	protein_coding
ENSMUSG00000020659	0.529501	0.270944	0.0506681	0.76723	chr12	31484829	31499616	Cbll1	-	protein_coding
ENSMUSG00000027954	0.379531	0.194297	0.0507772	0.768357	chr3	89271733	89281142	Efna1	-	protein_coding
ENSMUSG00000029030	-0.310859	0.159194	0.0508539	0.768381	chr4	154157485	154160666	Tprgl	-	protein_coding
ENSMUSG00000084048	-3.37199	1.72694	0.0508695	0.768381	chr11	21295560	21295860	Gm12042	+	processed_pseudogene
ENSMUSG00000057719	1.00253	0.513468	0.0508829	0.768381	chr18	42053667	42158960	Sh3rf2	+	protein_coding
ENSMUSG00000038763	1.6196	0.829934	0.0509992	0.769612	chr7	81057600	81105612	Alpk3	+	protein_coding
ENSMUSG00000090256	1.68242	0.862292	0.0510446	0.769772	chr6	85721925	85756526	Alms1-ps1	+	unprocessed_pseudogene
ENSMUSG00000001700	-0.327565	0.167981	0.0511745	0.771205	chr18	56432132	56503792	Gramd3	+	protein_coding
ENSMUSG00000036167	-0.239431	0.122832	0.0512645	0.771671	chr15	93398350	93491913	Pphln1	+	protein_coding
ENSMUSG00000088400	5.51553	2.82968	0.0512751	0.771671	chr11	106764635	106764741	Gm25889	-	snRNA
ENSMUSG00000053093	1.20921	0.620522	0.051331	0.771988	chr14	54970688	54994634	Myh7	-	protein_coding
ENSMUSG00000030805	0.349934	0.17965	0.0514317	0.772822	chr7	127824294	127849019	Stx4a	+	protein_coding
ENSMUSG00000066688	2.79443	1.43503	0.0514991	0.772822	chr4	143615003	143618595	Gm13083	+	protein_coding
ENSMUSG00000089901	0.694093	0.356469	0.0515188	0.772822	chr14	43925390	43933411	Gm8113	+	protein_coding
ENSMUSG00000091478	-3.0393	1.56103	0.051536	0.772822	chr11	100361716	100362126	Gm10039	-	processed_pseudogene
ENSMUSG00000073676	0.311922	0.160233	0.0515741	0.772822	chr1	55088132	55091307	Hspe1	+	protein_coding
ENSMUSG00000038651	6.051	3.10867	0.0515959	0.772822	chr13	41114307	41171684	Sycp2l	+	protein_coding
ENSMUSG00000042055	-0.245079	0.12597	0.0517111	0.774023	chr7	129591863	129635738	Wdr11	+	protein_coding
ENSMUSG00000047686	0.822984	0.42314	0.0517815	0.774554	chrX	106837082	106840644	Zcchc5	-	protein_coding
ENSMUSG00000045983	-0.271585	0.13967	0.0518385	0.774882	chr16	20668313	20692884	Eif4g1	+	protein_coding
ENSMUSG00000081534	-0.456658	0.235051	0.0520395	0.776526	chr15	97784355	97792692	Slc48a1	+	protein_coding
ENSMUSG00000043342	0.656556	0.338008	0.0520853	0.776526	chr2	74697727	74700208	Hoxd9	+	protein_coding
ENSMUSG00000034931	-0.479778	0.247009	0.0520943	0.776526	chr11	101732919	101767358	Dhx8	+	protein_coding
ENSMUSG00000096074	2.2535	1.16037	0.0521302	0.776526	chr12	115757984	115758416	Ighv1-72	-	IG_LV_gene
ENSMUSG00000098155	3.04942	1.57034	0.0521511	0.776526	chr4	136347847	136349441	Gm27022	-	lincRNA
ENSMUSG00000051639	-1.40291	0.72264	0.0522132	0.776526	chr17	6121208	6122164	Gm5812	-	processed_pseudogene
ENSMUSG00000034088	-0.196937	0.101446	0.0522215	0.776526	chr1	93405940	93478815	Hdlbp	-	protein_coding
ENSMUSG00000026915	0.465913	0.240008	0.0522291	0.776526	chr2	37483228	37703859	Strbp	-	protein_coding
ENSMUSG00000028037	0.713922	0.367884	0.0523048	0.777129	chr3	151730922	151749947	Ifi44	-	protein_coding
ENSMUSG00000076892	-3.74038	1.92824	0.0524056	0.777542	chr14	54180574	54180635	Traj38	+	IG_J_gene
ENSMUSG00000048003	-4.03013	2.07791	0.0524389	0.777542	chr4	134211970	134227383	Catsper4	-	protein_coding
ENSMUSG00000026806	0.787042	0.405818	0.0524532	0.777542	chr2	28840406	28905571	Ddx31	+	protein_coding
ENSMUSG00000086470	1.97235	1.01715	0.0524892	0.777542	chr4	58648392	58658592	Gm12580	-	lincRNA
ENSMUSG00000056947	0.626991	0.323392	0.0525264	0.777542	chr3	55782510	55785285	Mab21l1	+	protein_coding
ENSMUSG00000059901	0.565247	0.291609	0.0525782	0.777542	chr10	61197112	61273438	Adamts14	-	protein_coding
ENSMUSG00000026208	0.80934	0.417537	0.0525784	0.777542	chr1	75360329	75368579	Des	+	protein_coding
ENSMUSG00000048402	-0.80347	0.414572	0.0526148	0.77756	chr1	118834132	119053619	Gli2	-	protein_coding
ENSMUSG00000005883	1.62839	0.840821	0.0527865	0.7787	chr2	172977700	172993576	Spo11	+	protein_coding
ENSMUSG00000046275	-0.426383	0.220233	0.0528611	0.7787	chr11	76679808	76698664	Tusc5	+	protein_coding
ENSMUSG00000053101	-0.90685	0.468472	0.0528971	0.7787	chr13	19749682	19824257	Gpr141	-	protein_coding
ENSMUSG00000022754	0.513538	0.265356	0.0529559	0.7787	chr16	56805161	56886166	Tmem45a	-	protein_coding
ENSMUSG00000024044	0.375027	0.193823	0.0530037	0.7787	chr17	69156810	69289985	Epb4.1l3	+	protein_coding
ENSMUSG00000045094	-0.694165	0.358787	0.0530204	0.7787	chr18	61493794	61536536	Arhgef37	-	protein_coding
ENSMUSG00000030376	2.2807	1.1789	0.0530386	0.7787	chr7	16130300	16160509	Slc8a2	+	protein_coding
ENSMUSG00000100287	0.826195	0.427088	0.0530535	0.7787	chr15	75007303	75024410	Gm28068	+	lincRNA
ENSMUSG00000029843	-0.682635	0.352885	0.0530593	0.7787	chr6	35267957	35308131	Slc13a4	-	protein_coding
ENSMUSG00000045594	-0.337644	0.174582	0.0531121	0.7787	chr9	114401076	114474376	Glb1	+	protein_coding
ENSMUSG00000020866	1.05423	0.545132	0.0531254	0.7787	chr11	94408391	94474198	Cacna1g	-	protein_coding
ENSMUSG00000003518	-0.383651	0.198395	0.0531407	0.7787	chr11	101971143	101987013	Dusp3	-	protein_coding
ENSMUSG00000033478	-0.238799	0.12351	0.0531824	0.7787	chr19	57361009	57389594	Fam160b1	+	protein_coding
ENSMUSG00000073433	2.78367	1.4399	0.0532071	0.7787	chr17	26196226	26207786	Arhgdig	-	protein_coding
ENSMUSG00000087481	-5.12719	2.65246	0.0532366	0.7787	chr10	82178235	82198385	Gm15608	+	antisense
ENSMUSG00000000544	-2.37167	1.22703	0.0532547	0.7787	chr1	166130238	166166510	Gpa33	+	protein_coding
ENSMUSG00000093976	4.5021	2.32984	0.053314	0.779053	chr13	49899119	49904597	Gm8674	-	protein_coding
ENSMUSG00000003555	2.55666	1.32355	0.053401	0.77981	chr19	46667165	46672974	Cyp17a1	-	protein_coding
ENSMUSG00000021338	0.451251	0.233649	0.0534431	0.779909	chr13	24012344	24280795	Lrrc16a	-	protein_coding
ENSMUSG00000004902	-5.39737	2.79542	0.0535086	0.780352	chr6	120773768	120793982	Slc25a18	+	protein_coding
ENSMUSG00000040125	-1.62839	0.843549	0.0535567	0.780538	chr7	131966460	131994405	Gpr26	+	protein_coding
ENSMUSG00000086416	2.52478	1.30811	0.0535947	0.780578	chr2	125207529	125217512	Gm14002	-	antisense
ENSMUSG00000096107	4.484	2.32564	0.0538462	0.783549	chr13	3361029	3361533	Gm16505	+	protein_coding
ENSMUSG00000024661	-0.189892	0.0984978	0.0538695	0.783549	chr19	9982703	9985092	Fth1	+	protein_coding
ENSMUSG00000040722	-0.595321	0.308965	0.0540017	0.784957	chr9	57441328	57468024	Scamp5	-	protein_coding
ENSMUSG00000020385	0.312692	0.162315	0.0540485	0.785121	chr11	51261730	51281766	Clk4	+	protein_coding
ENSMUSG00000057280	2.25635	1.1715	0.0541006	0.785363	chr4	58285960	58374303	Musk	+	protein_coding
ENSMUSG00000086061	-1.72832	0.897569	0.05416	0.785711	chr4	141398829	141411191	Gm13075	+	antisense
ENSMUSG00000090215	1.02101	0.530823	0.0544239	0.787348	chr7	104300230	104336909	Trim34b	+	protein_coding
ENSMUSG00000021643	0.487969	0.25372	0.0544479	0.787348	chr13	100107997	100114571	Serf1	+	protein_coding
ENSMUSG00000085295	-2.28574	1.18852	0.0544567	0.787348	chr4	6352105	6357530	4930430E12Rik	-	antisense
ENSMUSG00000093632	-3.11238	1.61855	0.0544871	0.787348	chr6	66776144	66777179	Vmn1r38	-	protein_coding
ENSMUSG00000096452	-2.56385	1.33382	0.0545824	0.787348	chr12	115861867	115862160	Ighv1-77	-	IG_LV_gene
ENSMUSG00000002289	-0.483323	0.251486	0.0546228	0.787348	chr17	33773750	33781575	Angptl4	-	protein_coding
ENSMUSG00000030878	-0.39817	0.207183	0.054627	0.787348	chr7	120957036	120982312	Cdr2	-	protein_coding
ENSMUSG00000036913	-0.631309	0.328499	0.0546308	0.787348	chr8	124793019	124834713	Trim67	+	protein_coding
ENSMUSG00000042305	-0.346978	0.180569	0.0546593	0.787348	chr1	134346097	134361979	Tmem183a	-	protein_coding
ENSMUSG00000069633	-0.688033	0.35806	0.0546614	0.787348	chr8	3457105	3467680	Pex11g	-	protein_coding
ENSMUSG00000037364	0.23798	0.123849	0.0546641	0.787348	chr5	137295704	137307674	Srrt	-	protein_coding
ENSMUSG00000076913	3.44459	1.79326	0.0547498	0.787362	chr14	54203134	54203194	Traj16	+	IG_J_gene
ENSMUSG00000027803	-0.349082	0.181742	0.0547632	0.787362	chr3	57455649	57575910	Wwtr1	-	protein_coding
ENSMUSG00000027887	2.97686	1.55009	0.054803	0.787362	chr3	108211472	108226648	Sypl2	-	protein_coding
ENSMUSG00000064655	-4.46072	2.3231	0.0548379	0.787362	chr4	123291344	123291474	Gm25788	+	snoRNA
ENSMUSG00000026578	0.365911	0.190567	0.0548429	0.787362	chr1	164275585	164287847	Ccdc181	+	protein_coding
ENSMUSG00000077972	-1.40295	0.730796	0.0548891	0.787514	chr2	10466944	10467037	Mir466f-1	+	miRNA
ENSMUSG00000032671	-2.63405	1.37257	0.0549766	0.788259	chr2	104122769	104124749	A930018P22Rik	+	protein_coding
ENSMUSG00000091754	1.00259	0.522649	0.055075	0.788489	chr14	6735685	6742332	Gm3636	-	protein_coding
ENSMUSG00000074890	-0.57555	0.300044	0.0550831	0.788489	chr2	121128307	121140653	Lcmt2	-	protein_coding
ENSMUSG00000031337	-0.322528	0.168172	0.0551302	0.788489	chrX	71210767	71315691	Mtm1	+	protein_coding
ENSMUSG00000032356	-0.685034	0.357255	0.0551754	0.788489	chr9	89909908	90026977	Rasgrf1	+	protein_coding
ENSMUSG00000090171	-1.99809	1.04215	0.0552025	0.788489	chr1	88200601	88218997	Ugt1a2	+	protein_coding
ENSMUSG00000075270	0.940368	0.490489	0.0552121	0.788489	chr2	75989141	76338774	Pde11a	-	protein_coding
ENSMUSG00000016253	-0.397264	0.207275	0.0552891	0.788489	chr2	174415804	174427502	Nelfcd	+	protein_coding
ENSMUSG00000074056	0.522225	0.272497	0.0553089	0.788489	chr9	110117703	110119916	Gm10615	+	protein_coding
ENSMUSG00000026709	-0.443866	0.231613	0.0553132	0.788489	chr1	161040601	161070658	Dars2	-	protein_coding
ENSMUSG00000030583	0.928169	0.484405	0.0553522	0.788537	chr7	29320372	29518641	Sipa1l3	-	protein_coding
ENSMUSG00000086676	-4.44657	2.32112	0.0554036	0.788763	chrX	69356596	69361269	Gm14705	-	antisense
ENSMUSG00000098088	-3.32721	1.73783	0.0555463	0.788835	chr14	61629484	61630414	Gm26916	+	lincRNA
ENSMUSG00000051617	5.77065	3.01407	0.0555475	0.788835	chr11	100186781	100193246	Krt9	-	protein_coding
ENSMUSG00000034354	-0.23131	0.120851	0.0556192	0.788835	chr11	4480868	4594863	Mtmr3	-	protein_coding
ENSMUSG00000082245	-3.14204	1.64167	0.0556289	0.788835	chrX	105140849	105141943	Gm6292	+	processed_pseudogene
ENSMUSG00000023403	-5.32936	2.78468	0.0556435	0.788835	chr6	49395604	49469501	Stk31	+	protein_coding
ENSMUSG00000026405	1.14104	0.596239	0.0556554	0.788835	chr1	130634773	130661632	C4bp	-	protein_coding
ENSMUSG00000036040	-1.32631	0.693221	0.0557147	0.788835	chr2	27079379	27108981	Adamtsl2	+	protein_coding
ENSMUSG00000040268	0.307296	0.16063	0.0557398	0.788835	chr7	130865756	130913312	Plekha1	+	protein_coding
ENSMUSG00000040274	0.266345	0.139252	0.0557898	0.788835	chr5	3343893	3523218	Cdk6	+	protein_coding
ENSMUSG00000045288	-3.14758	1.64598	0.0558394	0.788835	chr11	115315192	115322041	Ush1g	-	protein_coding
ENSMUSG00000041710	1.98419	1.03762	0.0558448	0.788835	chrX	144381671	144688180	Trpc5	-	protein_coding
ENSMUSG00000045065	3.15147	1.6481	0.0558528	0.788835	chr11	109413917	109420405	9930022D16Rik	+	protein_coding
ENSMUSG00000103853	-3.52964	1.84604	0.0558759	0.788835	chr2	176895864	176897131	AL845456.1	-	pseudogene
ENSMUSG00000041671	0.264032	0.13811	0.0559076	0.788835	chr6	142345654	142363257	Pyroxd1	+	protein_coding
ENSMUSG00000103544	-2.17645	1.13897	0.056017	0.789503	chr5	48927861	48928234	AC102446.1	-	pseudogene
ENSMUSG00000024936	4.42751	2.31715	0.0560358	0.789503	chr19	5704367	5707101	Kcnk7	+	protein_coding
ENSMUSG00000026694	0.624038	0.32669	0.0561095	0.789503	chr1	162532127	162548551	Mettl13	-	protein_coding
ENSMUSG00000040978	1.30967	0.685695	0.0561343	0.789503	chr11	9048594	9069356	Gm11992	+	protein_coding
ENSMUSG00000026816	0.239701	0.125526	0.0561893	0.789503	chr2	28566311	28583751	Gtf3c5	-	protein_coding
ENSMUSG00000092192	-1.58362	0.829411	0.0562199	0.789503	chr9	72958785	72973064	Dyx1c1	+	protein_coding
ENSMUSG00000091594	1.19091	0.623811	0.0562516	0.789503	chr7	42705469	42727017	Gm17067	-	protein_coding
ENSMUSG00000100147	-2.99743	1.57092	0.0563816	0.789503	chr1	182287990	182303325	1700047M11Rik	+	lincRNA
ENSMUSG00000029866	-6.00963	3.14992	0.0564078	0.789503	chr6	41686330	41704339	Kel	-	protein_coding
ENSMUSG00000030366	3.45699	1.81233	0.0564579	0.789503	chr7	18065929	18077986	Ceacam12	+	protein_coding
ENSMUSG00000023931	0.825333	0.432726	0.0564835	0.789503	chr17	53398889	53463321	Efhb	-	protein_coding
ENSMUSG00000021039	0.238226	0.124909	0.0564946	0.789503	chr12	87449936	87472299	Snw1	-	protein_coding
ENSMUSG00000021997	0.955424	0.501011	0.0565215	0.789503	chr14	75084303	75130881	Lrrc63	-	protein_coding
ENSMUSG00000022757	-0.262829	0.137825	0.0565234	0.789503	chr16	56690332	56717450	Tfg	-	protein_coding
ENSMUSG00000074158	0.521567	0.273628	0.0566353	0.789503	chr7	42609526	42642588	9830147E19Rik	-	protein_coding
ENSMUSG00000024664	-0.480077	0.251889	0.0566619	0.789503	chr19	10041548	10059671	Fads3	+	protein_coding
ENSMUSG00000090539	6.52489	3.42364	0.0566716	0.789503	chr14	4776337	4785002	Gm9602	+	protein_coding
ENSMUSG00000084781	-4.18382	2.19568	0.0567174	0.789503	chr2	92408892	92432308	D930015M05Rik	+	processed_transcript
ENSMUSG00000043488	-0.793097	0.416322	0.056779	0.789503	chr19	5845623	5851388	Frmd8os	+	antisense
ENSMUSG00000031378	-0.313701	0.164676	0.0567848	0.789503	chrX	73716597	73738534	Abcd1	+	protein_coding
ENSMUSG00000036466	1.49502	0.784814	0.0567884	0.789503	chr9	64385626	64709205	Megf11	+	protein_coding
ENSMUSG00000097731	0.595021	0.312386	0.0568108	0.789503	chr4	139376549	139380379	2700016F22Rik	-	lincRNA
ENSMUSG00000097714	-3.9387	2.06792	0.0568234	0.789503	chr17	28522381	28523148	Gm20109	-	lincRNA
ENSMUSG00000034327	0.405628	0.212996	0.0568595	0.789503	chr14	67715937	67742310	Kctd9	+	protein_coding
ENSMUSG00000029726	-0.651458	0.342087	0.0568627	0.789503	chr5	137781906	137786715	Mepce	-	protein_coding
ENSMUSG00000051989	0.30113	0.158156	0.0569083	0.789503	chr16	92301286	92313041	Smim11	+	protein_coding
ENSMUSG00000094220	-5.18215	2.72221	0.0569549	0.789503	chr14	53428711	53430377	Trav6-3	+	TR_V_gene
ENSMUSG00000056836	-1.20777	0.634601	0.0570143	0.789503	chr7	40190935	40191324	Gm6851	+	processed_pseudogene
ENSMUSG00000027233	5.2276	2.74688	0.0570268	0.789503	chr2	122120108	122186189	Patl2	-	protein_coding
ENSMUSG00000101107	0.832745	0.437657	0.0570751	0.789503	chrY	869709	873309	Gm28587	-	lincRNA
ENSMUSG00000042510	-0.672527	0.353548	0.0571421	0.789503	chr1	130731976	130744622	AA986860	+	protein_coding
ENSMUSG00000081088	0.931567	0.489745	0.057152	0.789503	chr11	112042800	112043578	Gm11679	-	processed_pseudogene
ENSMUSG00000039206	-0.542452	0.285257	0.0572201	0.789503	chr5	143464493	143504442	Daglb	+	protein_coding
ENSMUSG00000029229	-1.16037	0.610328	0.057272	0.789503	chr5	75001026	75044774	Chic2	-	protein_coding
ENSMUSG00000022755	-1.90545	1.0023	0.0572915	0.789503	chr16	56724609	56795855	Gpr128	-	protein_coding
ENSMUSG00000029811	-2.45499	1.2916	0.0573369	0.789503	chr6	48895254	48909188	Aoc1	+	protein_coding
ENSMUSG00000074619	3.94188	2.07394	0.0573454	0.789503	chr3	40900196	40902543	1700034I23Rik	-	protein_coding
ENSMUSG00000022366	-5.31062	2.79438	0.0573721	0.789503	chr15	57243767	57477625	Slc22a22	-	protein_coding
ENSMUSG00000025785	-0.333259	0.175362	0.0573796	0.789503	chr9	123113215	123136129	Exosc7	+	protein_coding
ENSMUSG00000097416	0.859873	0.452526	0.0574118	0.789503	chr1	191986836	191990122	Gm26670	-	antisense
ENSMUSG00000045573	0.501046	0.263692	0.0574171	0.789503	chr4	4133531	4138819	Penk	-	protein_coding
ENSMUSG00000083504	1.75952	0.926635	0.0575875	0.791355	chr3	99728097	99728564	Gm12450	-	processed_pseudogene
ENSMUSG00000029283	0.402236	0.211989	0.0577701	0.793371	chr5	106964322	106984432	Cdc7	+	protein_coding
ENSMUSG00000092648	1.12983	0.595632	0.0578469	0.793656	chr13	51765294	51765401	Gm23566	+	miRNA
ENSMUSG00000074863	1.51217	0.797247	0.0578625	0.793656	chr13	62699406	62726689	Gm5665	-	lincRNA
ENSMUSG00000025147	-0.521905	0.275235	0.0579321	0.794118	chr7	142008553	142061034	Mob2	-	protein_coding
ENSMUSG00000072258	0.298162	0.157305	0.0580342	0.794303	chr1	183388981	183410198	Taf1a	+	protein_coding
ENSMUSG00000042429	-0.323837	0.170875	0.0580702	0.794303	chr1	134199223	134235431	Adora1	-	protein_coding
ENSMUSG00000093507	-1.01087	0.533409	0.0580784	0.794303	chr3	96254619	96256277	Gm20627	-	processed_transcript
ENSMUSG00000097912	1.56789	0.827373	0.0580891	0.794303	chr7	80297728	80299616	6330403N20Rik	-	lincRNA
ENSMUSG00000068874	-0.489557	0.258407	0.0581559	0.794726	chr3	94933056	94944758	Selenbp1	+	protein_coding
ENSMUSG00000030882	0.58116	0.30683	0.0582148	0.79504	chr7	105640562	105721799	Dnhd1	+	protein_coding
ENSMUSG00000095427	-3.35518	1.77252	0.0583732	0.795616	chr14	76236688	76237353	Rps2-ps6	-	protein_coding
ENSMUSG00000066026	-0.392131	0.207174	0.0583904	0.795616	chr4	144892827	144928209	Dhrs3	+	protein_coding
ENSMUSG00000094845	2.26967	1.19929	0.0584228	0.795616	chr11	69876684	69878018	Tmem95	-	protein_coding
ENSMUSG00000036180	-0.304567	0.160935	0.058427	0.795616	chr8	69907069	69996379	Gatad2a	-	protein_coding
ENSMUSG00000031837	3.6172	1.91184	0.0584906	0.795616	chr8	119446719	119472640	Necab2	+	protein_coding
ENSMUSG00000027253	-0.259622	0.137232	0.0585107	0.795616	chr2	91457511	91513779	Lrp4	+	protein_coding
ENSMUSG00000048285	0.246322	0.130239	0.0585833	0.795616	chr12	70825514	70902232	Frmd6	+	protein_coding
ENSMUSG00000008305	-0.35045	0.185333	0.0586341	0.795616	chr4	72117142	72200919	Tle1	-	protein_coding
ENSMUSG00000102158	-5.13727	2.71686	0.0586399	0.795616	chr1	184736977	184739520	RP23-433P9.4	+	lincRNA
ENSMUSG00000004113	-1.69854	0.898303	0.058647	0.795616	chr2	24603887	24763152	Cacna1b	-	protein_coding
ENSMUSG00000086610	1.03481	0.547342	0.0586762	0.795616	chr5	149006962	149012776	Gm15408	+	lincRNA
ENSMUSG00000050505	0.551984	0.291974	0.0586883	0.795616	chr14	88464743	88471396	Pcdh20	-	protein_coding
ENSMUSG00000022313	0.364036	0.192601	0.0587441	0.795886	chr15	51877429	51884614	Utp23	+	protein_coding
ENSMUSG00000025915	0.257912	0.136574	0.0589671	0.79597	chr1	9798107	9900845	Sgk3	+	protein_coding
ENSMUSG00000082035	-0.448002	0.237238	0.0589712	0.79597	chrX	96484859	96485479	Rpl17-ps8	+	processed_pseudogene
ENSMUSG00000027661	-0.608363	0.322167	0.0589792	0.79597	chr2	165503787	165519917	Slc2a10	+	protein_coding
ENSMUSG00000024130	-0.382092	0.202347	0.0589853	0.79597	chr17	24351950	24410201	Abca3	+	protein_coding
ENSMUSG00000097402	-4.51916	2.39373	0.0590372	0.79597	chr9	118150231	118170376	Gm17399	+	lincRNA
ENSMUSG00000019851	0.653215	0.346007	0.0590437	0.79597	chr10	18845071	18857073	Perp	+	protein_coding
ENSMUSG00000072188	3.01486	1.59699	0.0590481	0.79597	chr5	14974113	14978935	Gm10354	-	protein_coding
ENSMUSG00000098589	2.24393	1.18875	0.0590743	0.79597	chr9	73005211	73005316	Gm27353	+	miRNA
ENSMUSG00000046862	0.502835	0.2665	0.0591854	0.79597	chr4	143412426	143421091	Pramef8	+	protein_coding
ENSMUSG00000013833	-0.492274	0.260947	0.0592294	0.79597	chr10	79894708	79908923	Med16	-	protein_coding
ENSMUSG00000076294	6.95661	3.68773	0.0592381	0.79597	chr4	98661637	98661732	Gm26154	+	miRNA
ENSMUSG00000032502	-0.683334	0.362279	0.0592669	0.79597	chr9	111561437	111690348	Stac	-	protein_coding
ENSMUSG00000036545	-0.408188	0.216408	0.0592684	0.79597	chr11	50602084	50807573	Adamts2	+	protein_coding
ENSMUSG00000050122	-1.85733	0.984751	0.0592827	0.79597	chr1	37026596	37187613	Vwa3b	+	protein_coding
ENSMUSG00000086638	-1.24405	0.65968	0.0593157	0.79597	chr2	156714540	156720909	4930405A21Rik	-	processed_transcript
ENSMUSG00000057446	-3.31796	1.75947	0.0593256	0.79597	chr13	61246747	61255348	Cts8	-	protein_coding
ENSMUSG00000027635	-0.53818	0.285596	0.0595092	0.796689	chr2	156995265	157007154	Dsn1	-	protein_coding
ENSMUSG00000101452	1.68722	0.895831	0.0596439	0.796689	chr9	98301650	98302226	Gm28530	+	processed_pseudogene
ENSMUSG00000067173	2.32494	1.23445	0.0596494	0.796689	chr7	47980837	47982095	Mrgpra4	-	protein_coding
ENSMUSG00000031529	-0.315137	0.167326	0.0596511	0.796689	chr8	34829179	34965690	Tnks	-	protein_coding
ENSMUSG00000021239	1.21096	0.643165	0.0597262	0.796689	chr12	84569762	84595457	Vsx2	+	protein_coding
ENSMUSG00000079156	-2.41667	1.28361	0.0597387	0.796689	chr5	138021429	138050636	Smok3b	+	protein_coding
ENSMUSG00000054986	2.04691	1.08726	0.0597507	0.796689	chr11	4064841	4077736	Sec14l3	+	protein_coding
ENSMUSG00000031340	0.728519	0.386978	0.0597565	0.796689	chrX	72255999	72274803	Gabre	-	protein_coding
ENSMUSG00000085995	4.72622	2.51049	0.0597565	0.796689	chr7	48877958	48886608	Gm2788	+	processed_transcript
ENSMUSG00000102713	-3.26197	1.73278	0.059767	0.796689	chr18	37829008	37830200	RP23-407E2.31	-	antisense
ENSMUSG00000029816	-0.599699	0.318574	0.059775	0.796689	chr6	49036518	49058182	Gpnmb	+	protein_coding
ENSMUSG00000090066	2.53512	1.34693	0.0598169	0.796767	chr3	138065052	138081506	1110002E22Rik	+	protein_coding
ENSMUSG00000020389	-0.837056	0.444932	0.0599294	0.797785	chr11	52004221	52089784	Cdkl3	+	protein_coding
ENSMUSG00000039230	-0.46758	0.2486	0.0599926	0.798147	chr11	121451949	121617164	Tbcd	+	protein_coding
ENSMUSG00000066613	0.480848	0.255712	0.0600497	0.798293	chr5	109996521	110010411	Zfp932	+	protein_coding
ENSMUSG00000084973	-4.76977	2.53679	0.0600757	0.798293	chr6	31662220	31666131	Gm13848	-	lincRNA
ENSMUSG00000009073	-0.269901	0.143591	0.0601548	0.798545	chr11	4765845	4849536	Nf2	-	protein_coding
ENSMUSG00000079260	-0.384135	0.20438	0.0601739	0.798545	chr9	114401095	114411200	Tmppe	+	protein_coding
ENSMUSG00000082674	-4.18474	2.22689	0.0602198	0.798545	chr4	27867149	27867655	Gm11914	-	processed_pseudogene
ENSMUSG00000099715	1.64682	0.876416	0.060239	0.798545	chr7	37299265	37304034	Gm28077	+	lincRNA
ENSMUSG00000040896	1.49331	0.79525	0.0604095	0.80016	chr3	105452330	105674002	Kcnd3	+	protein_coding
ENSMUSG00000027520	-2.2084	1.17617	0.0604331	0.80016	chr1	63273265	63314576	Zdbf2	+	protein_coding
ENSMUSG00000050334	2.63633	1.40441	0.0604943	0.800229	chr13	83721381	83884194	C130071C03Rik	+	lincRNA
ENSMUSG00000005873	-0.291456	0.155291	0.0605402	0.800229	chr18	34344889	34373415	Reep5	-	protein_coding
ENSMUSG00000073988	0.4508	0.24025	0.0606035	0.800229	chr4	20007938	20030785	Ttpa	+	protein_coding
ENSMUSG00000039452	-1.10783	0.590455	0.0606236	0.800229	chr9	66065176	66069731	Snx22	-	protein_coding
ENSMUSG00000024063	-0.324662	0.17308	0.0606842	0.800229	chr17	72918305	72941942	Lbh	+	protein_coding
ENSMUSG00000088490	5.70596	3.04198	0.0606914	0.800229	chr19	43857245	43857351	Gm24400	-	snRNA
ENSMUSG00000088958	-4.3469	2.31746	0.0606942	0.800229	chr4	86586453	86586583	Scarna8	-	snoRNA
ENSMUSG00000076770	-5.64929	3.01244	0.0607487	0.800229	chr14	52778447	52778994	Trav8d-1	+	TR_V_gene
ENSMUSG00000031760	3.96258	2.11336	0.0607904	0.800229	chr8	94152607	94154148	Mt3	+	protein_coding
ENSMUSG00000083844	-0.501982	0.267731	0.0607998	0.800229	chr11	5762129	5784710	2210015D19Rik	+	transcribed_unprocessed_pseudogene
ENSMUSG00000082794	-3.09538	1.65116	0.0608383	0.80026	chrX	68503126	68504131	Gm6806	+	processed_pseudogene
ENSMUSG00000047115	1.57671	0.841324	0.0609184	0.800447	chr6	49367739	49389905	Fam221a	+	protein_coding
ENSMUSG00000104093	-1.35089	0.720844	0.0609248	0.800447	chr3	65133060	65302685	RP23-243H19.1	-	antisense
ENSMUSG00000025384	0.960743	0.512883	0.0610381	0.80146	chr11	120369055	120378764	2310003H01Rik	-	protein_coding
ENSMUSG00000060715	4.62344	2.46939	0.0611649	0.802361	chr1	53158577	53187636	1700019A02Rik	-	protein_coding
ENSMUSG00000036339	0.20759	0.110881	0.0611792	0.802361	chr14	48446128	48515135	Tmem260	+	protein_coding
ENSMUSG00000039844	-0.388184	0.207427	0.0612861	0.802881	chr2	29619720	29740978	Rapgef1	+	protein_coding
ENSMUSG00000038742	0.755687	0.403846	0.0613137	0.802881	chr9	20873809	20879727	Angptl6	-	protein_coding
ENSMUSG00000053094	-0.286214	0.152964	0.0613276	0.802881	chr5	130219744	130243765	Tmem248	+	protein_coding
ENSMUSG00000022999	-0.501689	0.268192	0.0613964	0.803306	chr15	98903921	98918231	Lmbr1l	-	protein_coding
ENSMUSG00000022820	-0.441797	0.236214	0.0614391	0.803339	chr16	37647170	37654453	Ndufb4	-	protein_coding
ENSMUSG00000027074	-0.327133	0.174941	0.0614887	0.803339	chr2	84936579	84958509	Slc43a3	+	protein_coding
ENSMUSG00000033200	1.44577	0.773286	0.061533	0.803339	chr17	25369273	25374442	Tpsg1	+	protein_coding
ENSMUSG00000066440	-0.312243	0.167014	0.0615441	0.803339	chr12	79232347	79296282	Zfyve26	-	protein_coding
ENSMUSG00000037890	-0.294765	0.157724	0.0616425	0.803694	chr5	65199696	65260415	Wdr19	+	protein_coding
ENSMUSG00000046807	0.702277	0.375855	0.0616956	0.803694	chr10	75550125	75560330	Lrrc75b	-	protein_coding
ENSMUSG00000024712	-0.325397	0.174177	0.0617343	0.803694	chr19	17394043	17401349	Rfk	+	protein_coding
ENSMUSG00000043445	0.547911	0.293302	0.0617517	0.803694	chr17	24470473	24471591	Pgp	+	protein_coding
ENSMUSG00000032462	-0.257849	0.13803	0.0617528	0.803694	chr9	99036654	99140621	Pik3cb	-	protein_coding
ENSMUSG00000093286	-4.25312	2.27754	0.0618429	0.804	chr1	155315966	155316089	Gm22569	+	miRNA
ENSMUSG00000015133	-0.259854	0.139207	0.0619475	0.804	chr7	66226912	66388350	Lrrk1	-	protein_coding
ENSMUSG00000076917	-3.965	2.12412	0.0619495	0.804	chr14	54206553	54206610	Traj12	+	IG_J_gene
ENSMUSG00000024935	-0.654272	0.350518	0.0619594	0.804	chr19	28835049	28913960	Slc1a1	+	protein_coding
ENSMUSG00000074480	0.650647	0.348613	0.0619869	0.804	chr3	88532395	88541396	Mex3a	+	protein_coding
ENSMUSG00000099301	-3.92994	2.10576	0.0620019	0.804	chr5	31667231	31667340	Mir3473e	-	miRNA
ENSMUSG00000090925	-1.15829	0.620813	0.0620737	0.804	chr9	22196963	22213860	1810064F22Rik	-	antisense
ENSMUSG00000047090	-0.304334	0.163121	0.0620839	0.804	chr10	128800036	128804370	Tmem198b	-	protein_coding
ENSMUSG00000028128	-0.448585	0.240492	0.0621426	0.804	chr3	121723537	121735052	F3	+	protein_coding
ENSMUSG00000100627	-0.855284	0.458615	0.0621916	0.804	chr1	154037597	154117951	A830008E24Rik	-	lincRNA
ENSMUSG00000060572	0.455893	0.244532	0.0622727	0.804	chr4	141010418	141015984	Mfap2	+	protein_coding
ENSMUSG00000045232	-2.51948	1.35144	0.0622811	0.804	chr8	84042929	84045000	Rln3	-	protein_coding
ENSMUSG00000032872	-0.245904	0.131902	0.0622817	0.804	chr9	87022014	87077774	Cyb5r4	+	protein_coding
ENSMUSG00000032586	-0.577011	0.309512	0.0622847	0.804	chr9	107950136	107972270	Traip	+	protein_coding
ENSMUSG00000028871	0.955975	0.512987	0.0623853	0.804303	chr4	124986430	125009099	Rspo1	+	protein_coding
ENSMUSG00000040554	1.67408	0.898366	0.062396	0.804303	chr11	72027963	72037509	Aipl1	-	protein_coding
ENSMUSG00000051537	0.95169	0.510821	0.0624542	0.804303	chrX	21360865	21364622	Gm5124	+	transcribed_processed_pseudogene
ENSMUSG00000072893	0.638553	0.342769	0.0624732	0.804303	chr11	59505662	59513647	4933439C10Rik	+	processed_transcript
ENSMUSG00000051401	-3.41445	1.83317	0.0625197	0.804303	chr18	40258361	40531168	Kctd16	+	protein_coding
ENSMUSG00000055407	-0.407852	0.218976	0.0625263	0.804303	chr7	99267447	99337137	Map6	+	protein_coding
ENSMUSG00000040963	1.18178	0.634608	0.0625719	0.804423	chr11	70092644	70106187	Asgr2	+	protein_coding
ENSMUSG00000075591	-2.72003	1.46128	0.0626871	0.805028	chr5	138363719	138388287	Gm10874	+	protein_coding
ENSMUSG00000053574	0.637242	0.342366	0.0627031	0.805028	chr11	72215138	72218450	4930563E22Rik	+	processed_transcript
ENSMUSG00000026726	-0.621744	0.334071	0.062728	0.805028	chr2	13276338	13491813	Cubn	-	protein_coding
ENSMUSG00000033880	-0.396231	0.212946	0.0627853	0.805296	chr11	118392751	118402092	Lgals3bp	-	protein_coding
ENSMUSG00000034032	-0.579535	0.311541	0.0628542	0.805637	chr2	119763304	119787537	Rpap1	-	protein_coding
ENSMUSG00000005672	0.449291	0.241567	0.0628994	0.805637	chr5	75574916	75656722	Kit	+	protein_coding
ENSMUSG00000095589	1.49282	0.802699	0.0629211	0.805637	chr12	115208095	115208591	Ighv1-55	-	IG_V_gene
ENSMUSG00000007653	1.90464	1.02441	0.0629902	0.805805	chr11	42419757	42629028	Gabrb2	+	protein_coding
ENSMUSG00000101122	-2.05688	1.10636	0.063007	0.805805	chr1	55066264	55067069	Gm17971	+	processed_pseudogene
ENSMUSG00000038351	-0.548666	0.295209	0.0630883	0.806379	chr11	74849261	74897060	Sgsm2	-	protein_coding
ENSMUSG00000024742	-0.504234	0.271415	0.0631973	0.806525	chr19	10199132	10204169	Fen1	-	protein_coding
ENSMUSG00000085638	-4.62741	2.491	0.0632186	0.806525	chr9	29590484	29592510	Gm15521	-	sense_intronic
ENSMUSG00000054640	-0.418285	0.22518	0.0632321	0.806525	chr17	81388691	81649607	Slc8a1	-	protein_coding
ENSMUSG00000035958	0.390876	0.210463	0.0632801	0.806525	chr13	24831679	24842153	Tdp2	+	protein_coding
ENSMUSG00000065667	5.54775	2.98716	0.0632826	0.806525	chr16	48942999	48943102	Gm22576	-	snRNA
ENSMUSG00000090104	0.882414	0.475195	0.0633183	0.806525	chr14	26389199	26395521	Gm16241	+	lincRNA
ENSMUSG00000042770	-0.460124	0.247856	0.0633941	0.807026	chr6	135137519	135168215	Hebp1	-	protein_coding
ENSMUSG00000081384	1.45759	0.785641	0.0635554	0.808213	chr4	34380171	34380981	Gm12752	-	processed_pseudogene
ENSMUSG00000052221	0.866536	0.467189	0.0636268	0.808213	chr12	76417599	76439473	Ppp1r36	+	protein_coding
ENSMUSG00000026238	0.319307	0.172172	0.0636558	0.808213	chr1	86526726	86530712	Ptma	+	protein_coding
ENSMUSG00000095457	2.94047	1.58609	0.063752	0.808213	chr7	106323414	106330688	Gm8989	-	unprocessed_pseudogene
ENSMUSG00000078238	3.01553	1.62675	0.06378	0.808213	chr4	116067268	116067564	Gm12854	+	processed_pseudogene
ENSMUSG00000032383	0.39904	0.215297	0.0638195	0.808213	chr9	66060169	66066629	Ppib	+	protein_coding
ENSMUSG00000100261	1.68509	0.909177	0.0638211	0.808213	chr1	30769687	30771815	Gm6473	+	unprocessed_pseudogene
ENSMUSG00000039543	2.10768	1.13719	0.0638239	0.808213	chr14	20394190	20452226	Cfap70	-	protein_coding
ENSMUSG00000092384	2.84924	1.53754	0.0638666	0.808213	chr10	127289696	127290788	Gm4189	-	processed_transcript
ENSMUSG00000006931	0.712673	0.384595	0.0638751	0.808213	chr11	100408456	100414836	Leprel4	-	protein_coding
ENSMUSG00000082036	3.77214	2.03633	0.0639653	0.808213	chr6	29960993	29962147	Gm13724	+	processed_pseudogene
ENSMUSG00000081635	2.97277	1.60498	0.0639954	0.808213	chrX	144499327	144500692	Gm15071	+	processed_pseudogene
ENSMUSG00000074039	0.846072	0.456812	0.0640078	0.808213	chr9	114368303	114377229	4930520O04Rik	+	processed_transcript
ENSMUSG00000021714	0.911158	0.491979	0.0640219	0.808213	chr13	104228955	104249615	Cenpk	+	protein_coding
ENSMUSG00000046794	0.704369	0.380384	0.0640642	0.808213	chr8	35375741	35388124	Ppp1r3b	+	protein_coding
ENSMUSG00000019558	0.492895	0.266188	0.0640714	0.808213	chrX	73673150	73682502	Slc6a8	+	protein_coding
ENSMUSG00000039977	1.72042	0.929251	0.0641118	0.808262	chr9	15559864	15627933	Ccdc67	-	protein_coding
ENSMUSG00000001986	0.548504	0.296458	0.0642862	0.808835	chrX	41400854	41678601	Gria3	+	protein_coding
ENSMUSG00000039770	-0.257493	0.139212	0.0643649	0.808835	chr17	72836704	72851195	Ypel5	+	protein_coding
ENSMUSG00000030077	0.472489	0.255467	0.0643847	0.808835	chr6	103510876	103733035	Chl1	+	protein_coding
ENSMUSG00000028883	0.683496	0.369629	0.0644376	0.808835	chr5	13396784	13602565	Sema3a	+	protein_coding
ENSMUSG00000072884	-1.91313	1.03465	0.0644493	0.808835	chr12	100187968	100193540	Gm10433	+	processed_transcript
ENSMUSG00000027122	0.277173	0.149902	0.0644546	0.808835	chr2	106962527	106974424	Arl14ep	-	protein_coding
ENSMUSG00000038463	0.309808	0.16757	0.0644835	0.808835	chr1	170644532	170682789	Olfml2b	+	protein_coding
ENSMUSG00000006269	0.743334	0.402126	0.0645289	0.808835	chr6	83743017	83758809	Atp6v1b1	+	protein_coding
ENSMUSG00000057530	-0.437328	0.236602	0.0645492	0.808835	chr4	137862237	137965229	Ece1	+	protein_coding
ENSMUSG00000030852	-0.35098	0.189946	0.0646322	0.808835	chr7	130577484	130764784	Tacc2	+	protein_coding
ENSMUSG00000030713	5.46918	2.96011	0.0646565	0.808835	chr7	43811444	43816359	Klk7	+	protein_coding
ENSMUSG00000052974	0.869153	0.470506	0.0647075	0.808835	chr7	27119909	27133660	Cyp2f2	+	protein_coding
ENSMUSG00000043993	-0.607133	0.328725	0.064757	0.808835	chr11	120229802	120231585	2900052L18Rik	-	processed_transcript
ENSMUSG00000103037	0.351757	0.190479	0.0647912	0.808835	chr18	37680233	37841870	Pcdhgb1	+	protein_coding
ENSMUSG00000020160	0.338791	0.183464	0.0647999	0.808835	chr11	18879817	19018985	Meis1	-	protein_coding
ENSMUSG00000024843	0.46652	0.252753	0.0649277	0.808835	chr19	3851773	3894369	Chka	+	protein_coding
ENSMUSG00000063632	0.861501	0.466798	0.0649573	0.808835	chr12	27334264	27342574	Sox11	-	protein_coding
ENSMUSG00000001518	0.300284	0.16273	0.0649956	0.808835	chr6	128409444	128424931	Itfg2	-	protein_coding
ENSMUSG00000039508	3.12078	1.69122	0.064996	0.808835	chr10	34038784	34044313	Fam26d	-	protein_coding
ENSMUSG00000058922	0.834712	0.452359	0.0650023	0.808835	chr9	123689233	123690192	Gm10052	-	processed_pseudogene
ENSMUSG00000019874	-4.00098	2.16853	0.0650342	0.808835	chr10	57784881	57788450	Fabp7	+	protein_coding
ENSMUSG00000027227	-0.357129	0.193573	0.0650483	0.808835	chr2	122234749	122265340	Sord	+	protein_coding
ENSMUSG00000075478	1.63044	0.883917	0.0651021	0.808835	chr14	108909991	108914239	Slitrk1	-	protein_coding
ENSMUSG00000055424	-3.36995	1.82711	0.0651221	0.808835	chr5	31240675	31241232	Gm9970	-	protein_coding
ENSMUSG00000041144	0.577101	0.312901	0.0651312	0.808835	chr1	46066315	46373546	Dnah7b	+	protein_coding
ENSMUSG00000088119	1.23227	0.668204	0.0651599	0.808835	chr11	118180941	118181035	Gm24060	-	snRNA
ENSMUSG00000020787	-0.734251	0.398165	0.0651705	0.808835	chr11	72999103	73015200	P2rx1	+	protein_coding
ENSMUSG00000085492	0.524355	0.284401	0.0652244	0.808835	chr17	71557027	71598755	Trmt61b	-	processed_transcript
ENSMUSG00000025558	-0.261918	0.142081	0.0652647	0.808835	chr14	121542039	121797734	Dock9	-	protein_coding
ENSMUSG00000086047	-1.65061	0.895671	0.0653466	0.808835	chr5	117115218	117118723	9530046B11Rik	+	processed_transcript
ENSMUSG00000045259	-1.33201	0.722884	0.0653828	0.808835	chr1	171358446	171360798	Klhdc9	-	protein_coding
ENSMUSG00000020592	0.500929	0.271895	0.0654221	0.808835	chr12	8771323	8793715	Sdc1	+	protein_coding
ENSMUSG00000094322	3.20767	1.74149	0.0654877	0.808835	chr12	114299961	114300389	Ighv9-4	-	IG_V_gene
ENSMUSG00000019303	-0.986424	0.535548	0.0654905	0.808835	chr11	101091823	101095436	Psmc3ip	-	protein_coding
ENSMUSG00000036928	-1.6478	0.894976	0.065598	0.808835	chr5	138280240	138312393	Stag3	+	protein_coding
ENSMUSG00000017817	1.06582	0.578894	0.0656035	0.808835	chr2	163336242	163397993	Jph2	-	protein_coding
ENSMUSG00000090363	-1.15877	0.629456	0.065635	0.808835	chr14	7153511	7174533	Gm3512	-	protein_coding
ENSMUSG00000060402	-1.58701	0.862302	0.065704	0.808835	chr7	34674468	34812711	Chst8	-	protein_coding
ENSMUSG00000058173	-0.565032	0.307017	0.0657107	0.808835	chr9	15505487	15545260	Smco4	+	protein_coding
ENSMUSG00000025602	0.389319	0.211571	0.0657485	0.808835	chr9	40192316	40213604	Zfp202	+	protein_coding
ENSMUSG00000015335	-0.660399	0.358911	0.0657673	0.808835	chr2	30090944	30093648	Zdhhc12	-	protein_coding
ENSMUSG00000023990	-0.787196	0.427849	0.0657839	0.808835	chr17	47737030	47792419	Tfeb	+	protein_coding
ENSMUSG00000022367	0.623268	0.338774	0.0658014	0.808835	chr15	56665627	56694539	Has2	-	protein_coding
ENSMUSG00000083906	3.97423	2.16051	0.0658432	0.808835	chrX	159588465	159589027	Gm15186	+	processed_pseudogene
ENSMUSG00000043065	0.517219	0.28118	0.0658473	0.808835	chr16	44347121	44388497	Spice1	+	protein_coding
ENSMUSG00000086006	-1.87024	1.01695	0.0659057	0.808835	chr2	11339488	11344111	Gm13293	+	lincRNA
ENSMUSG00000037795	0.733638	0.398984	0.0659496	0.808835	chr5	65763521	65830108	N4bp2	+	protein_coding
ENSMUSG00000025370	0.482833	0.262595	0.0659592	0.808835	chr15	16778101	16857094	Cdh9	+	protein_coding
ENSMUSG00000097073	-0.471673	0.256529	0.0659631	0.808835	chr9	88595325	88599516	9430037G07Rik	-	lincRNA
ENSMUSG00000073542	-0.264207	0.143705	0.0659841	0.808835	chr18	67617397	67641336	Cep76	-	protein_coding
ENSMUSG00000041577	-0.602023	0.327571	0.0660863	0.809639	chr1	133910304	133921414	Prelp	-	protein_coding
ENSMUSG00000027663	-0.323425	0.176008	0.0661269	0.809689	chr3	32334792	32366014	Zmat3	-	protein_coding
ENSMUSG00000038957	-0.535968	0.291872	0.0663115	0.811162	chr9	57708540	57752499	Edc3	+	protein_coding
ENSMUSG00000024027	5.39537	2.93825	0.0663205	0.811162	chr17	30901867	30936510	Glp1r	+	protein_coding
ENSMUSG00000046861	-0.27585	0.150314	0.0664816	0.812683	chr4	116995317	117005277	Hectd3	+	protein_coding
ENSMUSG00000069755	0.782873	0.426769	0.0665922	0.813189	chr12	20899822	20900867	Zfp125	-	protein_coding
ENSMUSG00000090293	-4.84202	2.63977	0.0666162	0.813189	chr6	82764282	82767288	Gm17034	+	processed_transcript
ENSMUSG00000041567	-2.4117	1.31502	0.066659	0.813189	chr12	104028769	104044443	Serpina12	-	protein_coding
ENSMUSG00000074639	2.06553	1.12631	0.0666699	0.813189	chr10	127866474	127877317	BC089597	+	protein_coding
ENSMUSG00000085565	2.6346	1.43738	0.0668158	0.813744	chr5	147949882	147957166	Gm15721	-	processed_transcript
ENSMUSG00000052934	0.579208	0.316011	0.0668216	0.813744	chr8	121549440	121578806	Fbxo31	-	protein_coding
ENSMUSG00000004530	-0.442217	0.241274	0.0668267	0.813744	chr5	113842436	113908758	Coro1c	-	protein_coding
ENSMUSG00000088793	-2.19411	1.19759	0.066935	0.813744	chr9	44476416	44476532	Gm22540	-	snRNA
ENSMUSG00000035293	0.336984	0.183933	0.0669365	0.813744	chr12	51348061	51376986	G2e3	+	protein_coding
ENSMUSG00000029638	0.378345	0.206542	0.0669798	0.813744	chr6	8509600	8597548	Glcci1	+	protein_coding
ENSMUSG00000101179	0.859228	0.469063	0.0669816	0.813744	chr1	119329200	119385581	Gm29455	+	lincRNA
ENSMUSG00000013150	0.539608	0.294609	0.0670095	0.813744	chr8	105713854	105758664	Gfod2	-	protein_coding
ENSMUSG00000096528	0.909759	0.496975	0.0671613	0.8145	chr18	3471630	3474315	G430049J08Rik	+	protein_coding
ENSMUSG00000028933	-0.36323	0.198457	0.0672092	0.8145	chr5	25689812	25705825	Xrcc2	-	protein_coding
ENSMUSG00000039720	-1.44758	0.791006	0.0672417	0.8145	chr8	27197460	27202547	Got1l1	-	protein_coding
ENSMUSG00000030854	1.77867	0.971929	0.0672444	0.8145	chr7	47077798	47133684	Ptpn5	-	protein_coding
ENSMUSG00000001504	0.702195	0.383784	0.0673003	0.8145	chr13	72628820	72634198	Irx2	+	protein_coding
ENSMUSG00000032867	-0.360107	0.196848	0.0673448	0.8145	chr5	118064981	118155458	Fbxw8	-	protein_coding
ENSMUSG00000084372	-2.45244	1.34077	0.0673793	0.8145	chr2	123273924	123274211	Gm13988	+	processed_pseudogene
ENSMUSG00000034359	5.64339	3.0854	0.0673897	0.8145	chr4	112557194	112652248	Skint2	+	protein_coding
ENSMUSG00000030002	0.287012	0.156925	0.0674029	0.8145	chr6	85942268	85961667	Dusp11	-	protein_coding
ENSMUSG00000041747	0.266595	0.145787	0.0674495	0.814619	chr13	98246845	98262992	Utp15	-	protein_coding
ENSMUSG00000025551	1.09577	0.599299	0.0674869	0.814626	chr14	123977907	124677127	Fgf14	-	protein_coding
ENSMUSG00000028016	-0.343866	0.188114	0.0675538	0.814636	chr3	133091840	133110988	Ints12	+	protein_coding
ENSMUSG00000020865	-0.483672	0.264602	0.0675613	0.814636	chr11	94343295	94392997	Abcc3	-	protein_coding
ENSMUSG00000096621	6.28493	3.43925	0.0676375	0.814836	chr3	90775946	90777876	Gm5849	-	protein_coding
ENSMUSG00000020838	0.455154	0.249083	0.0676515	0.814836	chr11	76998603	77032340	Slc6a4	+	protein_coding
ENSMUSG00000032680	2.82061	1.54386	0.0677016	0.814996	chr2	152415587	152444330	6820408C15Rik	+	protein_coding
ENSMUSG00000039852	0.420017	0.230006	0.0678325	0.815718	chr4	150281646	150621966	Rere	+	protein_coding
ENSMUSG00000028518	0.42271	0.231482	0.0678352	0.815718	chr4	105029874	105109890	Prkaa2	-	protein_coding
ENSMUSG00000009828	-0.318258	0.174401	0.0680217	0.817516	chr9	78109192	78172107	Ick	+	protein_coding
ENSMUSG00000032802	-0.528259	0.289518	0.0680592	0.817523	chr2	152105516	152111376	Srxn1	+	protein_coding
ENSMUSG00000071356	4.46789	2.44929	0.068128	0.817906	chr6	78370885	78373466	Reg3b	+	protein_coding
ENSMUSG00000093293	6.06611	3.32715	0.0682706	0.819173	chr4	58441012	58441098	Mir3095	-	miRNA
ENSMUSG00000015090	2.114	1.15978	0.0683393	0.819553	chr2	25466709	25470046	Ptgds	-	protein_coding
ENSMUSG00000081269	1.00663	0.552424	0.0684235	0.819652	chrX	63184686	63186526	Gm14659	-	processed_pseudogene
ENSMUSG00000038705	0.495478	0.271984	0.0684986	0.819652	chr2	181251449	181288035	Gmeb2	-	protein_coding
ENSMUSG00000096980	-5.63344	3.09333	0.0685826	0.819652	chr7	39588518	39591679	Gm26526	-	lincRNA
ENSMUSG00000005774	0.299096	0.164239	0.068592	0.819652	chr3	94954075	94961561	Rfx5	+	protein_coding
ENSMUSG00000031320	0.356568	0.195805	0.0686012	0.819652	chrX	102184941	102189394	Rps4x	-	protein_coding
ENSMUSG00000084917	2.3744	1.30413	0.0686559	0.819652	chr9	80118895	80121937	Gm17477	-	lincRNA
ENSMUSG00000099417	-1.08267	0.594783	0.0687161	0.819652	chr7	28492550	28497713	1700028B04Rik	+	transcribed_processed_pseudogene
ENSMUSG00000060180	-3.61598	1.98661	0.0687327	0.819652	chr11	67321658	67371586	Myh13	+	protein_coding
ENSMUSG00000049482	1.00713	0.553544	0.0688475	0.819652	chr8	122476143	122484138	Ctu2	+	protein_coding
ENSMUSG00000059647	-1.63363	0.897971	0.0688733	0.819652	chr1	58646688	58647239	Gm10068	+	processed_pseudogene
ENSMUSG00000100189	3.40039	1.86963	0.0689499	0.819652	chr4	95151740	95157503	Gm28096	+	sense_intronic
ENSMUSG00000085925	1.32666	0.72952	0.0689812	0.819652	chr12	109589194	109600330	Rtl1	-	protein_coding
ENSMUSG00000057182	0.757067	0.41631	0.0689852	0.819652	chr2	65457118	65567627	Scn3a	-	protein_coding
ENSMUSG00000097569	-0.787249	0.432982	0.0690331	0.819652	chr6	72953236	72957249	Gm26640	+	lincRNA
ENSMUSG00000020062	0.520154	0.286172	0.0691216	0.819652	chr10	88885992	88929505	Slc5a8	+	protein_coding
ENSMUSG00000102785	-2.23876	1.23192	0.069173	0.819652	chr3	52739716	52776656	RP24-92E18.1	+	lincRNA
ENSMUSG00000031393	-0.223628	0.123061	0.0691842	0.819652	chrX	74026592	74135363	Mecp2	-	protein_coding
ENSMUSG00000006941	-0.210508	0.115875	0.0692651	0.819652	chr9	120492606	120495327	Eif1b	+	protein_coding
ENSMUSG00000036585	-0.508231	0.279764	0.0692723	0.819652	chr18	38838673	38929404	Fgf1	-	protein_coding
ENSMUSG00000004221	-0.304846	0.167818	0.0692906	0.819652	chrX	74393290	74453854	Ikbkg	+	protein_coding
ENSMUSG00000035576	-5.1636	2.84258	0.0692907	0.819652	chr2	162943472	162974522	L3mbtl1	+	protein_coding
ENSMUSG00000030677	-0.582338	0.320589	0.0692995	0.819652	chr7	127027732	127042420	Kif22	-	protein_coding
ENSMUSG00000044647	1.5087	0.830761	0.0693636	0.819652	chr2	65845767	66031546	Csrnp3	+	protein_coding
ENSMUSG00000034384	-1.64768	0.907567	0.069449	0.819652	chr5	106452523	106458166	Barhl2	-	protein_coding
ENSMUSG00000022540	-0.301535	0.166106	0.0694752	0.819652	chr16	5008730	5013517	Rogdi	-	protein_coding
ENSMUSG00000030314	-0.421811	0.23237	0.0694853	0.819652	chr6	114643097	114860614	Atg7	+	protein_coding
ENSMUSG00000065987	0.779519	0.429437	0.0694919	0.819652	chr8	3917655	3926844	Cd209b	-	protein_coding
ENSMUSG00000029592	-0.397808	0.219169	0.069512	0.819652	chr5	114100333	114123506	Usp30	+	protein_coding
ENSMUSG00000047150	1.51431	0.834318	0.0695201	0.819652	chr17	47412734	47437376	1700001C19Rik	-	protein_coding
ENSMUSG00000087807	2.28877	1.26112	0.0695447	0.819652	chr4	117570134	117570207	Gm25559	+	miRNA
ENSMUSG00000000184	-0.308538	0.170013	0.0695561	0.819652	chr6	127125779	127151048	Ccnd2	-	protein_coding
ENSMUSG00000072852	0.939606	0.517843	0.0696068	0.819652	chr5	76928368	76947758	2310040G07Rik	+	antisense
ENSMUSG00000035186	-0.745019	0.410614	0.0696162	0.819652	chr17	37193892	37196095	Ubd	+	protein_coding
ENSMUSG00000056531	0.622624	0.343184	0.0696383	0.819652	chr5	108132914	108232947	Ccdc18	+	protein_coding
ENSMUSG00000029119	-0.367323	0.202492	0.0696751	0.819652	chr5	36806921	36830653	Man2b2	-	protein_coding
ENSMUSG00000010751	-0.543362	0.299581	0.0697175	0.819652	chr7	143634806	143649661	Tnfrsf22	-	protein_coding
ENSMUSG00000103332	-1.35067	0.744738	0.0697365	0.819652	chr18	37668953	37841870	Pcdhga2	+	protein_coding
ENSMUSG00000081516	1.46511	0.808121	0.0698353	0.819652	chr4	53662296	53663344	Gm12470	+	processed_pseudogene
ENSMUSG00000065196	-2.81161	1.55093	0.0698544	0.819652	chr4	130749634	130749706	Snord85	+	snoRNA
ENSMUSG00000076522	1.98837	1.0969	0.0698759	0.819652	chr6	68425605	68426072	Igkv16-104	+	IG_LV_gene
ENSMUSG00000082902	-4.66744	2.57513	0.0699081	0.819652	chr4	41921405	41923020	Ccl19-ps1	+	unprocessed_pseudogene
ENSMUSG00000040703	0.563509	0.310912	0.0699187	0.819652	chr7	25802475	25816913	Cyp2s1	-	protein_coding
ENSMUSG00000026096	0.252911	0.139559	0.0699528	0.819652	chr1	53313624	53326343	Osgepl1	+	protein_coding
ENSMUSG00000066704	1.48506	0.819848	0.0700805	0.819652	chr7	26757163	26772630	Cyp2b19	+	protein_coding
ENSMUSG00000095438	5.0074	2.76488	0.0701301	0.819652	chr18	10781723	10785883	Gm21747	-	antisense
ENSMUSG00000032715	-0.721362	0.398332	0.0701473	0.819652	chr2	152337422	152344032	Trib3	-	protein_coding
ENSMUSG00000054150	-0.360522	0.199079	0.0701484	0.819652	chr12	104929949	105009809	Syne3	-	protein_coding
ENSMUSG00000034345	-0.345781	0.190951	0.0701669	0.819652	chr17	6079786	6086517	Gtf2h5	+	protein_coding
ENSMUSG00000040714	0.918484	0.507242	0.0701808	0.819652	chr7	19394437	19404104	Klc3	-	protein_coding
ENSMUSG00000030592	1.95392	1.07914	0.0701987	0.819652	chr7	29003340	29125151	Ryr1	-	protein_coding
ENSMUSG00000046658	-0.330204	0.182435	0.0702989	0.820052	chr5	143249697	143270022	Zfp316	-	protein_coding
ENSMUSG00000027790	1.19497	0.660232	0.0703071	0.820052	chr3	72888557	72967863	Sis	-	protein_coding
ENSMUSG00000086795	6.37376	3.5234	0.0704542	0.820798	chr1	60776665	60781834	Gm11579	-	lincRNA
ENSMUSG00000016477	0.438461	0.2424	0.070477	0.820798	chr13	29906575	29985668	E2f3	-	protein_coding
ENSMUSG00000030359	-7.56608	4.18303	0.070489	0.820798	chr6	128483567	128526720	Pzp	-	protein_coding
ENSMUSG00000033006	0.646108	0.357342	0.0705918	0.820798	chr15	79154913	79164490	Sox10	-	protein_coding
ENSMUSG00000027224	-0.816827	0.451817	0.0706267	0.820798	chr2	122302191	122313730	Duoxa1	-	protein_coding
ENSMUSG00000085629	-2.8608	1.58259	0.0706587	0.820798	chr11	109936316	109938135	Gm11697	+	antisense
ENSMUSG00000028441	2.49673	1.38122	0.0706657	0.820798	chr4	41505009	41517333	1110017D15Rik	-	protein_coding
ENSMUSG00000003526	-0.329948	0.182533	0.0706677	0.820798	chr16	18060357	18090203	Prodh	-	protein_coding
ENSMUSG00000038332	0.179032	0.0991238	0.0708961	0.821429	chr10	41810574	41908424	Sesn1	+	protein_coding
ENSMUSG00000030309	0.467746	0.258988	0.0709098	0.821429	chr6	148842492	148896237	Caprin2	-	protein_coding
ENSMUSG00000004040	-0.251059	0.139014	0.0709193	0.821429	chr11	100885098	100939540	Stat3	-	protein_coding
ENSMUSG00000002319	-0.419427	0.23227	0.0709533	0.821429	chr14	55625400	55637895	Ipo4	-	protein_coding
ENSMUSG00000049515	-1.50807	0.835197	0.0709737	0.821429	chr1	91322075	91348306	Espnl	+	protein_coding
ENSMUSG00000022468	-0.603042	0.333995	0.0709901	0.821429	chr15	97711019	97731405	Endou	-	protein_coding
ENSMUSG00000097083	-1.0733	0.594502	0.071016	0.821429	chr1	39650176	39657390	D930019O06Rik	+	antisense
ENSMUSG00000069720	-5.73501	3.17703	0.0710518	0.821429	chr5	15652286	15657059	4930572O03Rik	-	protein_coding
ENSMUSG00000009640	0.283515	0.157062	0.0710559	0.821429	chr4	117674681	117682273	Dmap1	-	protein_coding
ENSMUSG00000026979	-0.776823	0.430428	0.0711109	0.821603	chr2	24367580	24414954	Psd4	+	protein_coding
ENSMUSG00000058325	-0.208113	0.115371	0.0712534	0.821603	chr7	134670687	135173639	Dock1	+	protein_coding
ENSMUSG00000008682	-0.268721	0.148982	0.0712755	0.821603	chrX	74270812	74273135	Rpl10	+	protein_coding
ENSMUSG00000003178	-0.318985	0.176862	0.0712961	0.821603	chr6	121007241	121081609	Mical3	-	protein_coding
ENSMUSG00000020135	-0.993845	0.551041	0.0712978	0.821603	chr10	80295977	80318263	Apc2	+	protein_coding
ENSMUSG00000100010	-2.04811	1.13561	0.0713038	0.821603	chr3	7925303	7954889	1700010I02Rik	-	protein_coding
ENSMUSG00000098858	2.9873	1.65685	0.0713872	0.821603	chr14	62865542	62865651	Mir6541	+	miRNA
ENSMUSG00000027883	0.586891	0.3256	0.0714685	0.821603	chr3	108678638	108722309	Gpsm2	-	protein_coding
ENSMUSG00000099146	1.57919	0.876207	0.0714973	0.821603	chr3	138210716	138240405	0610031O16Rik	-	antisense
ENSMUSG00000067199	-2.44027	1.35399	0.0715004	0.821603	chr19	41830168	41830809	Frat1	+	pseudogene
ENSMUSG00000036275	-0.276017	0.153169	0.0715397	0.821603	chr11	52396428	52408728	9530068E07Rik	+	protein_coding
ENSMUSG00000021728	0.280313	0.155589	0.0716048	0.821603	chr13	117220625	117274098	Emb	+	protein_coding
ENSMUSG00000097885	-1.03374	0.573817	0.0716206	0.821603	chr3	51560035	51567117	5031434O11Rik	+	lincRNA
ENSMUSG00000096245	1.29493	0.718804	0.0716222	0.821603	chr9	110925403	110925479	Gm24269	+	miRNA
ENSMUSG00000029797	1.38013	0.766114	0.0716302	0.821603	chr6	48448229	48501250	Sspo	+	protein_coding
ENSMUSG00000091415	0.763962	0.424156	0.0716817	0.821603	chr10	41303980	41434534	Ak9	+	protein_coding
ENSMUSG00000047466	-0.213861	0.118745	0.0717019	0.821603	chr18	77633281	77714010	8030462N17Rik	-	protein_coding
ENSMUSG00000022357	1.76939	0.982972	0.0718544	0.822144	chr15	58314573	58324169	Klhl38	-	protein_coding
ENSMUSG00000023992	-0.919899	0.511078	0.0718734	0.822144	chr17	48346401	48354147	Trem2	+	protein_coding
ENSMUSG00000036432	0.671849	0.373273	0.0718789	0.822144	chr3	58674938	58692400	Siah2	-	protein_coding
ENSMUSG00000048796	0.477059	0.265073	0.0719036	0.822144	chr3	108195687	108201212	Cyb561d1	-	protein_coding
ENSMUSG00000098923	-0.417261	0.231923	0.0719966	0.822144	chr1	119526160	119528983	Tmem185b	+	protein_coding
ENSMUSG00000030303	0.798304	0.443759	0.0720255	0.822144	chr6	148047259	148182758	Far2	+	protein_coding
ENSMUSG00000060240	1.52854	0.849785	0.0720596	0.822144	chr7	141426446	141429491	Cend1	-	protein_coding
ENSMUSG00000074221	0.24554	0.136515	0.0720782	0.822144	chr7	29983955	30028282	Zfp568	+	protein_coding
ENSMUSG00000085517	-0.716533	0.398447	0.0721271	0.822144	chr4	130024256	130047774	Gm12963	-	antisense
ENSMUSG00000073590	0.54459	0.302861	0.0721529	0.822144	chr18	37655451	37661742	3222401L13Rik	+	lincRNA
ENSMUSG00000034813	0.785701	0.436992	0.072181	0.822144	chr10	119454034	120087261	Grip1	+	protein_coding
ENSMUSG00000023153	-2.70237	1.50308	0.0721948	0.822144	chr4	155469114	155470858	Tmem52	+	protein_coding
ENSMUSG00000089670	-1.97549	1.09911	0.0722782	0.822215	chr1	55127297	55128287	Gm16581	+	processed_pseudogene
ENSMUSG00000044083	-0.843481	0.469308	0.0722903	0.822215	chr2	153780879	153844752	Efcab8	+	protein_coding
ENSMUSG00000025092	-0.414184	0.230493	0.0723435	0.822215	chr19	58795751	58860984	Hspa12a	-	protein_coding
ENSMUSG00000065489	4.05038	2.25408	0.0723496	0.822215	chr11	79726400	79726511	Mir365-2	+	miRNA
ENSMUSG00000024201	0.92821	0.516751	0.0724556	0.822997	chr17	56326062	56402870	Kdm4b	+	protein_coding
ENSMUSG00000028284	-0.291357	0.162241	0.0725218	0.823327	chr4	31964097	32023467	Map3k7	+	protein_coding
ENSMUSG00000074981	2.23901	1.24747	0.07268	0.8247	chr2	106003336	106406151	Dcdc5	+	unitary_pseudogene
ENSMUSG00000097695	0.469591	0.261765	0.0728232	0.825272	chr8	58171435	58298866	Gm26905	+	lincRNA
ENSMUSG00000040327	-0.47091	0.262553	0.0728795	0.825272	chr17	46500572	46546388	Cul9	-	protein_coding
ENSMUSG00000047419	1.30962	0.730236	0.0729061	0.825272	chr13	93040713	93144724	Cmya5	-	protein_coding
ENSMUSG00000029685	1.96819	1.09767	0.0729636	0.825272	chr6	24528144	24573164	Asb15	+	protein_coding
ENSMUSG00000099889	4.57146	2.54961	0.0729728	0.825272	chr7	48684621	48685614	Gm7262	-	unprocessed_pseudogene
ENSMUSG00000027086	0.333085	0.185771	0.0729747	0.825272	chr2	69686815	69713516	Fastkd1	-	protein_coding
ENSMUSG00000087371	0.990902	0.552934	0.0731202	0.825272	chr7	27502718	27508122	Gm15541	-	antisense
ENSMUSG00000028359	1.69377	0.945192	0.0731354	0.825272	chr4	63356162	63359511	Orm3	+	protein_coding
ENSMUSG00000020331	-1.40997	0.786844	0.0731446	0.825272	chr10	79716634	79736108	Hcn2	+	protein_coding
ENSMUSG00000031197	0.495268	0.276427	0.0731848	0.825272	chrX	75514299	75534942	Vbp1	+	protein_coding
ENSMUSG00000092062	1.80464	1.00733	0.0732119	0.825272	chr13	62528210	62528959	Gm7664	-	processed_pseudogene
ENSMUSG00000062127	-0.210443	0.117479	0.0732399	0.825272	chr3	105001915	105053146	Cttnbp2nl	-	protein_coding
ENSMUSG00000026941	1.23965	0.692092	0.0732675	0.825272	chr2	25563115	25574845	Mamdc4	-	protein_coding
ENSMUSG00000021846	-0.326572	0.182381	0.0733577	0.825272	chr14	48120869	48260883	Peli2	+	protein_coding
ENSMUSG00000097530	0.711841	0.397544	0.0733581	0.825272	chr7	72672818	72674278	Kansl2-ps	+	processed_pseudogene
ENSMUSG00000039239	0.657561	0.367258	0.0733801	0.825272	chr1	186622792	186705989	Tgfb2	-	protein_coding
ENSMUSG00000086385	3.05455	1.70631	0.0734309	0.825272	chr4	100119621	100120841	Gm12701	+	sense_intronic
ENSMUSG00000083773	-1.7441	0.974304	0.0734384	0.825272	chr2	28933610	28934609	Gm13394	-	processed_pseudogene
ENSMUSG00000098942	-2.8914	1.61551	0.0734898	0.825272	chr11	46102270	46102390	Mir8100	+	miRNA
ENSMUSG00000089036	4.87758	2.72533	0.0734987	0.825272	chr16	19307699	19307824	Gm22158	+	snoRNA
ENSMUSG00000100620	-2.88419	1.61161	0.0735132	0.825272	chr1	135409622	135414186	Gm28277	-	sense_intronic
ENSMUSG00000081378	-1.73187	0.968037	0.0736069	0.825528	chr8	119602170	119602625	Rps13-ps4	-	processed_pseudogene
ENSMUSG00000050855	0.806757	0.450947	0.0736106	0.825528	chr7	29833620	29853669	Zfp940	-	protein_coding
ENSMUSG00000032534	0.342538	0.191492	0.0736496	0.825547	chr9	102584598	102626534	Cep63	-	protein_coding
ENSMUSG00000050240	0.341234	0.1908	0.0737061	0.825761	chr16	17233572	17263430	Hic2	+	protein_coding
ENSMUSG00000018841	-0.275802	0.15426	0.0737911	0.826296	chr11	82876434	82890614	Rad51d	-	protein_coding
ENSMUSG00000017764	0.618262	0.345974	0.0739346	0.826932	chr2	164822686	164826871	Zswim1	+	protein_coding
ENSMUSG00000030966	0.245872	0.137589	0.0739373	0.826932	chr7	102557922	102565469	Trim21	-	protein_coding
ENSMUSG00000100131	-0.477313	0.267171	0.0740107	0.826932	chr1	24611535	24612410	Gm28439	-	unprocessed_pseudogene
ENSMUSG00000037031	-0.350873	0.196411	0.0740308	0.826932	chr10	62185396	62231218	Tspan15	-	protein_coding
ENSMUSG00000092891	3.05026	1.70771	0.0740715	0.826932	chr3	40518818	40518891	Gm23810	+	miRNA
ENSMUSG00000056856	-0.978951	0.548073	0.074072	0.826932	chr7	138940730	139083976	Jakmip3	+	protein_coding
ENSMUSG00000032087	-1.93281	1.08251	0.0741806	0.827545	chr9	45430293	45753164	Dscaml1	+	protein_coding
ENSMUSG00000029402	0.415592	0.232777	0.0742017	0.827545	chr5	124483134	124491124	Snrnp35	+	protein_coding
ENSMUSG00000050052	-0.411111	0.230358	0.0743161	0.828337	chr8	13952009	13975032	Tdrp	-	protein_coding
ENSMUSG00000001333	-0.730856	0.409617	0.0743841	0.828337	chr4	129287617	129308559	Sync	+	protein_coding
ENSMUSG00000029073	-0.496433	0.278238	0.0743904	0.828337	chr4	155864723	155869440	Cptp	-	protein_coding
ENSMUSG00000037926	0.262612	0.147233	0.0744799	0.828337	chr11	77216287	77460220	Ssh2	+	protein_coding
ENSMUSG00000025572	-0.960633	0.538622	0.0745044	0.828337	chr11	117765988	117782198	Tmc6	-	protein_coding
ENSMUSG00000028599	-0.44652	0.250443	0.0745993	0.828337	chr4	145213463	145246870	Tnfrsf1b	-	protein_coding
ENSMUSG00000054027	0.229107	0.128515	0.0746302	0.828337	chr10	86779005	86838389	Nt5dc3	+	protein_coding
ENSMUSG00000097564	-1.86397	1.04571	0.0746686	0.828337	chr1	82691928	82725169	C430014B12Rik	-	processed_transcript
ENSMUSG00000097091	0.883465	0.49566	0.074684	0.828337	chr19	11196817	11299886	4930526L06Rik	+	antisense
ENSMUSG00000032898	-0.463777	0.260202	0.0746888	0.828337	chr5	117976770	118010191	Fbxo21	+	protein_coding
ENSMUSG00000082078	1.6112	0.904061	0.0747191	0.828337	chr11	30568182	30568898	Gm12098	-	processed_pseudogene
ENSMUSG00000002015	-0.194084	0.108903	0.0747217	0.828337	chrX	73686178	73716175	Bcap31	-	protein_coding
ENSMUSG00000002668	0.543676	0.305128	0.0747818	0.828589	chr17	57066056	57078510	Dennd1c	-	protein_coding
[truncated: 38,969 more rows]
