# Supplementary material for: Genomic loci mispositioning in Tmem120a knockout mice yields latent lipodystrophy
Source: Nat Commun. 2022 Jan 13;13:321. doi: 10.1038/s41467-021-27869-2 (PMC8758788; doi:10.1038/s41467-021-27869-2)
Supplement: Supplementary file 6 — Supplementary Data 3 [file 41467_2021_27869_MOESM6_ESM.xlsx]

## Sheet: 200109 - sel2.FT4, 3T3L1 damID_
Supplementary Data S3. DamID and microarray data for 3T3-L1 adipogenesis +/- Tmem120a and Tmem120a/Tmem120b knockdown
Annotation of transcripts in the microarrays - 3T3L1												DamID signal, log2					DamID signal, log2					LADs (15cut_sm0_X)				DR1		Expression - microarrays, 3T3L1													Expression, selected genes				DamID summary of repositioning
												mean of 100Kb centered in each gene					mean of 25Kb around promoter (-10, +15Kb)					positive if LAD overlaps with gene				'binary'															1=up, 2=down				Considering overlaps with whole gene & LADs
																						*** data used for LAD/gene intersects						log2(ratio)				p-values				signal
												U	D	D/U			U	D	D/U									D/U	kdA/D	kdB/D	kdAB/D	D/U	kdA/D	kdB/D	kdAB/D						D/U	kdA/D	kdB/D	kdAB/D					ambiguous
original.row	PROBE_ID	PROBE_SEQUENCE	chrom	txStart	txEnd	RefSeq	strand	name2	GeneID	Synonyms	Description	w100_U	w100_D	w100_DU	w100_kdA	w100_kdAB	wp25_U	wp25_D	wp25_DU	wp25_kdA	wp25_kdAB	LAD_U	LAD_D	LAD_kdA	LAD_kdAB	DR_U	DR_D	M.D_U	M.kdA_D	M.kdB_D	M.kdAB_D	FDR.D_U	FDR.kdA_D	FDR.kdB_D	FDR.kdAB_D	U	D	kdA	kdB	kdAB	e	eA	eB	eAB	II	IP	PP	PI	AMB
1	ILMN_1258056	AGCGGCAAACACAGGTCTGCGTCCTGCTCCTTTTGCATCTGGCTCCTGCA	chr1	3204562	3661579	NM_001011874	-	Xkr4	497097	AY534250|Gm210|XRG4|mKIAA1889	X Kell blood group precursor related family member 4	0.888261	1.06457	0.176305	0.961686	1.401	2.32918	1.25426	-1.07492	1.23926	1.0653	LAD	LAD	LAD	LAD			0.0449995	-0.0827771	-0.0850119	0.051528	0.715583	0.484318	0.438362	0.702945	6.67858	6.72358	6.64081	6.63857	6.77511							PP
2	ILMN_2625575	CCAGCTGTCAATATGTTTTTCCCATAAAAAGATGCAGTACATGGGATAGA	chr1	4333587	4350395	NM_011283	-	Rp1	19888	Dcdc3|Orp1|Rp1h|mG145	retinitis pigmentosa 1 (human)	0.981692	0.940514	-0.0411784	0.807146	0.816496	1.11001	0.91491	-0.195101	0.841078	0.619691	LAD	LAD	LAD	LAD			-0.0221997	0.15277	0.0533085	0.0185692	0.88461	0.138342	0.685525	0.916395	6.54511	6.52291	6.67568	6.57622	6.54148							PP
3	ILMN_2784446	TAATGAGGCTGTTCAAAAATTTCGGATTTTCAGTCATCTCGACACCTGCC	chr1	4481008	4487435	NM_001289467	-	Sox17	20671		SRY (sex determining region Y)-box 17	1.7175	0.594153	-1.12334	1.01452	1.2266	1.85474	0.460441	-1.39429	0.874274	0.935091	LAD	LAD	LAD	LAD			-0.0831194	0.0764355	0.0246632	0.032649	0.465892	0.587575	0.894169	0.856295	6.65912	6.576	6.65243	6.60066	6.60865							PP
4	ILMN_1215584	GCCCAGTCCTAACTCCAGAAAACGGTTTCAGGCACCAGTATCAGCCTTTG	chr1	4763278	4775807	NM_025300	-	Mrpl15	27395	HSPC145|MRP-L7|Rpml7	mitochondrial ribosomal protein L15	-0.335153	-0.25074	0.0844125	-0.56535	-0.11603	-0.674608	-0.550194	0.124414	-0.512507	-0.652541							0.445797	0.0787337	-0.287186	-0.324815	0.00192746	0.726132	0.0563258	0.0316993	7.07993	7.52573	7.60446	7.23854	7.20092					II
5	ILMN_2873319	ATTCCATTGACTGTGTGCTGTAATGTGGGAAAATGTCATGTTTTTCACAG	chr1	4797973	4836816	NM_008866	+	Lypla1	18777	Pla1a	lysophospholipase 1	-0.780703	-0.974068	-0.193365	-0.840943	-0.96907	-0.675065	-0.642777	0.0322883	-0.795965	-0.956535							0.0945745	-0.994308	-1.26237	-1.38095	0.701574	0.000130867	7.11134e-06	3.53772e-06	8.20053	8.29511	7.3008	7.03274	6.91415		2	2	2	II
6	ILMN_2661939	AAAAATAAAGTACAGTTTGAAAGAATTAGTTTAAAAGTAATAAGGTTAAA	chr1	4847774	4887990	NM_001159750	+	Tcea1	21399	S-II	transcription elongation factor A (SII) 1	-0.797537	-0.924224	-0.126687	-0.621749	-0.781918	-0.880557	-1.40157	-0.521013	-0.900538	-1.15252							-0.03252	-0.0420673	0.0272721	-0.0723765	0.881108	0.847495	0.909384	0.711707	6.69398	6.66146	6.61939	6.68873	6.58908					II
7	ILMN_1233067	GCTATAGATTCACAATGGAAACTACAACTGCCTTTAGTGATACTTATCAG	chr1	4899656	5008815	NM_001290372	-	Rgs20	58175	2900073E09Rik|Rgsz1	regulator of G-protein signaling 20	-0.125899	0.0482072	0.174106	0.224531	0.00547491	-0.445498	-0.0384172	0.407081	-0.136956	-0.49214	LAD	LAD	LAD	LAD			-0.0372199	0.0764869	0.0237731	-0.0729322	0.823878	0.618169	0.905094	0.634856	6.61975	6.58253	6.65901	6.6063	6.50959							PP
8	ILMN_2812935	GTTCAGCCTTTTTGCACTTCCCATGGACCAGTGGAGTGAGAACCTCAGTC	chr1	5073253	5152630	NM_133826	+	Atp6v1h	108664	0710001F19Rik|AU022349|CGI-11|SFD|SFDalpha|SFDbeta|VMA13	ATPase, H+ transporting, lysosomal V1 subunit H	-0.448921	-0.388877	0.0600439	-0.853201	-0.041665	0.00828045	-0.100734	-0.109014	-0.47126	-0.757498				LAD			0.875018	0.31731	-0.167012	0.0398102	7.72992e-06	0.0643454	0.350419	0.890012	10.9185	11.7936	12.1109	11.6265	11.8334	1				II
9	ILMN_1226095	GCGGTGTTTTAGGGACTTCTGCTTCCCTATTAAGATGCGAATGGAGCGCC	chr1	5578573	5596214	NM_011011	+	Oprk1	18387	K-OR-1|KOR|KOR-1|MSL-1|Oprk2|R21	opioid receptor, kappa 1	0.949699	0.997742	0.048043	0.814415	0.612695	0.615649	0.895529	0.27988	0.54976	0.696505	LAD	LAD	LAD	LAD			0.0414299	-0.0814732	-0.119581	0.118142	0.725243	0.459831	0.186894	0.198992	6.63264	6.67407	6.59259	6.55448	6.79221							PP
10	ILMN_1241373	ACCACCGACCTCCCGCAAACGCCGCTGGTCATCGGCATCTCTTACTTCAT	chr1	5903787	5907479	NM_010342	-	Npbwr1	226304	Gpr7|Nbpwr1	neuropeptides B/W receptor 1	0.790706	0.866222	0.0755164	0.757673	0.897741	0.812071	0.832503	0.0204327	0.619354	1.12403	LAD	LAD	LAD	LAD			0.0373444	0.0587988	-0.0260268	-0.0221306	0.761358	0.628025	0.861126	0.889628	6.58433	6.62167	6.68047	6.59565	6.59954							PP
11	ILMN_2525034	GAACAAAATCACCTGAAGGAATTAGAGGACACACTGCACATCAGGCACAC	chr1	6204742	6266185	NM_009826	+	Rb1cc1	12421	2900055E04Rik|5930404L04Rik|Cc1|FIP200|LaXp180	RB1-inducible coiled-coil 1	-0.664399	-0.564053	0.100346	-0.678512	-0.219828	-0.543485	-0.703972	-0.160488	-0.969054	-0.260267							-0.024266	-0.287558	-0.535241	-0.538429	0.934515	0.110302	0.00214498	0.00218534	7.39652	7.37225	7.0847	6.83701	6.83382			2	2	II
12	ILMN_2606404	CATTGCAACAAAATTGTGTTCAGTGCTGTGCATTTGGTGTATGGTAGGAA	chr1	6477311	6851021	NM_001244693	+	St18	240690	AV348974|Myt3|NZF-3|Nzf3|mKIAA0535	suppression of tumorigenicity 18	0.856144	0.935899	0.0797547	1.14327	1.08483	0.15753	0.996147	0.838618	1.03334	0.783129	LAD	LAD	LAD	LAD			0.0220801	-0.00897328	0.00601615	-0.0969118	0.923889	0.972717	0.982978	0.578463	6.60589	6.62797	6.61899	6.63398	6.53105							PP
13	ILMN_1256175	CTGCTTAGGGACCTCCAGCAGCAGGGGGAATGATATGATCAGTAGAGACA	chr1	7079000	7163709	NM_183028	+	Pcmtd1	319263	8430411F12Rik|A030012M09Rik	protein-L-isoaspartate (D-aspartate) O-methyltransferase domain containing 1	-0.383755	-0.472278	-0.0885229	-0.45074	-0.43883	-0.378443	-0.260778	0.117664	-0.712466	-0.99887		LAD	LAD				0.843062	0.215597	-0.235274	-0.00812902	0.000879169	0.527736	0.449761	0.988617	7.06823	7.9113	8.12689	7.67602	7.90317	1				II
14	ILMN_1232519	GGCTGCCAAGAGGAGGAAAATGAGCCAGAAAGGGGATGGAAAAGTACTGT	chr1	9535488	9537536	NM_021511	+	Rrs1	59014	5730466A07Rik|AA415037|D1Ertd701e|Rrr	RRS1 ribosome biogenesis regulator homolog (S. cerevisiae)	-0.305864	-0.841238	-0.535374	-0.715843	-0.957091	-0.271463	-1.1143	-0.842839	-0.95245	-1.60891							-0.0584626	0.223503	0.0294692	0.0667168	0.710925	0.0831076	0.88835	0.699958	6.73024	6.67178	6.89528	6.70125	6.7385					II
15	ILMN_2675064	GCCCCCATTGGGAAGGGGAAGCCAGTAACTGTGCCTCTTAAACCTCTGAT	chr1	9538126	9568049	NM_175236	+	Adhfe1	76187	6330565B14Rik|AI043035|Adh8	alcohol dehydrogenase, iron containing, 1	-0.466138	-0.889728	-0.423591	-0.796347	-1.07195	-0.376575	-1.28507	-0.90849	-1.09946	-1.62593							2.93002	0.219598	-0.922952	-0.49984	2.61804e-11	0.16479	9.54913e-06	0.00131002	6.68394	9.61396	9.83356	8.69101	9.11412	1		2		II
16	ILMN_2461487	TTCCCACTCATCACTGACTCTCTTGGGTGAGAGGAAGCGCCACACTCATC	chr1	9550913	9621173	NR_015470	-	2610203C22Rik	72481	2310007M24Rik	RIKEN cDNA 2610203C22 gene	-0.78557	-1.06259	-0.277017	-1.09379	-1.11691	-0.841508	-1.21564	-0.374131	-1.48455	-1.30867							0.0453898	0.0145036	-0.0279673	0.110246	0.778565	0.946665	0.889259	0.412004	6.63912	6.68451	6.69901	6.65654	6.79475					II
17	ILMN_1252821	CTCCGCAGGTGTTGGCACAAGCACGAGTTTGAACTGTTTGGGTATCAGGC	chr1	9591347	9617223	NM_178399	+	3110035E14Rik	76982	AI415019|AV164974|R75066	RIKEN cDNA 3110035E14 gene	-0.79223	-0.983144	-0.190915	-1.02136	-1.09267	-0.711916	-0.456435	0.255481	-0.440534	-0.788517							-0.0683135	0.0664359	0.0155192	0.0276419	0.62658	0.683596	0.943284	0.894486	6.69585	6.62754	6.69397	6.64305	6.65518					II
18	ILMN_2627105	CATATACACTTAATAAAAAGAGACCAAACCCTAACCCTTGTAAAGCTGTC	chr1	9657491	9690290	NM_001290397	-	Mybl1	17864	A-myb|G1-419-6|repro9	myeloblastosis oncogene-like 1	-0.595557	-0.960017	-0.36446	-0.674533	-1.12222	-0.575538	-0.771419	-0.195881	-0.425873	-1.04913							-0.014342	-0.0320155	0.046732	-0.0153703	0.931924	0.83253	0.734504	0.932392	6.66627	6.65193	6.61991	6.69866	6.63656					II
19	ILMN_1213574	CCATGGAGGAACCTGAAGAGATGGATAGTCAAGATGCTGAGACGACTAAC	chr1	9713277	9738463	NM_173443	-	Vcpip1	70675	4932442A08|5730421J18Rik|5730538E15Rik|VCIP135|mKIAA1850	valosin containing protein (p97)/p47 complex interacting protein 1	-0.589466	-0.894505	-0.305039	-0.725539	-1.06693	-0.65279	-1.09373	-0.440935	-1.08075	-1.06544							0.122372	-0.319223	-0.27775	-0.372562	0.355239	0.0237094	0.0296263	0.00541567	6.98624	7.10861	6.78938	6.83086	6.73605					II
20	ILMN_1212937	AGAAATCAGGTGTGCTGGCTGCTCCTAACTCTCAGAAGAATGGGGAAGGG	chr1	9737728	9761337	NR_040462	+	1700034P13Rik	73331		RIKEN cDNA 1700034P13 gene	-0.582655	-0.858825	-0.27617	-0.859655	-1.00106	-0.66521	-1.05452	-0.389315	-1.19845	-1.02128							0.11278	0.157119	0.0204012	0.016081	0.289347	0.199561	0.917429	0.939467	6.80162	6.9144	7.07152	6.9348	6.93048					II
21	ILMN_3108894	GTGCAGGTAGTGAAGCCACACGCTCCCTAACAGAAGAGACAAACCTAAAC	chr1	9838361	9892649	NM_001037759	+	Sgk3	170755	2510015P22Rik|A330005P07Rik|Cisk|fy|fz	serum/glucocorticoid regulated kinase 3	-0.194821	-0.688648	-0.493826	-0.331378	0.176644	-0.177696	-0.565846	-0.388149	0.0311849	-0.115292			LAD	LAD			0.254674	-0.348358	-0.569277	-0.564054	0.212162	0.145109	0.00889207	0.00991292	9.02804	9.28271	8.93435	8.71344	8.71866			2	2	II
22	ILMN_2734168	CTCCACATCATCTGTTATAAGATTTTATCTCCTTGTTTCCTCGTACCAAG	chr1	9898718	9931035	NM_177722	+	Mcmdc2	240697	6030422M02Rik	minichromosome maintenance domain containing 2	-0.412534	-0.916999	-0.504464	-0.525044	-0.249781	-0.302449	-0.877547	-0.575099	-0.804535	0.208959				LAD			-0.0100834	-0.0382432	-0.0374317	0.00864679	0.953877	0.792811	0.800366	0.964753	6.63268	6.62259	6.58435	6.58516	6.63124					II
23	ILMN_2630818	ATGCATCTTCAAAATGTTCCCAAGAAGATAAAACTACAATTACTGAAGAC	chr1	9958706	9999201	NM_145692	-	Ppp1r42	69312	1700011J18Rik|4930418G15Rik|Lrrc67|TLRR	protein phosphatase 1, regulatory subunit 42	-0.538007	-1.12928	-0.591278	-0.146445	-0.789025	-0.647794	-1.3407	-0.692903	-0.116473	-0.977721							0.00695187	0.0553098	0.0623198	-0.0727255	0.979218	0.797732	0.767765	0.722114	6.58833	6.59529	6.6506	6.65761	6.52256					II
24	ILMN_1249524	CCACAGGCCAGGTGTTTGATTTGTCTGAGAAGTTAGAGCAGTCGGAAGCC	chr1	10014680	10028240	NM_013715	-	Cops5	26754	AI303502|CSN5|Jab1|Mov34|Sgn5	COP9 (constitutive photomorphogenic) homolog, subunit 5 (Arabidopsis thaliana)	-0.705635	-1.46559	-0.759952	0.01231	-0.379406	-0.886246	-1.94752	-1.06128	0.120155	-0.112174			LAD				-0.182234	0.283733	-0.132084	-0.0722028	0.0400755	0.0112553	0.212597	0.590747	11.2503	11.068	11.3518	10.9359	10.9958					II
25	ILMN_2753887	TATTTAAAGTTTATTAAAAGACCTCTCAGTTCTCAGTTTGGGAACCACAG	chr1	10028298	10126849	NM_026493	+	Cspp1	211660	2310020J12Rik|4930413O22Rik|AA387550|BC055915|Cspp2|Cspp3	centrosome and spindle pole associated protein 1	-0.697498	-1.20921	-0.511707	-0.057562	-0.361879	-0.896798	-1.9136	-1.0168	0.0968102	-0.262022			LAD	LAD			-0.0585656	0.340595	0.0448033	0.0778211	0.762461	0.0237059	0.844603	0.699699	6.6431	6.58453	6.92513	6.62933	6.66235					II
26	ILMN_2687111	ACATCCCTGCTGACAAGACCTACCTGTGACATACTCACTCTCTTAGGGCT	chr1	10127587	10222751	NM_001102430	-	Arfgef1	211673	ARFGEP1|BIG1|D130059B05Rik|D730028O18Rik|P200	ADP-ribosylation factor guanine nucleotide-exchange factor 1(brefeldin A-inhibited)	-0.88984	-1.24967	-0.359826	-0.973016	-0.388851	-0.812589	-0.396141	0.416448	-0.997791	-0.0345132							-0.246347	0.0975154	-0.0998971	-0.245313	0.0288546	0.568545	0.534665	0.0531099	9.74728	9.50094	9.59845	9.40104	9.25562					II
27	ILMN_2663761	CCACTTTATATCTCTTTAGAGTCCTATTTGATTACAAGGGGGAGGGAATG	chr1	10314799	10710026	NM_177834	-	Cpa6	329093	9030616D13Rik	carboxypeptidase A6	0.360146	0.607098	0.246952	0.654954	0.596862	-0.506925	0.311353	0.818278	0.520747	0.781838	LAD	LAD	LAD	LAD		DR	-0.0578241	-0.0621141	-0.0907473	0.155381	0.698102	0.706185	0.520754	0.192334	6.75305	6.69522	6.63311	6.60448	6.8506						IP
28	ILMN_3065921	CCACTGATGGCGGTGGGTAGGAAGTTGCTAGGTTGGAGAGAGAGGAGTGA	chr1	10983545	11293763	NM_029525	+	Prex2	109294	6230420N16Rik|AI316880|AI553603|C030045D06Rik|D430013K02|Depdc2|P-Rex2	phosphatidylinositol-3,4,5-trisphosphate-dependent Rac exchange factor 2	-0.190664	0.439186	0.62985	0.764267	0.626968	0.213363	0.23683	0.0234665	0.886903	0.408199	LAD	LAD	LAD	LAD		DR	-0.378233	-0.025479	-0.12781	-0.163893	0.00273286	0.917997	0.423188	0.268861	7.29294	6.91471	6.88923	6.7869	6.75082						IP
29	ILMN_1213044	GTGTAGTCTCACATATCTTTGCCCAGGTGGCTGAAAGAGACGCTGCTCTC	chr1	11404185	11591902	NM_001160371	+	A830018L16Rik	320492		RIKEN cDNA A830018L16 gene	0.65945	0.832016	0.172566	0.668975	1.02614	1.29261	0.600725	-0.691881	0.472159	1.55336	LAD	LAD	LAD	LAD			-0.08947	0.0601739	0.0954802	0.0685902	0.340219	0.641274	0.365151	0.574891	6.72296	6.63349	6.69366	6.72897	6.70208							PP
30	ILMN_1222489	CTAGGAAGGACAAAGGAATAGACCCCCGGCAAGGACACACAGTATGGATC	chr1	12682510	12850453	NM_001198566	+	Sulf1	240725	AI467640|AW121680|mKIAA1077	sulfatase 1	0.98272	0.674948	-0.307772	0.564961	0.93993	0.759696	0.678947	-0.0807491	0.153878	0.928297	LAD	LAD	LAD	LAD			-0.0382659	0.0194009	0.137209	0.0519722	0.836338	0.9315	0.30914	0.789506	6.80256	6.7643	6.7837	6.9015	6.81627							PP
31	ILMN_1222112	CGTCCATGAGAGGCACCGGCCCTACCTGTGTTCAACCTGTGGGAAAAGTT	chr1	13103508	13117244	NM_001081209	-	Prdm14	383491		PR domain containing 14	-0.332884	-0.267033	0.0658519	-0.0676946	-0.357731	-0.389546	-0.289391	0.100155	0.0383472	-0.815046		LAD	LAD			DR	0.0596272	-0.0058067	0.0202294	-0.0713455	0.646772	0.977885	0.914021	0.611398	6.59539	6.65502	6.64921	6.67525	6.58367						IP
32	ILMN_1259910	ACATGCCGCCAGTTCTCCCAGGACATAGCAGCAGACAGTCGGGCCCTGGG	chr1	13129239	13364164	NM_008678	-	Ncoa2	17978	D1Ertd433e|GRIP-1|Grip1|KAT13C|NCoA-2|SRC-2|TIF2|bHLHe75	nuclear receptor coactivator 2	-0.654281	-1.10391	-0.449632	-0.507948	-0.177045	-0.42895	-0.877061	-0.448111	-0.877929	-0.540177			LAD	LAD			-0.106046	0.0696981	0.0324251	0.0482874	0.501069	0.739929	0.89698	0.840567	6.89304	6.78699	6.85669	6.81942	6.83528					II
33	ILMN_2487934	CTAAAAAATGTCCGTGCCATGTTGACTATAGAAGCCACAAGCCTCAGGCC	chr1	13554782	13579945	NM_028173	-	Tram1	72265	1810049E02Rik|TRAMP	translocating chain-associating membrane protein 1	-0.0858085	-0.411389	-0.325581	0.0733336	0.1889	-0.300385	-0.785971	-0.485585	-0.0560504	-0.043893	LAD		LAD	LAD	DR		-0.771607	0.242193	0.288031	0.218074	6.83582e-05	0.231403	0.103336	0.255839	10.9529	10.1813	10.4235	10.4693	10.3994	2							PI
34	ILMN_2699921	ATTAAGAATAATAGATTTTGAACAATTCAAACCAGTTAATACTTTAGAGT	chr1	13615979	13650590	NM_145381	-	Lactb2	212442	Cgi-83|E430032H21Rik	lactamase, beta 2	-0.600058	-0.602762	-0.00270475	-0.453888	0.153285	-0.90603	-0.476897	0.429133	-0.966719	-0.33649				LAD			-0.0101763	0.0904608	0.0221512	0.0377065	0.952798	0.432171	0.892283	0.800199	6.63786	6.62769	6.71815	6.64984	6.66539					II
35	ILMN_3080183	ACCACTGAGTTGCACCCCCAGCCATCTCGCTGGTTCCAAAAGTCTTGAGT	chr1	13658851	13691804	NM_001011873	+	Xkr9	381246	Gm1620|XRG9	X Kell blood group precursor related family member 9 homolog	-0.055133	-0.146086	-0.0909528	-0.205618	0.126209	-0.868413	-0.403988	0.464425	-0.947559	-0.37048	LAD		LAD	LAD			-0.0356205	0.016685	0.0298241	0.159696	0.801351	0.925297	0.854896	0.103112	6.63191	6.59629	6.61298	6.62612	6.75599					II
36	ILMN_2430513	GTGGCTCACAACTTAAAAGTTTTGAAGTCTTCCTGACCACCTCCCCGACT	chr1	14159038	14300280	NM_001252192	-	Eya1	14048	bor	eyes absent 1 homolog (Drosophila)	-1.05626	-0.917797	0.138465	-1.25471	-0.839997	-1.49724	-1.15699	0.340248	-0.907266	-1.61855							-0.186251	0.390665	0.717515	0.811303	0.0529318	0.00243271	8.67895e-06	3.29547e-06	7.81056	7.62431	8.01498	8.34183	8.43562			1	1	II
37	ILMN_2769777	CTACCCAGTACATGGTGCTTAGTGGTCCTGGCAATGCTGCACTATCATGG	chr1	14743428	14746047	NM_010827	-	Msc	17681	MyoR|bHLHa22	musculin	0.68228	0.291496	-0.390784	-0.0212459	0.268128	0.952304	0.216479	-0.735825	-0.0945301	0.594329	LAD	LAD		LAD			-0.035657	-0.0952763	0.0551778	0.0819926	0.822488	0.485156	0.722976	0.554598	6.69329	6.65763	6.56236	6.71281	6.73963							PP
38	ILMN_2621548	AGACTGTGATAAGTATGAATGTTACAATAGAAATGTGTTCCCTTAGTGTT	chr1	14862728	14908943	NM_177781	-	Trpa1	277328	Anktm1|TRPA1b	transient receptor potential cation channel, subfamily A, member 1	0.718804	0.569151	-0.149653	0.281217	0.731575	0.35583	0.66098	0.30515	0.283868	1.59419	LAD	LAD	LAD	LAD			0.0549031	0.0914504	0.113582	0.0373739	0.731313	0.559672	0.407384	0.853525	6.6038	6.65871	6.75016	6.77229	6.69608							PP
39	ILMN_2523970	CAGCCCCAACTGCCTAGCAGATAAGCCTGGCGATGCCAGAGACTCTTTAA	chr1	15302532	15704295	NM_001098528	+	Kcnb2	98741	9630047L19Rik|BB130875|Kv2.2	potassium voltage gated channel, Shab-related subfamily, member 2	1.00733	0.850742	-0.156589	0.919399	0.736288	1.98233	1.33872	-0.643604	1.63386	1.85364	LAD	LAD	LAD	LAD			-0.0599246	0.0786267	0.00401262	-0.0112822	0.678474	0.607763	0.987605	0.961039	6.62292	6.563	6.64163	6.56701	6.55172							PP
40	ILMN_1256480	TTTATTTTTGTAAAATATAGATATGTTGAACCCTACCAAATTCAGTACCC	chr1	15795726	15834133	NM_009352	+	Terf1	21749	Pin2|Trbf1|Trf1	telomeric repeat binding factor 1	-0.377951	-0.0433784	0.334572	0.228218	0.118083	-0.508043	-0.179752	0.328291	0.204007	-0.249414			LAD	LAD			0.144533	0.00720985	-0.0411038	-0.0378046	0.0661312	0.967275	0.759079	0.789324	6.52271	6.66724	6.67445	6.62614	6.62944					II
41	ILMN_1244310	ATATAGAGCACCTGGGAGCGACTTCCGAGCATGCGTGTGAATGGGCCGAG	chr1	15843942	15882803	NM_001033288	-	Sbspon	226866	Gm106|Rpesp	somatomedin B and thrombospondin, type 1 domain containing	-0.0619225	0.118712	0.180635	0.381117	0.00503688	0.254257	0.182503	-0.0717543	0.466708	-0.38667	LAD	LAD	LAD	LAD		DR	-0.0562971	0.012716	0.0765034	0.0793624	0.739813	0.958411	0.653507	0.643042	6.62793	6.57163	6.58435	6.64814	6.651						IP
42	ILMN_1231199	TGTGATATACATACAAATGAAATGTAAATAGCAAATAAATATTTTATGTT	chr1	16056059	16083122	NM_001243238	-	4930444P10Rik	75799		RIKEN cDNA 4930444P10 gene	-0.441123	-0.25677	0.184354	-0.838813	0.192723	-1.24004	-0.849076	0.390966	-1.68146	0.115241							-0.0767052	0.00994842	0.0175607	-0.0236123	0.443818	0.956811	0.917389	0.888439	6.65331	6.5766	6.58655	6.59416	6.55299					II
43	ILMN_2646163	GGCCAGGATGGCAAGGAAAGCTGGCAACTTCTATGTGCCCGCAGAACCAA	chr1	16091375	16094514	NM_011291	-	Rpl7	19989	Rpl7a|Surf-3	ribosomal protein L7	-0.765059	-0.596481	0.168578	-1.39269	-0.0557102	-1.40315	-1.09884	0.304308	-2.16293	0.239212				LAD			-0.521662	0.337296	0.573817	0.574159	0.00158782	0.0739918	0.00199157	0.00210547	13.3352	12.8135	13.1508	13.3873	13.3877	2		1	1	II
44	ILMN_2804091	CCTCACGGAGCTGCAAACTTGTGTTAGGGGAGGAAGTGGGGGATCTTGTC	chr1	16095962	16122631	NM_133832	+	Rdh10	98711	3110069K09Rik|4921506A21Rik|AI875664|AW549993|D1Ertd762e|m366Asp	retinol dehydrogenase 10 (all-trans)	-0.673251	-0.580483	0.0927675	-1.51461	-0.219298	-1.38347	-1.06159	0.321882	-2.08906	0.208871				LAD			0.0689117	0.0514632	0.00829482	0.0527708	0.761726	0.847179	0.980125	0.84944	6.83087	6.89979	6.95125	6.90808	6.95256					II
45	ILMN_1217723	CACAGATCCCTTCTGATTCTTTCAATTCTATTGCCAGGTAGTCGCTAGTG	chr1	16218890	16509383	NM_025303	-	Stau2	29819		staufen (RNA binding protein) homolog 2 (Drosophila)	0.00207614	-0.305788	-0.307864	-0.0646597	0.00336411	0.0673203	-0.392429	-0.459749	-0.88118	-0.450678	LAD	LAD	LAD	LAD	DR		-0.245457	-0.121263	-0.0523959	-0.175014	0.0247408	0.432356	0.786052	0.174931	9.01842	8.77296	8.6517	8.72056	8.59794								PI
46	ILMN_1223645	GGTGCACCAGGAACCTTATATGAAGGGGAAAAATTTCAACTTTTGTTTAA	chr1	16530868	16609419	NM_001271016	-	Ube2w	66799	6130401J04Rik	ubiquitin-conjugating enzyme E2W (putative)	-0.664357	-0.942851	-0.278493	-0.753563	-0.743614	-1.03304	-0.854765	0.178279	-1.27865	-0.926163	LAD				DR		0.0989012	0.0334688	-0.0594401	-0.120134	0.462614	0.87287	0.747082	0.410538	6.69063	6.78953	6.823	6.73009	6.66939								PI
47	ILMN_2995698	TATGGTTGCCCCCAGTGGCTGTCCCAGGTCTGTCTGCAAGCCTTCAAAGC	chr1	16632845	16646946	NM_026456	-	Tceb1	67923	2610043E24Rik|2610301I15Rik|AA407206|AI987979|AW049146	transcription elongation factor B (SIII), polypeptide 1	-1.12224	-1.08909	0.0331457	-0.964996	-0.926457	-1.4043	-1.33658	0.0677168	-0.955872	-0.749013							-0.746548	0.329737	0.532523	0.442047	3.21042e-06	0.0152189	0.000257691	0.00115348	8.97508	8.22853	8.55827	8.76106	8.67058	2		1		II
48	ILMN_1258891	CTTTGGAAACCTATGTAGTATTATGTAAAACAGTTTATCTCCATTATATT	chr1	16647632	16652359	NR_037998	+	D030040B21Rik	329101	D030040B21	RIKEN cDNA D030040B21 gene	-1.07759	-1.06906	0.0085365	-0.96309	-0.940343	-1.33289	-1.32667	0.00621848	-0.989387	-0.684395							-0.0915644	0.0820953	0.101736	0.105158	0.361786	0.520323	0.360245	0.345575	6.61826	6.5267	6.60879	6.62843	6.63186					II
49	ILMN_3153614	GTATGGCGGTACATCAGAACCGGAGCGGTGGCTCAGTGGTTAAGAGCACT	chr1	16655271	16668356	NM_027415	+	Tmem70	70397	1110020A09Rik|2210416J16Rik	transmembrane protein 70	-0.93776	-1.02241	-0.0846467	-0.928704	-0.84462	-1.44322	-1.32351	0.119713	-0.931728	-0.812096							0.647199	0.308915	0.123812	0.174526	0.000169395	0.0835754	0.553697	0.35226	8.18499	8.83218	9.1411	8.956	9.00671	1				II
50	ILMN_2743003	GCTCTTCTGTTTGAATTTCACCATCATTCACCGCCGTGATGTCAATTAGA	chr1	16678536	16699686	NM_001159711	+	Ly96	17087	ESOP-1|MD-2|MD2	lymphocyte antigen 96	-0.581744	-0.700316	-0.118572	-0.798338	-0.589999	-1.05065	-1.11299	-0.0623403	-0.656503	-1.18511							0.0323533	0.0198478	-0.120205	-0.195633	0.921816	0.95723	0.637798	0.366723	8.2178	8.25015	8.27	8.12995	8.05452					II
51	ILMN_1217728	CCATCATGATTGTCCTGGTCATGCTGTTGAATATTGGGTTGGCCATTCTT	chr1	16985020	17087970	NM_020604	-	Jph1	57339	ENSMUSG00000054314|JP-1|Jp1	junctophilin 1	1.14339	0.898432	-0.244958	0.718482	1.09223	1.30181	0.568243	-0.733567	1.15457	0.691076	LAD	LAD	LAD	LAD			-0.0465808	0.0195932	0.095528	0.0955386	0.772849	0.925297	0.494878	0.505622	6.65787	6.61129	6.63088	6.70682	6.70683							PP
52	ILMN_2900962	GGTACTGCCATTATATGCCTTTTGATTCTCAAGACTGGTGAACTGCTTGC	chr1	17135453	17154351	NM_010267	+	Gdap1	14545		ganglioside-induced differentiation-associated-protein 1	0.837209	0.339926	-0.497283	-0.13017	-0.373017	0.753857	0.37169	-0.382167	-0.384823	-0.156534	LAD	LAD					0.0142905	-0.123051	0.0670684	-0.00194218	0.925058	0.211113	0.539807	0.991092	6.73035	6.74464	6.62159	6.81171	6.7427							PP
53	ILMN_1260136	GTGTGATATGACACATAGGTAATAATATGATGTGGTCGTTAACAGGGGAA	chr1	17591981	17621020	NM_053191	+	Pi15	94227	P24TI|P25TI|PI-15|SugarCrisp	peptidase inhibitor 15	-0.10127	0.16794	0.26921	-0.782606	-0.272551	-0.417466	-0.0678817	0.349584	-1.03487	-0.693351		LAD		LAD		DR	0.137964	-0.0865765	-0.0762165	-0.0572183	0.341883	0.670288	0.712482	0.805897	6.66905	6.80701	6.72043	6.73079	6.74979						IP
54	ILMN_1230529	CTTTTAAGTCACTTTTGTTTTTCAAACCAGTCCAGTATTCAGTTCTGACC	chr1	17717497	17756288	NM_031402	+	Crispld1	83691	Cocoacrisp|Lcrisp1	cysteine-rich secretory protein LCCL domain containing 1	0.89403	0.914531	0.0205008	0.542977	0.461729	0.89671	0.607854	-0.288856	0.310653	0.318475	LAD	LAD	LAD	LAD			0.0299102	0.180732	0.0850316	0.104833	0.907108	0.310168	0.690463	0.603587	6.65839	6.6883	6.86903	6.77333	6.79313							PP
55	ILMN_2910714	GTGACGATTGTCCAAATAACTGCGAAGATGGACTGTGCACTAACCCCTGC	chr1	18105271	18127132	NM_030033	-	Crisp4	78081	9230112K08Rik	cysteine-rich secretory protein 4	0.82181	0.847162	0.0253515	0.405734	0.674161	0.740473	0.828421	0.0879483	0.475904	0.520351	LAD	LAD	LAD	LAD			-0.00758768	0.193035	0.0685324	0.0282674	0.974845	0.167691	0.703056	0.903527	6.57028	6.56269	6.75573	6.63123	6.59096							PP
56	ILMN_3160566	GCAAATGTAGACATGTATGCAGTAATGTTGAAATGAGAGTTGTTGCCTGC	chr1	18200133	18213645	NR_002879	-	Defb44-ps	654454	Defb44|Defb49|Defb49-ps|EG574082	defensin beta 44, pseudogene	1.16977	1.46046	0.29069	1.42405	1.44593	1.34975	1.43446	0.0847081	1.42586	1.20957	LAD	LAD	LAD	LAD			0.01336	0.28671	-0.00723505	-0.0438395	0.948092	0.0192683	0.974592	0.810791	6.57945	6.59281	6.87952	6.58557	6.54897							PP
57	ILMN_3162156	CTACTGTCACACTGAGCCCTGCTGTGTGGTGCGAGAATACAAAAGAATGG	chr1	18226553	18227524	NM_001039123	-	Defb18	654460	BD-18|EG654460|mBD-18	defensin beta 18	1.26866	1.63091	0.362249	1.51961	1.2826	1.21572	1.60685	0.391128	1.58126	1.20319	LAD	LAD	LAD	LAD			-0.0524091	0.0661439	0.189269	0.0324228	0.692347	0.639363	0.0586325	0.85219	6.62628	6.57387	6.64002	6.76314	6.6063							PP
58	ILMN_1229247	CCGTCTGTGATATTGATGAGTATGATTATGGATACTGTATCAGATGGAGG	chr1	18241058	18255219	NM_183124	-	Defb41	77673	9230102D03Rik|Bd-41|Defb16|Gm15386|OTTMUSG00000020946|OTTMUSG00000020948	defensin beta 41	1.25579	1.66935	0.41356	1.48542	1.1916	1.19892	1.92597	0.727047	1.65846	1.08485	LAD	LAD	LAD	LAD			-0.017413	0.0611294	0.0798566	0.103469	0.931924	0.71279	0.590655	0.453372	6.55841	6.541	6.60213	6.62086	6.64447							PP
59	ILMN_2895546	CCTGAGTATGGTAGCTTGGATTTGAGGAAAGAATGCAAAATGCGTAGAGG	chr1	18250604	18255219	NM_001040027	-	Gm15386	654464	BD-17|Defb17|OTTMUSG00000020946|OTTMUSG00000020948	predicted gene 15386	1.24599	1.67379	0.427792	1.47841	1.18621	1.19892	1.92597	0.727047	1.65846	1.08485	LAD	LAD	LAD	LAD			0.00989202	-0.0925806	0.0351216	0.0737905	0.961905	0.515852	0.8472	0.620041	6.75466	6.76455	6.67197	6.79967	6.83834							PP
60	ILMN_2657830	GGAAAAACACACTACTCACAAAAACGGTGGTGCGGCAGACTCTGGCCAAG	chr1	19093102	19156413	NM_153154	+	Tfap2d	226896	Tcfap2d	transcription factor AP-2, delta	0.654616	0.982186	0.32757	0.391448	0.764799	0.281344	0.930961	0.649617	-0.0174312	0.485331	LAD	LAD	LAD	LAD			0.0329266	-0.0965422	0.0236936	-0.0995208	0.836129	0.468915	0.898582	0.427149	6.61885	6.65178	6.55523	6.67547	6.55226							PP
61	ILMN_1245527	CCAGATGTTAGTCCACACCTATTCATCCATGGACCGGCACGATGGCGTCC	chr1	19198994	19228926	NM_009334	+	Tfap2b	21419	AI606113|AP-2(beta)|E130018K07Rik|Tcfap2b	transcription factor AP-2 beta	0.31185	1.04783	0.735985	0.476861	0.447678	0.243546	0.956981	0.713435	0.301758	0.250637	LAD	LAD	LAD	LAD			0.0696009	-0.0824164	-0.131743	-0.150937	0.519229	0.504947	0.183105	0.119606	6.6671	6.7367	6.65428	6.60495	6.58576							PP
62	ILMN_1223914	CTGCAGTGCTATAGAAATACCCAGGAGATATTTTACACCAACGTTTACCC	chr1	20047859	20608138	NM_153179	-	Pkhd1	241035	AI118496|AI182499|FPC|Tigm1	polycystic kidney and hepatic disease 1	0.820242	0.745312	-0.0749295	0.531007	0.447154	0.240231	0.587614	0.347383	0.41369	0.121851	LAD	LAD	LAD	LAD		DR	-0.0523389	0.0468387	0.084079	0.0110372	0.633879	0.718576	0.418615	0.950875	6.66445	6.61211	6.65895	6.69619	6.62315						IP
63	ILMN_1220595	GGTTCTCTCCTCTGAATGGGGTGAAAACCAAACTTAGTTTTATGTTTAAT	chr1	20720985	20724577	NM_010552	+	Il17a	16171	Ctla-8|Ctla8|IL-17|IL-17A|Il17	interleukin 17A	0.248236	0.127938	-0.120297	0.268335	0.670139	0.413952	0.228037	-0.185915	0.088612	0.750383	LAD	LAD		LAD			-0.038967	0.0979836	0.0728457	0.111567	0.804226	0.474204	0.609376	0.367736	6.73606	6.69709	6.79507	6.76994	6.80866							PP
64	ILMN_2741201	CAGGTTGGAGAAGATGCTCCTAAAAGTTGGCTGCACCTGTGTCAAGCCCA	chr1	20767229	20774351	NM_145856	-	Il17f	257630	C87042|IL-17F	interleukin 17F	-0.178785	-0.0866514	0.0921337	-0.120945	0.248323	-0.201802	-0.0717304	0.130072	-0.165993	0.592998				LAD			0.0445713	0.0534518	0.0463926	0.0466873	0.68386	0.652796	0.701964	0.706473	6.59338	6.63795	6.6914	6.68434	6.68464					II
65	ILMN_2851040	ACAGGAGTCAGCAGCCTACATTGCAGAAGAATACTCACGCCTGCGCAGCC	chr1	20793094	20810294	NM_008563	-	Mcm3	17215	AL033361|C80350|Mcmd|P1|p1.m	minichromosome maintenance deficient 3 (S. cerevisiae)	-0.313062	-0.19258	0.120481	-0.311091	-0.278281	-0.589495	-0.162199	0.427297	-0.620644	-1.08129							-2.60694	-0.00743189	0.699348	0.611399	2.5761e-11	0.9762	3.52498e-05	0.00010987	9.68337	7.07642	7.06899	7.77577	7.68782	2		1	1	II
66	ILMN_2624553	GTCACCCTGCAAAATCAGCATAATGTTTAAAAAGGTATAAGGGAGATAGT	chr1	20880702	20928837	NM_028829	+	Paqr8	74229	1700019B16Rik|3110001D06Rik	progestin and adipoQ receptor family member VIII	-0.655258	-0.280289	0.374968	-0.456555	-0.103758	-0.528082	-0.432494	0.0955878	-0.368931	0.45419				LAD			-0.0462736	-0.0423715	-0.0339241	-0.107955	0.746501	0.792811	0.842922	0.364937	6.70453	6.65826	6.61589	6.62433	6.5503					II
67	ILMN_1251924	GGACAGAGAGACGTTCTTTAAAATCTGTGAAACTCTTAATGTCCCGGTCG	chr1	20941706	20980922	NM_027974	+	Efhc1	71877	1700029F22Rik|mRib72-1|myoclonin1	EF-hand domain (C-terminal) containing 1	-0.954546	-0.353162	0.601384	-0.546219	-0.678895	-0.791848	-0.179467	0.612382	-0.745403	-0.532895							0.0162307	-0.0585508	-0.0545848	-0.0253643	0.933901	0.71246	0.732456	0.899692	6.66738	6.68361	6.62506	6.62902	6.65824					II
68	ILMN_2503393	CGGAGTGGTGAAGGCAGAGAACGGGACCTCCTCACGGACTAAGAAACTCA	chr1	20991477	21069306	NM_177409	-	Tram2	170829	C330003D03Rik	translocating chain-associating membrane protein 2	-1.17851	-0.937829	0.240685	-0.689796	-0.766182	-1.27706	-1.70882	-0.431757	-1.23753	-0.894753							0.0909033	-0.0712598	0.0514519	-0.077645	0.361572	0.586684	0.714635	0.533818	6.73493	6.82583	6.75457	6.87728	6.74818					II
69	ILMN_2471444	GTGAGATTTAAGAGGTCCAAGAAAGTAATGCCTGCTGGTCTAGTTGCAGG	chr1	21208711	21220248	NM_029398	+	Tmem14a	75712	5730496E24Rik|C85783|PTD011	transmembrane protein 14A	0.204459	-0.147456	-0.351915	0.000154935	0.748802	0.255868	-0.264948	-0.520816	0.114385	1.00127	LAD			LAD	DR		0.0757041	0.000577902	-0.0550186	-0.0719653	0.469062	0.99816	0.683346	0.566699	6.63972	6.71542	6.716	6.6604	6.64346								PI
70	ILMN_1241437	GCGTCTGTGTCAATTCAGGTAGACATGACTGACGAGGAACGGCCGGATGC	chr1	21230665	21255656	NM_001288617	+	Gsta3	14859	Gst2-3	glutathione S-transferase, alpha 3	0.16282	-0.169248	-0.332068	-0.0234297	0.380673	-0.012969	-0.314974	-0.302005	0.252256	0.958986	LAD		LAD	LAD			1.26974	0.197614	0.304575	0.479766	6.43078e-08	0.214474	0.0271772	0.0016065	6.79883	8.06857	8.26619	8.37315	8.54834	1				II
71	ILMN_1254228	GCAAAGCCAGTGTTCTCTCGGGTTTCCCTCTGCTACAGGACTTCAAGGTG	chr1	21275326	21288393	NR_002858	-	Gm4956	241041	EG241041	predicted gene 4956	0.323466	0.0379291	-0.285537	0.00905997	-0.0916635	0.386581	0.212597	-0.173984	0.177821	-0.455122	LAD	LAD					0.109043	0.00544017	-0.0234079	-0.12864	0.522106	0.984858	0.934114	0.492637	6.662	6.77104	6.77648	6.74763	6.6424							PP
72	ILMN_2612439	GTAACTTCTTGAAGATTAATCTGTTACTATTTGTTCTAATAAAGATACAG	chr1	21339757	21342280	NM_183322	+	Khdc1a	368204	AU014713|C88118|Ndg1	KH domain containing 1A	0.674493	0.444703	-0.229791	0.532559	0.204682	0.873481	0.435168	-0.438313	0.630751	0.204213	LAD	LAD	LAD	LAD			0.0887484	0.149898	0.0142915	-0.0656903	0.53452	0.310168	0.953565	0.722205	6.61214	6.70089	6.85078	6.71518	6.6352							PP
73	ILMN_1250515	GGATCCTTCAGAACACAGGAATGAGTGACCTCCGCAGGAAGGGATGGTGG	chr1	21358411	21359824	NM_001033904	+	Khdc1c	433278	Khdc1b	KH domain containing 1C	0.695664	0.505333	-0.190331	0.504628	0.215253	0.853215	0.542889	-0.310326	0.96806	0.625823	LAD	LAD	LAD	LAD			-0.0101248	-0.104157	-0.178211	-0.179586	0.968181	0.55922	0.204044	0.205051	6.69965	6.68952	6.58537	6.51131	6.50994							PP
74	ILMN_1244800	CTCCATATCCGGAGTCATCCTCTGACGGATCAAGACCTGCAGATTCATCT	chr1	21373636	21376465	NM_001113187	+	Khdc1b	98582	AU014713|AU015226|AU024076|AY238603|C85331|C86372|C88118|Khdc1|Khdc1c	KH domain containing 1B	0.679354	0.561541	-0.117813	0.506837	0.255762	0.6061	0.562885	-0.0432155	0.682304	0.532685	LAD	LAD	LAD	LAD			-0.00753644	-0.0151703	0.000676729	-0.0459702	0.964947	0.927309	0.998096	0.735668	6.61973	6.61219	6.59702	6.61287	6.56622							PP
75	ILMN_2798606	GTGCCGAAGAGACAGAAACAGATACTTTTGACGGCACCCCACCGCCTGCG	chr1	21388483	21952023	NM_023872	-	Kcnq5	226922	7730402H11|9230107O05Rik|AA589396|D1Mgi1	potassium voltage-gated channel, subfamily Q, member 5	1.00578	1.21079	0.205013	0.968829	1.09852	1.95708	1.20318	-0.753902	0.669806	0.856368	LAD	LAD	LAD	LAD			0.10725	-0.066766	-0.120406	-0.0192187	0.360019	0.683089	0.351696	0.930216	6.56373	6.67098	6.60422	6.55058	6.65176							PP
76	ILMN_3058780	AGGAGGCGACCTGCTAGCCCCAGGATTCAAATCCAGCATGCGTCTCCGGA	chr1	22278502	22812563	NM_053270	-	Rims1	116837	C030033M19Rik|RIM1|RIM1a|RIM1alpha|Rab3ip1|Rim|Serg1|mKIAA0340	regulating synaptic membrane exocytosis 1	1.5919	1.0129	-0.579005	0.371573	0.851348	2.32819	0.794317	-1.53387	0.675407	0.858042	LAD	LAD	LAD	LAD			-0.0709901	0.137976	-0.0403168	0.112001	0.603786	0.300762	0.82672	0.398786	6.69941	6.62842	6.76639	6.5881	6.74042							PP
77	ILMN_2681759	GGACCTGTGCTCAAGCCAGGATATCGTCCCAGGCTTGCTGGAGTTAGTAA	chr1	23107312	23109092	NM_025746	-	4933415F23Rik	66755		RIKEN cDNA 4933415F23 gene	0.533618	0.134435	-0.399183	0.686807	0.195769	0.650067	0.117917	-0.532151	1.05118	-0.087534	LAD	LAD	LAD				0.00777357	0.0914923	0.0672508	0.0234805	0.97588	0.618169	0.732166	0.926852	6.61132	6.6191	6.71059	6.68635	6.64258							PP
78	ILMN_1236107	GCCGGTTGTCATGCTGAGGTAGTGGCACAGCAAAATGCCACAAACCCCCA	chr1	23373262	23390014	NM_001081079	-	Ogfrl1	70155	2210417C17Rik	opioid growth factor receptor-like 1	0.366251	-0.0796249	-0.445876	0.237453	0.234215	0.301795	-0.0380153	-0.33981	0.0243795	-0.22807	LAD		LAD		DR		-1.2377	0.080798	0.351445	0.428422	1.39777e-06	0.779424	0.0571745	0.0217432	9.34914	8.11144	8.19224	8.46288	8.53986	2							PI
79	ILMN_2669708	CGATGGACGGCCGTTTCGACAGCTACCTGGATGCTACAAAATGTGTTGTC	chr1	23768764	23854697	NM_172124	+	B3gat2	280645	GlcAT-S|Glcats	beta-1,3-glucuronyltransferase 2 (glucuronosyltransferase S)	0.440795	0.0328793	-0.407916	0.0525209	0.162928	1.00613	0.532594	-0.473537	0.617272	0.241549	LAD	LAD	LAD	LAD	DR		0.0400004	0.137308	0.0210393	0.107857	0.812183	0.310197	0.919697	0.429914	6.52359	6.56359	6.7009	6.58463	6.67145								PI
80	ILMN_1222674	ATCTTGGGGTTCATATATCCAGAGTCAAGTCAGTCAACCTAGACCAATGG	chr1	23852465	23929128	NM_028534	-	Smap1	98366	1700056O10Rik|4921514B13Rik|4921525H11Rik|AI462175	small ArfGAP 1	-0.648581	-0.930559	-0.281978	-0.934341	0.15479	-0.970329	-1.05592	-0.0855886	-0.982108	-0.18131				LAD			0.896173	-0.568876	-0.565141	-0.452641	7.81615e-05	0.0135887	0.00746107	0.0286415	9.78512	10.6813	10.1124	10.1161	10.2286	1	2	2		II
81	ILMN_2679428	CGGAGCCTACACGATATGGAGACTGGGAACGGAAGGGACGCTGCATTGAC	chr1	24002777	24012479	NM_026503	-	1110058L19Rik	68002	1700001E18Rik|C6orf57|Sdhaf4	succinate dehydrogenase complex assembly factor 4	-0.799886	-0.548717	0.251169	-0.579499	-0.749099	-0.614606	-0.432113	0.182492	-0.487775	-0.795127							0.875123	0.352574	0.308538	0.20389	6.40419e-05	0.1063	0.125198	0.376076	9.64987	10.525	10.8776	10.8335	10.7289	1				II
82	ILMN_2790188	CCTTGTGCCCATGTGTATGTCTGATCTTTTATTATTGGCTTCCACGATCC	chr1	24017596	24107180	NM_026604	-	Fam135a	68187	4921533L14Rik|AI256732|AI835491	family with sequence similarity 135, member A	-0.647676	-0.652613	-0.00493758	-0.119791	-0.490468	-0.45082	-0.774495	-0.323675	0.462957	0.375949			LAD	LAD			-0.334092	-0.150918	0.186772	-0.283853	0.0389518	0.531283	0.373129	0.12991	9.28875	8.95466	8.80375	9.14144	8.67081					II
83	ILMN_2706693	TCATTGTGACCCCCTGAGACCCAGGAGAGAAACCTGTCATGAGCTGCCAA	chr1	24184448	24259577	NM_007740	+	Col9a1	12839	Col9a-1	collagen, type IX, alpha 1	0.379416	0.330078	-0.0493379	0.294384	-0.139342	0.248864	0.29774	0.048876	-0.657694	0.222081	LAD	LAD	LAD	LAD			-0.0331595	0.0943401	0.0559519	-0.0547593	0.83547	0.484318	0.713155	0.727125	6.67318	6.64002	6.73436	6.69598	6.58526							PP
84	ILMN_1220347	GCTCTTTTGAGATTGAAGTAGTACATTACTGCTGTTGACTGTCTTAGGAC	chr1	24264521	24594276	NM_007733	-	Col19a1	12823		collagen, type XIX, alpha 1	0.287916	0.967133	0.679217	1.04266	1.18362	1.08703	0.58785	-0.49918	0.23435	-0.0821206	LAD	LAD	LAD	LAD		DR	-0.0587318	-0.0130729	0.164252	-0.015573	0.785303	0.965204	0.329411	0.959733	6.72239	6.66366	6.65058	6.82791	6.64808						IP
85	ILMN_2725647	CTGACTTTGTTCTTGGGAACCAGAATAACTCGTAGAGAATACTCGTAGAA	chr1	24685382	24823146	NM_026719	+	Lmbrd1	68421	0910001K20Rik|AV347960	LMBR1 domain containing 1	-0.208776	-0.417258	-0.208482	-0.410516	-0.616409	-0.0695943	-0.188589	-0.118995	0.236257	-0.138834		LAD		LAD		DR	-0.0191991	0.032442	0.0926717	0.0650252	0.893576	0.813208	0.339418	0.566156	6.61367	6.59447	6.62692	6.68715	6.6595						IP
86	ILMN_1218245	CTCACCACCCCGTGTTGTAAGTACCCGTGGAATGGATTTGTAAGGTAATC	chr1	25124320	25886552	NM_175642	-	Bai3	210933	A830096D10Rik|Adgrb3	adhesion G protein-coupled receptor B3	1.04345	1.49101	0.447561	1.32473	1.4162	1.90752	1.62444	-0.283076	1.0368	1.07455	LAD	LAD	LAD	LAD			-0.0726178	0.184924	0.131673	0.0764115	0.679813	0.237704	0.407021	0.701575	6.68581	6.61319	6.79812	6.74487	6.6896							PP
87	ILMN_1244190	CCCCCCTTGAGGACTCGTTCATATTTTCAGCATAGCCCATGCCTGTGGTC	chr1	25333248	25334799	NM_001204913	-	Gm20172	100504323		predicted gene, 20172	1.33528	0.990085	-0.345198	1.16881	1.0694	1.40249	0.968019	-0.434474	1.18985	1.12552	LAD	LAD	LAD	LAD			-0.0157478	-0.027582	0.0323913	0.0327464	0.919336	0.852522	0.822696	0.826227	6.65924	6.6435	6.61591	6.67589	6.67624							PP
88	ILMN_3080840	TGAGCAACCAGGCATTGTCCTTAGAGCCTGTGACCCACATCAGAATACAG	chr1	26738645	26744305	NM_001033764	-	4931408C20Rik	210940		RIKEN cDNA 4931408C20 gene	0.924881	1.32326	0.398381	1.03976	0.327588	0.90296	1.25831	0.355346	0.634794	-0.090932	LAD	LAD	LAD				-0.11337	0.0503585	0.112746	0.0421726	0.242578	0.736729	0.313339	0.795018	6.6991	6.58573	6.63609	6.69848	6.6279							PP
89	ILMN_2973504	AGCAGTTTGCTCTTGTTGCCCAGGGAGCCTATGACCGGAGGTAGACCTAC	chr1	28832966	28837097	NM_001013750	-	Gm597	210962		predicted gene 597	0.583536	1.3123	0.728759	1.21684	0.819342	0.771269	1.2817	0.510429	1.28401	0.522389	LAD	LAD	LAD	LAD			-0.139794	0.17798	0.0665154	0.0633749	0.209652	0.178677	0.691567	0.715855	6.70189	6.5621	6.74008	6.62862	6.62548							PP
90	ILMN_2514967	AGTAGCTGCCAGATGATGCTAACACTCGAGACCCCACTCAAGAGCGATCA	chr1	30859186	30920101	NM_001081080	-	Phf3	213109	2310061N19Rik|mKIAA0244	PHD finger protein 3	-0.544394	-0.831481	-0.287087	-0.377947	-0.598877	-0.762995	-1.04011	-0.277112	-0.660681	-0.497507							-0.34797	0.16001	0.165453	0.147407	0.000988284	0.195021	0.135435	0.200709	8.76678	8.41881	8.57882	8.58426	8.56621					II
91	ILMN_1223414	CCGGCCCCATAGCCTAGCTGTAATCGCAATCCTGGGATCTGTTGTGTTAC	chr1	30997147	31006600	NM_011200	-	Ptp4a1	19243	AA415290|AU019864|C130021B01|Prl-1	protein tyrosine phosphatase 4a1	0.331217	-0.221227	-0.552444	-0.19272	0.101973	0.0306001	-0.200653	-0.231253	-0.805897	-0.21137							1.55748	0.208764	-0.427009	-0.366307	2.70515e-08	0.248138	0.00722828	0.0191306	8.89797	10.4554	10.6642	10.0284	10.0891	1				II
92	ILMN_1252133	GTTGCCGTATTGCTGTCCATTGTGTTGCACGCCTTGGCAGAGCTCCAGTA	chr1	30998436	31006555	NR_002688	-	Gm13363	433406	OTTMUSG00000011595	predicted gene 13363	0.334676	-0.220184	-0.554859	-0.187262	0.0988621	0.0259206	-0.20417	-0.230091	-0.808218	-0.216088							-0.122261	-0.275819	-0.932122	-0.848522	0.76952	0.461545	0.00275652	0.0055426	9.23382	9.11156	8.83574	8.17944	8.26304			2	2	II
93	ILMN_2644906	GGATGGGACTCTGCCCTGTAGAGATATGATGAGTAGCTAGTTTATCAGAA	chr1	31233279	31261570	NM_153601	+	Lgsn	266744	Gluld1|Lgs|lengsin	lengsin, lens protein with glutamine synthetase domain	0.390343	0.474075	0.0837325	0.803434	0.713359	0.263717	0.289834	0.0261177	0.663071	0.0492651	LAD	LAD	LAD	LAD			-0.0951564	0.0861583	0.0600366	0.11146	0.303768	0.466146	0.633654	0.275598	6.67908	6.58392	6.67008	6.64396	6.69538							PP
94	ILMN_2645001	CATTGATTTTAACATGATTTAGGATGTTTTCAATCTAGGGCTTCAATATT	chr1	31279683	31281132	NM_029062	+	Pih1d3	74708	4930521A18Rik	PIH1 domain containing 3	0.706512	0.697011	-0.00950011	0.941113	1.02027	0.471662	0.708654	0.236992	0.853687	1.3107	LAD	LAD	LAD	LAD			0.00387224	0.00667781	0.0321016	-0.0623563	0.986017	0.97552	0.862923	0.695033	6.63125	6.63513	6.6418	6.66723	6.57277							PP
95	ILMN_1242181	CCCTGGTTCTGGAGCGTTTGGTGGTGGATGGTGGATTCATCTTTTGATTC	chr1	31321691	31324906	NR_015347	+	Gm4850	226957	EG226957	THO complex 4 pseudogene	1.00635	0.728497	-0.277852	0.796466	0.955474	1.22986	0.785964	-0.443893	1.09718	0.84366	LAD	LAD	LAD	LAD			-0.0394122	-0.0473116	-0.0225326	-0.0825903	0.789061	0.759929	0.901432	0.5278	6.74567	6.70626	6.65895	6.68372	6.62367							PP
96	ILMN_2647179	ATTGCTCCCACTATTTCTTGTATTCCCTTATACTGTTAATGTGACGTGGA	chr1	32229650	32714583	NM_133235	+	Khdrbs2	170771	6330586C16Rik|Slim1|Slm1	KH domain containing, RNA binding, signal transduction associated 2	0.783944	1.05021	0.266266	1.24471	0.854605	1.29057	1.40043	0.109867	1.02776	1.62356	LAD	LAD	LAD	LAD			-0.0124739	0.0414425	-0.0309987	0.039793	0.957814	0.837522	0.888099	0.852129	6.79482	6.78234	6.82378	6.75134	6.82213							PP
97	ILMN_2982965	CTCCCTAGACTCCTCCCTGGAAATGGACCTGGAGGGGCTGGAAGAGTACT	chr1	33510652	33726639	NM_008922	-	Prim2	19076	AI323589	DNA primase, p58 subunit	-0.761108	-0.123681	0.637427	-0.234876	-0.22258	-1.07717	-0.604108	0.473061	-0.917328	-0.775283		LAD	LAD	LAD		DR	-1.88103	0.149189	0.652736	0.462168	2.03367e-10	0.257596	2.70061e-05	0.000449157	9.32496	7.44393	7.59312	8.09666	7.9061	2		1			IP
98	ILMN_2687881	GTGTGTGGTCTGTCTCTTTAAAACAGTGTCTGGTGATGGCTGCCGTTTCC	chr1	33776740	33799409	NM_008999	+	Rab23	19335	AW545388|opb|opb2	RAB23, member RAS oncogene family	-1.28626	-0.930661	0.3556	-0.967512	-0.864296	-1.2178	-0.733024	0.48478	-0.816947	-0.307664							-0.744647	0.0452274	0.100572	0.140458	1.13026e-06	0.79216	0.443461	0.235699	7.94791	7.20327	7.24849	7.30384	7.34372	2				II
99	ILMN_1234419	CTCTATGCATATGCATCTCATACCATGAATTTTTAGGTGTGCGTGGAAGC	chr1	33802328	33814595	NM_145392	-	Bag2	213539	2610042A13Rik|BC016230	BCL2-associated athanogene 2	-1.26065	-1.14104	0.119613	-0.98439	-0.954345	-1.40716	-1.22749	0.179668	-1.12606	-1.59723							-0.174148	-0.464044	-0.679866	-0.608341	0.235351	0.00731635	0.000210353	0.000544113	8.00802	7.83387	7.36982	7.154	7.22553			2	2	II
100	ILMN_2508639	TTGGGTTACAGCCGTTTTCTAGGAGGAAAGGTGTGTAAAGTTCTCTTTCC	chr1	33818597	33871272	NM_133817	-	Zfp451	98403	4930515K21Rik|4933435G09Rik|AI596398|COASTER|Kiaa0576-hp|Znf451|mKIAA1702	zinc finger protein 451	-1.11671	-1.32172	-0.205012	-0.923386	-1.20839	-0.880333	-1.24748	-0.367151	-0.728643	-0.979422							-0.17577	-0.129575	-0.186633	-0.300155	0.0536208	0.283953	0.0674771	0.00499763	8.44664	8.27087	8.14129	8.08423	7.97071					II
101	ILMN_2764344	AGCTTGGGAAGGAGGATTTTAAAGTGCAGTGCAGGGGACCCAGGGACTAC	chr1	33908896	33964466	NM_177235	-	Bend6	320705	B230209C24Rik	BEN domain containing 6	-0.918264	-0.555558	0.362706	-0.310855	-0.637591	-0.980018	-0.538835	0.441183	-0.515236	-1.22852							-0.383046	0.0710088	0.192791	0.0235347	0.00205656	0.71313	0.153944	0.925892	7.26561	6.88256	6.95357	7.07536	6.9061					II
102	ILMN_2721385	CTCATGACACCTTTTATGGAGATTCTGAACAGCTGACAAACCAAGCAGGG	chr1	33965069	34365507	NM_001276764	+	Dst	13518	2310001O04Rik|A830042E19Rik|AW554249|BP230|BPAG1-n|Bpag|Bpag1|Macf2|ah|athetoid|dt|mKIAA0728|nmf203|nmf339	dystonin	-1.43541	-1.16022	0.275193	-0.715895	-0.946686	-1.02698	-0.544337	0.482648	-0.537631	-1.24144				LAD			-0.135839	-0.613789	-1.05899	-0.931524	0.506382	0.00377307	2.49043e-05	7.4608e-05	9.45397	9.31813	8.70434	8.25914	8.38661		2	2	2	II
103	ILMN_2672035	AGGCTCTGCGAGAGGAGTTGGACTCCAAGTGCCTACAGCTGCTCAGTGAC	chr1	34493514	34496517	NM_027159	-	Ccdc115	69668	2310061I09Rik|Ccp1	coiled-coil domain containing 115	-0.450386	-0.409697	0.0406884	-0.201854	-0.689722	-0.625767	-0.551465	0.0743017	-0.160251	-1.02098							-0.175603	-0.1006	-0.0463118	0.114404	0.350871	0.70801	0.887291	0.658811	7.70405	7.52844	7.42784	7.48213	7.64285					II
104	ILMN_1227519	GGGCCCTGTGAACACTTTTTTCCTGTGGTTTAGGGTCAGTCTTTGTCACC	chr1	34496673	34502592	NM_178601	+	Imp4	27993	AA409888|AV031295|D1Wsu40e	IMP4, U3 small nucleolar ribonucleoprotein, homolog (yeast)	-0.451243	-0.394344	0.0568991	-0.212446	-0.692744	-0.542357	-0.586357	-0.0440004	0.00610476	-0.902794							-0.830903	0.423082	0.270615	0.183182	4.01266e-06	0.00751411	0.0504588	0.220999	10.9334	10.1025	10.5256	10.3731	10.2857	2				II
105	ILMN_2821460	CCGGGCCTGATGCCTACGAAGAAGTAACAGATGGAGCACAGACTGGAGGG	chr1	34516590	34530624	NM_011206	+	Ptpn18	19253	FLP1|HSCF|PTP-HSCF|PTP-K1|Ptpk1	protein tyrosine phosphatase, non-receptor type 18	-0.514984	-0.369959	0.145025	-0.254863	-0.616078	-0.693182	-0.364162	0.32902	-0.516911	-1.11475							-0.126158	-0.00280334	-0.0624421	0.113021	0.403788	0.992088	0.778718	0.543125	6.79762	6.67146	6.66866	6.60902	6.78448					II
106	ILMN_2770137	CCCTCCTCCTGCAATCGATTTGGCTCAGGATTCTGTGATTTGTCTACTGG	chr1	34555274	34559907	NM_009355	+	Prss39	21755	Tesp1	protease, serine 39	-0.387613	-0.232751	0.154862	-0.310018	-0.0796479	-0.475656	-0.250869	0.224787	-0.385374	-0.24391				LAD			0.00128024	0.136952	0.106914	0.0473227	0.995728	0.271969	0.383963	0.77886	6.62366	6.62494	6.76189	6.73185	6.67226					II
107	ILMN_2677580	CAGATTCACTGGAATATGCTGGATTCTCATGCTGTACAATAAAGAGGCTT	chr1	34592492	34601156	NM_007685	+	Cfc1	12627	AV265756|b2b970Clo|cryptic	cripto, FRL-1, cryptic family 1	-0.00996489	-0.126737	-0.116772	0.100052	0.414799	-0.161568	-0.242341	-0.080773	-0.0983491	0.720621				LAD			0.0681028	0.00922416	-0.0541117	0.0348689	0.601248	0.965698	0.732831	0.850633	6.59759	6.66569	6.67492	6.61158	6.70056					II
108	ILMN_2771861	CCGAGGGCGACAATAAAAACCAAGGTGCTGTTATCAAGCCGACGGTGTGC	chr1	34609176	34617788	NM_009356	-	Prss40	21756	Tesp2	protease, serine 40	0.144505	-0.0527453	-0.19725	0.302613	0.440183	0.341691	0.100757	-0.240934	0.389632	0.531149	LAD	LAD	LAD	LAD			-0.00359307	-0.00824808	0.00256541	-0.0510231	0.987484	0.969622	0.992078	0.764093	6.57146	6.56787	6.55962	6.57043	6.51684							PP
109	ILMN_2698061	ACACAAGTAGTGAGTGCAGGTAGGGGGTTCAGATCCCTTCCAAACCCTAC	chr1	34636537	34647789	NM_213727	+	Amer3	211383	9430069J07Rik|Fam123c	APC membrane recruitment 3	0.25333	0.0786717	-0.174658	0.45184	0.409135	0.436286	0.0910937	-0.345192	0.625041	0.165238	LAD	LAD	LAD				-0.109905	0.00980303	0.0240693	0.108365	0.317325	0.964273	0.902113	0.401855	6.75519	6.64528	6.65508	6.66935	6.75365							PP
110	ILMN_1220435	CGAGCTGGATAAGCACTTCGCCTCAGACAATGCAGAAGGAGCTGCGGGCC	chr1	34690379	34693055	NR_033627	-	AA619741	241051		PHD finger protein 19 pseudogene	0.487336	0.103788	-0.383548	0.345824	0.472721	0.202409	0.0584734	-0.143936	0.0841439	0.462934	LAD	LAD	LAD	LAD			0.020267	-0.0124659	-0.116024	0.00342523	0.93914	0.965891	0.528188	0.990682	6.6633	6.68357	6.6711	6.56754	6.68699							PP
111	ILMN_2760548	GAGCCTACAGGACTCAGAAGCATGGAGTCACTCTTGCGCTGCATCTTCTC	chr1	34858566	34869599	NM_183019	+	Arhgef4	226970	9330140K16Rik|Asef|ENSMUSG00000070955	Rho guanine nucleotide exchange factor (GEF) 4	-0.549356	-0.89932	-0.349964	-0.923735	0.127898	-0.699131	-0.918924	-0.219793	-0.938101	-0.140313							0.211521	-0.078407	0.349597	0.105224	0.00797084	0.489931	0.000517049	0.279064	7.03223	7.24375	7.16534	7.59335	7.34897					II
112	ILMN_2749354	GAGGGCAGTGGGTACGTCTGGTGCAGACCGTGGGCAGTGTATAGAGCAGT	chr1	34870062	34899895	NM_001160236	-	Fam168b	214469	mKIAA4042	family with sequence similarity 168, member B	-0.798753	-0.981987	-0.183234	-1.063	-0.0355192	-1.21393	-1.29081	-0.0768774	-1.47377	0.0549952				LAD			-0.815111	0.144883	0.298637	0.281479	5.12125e-08	0.13508	0.00158971	0.00254596	9.89454	9.07943	9.22431	9.37806	9.3609	2				II
113	ILMN_2731769	CCCTTTCGATGGCTTTTGCGGCGTCACTTGTACCTCAGTGAGTCCTGCGA	chr1	34906803	34928402	NM_175421	+	Plekhb2	226971	2310009M15Rik|AU018239|Evt2|Phdc|evt-2	pleckstrin homology domain containing, family B (evectins) member 2	-0.582675	-0.629011	-0.0463355	-0.814957	-0.0843081	-1.19508	-1.26487	-0.0697908	-1.45021	0.0506501				LAD			0.410443	0.129302	0.281045	0.321506	0.000104687	0.2583	0.00543124	0.00227727	7.98356	8.394	8.5233	8.67505	8.71551					II
114	ILMN_3158500	TCCAAGAGTGGGAGGCAGGGACCACAGAACTGTCCAGCCAACACGTCTGA	chr1	36125244	36163291	NM_015818	+	Hs6st1	50785	6Ost1	heparan sulfate 6-O-sulfotransferase 1	-1.24997	-0.937118	0.312855	-0.789395	-0.988766	-1.37611	-1.02364	0.352476	-0.865128	-0.989884							0.575449	0.281895	0.179429	-0.0836954	0.000541524	0.126606	0.340592	0.739947	8.95775	9.5332	9.81509	9.71263	9.4495	1				II
115	ILMN_2417316	GTCTTCAGGGTTGGCTCAGTGCAGTTGCTAAGCAAATCAGTCTTCAGGAG	chr1	36196872	36301147	NM_198899	-	Uggt1	320011	0910001L17Rik|A930007H10Rik|AA589501|AI414429|AI448372|C820010P03Rik|GT|UGT1|Ugcgl1	UDP-glucose glycoprotein glucosyltransferase 1	-0.771668	-0.791485	-0.0198173	-0.187729	-0.116459	-1.28974	-1.05806	0.231679	-0.591148	-0.263214			LAD	LAD			-0.308611	-0.255399	0.245579	0.286622	0.00254644	0.0318118	0.0233508	0.00993614	10.22	9.91141	9.65601	10.157	10.198					II
116	ILMN_2769971	ACCTGTGGCCAGAGGAGGTCAGAGAACCTCCAACCAGTGAGTCCTGGAAG	chr1	36321446	36330270	NM_153408	-	Neurl3	214854	2010300P06Rik|Lincr	neuralized E3 ubiquitin protein ligase 3	-1.09661	-0.892627	0.203988	-0.570565	-0.329777	-1.0538	-0.790615	0.263184	-0.828755	-0.321506							-0.0416418	0.0453942	0.107353	0.00216174	0.812543	0.810479	0.451864	0.993022	6.64075	6.5991	6.6445	6.70646	6.60127					II
117	ILMN_2718453	GCTGGGAATTTTCCTTTGAAGACCTTGCGAATGGCTACAGGAGGTGATGG	chr1	36364577	36380874	NM_001172206	+	Arid5a	214855	D430024K22Rik|Mrf1	AT rich interactive domain 5A (MRF1-like)	-1.04311	-1.03214	0.0109733	-0.868462	-0.430507	-1.03031	-0.916538	0.113769	-0.698387	-0.320667							0.0064896	0.106051	0.0223148	0.0109059	0.969886	0.329805	0.889873	0.952474	6.68348	6.68997	6.79602	6.71228	6.70087					II
118	ILMN_2815545	GGAGGTGACTGGAGTCTGTAGACCATGTTCCTCGGGTCCCATCTCAAACC	chr1	36392574	36426026	NM_172652	-	Kansl3	226976	4632411B12Rik|4932435K23|AI431067|AI647574|C85723|Kiaa1310|mKIAA1310	KAT8 regulatory NSL complex subunit 3	-1.02771	-1.15907	-0.131356	-0.997986	-0.76692	-1.02147	-1.33797	-0.316497	-1.07414	-1.10917							0.0611113	-0.101755	0.0108088	-0.15419	0.812543	0.684434	0.975473	0.475218	9.62249	9.6836	9.58185	9.69441	9.52941					II
119	ILMN_1220769	AGCAGCTTTCTTCTTACTCCCTGGACTTGGACATGGCCCCAAGATGCTTG	chr1	36480030	36502084	NM_001013374	-	Lman2l	214895	A630028F14Rik|VIP36-like|VIPL	lectin, mannose-binding 2-like	-0.932569	-1.06611	-0.133542	-1.04191	-0.869055	-0.933377	-1.08539	-0.152013	-1.31819	-1.01715							1.45133	0.344055	-0.111215	0.129995	2.28057e-09	0.00707985	0.394877	0.300489	7.96624	9.41756	9.76162	9.30635	9.54756	1				II
120	ILMN_3003069	TCGTTGCTGCACAGAGCCTCCGAAGAGGAAACCATCTGACAGGAGGGCCC	chr1	36528441	36565621	NM_033570	+	Cnnm4	94220	5430430O18Rik|Acdp4	cyclin M4	-1.15445	-1.23527	-0.0808107	-0.94493	-0.989941	-1.11616	-1.24979	-0.13363	-0.865885	-0.925899							-0.0514501	-0.0335574	-0.0309145	0.0234464	0.737057	0.857722	0.872909	0.912048	6.71115	6.6597	6.62614	6.62879	6.68315					II
121	ILMN_1216036	CCTTGGTCTCGTCCATGAGCCTGTTCGTGTTTTCAGCTTGGCAACTGGTC	chr1	36568720	36585082	NM_001039551	+	Cnnm3	94218	Acdp3|Clp3|mACDP3	cyclin M3	-1.46363	-1.43728	0.0263503	-1.06383	-1.21247	-1.18238	-1.21448	-0.0321056	-0.768976	-0.988588							0.196506	0.0670524	0.0147718	0.0227549	0.0115203	0.564133	0.926516	0.884883	6.78635	6.98285	7.04991	6.99763	7.00561					II
122	ILMN_2741117	CCCAGCTGTTTCCAGTTTCACTGGTGTAAACCTGTACTGCGGGCAGGGCC	chr1	36587378	36592574	NM_153502	-	Ankrd23	78321	1110058D09Rik|2310041C05Rik|AI853437|Darp|MARP3	ankyrin repeat domain 23	-1.55949	-1.50661	0.052877	-1.21016	-1.30301	-1.69295	-1.53196	0.16099	-1.39105	-1.43595							0.25183	0.109161	-0.0896899	-0.148257	0.00484018	0.355031	0.44077	0.139452	6.96521	7.21704	7.3262	7.12735	7.06878					II
123	ILMN_1253761	GCTAGTCGGGCTGCACACCTGTCTTTGACTTTCCTATTTATGCCCATTCG	chr1	36595017	36604046	NM_026241	-	Ankrd39	109346	9130416N05Rik|C030004B10Rik	ankyrin repeat domain 39	-1.62201	-1.53714	0.0848715	-1.31641	-1.38287	-1.94411	-1.71605	0.228068	-1.63706	-1.66147							0.384678	0.0575461	-0.0446363	-0.0496924	0.000749255	0.739807	0.811188	0.788809	7.53753	7.92221	7.97976	7.87757	7.87252					II
124	ILMN_1242146	TGTTGTACCCCTTTTGGGGGAGTGCGGGACTCGGGGGTGGGCCTAGCCCT	chr1	36605484	36615226	NM_001126047	-	Sema4c	20353	AI426163|M-Sema F|Semacl1|Semaf|Semai|sema I	sema domain, immunoglobulin domain (Ig), transmembrane domain (TM) and short cytoplasmic domain, (semaphorin) 4C	-1.60758	-1.51324	0.0943479	-1.35844	-1.36526	-1.99996	-1.85291	0.147046	-1.66125	-1.67131							0.00290193	0.124768	0.0408117	0.0373542	0.991506	0.41239	0.841077	0.861361	6.68574	6.68864	6.81341	6.72945	6.726					II
125	ILMN_2684160	TGCCGCGCAGGCCTGGATGTAGGGTTGTGCCTGCTGCCCAAGACTGACCT	chr1	36656818	36740028	NM_201365	-	Fam178b	381337	1700024G10Rik|Gm990	family with sequence similarity 178, member B	-0.97628	-0.805374	0.170905	-1.3049	-0.704731	-0.878525	-1.21295	-0.334422	-1.30212	-0.703349							0.205826	0.136821	-0.00382765	0.013397	0.0808502	0.401189	0.990135	0.960684	6.62928	6.8351	6.97193	6.83128	6.8485					II
126	ILMN_1241962	CCTCCAAAGGCAGCTTCAGGCACCAAGGAAGACCCTAATCTAGTCCCGTC	chr1	36748331	36750233	NM_009942	+	Cox5b	12859		cytochrome c oxidase subunit Vb	-0.823041	-0.955447	-0.132406	-0.823299	-0.825792	-0.906555	-1.27455	-0.367995	-1.26821	-0.724024							1.34518	-0.450436	-0.455796	-0.546915	5.56825e-07	0.025341	0.0135506	0.00452338	12.6384	13.9836	13.5331	13.5278	13.4367	1			2	II
127	ILMN_3161327	TCAGGGTGGTGAGGCACAGTGGTGTTTGATGCTGCCTCCTCTTTCTGGCC	chr1	36756046	36766770	NM_146107	-	Actr1b	226977	2310066K23Rik|AA960180|AI851923|Arp1b	ARP1 actin-related protein 1B, centractin beta	-0.778803	-0.960762	-0.18196	-0.668952	-0.854216	-0.888895	-1.21338	-0.324483	-0.344218	-1.02983							-0.550113	0.229865	0.292851	0.260352	3.90833e-06	0.0228608	0.00267363	0.0062674	9.31993	8.76981	8.99968	9.06266	9.03017	2				II
128	ILMN_2602314	CAACAACCCTGGGACTGTGGTTTGAGCCCAGAGCTGGTATCCTGAAGCCC	chr1	36771382	36814805	NR_040290	+	4933424G06Rik	71166	1700104I15Rik	RIKEN cDNA 4933424G06 gene	-0.758282	-0.853034	-0.0947514	-0.425342	-0.889356	-0.891407	-1.22128	-0.329874	-0.360976	-1.02636			LAD				0.00760382	0.0366072	0.0147622	-0.0268009	0.969425	0.828125	0.941199	0.88715	6.61339	6.621	6.6576	6.63576	6.59419					II
129	ILMN_2513870	CCCTCTGTCCAGGATGACCTGTGTTCAGGAGCCCTATCGACTGTCCCATG	chr1	36821359	36839665	NM_001289766	+	Zap70	22637	Srk|ZAP-70|mrtle|mur	zeta-chain (TCR) associated protein kinase	-0.697455	-0.672548	0.0249071	-0.444932	-0.634508	-0.620821	-0.505218	0.115603	-0.350398	-0.842426							-0.0782314	0.00678861	0.131082	0.00778376	0.553594	0.976107	0.291942	0.974772	6.7255	6.64726	6.65405	6.77835	6.65505					II
130	ILMN_2641124	AGCGGCTTGTGGTCCACCACTCCATTCAGCAGCTCCATCTGGTCCAGCAA	chr1	36849033	36996372	NM_018872	-	Tmem131	56030	2610524E03Rik|CC28|D1Bwg0491e|Neg|RW1|YR-23|mKIAA0257	transmembrane protein 131	-0.958581	-1.04652	-0.087937	-0.881936	-1.01216	-1.27354	-0.987797	0.285742	-1.20913	-0.858199							0.258743	0.266849	0.12029	0.47035	0.0270933	0.0633187	0.448093	0.00127085	8.0725	8.33124	8.59809	8.45153	8.80159					II
131	ILMN_1214994	GCCCCTTATCCTAGCTATGTTATAAATGGATGTCTTACGGGGCTGGTGAG	chr1	37276049	37320229	NM_009918	+	Cnga3	12790	CNG3	cyclic nucleotide gated channel alpha 3	-0.396103	-0.404167	-0.00806437	-0.518891	-0.0288281	-0.327263	-0.399995	-0.0727325	-0.628437	-0.421176				LAD			0.039367	-0.0534799	-0.0228617	0.139883	0.792659	0.726259	0.901162	0.200951	6.65732	6.69669	6.64321	6.67382	6.83657					II
132	ILMN_1219696	GGCTCTTTCTGAGCATAGCGTACCTGGTGACCAAATTGCGTTGCAAATAG	chr1	37356737	37467580	NM_030266	+	Inpp4a	269180	107kDa|9630012D15|D130048C09Rik|R74740	inositol polyphosphate-4-phosphatase, type I	-0.868602	-1.01286	-0.144262	-0.742267	-1.22265	-0.577311	-0.56117	0.0161405	-0.299864	-0.151917							-0.114754	0.126244	0.164804	0.108632	0.234743	0.286488	0.102512	0.344226	6.75724	6.64249	6.76873	6.80729	6.75112					II
133	ILMN_2650106	TCCTCTGCCCGTTAATAGTTGACTCTGGTTGAATTTTTGGTCATCACATC	chr1	37473929	37486948	NM_198006	-	Coa5	76178	1700001A24Rik|6330578E17Rik|Pet191	cytochrome C oxidase assembly factor 5	-0.733025	-0.725204	0.00782063	-0.329317	-0.392564	-0.84318	-0.867354	-0.0241738	-0.176693	-0.149811							0.734009	-0.187235	-0.425188	-0.635448	9.86984e-05	0.381077	0.014719	0.00106852	10.798	11.532	11.3448	11.1068	10.8966	1			2	II
134	ILMN_2457194	ATACATTTATTGGATATTTAGTTGGAAATACCTTATGGTTGATTGCTGTT	chr1	37487016	37495969	NM_026123	+	Unc50	67387	1110002A21Rik|GMH1|UNCL|URP	unc-50 homolog (C. elegans)	-0.666581	-0.623892	0.0426885	-0.231789	-0.135833	-0.896648	-0.92334	-0.0266924	-0.15771	-0.237141							-0.0500203	0.0884643	0.0566519	0.0781508	0.706347	0.492594	0.690904	0.547984	6.64978	6.59976	6.68822	6.65641	6.67791					II
135	ILMN_2485340	CAGCCCAAGGAACCCCTTTGCTAGGTTGCACCAGGTTCTTTTCTCTGCAC	chr1	37496184	37593104	NM_173870	-	Mgat4a	269181	9530018I07Rik|GnT-IVa|glcNAc-T-IVa	mannoside acetylglucosaminyltransferase 4, isoenzyme A	-0.205918	-0.405686	-0.199768	-0.726093	0.166904	0.357267	-0.190831	-0.548098	-0.743306	-0.510297	LAD			LAD	DR		0.345165	-0.0387427	-0.0962175	-0.188999	0.000326271	0.792696	0.372727	0.0435489	6.75385	7.09901	7.06027	7.00279	6.91001								PI
136	ILMN_1245276	GCAGGGATTCCCTTTACAAGAGCAGCTACCCACTTAACAATCCAGTTTCC	chr1	37668520	37776656	NM_028096	-	2010300C02Rik	72097		RIKEN cDNA 2010300C02 gene	-0.139893	-0.252435	-0.112542	0.0184252	-0.292728	0.486331	-0.142258	-0.628589	0.284063	-0.37862	LAD		LAD		DR		-0.0343431	0.0117447	0.0423053	0.0697506	0.847932	0.95902	0.821474	0.670162	6.65046	6.61612	6.62787	6.65843	6.68587								PI
137	ILMN_2441548	GCCCAGGCACCATGCGTTTTTACAGTTGTGTTTGCTCTTACTGTTGTGAG	chr1	37811620	37921924	NM_207228	-	Tsga10	211484	4933432N21Rik|AI843383|Gm217|Mtsga10	testis specific 10	0.0608005	-0.0446997	-0.1055	-0.0473552	0.204515	-0.936409	-1.1207	-0.184289	-0.874873	-0.528788	LAD	LAD	LAD	LAD	DR		-0.0770074	0.170522	0.0951879	0.0780315	0.404617	0.0737213	0.332969	0.47013	6.69306	6.61605	6.78657	6.71124	6.69408								PI
138	ILMN_2993944	GCCAATGACTGGGCAGAGGAGATAGGAAGGCTGAGCTACTGATGGCGGTG	chr1	37929050	37933143	NM_001037918	+	Lipt1	623661	EG623661	lipoyltransferase 1	-0.78572	-0.970098	-0.184378	-0.70019	-0.44071	-0.948333	-1.1799	-0.231564	-0.918153	-0.512137							-0.241319	-0.155626	-0.152704	-0.085637	0.0316946	0.30047	0.267778	0.621566	7.11288	6.87156	6.71593	6.71886	6.78592					II
139	ILMN_1217646	GCCTGGAAGAAATAAAGCAGTCCCTCGGGAGTCACGGAGTGGTGCTGGAA	chr1	37935734	37947256	NM_026913	-	Mitd1	69028	1500032H18Rik	MIT, microtubule interacting and transport, domain containing 1	-0.803595	-0.973378	-0.169782	-0.717653	-0.382552	-0.995154	-1.45698	-0.461828	-1.1335	-0.331853							-0.492235	0.321056	0.912411	0.780384	0.000231257	0.0229394	5.00496e-06	1.92663e-05	9.29897	8.80673	9.12779	9.71915	9.58712			1	1	II
140	ILMN_1260262	GGTGGGGACCCCCAGAACCCTCACAAACTGCACATTGTCACAAGAATAAG	chr1	37947397	37955178	NM_027098	+	Mrpl30	107734	2310001L22Rik|MRP-L28|Rpml28	mitochondrial ribosomal protein L30	-0.79737	-0.936269	-0.138898	-0.62953	-0.257545	-0.996857	-1.49121	-0.494352	-1.12984	-0.298578							0.431607	0.159284	0.155704	-0.173593	0.0162323	0.553338	0.544114	0.491465	10.7113	11.1429	11.3022	11.2986	10.9693					II
141	ILMN_2527040	GGAATACAGCTCAGCAGCTGAAAGGTGGTCTGACTGCTTTTAAGTCGGGG	chr1	37962767	37973338	NM_001033427	-	Lyg2	332427	Gm776	lysozyme G-like 2	-0.73718	-0.897738	-0.160558	-0.431258	-0.0954523	-0.665118	-0.693444	-0.0283262	-0.593657	0.0316489							-0.0197974	0.0717773	-0.0651537	0.0899302	0.898828	0.560981	0.590536	0.411344	6.6311	6.6113	6.68308	6.54615	6.70123					II
142	ILMN_2674398	CTGACCCACTGATATGTCAAGCTGGTGAAGCCTGCAGTCGCACATCTGAG	chr1	38003582	38014604	NM_027111	-	Lyg1	69541	2300002O18Rik	lysozyme G-like 1	-0.790854	-0.784796	0.00605895	-0.011428	-0.143272	-0.579644	-0.641428	-0.0617842	0.626887	0.0126667			LAD	LAD			-0.0288697	-0.0920782	-0.0578366	-0.117487	0.82188	0.380768	0.612874	0.194352	6.77369	6.74483	6.65275	6.68699	6.62734					II
143	ILMN_1255365	GAGACTCCCCTTGCCCTTCTTTCTTTGACCTTCTGGCCTACCCTTGTATT	chr1	38040711	38054053	NM_172054	-	Txndc9	98258	AI098020|APACD	thioredoxin domain containing 9	-0.97336	-1.05649	-0.0831317	-0.1893	-0.418299	-1.41932	-1.36925	0.0500642	-0.605572	-0.763943							-0.0552297	0.121021	0.192522	0.155307	0.642953	0.278678	0.0406004	0.107652	7.00885	6.95362	7.07464	7.14614	7.10893					II
144	ILMN_2590722	GTGCGTTCCAAGCAAAAATTTTGTTGACATTGGGATAGTAACAAGCATTG	chr1	38054854	38112424	NM_198303	+	Eif5b	226982	A030003E17Rik|BC018347|IF2	eukaryotic translation initiation factor 5B	-1.13959	-1.2755	-0.135904	-0.707022	-0.590023	-1.39055	-1.31165	0.0789008	-0.543748	-0.760842							0.0638495	-0.0574511	0.0398399	0.150924	0.773476	0.81847	0.885335	0.416798	6.57127	6.63512	6.57767	6.67496	6.78604					II
145	ILMN_2928573	AGGAATGGCTTCAGAGAGACCCCTGGAAGAAGTCTCGGCTTCTACCCCTG	chr1	38109630	38186507	NM_019570	-	Rev1	56210	1110027I23Rik|AU022044|Rev1l	REV1 homolog (S. cerevisiae)	-0.989979	-1.32135	-0.33137	-1.05918	-0.57671	-1.04378	-1.23954	-0.195757	-1.00529	-0.324369							-0.0917727	-0.0038689	0.099049	0.092232	0.596995	0.988983	0.60309	0.645301	8.00126	7.90949	7.90562	8.00854	8.00172					II
146	ILMN_2715013	TTTGCTCATGGGACCTGTCACCCTGCACAGCAGCATGGAACACCTGGTCC	chr1	38234171	38721800	NM_010678	-	Aff3	16764	3222402O04Rik|A730046J16|LAF-4|Laf4	AF4/FMR2 family, member 3	-1.5004	-1.4777	0.0226972	-0.920204	-0.865875	-0.935176	-0.941403	-0.00622665	-0.853693	-1.36988							-0.0466052	0.0755815	0.0654211	-0.0769281	0.669786	0.492621	0.547962	0.462929	6.74124	6.69464	6.77022	6.76006	6.61771					II
147	ILMN_2848288	GCAGGTGCAGCCTTGCTGGAGTATGCATGTCCCTGGGGGTGGACTTTTGA	chr1	38851353	38878060	NM_001029878	-	Lonrf2	381338	2900060P06Rik|AI851349	LON peptidase N-terminal domain and ring finger 2	-0.485314	-0.802757	-0.317444	-0.419018	-0.063671	-0.069954	-0.618794	-0.54884	-0.088389	0.0968181							-0.0719339	0.054529	0.0897322	-0.0417367	0.70656	0.811992	0.650752	0.869171	6.77864	6.70671	6.76124	6.79644	6.66497					II
148	ILMN_2595863	GAGGCTCAGCCCTTCCTTGTGAACTGATAAACTGTAAACGTGATGTTGGG	chr1	38920717	38955005	NM_145142	-	Chst10	98388	AI507003|AU041319|Hnk-1st|ST	carbohydrate sulfotransferase 10	-0.425922	-0.423485	0.00243722	-0.0253548	0.403474	-0.538694	-0.346919	0.191775	0.113141	0.434739				LAD			-0.116288	-0.0707116	-0.0347113	0.0262108	0.32873	0.674573	0.862778	0.905829	6.82671	6.71042	6.63971	6.67571	6.73663					II
149	ILMN_3160159	CAACTTCCAGTAGACAGCAAGAGTCCCATGTCACCAGACGGTGTGCGCCT	chr1	38995993	39007121	NM_001011684	+	Nms	433292	AB164466	neuromedin S	-0.427791	-0.407957	0.0198346	0.0491465	-0.115398	-0.138229	-0.149051	-0.0108218	0.557732	-0.169135			LAD				-0.00378247	0.00578852	-0.0786874	-0.0976656	0.987707	0.980191	0.620122	0.518439	6.74874	6.74496	6.75075	6.66627	6.6473					II
150	ILMN_2964511	GCCAGGGCTGCGTTACCAAGACCCTGTCTCCAAACCAAGCAGCTCTTCTT	chr1	39044658	39054081	NM_026850	+	Pdcl3	68833	1110061A19Rik|C80025|Viaf1	phosducin-like 3	-0.538793	-0.913037	-0.374244	-0.442895	-0.400622	-0.890033	-1.09727	-0.207239	-0.803272	-0.529116							-0.0589068	0.0983189	0.256851	0.113852	0.755408	0.591397	0.0544546	0.50318	7.07899	7.02008	7.1184	7.27693	7.13393					II
151	ILMN_2668835	GGTTGGCCGTGGGAGATGGGATGAAGCGTTTACGTGATTTTGGCGCACCC	chr1	39251116	39420085	NM_008719	+	Npas2	18143	MOP4|bHLHe9	neuronal PAS domain protein 2	-0.978054	-1.35443	-0.376371	-0.911183	-0.608843	-0.298136	-1.15086	-0.852721	-0.0420768	0.181113			LAD				0.00804059	-0.0490662	0.00218621	-0.0395991	0.962504	0.713241	0.991847	0.784952	6.65137	6.65941	6.61034	6.66159	6.61981					II
152	ILMN_3073486	TCTGTTGTCTGCCTCATGGGTGGAATTTTTGGGTCTACAGGGTGTTGGAA	chr1	39424695	39428755	NM_001252219	+	Rpl31	114641		ribosomal protein L31	-0.825349	-1.05358	-0.228226	-0.826887	-0.860124	-0.868479	-0.916242	-0.0477635	-0.741996	-0.991845							-1.55733	-0.0580828	0.467369	0.141652	3.01812e-07	0.864464	0.0191644	0.599729	11.4197	9.8624	9.80432	10.3298	10.0041	2				II
153	ILMN_1255779	TGCCCTTACAAAAACATGTTCAAACCATGCCTTTAATGTTTGTCCTCAAG	chr1	39428341	39535592	NM_018775	-	Tbc1d8	54610	AD3|HBLP1|VRP	TBC1 domain family, member 8	-0.469172	-0.718863	-0.249691	-0.212472	-0.437766	-0.399527	-0.530988	-0.131461	0.00157102	-0.174498			LAD	LAD			-0.0198661	0.0409383	0.0551148	-0.0156148	0.919949	0.821171	0.74264	0.944217	6.65357	6.63371	6.67464	6.68882	6.61809					II
154	ILMN_2890284	CAGTAGCCAGATGCAGATACTCCCAACCATTGGACTGAAGTTGGGGACCC	chr1	39592646	39603722	NM_028043	+	Cnot11	52846	2410015L18Rik|C40|D1Bwg0212e	CCR4-NOT transcription complex, subunit 11	-0.726397	-0.99164	-0.265243	-0.669446	-0.3593	-0.632592	-1.04309	-0.410496	-0.780523	-0.630585							0.324096	-0.102995	0.0537133	0.00383173	0.0025714	0.485759	0.757485	0.987739	7.3507	7.67479	7.5718	7.72851	7.67862					II
155	ILMN_2692563	CTTATGTGGAATTGTGAAAAGAACACTAGATGATTTTATGATTTACATTT	chr1	39608143	39634192	NM_001033135	-	Rnf149	67702	1600023E10Rik|AV037261|C76763|Gm15832|Greul4|OTTMUSG00000026591	ring finger protein 149	-0.855159	-1.10301	-0.247846	-0.872777	-0.489092	-1.09751	-1.05945	0.0380601	-1.03373	-0.34247							-0.00968463	-0.00792875	0.0554762	0.0776746	0.95388	0.964636	0.655616	0.489251	6.63723	6.62755	6.61962	6.68303	6.70522					II
156	ILMN_2731854	CCACCTCACTGGTACCTTTTGCTATGTTAGCTTGTTATGAGTTAGCTCCT	chr1	39675250	39708027	NM_170597	-	Creg2	263764	A830098L22Rik	cellular repressor of E1A-stimulated genes 2	-0.920923	-1.03346	-0.112539	-0.985952	-0.746273	-0.953628	-1.05447	-0.100847	-1.0425	-0.616823							0.0231561	0.0802056	-0.027869	0.00792227	0.908908	0.621042	0.894176	0.975184	6.6636	6.68676	6.76697	6.65889	6.69468					II
157	ILMN_1246518	CAACGCGAACGTGCAAGGTGGTTTGCTGGAGTAGGGTGTGAGGAAGCAGG	chr1	39722145	39777834	NM_001145660	-	Rfx8	619289	4933400N17Rik	regulatory factor X 8	-0.81762	-0.876615	-0.0589948	-0.746307	-0.822224	-0.545661	-0.561193	-0.0155312	-0.63927	-0.706383							0.068827	-0.188351	-0.0640236	-0.222123	0.599384	0.114821	0.674162	0.0391342	6.83181	6.90063	6.71228	6.83661	6.67851					II
158	ILMN_2500370	CATAGATGGCCCCTCCCTGCCTGTGTTTCAGGTGTAAAATCGACACTCTG	chr1	39957757	40083155	NM_001252201	+	Map4k4	26921	9430080K19Rik|AU043147|AU045934|AW046177|HGK|Nik	mitogen-activated protein kinase kinase kinase kinase 4	-1.52838	-1.72427	-0.19589	-0.99979	-0.930933	-1.80987	-1.48867	0.321206	-1.52726	-1.87329							-0.484966	0.335861	0.546645	0.660333	0.00210714	0.0649462	0.0021798	0.000584376	10.8134	10.3284	10.6643	10.8751	10.9888			1	1	II
159	ILMN_2611000	GCGCAGACGGTGTAAACGCAGGGCTGGAAAGACATATGGACTGACCAAGC	chr1	40141612	40182070	NM_010555	+	Il1r2	16178	CD121b|Il1r-2	interleukin 1 receptor, type II	-0.709346	-0.876992	-0.167646	-0.485006	-0.680757	-0.842406	-0.812328	0.0300785	-0.203316	-0.847808							0.0461998	0.0188457	0.0369639	0.197028	0.66169	0.898208	0.772938	0.0180446	6.53752	6.58372	6.60256	6.62068	6.78074					II
160	ILMN_2711615	TGCCGTATGTCCTATACGTTCCGGGGGAAGCAATATCCGGTCACACGAGT	chr1	40281924	40373022	NM_008362	+	Il1r1	16177	CD121a|CD121b|IL-1R1|IL-iR|Il1r-1	interleukin 1 receptor, type I	-1.33551	-1.18197	0.153537	-0.990035	-0.589388	-1.35776	-0.791601	0.566155	-1.05938	-0.843608							0.0768231	-0.129085	0.079072	0.077733	0.599512	0.383964	0.627498	0.643974	6.87272	6.94954	6.82046	7.02862	7.02728					II
161	ILMN_1241831	GCACCAGAGTCGTCTAGCTTCGGCTTTCTAAAGAACTTGTCAGAAGAACA	chr1	40381471	40422316	NM_133193	+	Il1rl2	107527	AI481289|AW551444|IL-1Rrp2	interleukin 1 receptor-like 2	-1.13819	-0.94143	0.196758	-1.00571	-0.592499	-0.866936	-0.717748	0.149188	-0.962942	-0.247102							-0.0502248	0.0642268	0.104736	0.0442211	0.701527	0.643443	0.351132	0.777528	7.03464	6.98442	7.04865	7.08916	7.02864					II
162	ILMN_2757617	CCCCTATTCTCACCCAGTTTGACCTTGATTCCACAATGCCTTCCTCTGTA	chr1	40497472	40522259	NM_001025602	+	Il1rl1	17082	DER4|Fit-1|Ly84|ST2L|St2|St2-rs1|T1|T1/ST2	interleukin 1 receptor-like 1	-1.24617	-0.604605	0.641562	-1.20231	-0.772828	-1.6072	-0.56717	1.04003	-1.11881	-0.766555							-5.63056	0.188527	0.274471	0.23435	1.99607e-14	0.108701	0.0106598	0.0276509	12.8021	7.17155	7.36008	7.44602	7.4059	2				II
163	ILMN_1255514	CTGCTGTGACAGGGGCACCCTAGCTCATGTTTTTGTGCCTGCACCCAGCA	chr1	40522396	40548423	NM_001161842	+	Il18r1	16182	Il18ralpha|Il1rrp	interleukin 18 receptor 1	-0.905474	-0.410446	0.495029	-1.09198	-0.658889	-1.01383	-0.44815	0.565684	-1.11594	-0.913772							-0.0677891	0.0610081	-0.00633328	0.0586495	0.577629	0.676983	0.97557	0.693746	6.76388	6.6961	6.7571	6.68976	6.75474					II
164	ILMN_1221620	CAGGTTTATGTTCAACGGGCTCAGAATTTTCCTGAAGGGCTTTTCCCCTG	chr1	40572206	40608550	NM_010553	+	Il18rap	16174	AcPL|IL-18R-beta|IL-18RAcP|IL-18Rbeta|IL-1RAcPL	interleukin 18 receptor accessory protein	-0.515588	-0.407389	0.108199	-1.0083	-0.668507	-0.289886	-0.224567	0.0653194	-1.00366	-0.313911							-0.578211	-0.107705	-0.0361212	-0.0821344	3.55262e-05	0.496789	0.862778	0.624999	7.37207	6.79386	6.68615	6.75774	6.71173	2				II
165	ILMN_2732249	CATACACTCAAGAGCAGGGTCCCTTCAGGAAAGGCGACAGACCCAGGCAG	chr1	40637071	40687576	NM_177084	+	Slc9a4	110895	AW990558|D730009J23Rik|NHE4	solute carrier family 9 (sodium/hydrogen exchanger), member 4	-0.568655	-0.400402	0.168252	-0.904898	-0.720615	-0.657523	-0.310373	0.347149	-0.989158	-1.19268							-0.0623592	-0.137526	-0.0970156	-0.0179297	0.672232	0.314497	0.491286	0.936451	6.84057	6.77822	6.64069	6.6812	6.76029					II
166	ILMN_2729799	GCATGCCATTGAAATGGCAGAGACAGGGATGATAAGCACTGTCCCCTCAT	chr1	40738556	40825730	NM_001033289	+	Slc9a2	226999	2210416H12Rik|4932415O19Rik|AV333884|NHE2	solute carrier family 9 (sodium/hydrogen exchanger), member 2	-0.321252	-0.554434	-0.233181	-0.503464	0.315365	-0.117878	-0.303777	-0.185899	-0.520396	0.380487				LAD			-0.00827662	-0.0123725	-0.0365487	-0.0999628	0.962013	0.943025	0.804048	0.342452	6.65053	6.64225	6.62988	6.6057	6.54229					II
167	ILMN_2825848	CCCAGCATATTCCTGCTGAGGGTCACTTTGAGGAGCGTGTAGGAGATTTG	chr1	40828884	40847502	NM_172499	-	Mfsd9	211798	4931419K03Rik	major facilitator superfamily domain containing 9	-0.76128	-1.01281	-0.25153	-0.728035	-0.164262	-0.963864	-1.15563	-0.191766	-0.654535	-0.185637							0.571398	0.0834572	0.023606	-0.0192914	5.49317e-05	0.638519	0.919224	0.938045	6.96789	7.53929	7.62275	7.5629	7.52	1				II
168	ILMN_2610909	CCTGTTGCTATTATGAATCAGAAACAGATTTCAAGCTCCAGCACTCTCAG	chr1	41224404	41238097	NR_040475	-	4930448I06Rik	74897		RIKEN cDNA 4930448I06 gene	0.20772	0.873151	0.665431	1.11377	0.888688	0.674222	1.04469	0.370465	0.965711	1.00216	LAD	LAD	LAD	LAD			-0.0482831	0.0530965	0.0432183	-0.0069675	0.777748	0.774025	0.825402	0.978717	6.64287	6.59459	6.64769	6.63781	6.58762							PP
169	ILMN_1212804	AGACGCCGGACGATGTCTACTCGCAGGTGGGTACCGTGAGCGCTGACACA	chr1	42753990	42757054	NM_008900	+	Pou3f3	18993	Brn-1|Brn1|Otf8|Skin1	POU domain, class 3, transcription factor 3	1.1363	0.503416	-0.632889	0.236559	0.220591	0.970169	0.258722	-0.711447	-0.182681	-0.00150536	LAD	LAD					0.00467497	0.0245887	0.0501158	-0.0405301	0.982867	0.900771	0.76846	0.827713	6.62061	6.62529	6.64987	6.6754	6.58476							PP
170	ILMN_1233192	AAGCGCTGAAACTTTTCCCAGGAGAGCGAGGAGCACAGCGTCTTCGTGCC	chr1	42908077	42962528	NM_023514	+	Mrps9	69527	2310002A08Rik|AW322516|Mrp-S9|S9mt|mg637	mitochondrial ribosomal protein S9	-0.413363	-0.637219	-0.223856	-0.977541	-0.228786	-0.423586	-0.568269	-0.144683	-1.16721	0.364412				LAD			0.145485	-0.0584433	-0.0620044	0.00651973	0.368461	0.815336	0.8042	0.984743	10.0757	10.2212	10.1627	10.1592	10.2277					II
171	ILMN_1228145	GTCGGGGGCAAGCATATGGGCACCTCTCCTCCAGTGGTATTTTAGAGAAT	chr1	43009716	43092294	NM_053107	+	Gpr45	93690	9230112G11Rik|AW046772	G protein-coupled receptor 45	0.693782	0.123966	-0.569816	-0.0461943	0.104006	1.20036	0.162416	-1.03795	0.105409	0.21276	LAD	LAD	LAD	LAD			-0.0405438	0.0397588	0.0181994	0.0326723	0.845615	0.861333	0.943894	0.894648	6.81026	6.76972	6.80948	6.78792	6.80239							PP
172	ILMN_1214561	CTCCTAGCTTCCTTTGCCTCTTAACGAGTCCCAAATCCACAAGATGTACA	chr1	43104113	43155467	NM_001013025	-	Tgfbrap1	73122	3110018K12Rik|AU024090|AU042859|AW742551|Trap1	transforming growth factor, beta receptor associated protein 1	-0.74896	-0.633046	0.115914	-0.715075	-0.645613	-1.38431	-1.04711	0.337194	-1.11812	-1.23728							0.495918	-0.0154381	0.076573	0.233716	0.000823084	0.958932	0.731267	0.132469	9.69786	10.1938	10.1783	10.2703	10.4275					II
173	ILMN_2970241	CTGGAATCCTGCAGCACCAGGGCACTGAATTGCTTCCCAAAGGCTGTCAC	chr1	43155554	43172791	NM_133818	+	AI597479	98404		expressed sequence AI597479	-1.34906	-0.905283	0.443777	-0.98122	-1.12733	-1.28881	-1.00231	0.286494	-0.927975	-1.19744							0.105529	0.37789	0.363166	0.395261	0.228095	0.000906739	0.00051128	0.000288991	8.31974	8.42527	8.80316	8.78843	8.82053					II
174	ILMN_2770386	GCGCGTGGCGCAGAGATTCGGATGTTTTCTTTCATAACCAGGCAATGCTG	chr1	43179915	43220806	NM_010212	-	Fhl2	14200	FHL-2|SLIM-3|SLIM3	four and a half LIM domains 2	-1.678	-0.891683	0.786317	-1.26756	-1.29615	-1.83587	-0.794825	1.04104	-1.27184	-1.46537							-0.900705	0.214425	0.561837	0.759139	5.32131e-08	0.0416707	2.60113e-05	2.27956e-06	10.2512	9.35048	9.56491	9.91232	10.1096	2		1	1	II
175	ILMN_2596917	CCTACAATTGAAGAAGGGGTCTTGGGATCCCCTAAACTTGCATACCCGGT	chr1	43502595	43627363	NM_010879	+	Nck2	17974	4833426I10Rik|Grb4|NCKbeta|Nck-2	non-catalytic region of tyrosine kinase adaptor protein 2	-0.787647	-1.71754	-0.929896	-0.781262	-1.53624	-0.931329	-1.19677	-0.265438	-1.12061	-1.43547							0.0682446	0.168261	0.53103	0.300481	0.736493	0.345567	0.00110354	0.0410075	9.72085	9.7891	9.95736	10.3201	10.0896			1		II
176	ILMN_1249000	TGGTGACTACTACCAGCGTCATTATGATGAAGATGCGGCCATTGGTCCCC	chr1	43787446	43799409	NM_024283	+	1500015O10Rik	78896	Ecrg4	RIKEN cDNA 1500015O10 gene	-1.01351	-1.36347	-0.349952	-0.880343	-0.564352	-1.06705	-1.3781	-0.311045	-0.737739	-0.250244							0.984929	-0.260257	0.539849	0.399068	2.3697e-06	0.134696	0.00150816	0.0119657	6.75701	7.74194	7.48168	8.28179	8.141	1		1		II
177	ILMN_2539454	CAGGCTTTGTGGGCTCCCATCTAACTGACAAACTCATGATGGATGGCCAT	chr1	43807075	43884553	NM_026430	-	Uxs1	67883	1600025I13Rik|AI451869|AI649125|AW550562	UDP-glucuronate decarboxylase 1	-1.1025	-1.43367	-0.331168	-0.929722	-1.21563	-1.05539	-0.947258	0.108134	-0.646519	-1.84046							-0.335534	0.114477	-0.130423	0.120486	0.00944605	0.548772	0.448795	0.506405	7.92616	7.59063	7.7051	7.4602	7.71111					II
178	ILMN_2421119	GAATAAACGTGCAAAACCACAGGCACAGTACACCATATGCACTCTGATAC	chr1	43990851	44059816	NM_009418	+	Tpp2	22019	TPP-2|TppII	tripeptidyl peptidase II	-0.786937	-0.951421	-0.164484	-0.85952	-1.01262	-0.565737	-0.718454	-0.152717	-0.860468	-1.00807							-0.590335	-0.364941	-0.410434	-0.465772	4.28769e-05	0.0106631	0.00247998	0.00107092	9.24166	8.65133	8.28638	8.24089	8.18555	2				II
179	ILMN_2986586	CCATGGTGTACCTTTCCCAGCCAGGCACTGTGGTGCTGTGGGCAAACAAA	chr1	44066252	44076851	NM_001013799	-	Mettl21c	433294	A530098C11Rik	methyltransferase like 21C	-0.702966	-0.865646	-0.16268	-0.685488	-0.879366	-0.609054	-0.717942	-0.108888	-0.717593	-0.693623							0.0638993	-0.207059	0.00240372	-0.121066	0.659459	0.0990865	0.993195	0.357186	6.67386	6.73776	6.5307	6.74016	6.61669					II
180	ILMN_2708340	GAAGATCTCTTTCGTATAAAGGATCCTGTACTGTTTGTGTCGGGCTCAGC	chr1	44143461	44159233	NM_029368	-	Tex30	75623	1700029F09Rik|3110030D08Rik	testis expressed 30	-0.73093	-0.750379	-0.0194489	-0.697503	-0.7218	-0.896373	-0.725013	0.17136	-1.17998	-0.860129							-2.22283	0.21897	0.382561	0.0519198	1.95092e-11	0.0504871	0.000864697	0.738521	10.6246	8.40178	8.62075	8.78434	8.4537	2				II
181	ILMN_1249999	GAGCGAGCCCCAAATTCGAGAGGGTATGAAGAGGGTAGAGCCACAATCCG	chr1	44163390	44175618	NM_023645	-	Kdelc1	72050	1810049A15Rik|5730416C13Rik|EP58|Kdel1	KDEL (Lys-Asp-Glu-Leu) containing 1	-0.765314	-0.731625	0.0336893	-0.702071	-0.561275	-1.01692	-0.866247	0.150676	-0.912021	-0.948199							-1.02996	-0.123009	0.275579	0.141284	6.29372e-08	0.371221	0.0144873	0.248508	10.3664	9.33644	9.21343	9.61202	9.47772	2				II
182	ILMN_2621245	GTCCTGTTTCTGAAGAGGTTCTTTAGCTTGAAATGTAAAGGACTGAAAGA	chr1	44176812	44201616	NM_144558	+	Bivm	246229	AI854267	basic, immunoglobulin-like variable motif containing	-0.814064	-0.710256	0.103808	-0.785925	-0.430355	-1.02405	-0.847138	0.176917	-0.990845	-0.95674							-0.0932117	0.0942904	-0.015771	-0.0652914	0.384532	0.472323	0.935063	0.64908	6.70696	6.61375	6.70804	6.59797	6.54845					II
183	ILMN_2984462	AATCGGCTGCTCAGATGTGCCTGACTTAGTGAGAGACCCTCCTCATGGGA	chr1	44204588	44238105	NM_011729	+	Ercc5	22592	Xpg	excision repair cross-complementing rodent repair deficiency, complementation group 5	-0.691363	-0.594397	0.0969663	-0.718354	-0.32591	-0.783855	-0.76834	0.0155149	-0.463971	-0.173162				LAD			-0.0683879	-0.25937	0.243412	0.0169087	0.657085	0.0492788	0.0428058	0.943874	9.19217	9.12379	8.86442	9.3672	9.14069					II
184	ILMN_1246249	GATGAGGTCTGAAGAGAGGCTGTAGGAAGTAGATCATGGAAGCCCTGTTC	chr1	44260914	44275776	NM_207281	-	Mettl21e	403183	4832428D23Rik|Gm991	methyltransferase like 21E	-0.314169	-0.313132	0.00103727	-0.527537	-0.319531	-0.453828	-0.472612	-0.0187837	-0.805882	-0.340086							0.106437	-0.113196	-0.0927089	-0.128928	0.364338	0.425679	0.512917	0.312622	6.66017	6.76661	6.65341	6.6739	6.63768					II
185	ILMN_2607397	TGAAGGAACAGTGTTTTGTCTCGACCCATTAGACAGCAGGTGCTGACGTC	chr1	44608515	44853681	NM_028450	+	Gulp1	70676	3110030A04Rik|5730529O06Rik|CED-6|Ced6|GULP|Gulp-2	GULP, engulfment adaptor PTB domain containing 1	-0.691074	-0.460727	0.230347	-0.883464	-0.670958	-0.938913	-0.549148	0.389764	-0.933745	-1.16388							0.214841	-0.0279585	0.270862	0.738121	0.146802	0.924891	0.0926608	0.000178043	7.60334	7.81818	7.79022	8.08904	8.5563				1	II
186	ILMN_1258629	GAATACAATTTTTTGCTGTTTCAACCACCCAATACAGGTCAAATGCTTTT	chr1	45368382	45406551	NM_009930	+	Col3a1	12825	AW550625|Col3a-1|MMS10-W|Ms10w|mKIAA4231	collagen, type III, alpha 1	-1.6265	-1.00429	0.622213	-1.6452	-1.14054	-1.9188	-1.079	0.839795	-1.99838	-1.56854							2.50536	-1.77212	-1.34583	-1.79802	1.66826e-08	1.00874e-05	3.22784e-05	3.1052e-06	10.0332	12.5385	10.7664	11.1927	10.7405	1	2	2	2	II
187	ILMN_2802687	GGGCCATCCCAAAGGACAAGGCCCACATAGAACTTTGATCATGTATCTCT	chr1	45431175	45560127	NM_007737	-	Col5a2	12832	1110014L14Rik|D230017N05	collagen, type V, alpha 2	-1.15009	-0.931227	0.218867	-1.16385	-0.940937	-1.2651	-0.824114	0.440989	-0.998823	-0.963313							0.947724	-0.952475	-1.0274	-1.08158	9.54389e-05	0.000748271	0.00016804	0.000121386	7.80545	8.75318	7.8007	7.72577	7.67159	1	2	2	2	II
188	ILMN_2524043	ACGACCCCATTTTCTTTCATATTGGGAAAACACAGGCAACAGCAGGGTGC	chr1	45852345	45880458	NM_028599	+	Wdr75	73674	1300003A18Rik|2410118I19Rik|C77608	WD repeat domain 75	-0.905507	-0.836686	0.0688205	-1.10635	-0.71069	-0.269953	-0.530183	-0.26023	-0.837002	-0.469636							-1.18059	0.0283945	0.107784	-0.00597953	5.90094e-07	0.924525	0.621522	0.986288	9.25535	8.07476	8.10316	8.18255	8.06878	2				II
189	ILMN_2747923	GGAGACTGACTGCCATGCATTGCTGTGAGCACTTTCTTTGTCGTTCAGTT	chr1	45964914	45982439	NM_016917	-	Slc40a1	53945	Dusg|Fpn1|IREG1|MTP|MTP1|Ol5|Pcm|Slc11a3|Slc39a1	solute carrier family 40 (iron-regulated transporter), member 1	-0.617103	-0.632779	-0.0156764	-0.314638	-0.628044	-0.908967	-0.811923	0.0970446	-0.236043	-0.621094							0.530784	0.291231	0.75277	0.870168	0.00143986	0.131209	0.000265286	9.03745e-05	8.19853	8.72932	9.02055	9.48209	9.59948	1		1	1	II
190	ILMN_2527062	TGAAGCAGACCTTCAAGCAGGGTGGGAGCACATGCATTCGGCTTGGAGAC	chr1	46123582	46430395	NM_001160386	+	Dnah7b	227058	Dnahc7b|Gm107	dynein, axonemal, heavy chain 7B	1.55644	1.12265	-0.433793	1.20159	0.948016	1.03337	0.419913	-0.613455	0.253477	-0.0772383	LAD	LAD	LAD	LAD			-0.0377399	0.00291045	0.0986034	0.0156553	0.843462	0.99012	0.527658	0.950234	6.58946	6.55172	6.55463	6.65032	6.56738							PP
191	ILMN_2708841	GTATGATGCTGTCACCATGTGACATCCATAAAGATTTTGGTGTATACCAC	chr1	46864388	46910354	NM_172653	-	Slc39a10	227059	2900042E17Rik|5430433I10|mKIAA1265	solute carrier family 39 (zinc transporter), member 10	-0.0858338	0.251311	0.337144	0.0794454	0.094757	-0.580602	-0.227736	0.352866	-0.805442	-0.480591	LAD	LAD	LAD	LAD			-0.136327	-0.0885483	-0.263807	-0.199343	0.213454	0.566919	0.0211433	0.0853264	7.15732	7.02099	6.93244	6.75718	6.82165							PP
192	ILMN_2935998	CTGTGTGTGTAATTTGTTTAACATGCACAGAGATGTAAGTGGCCCTAGTA	chr1	50984366	51244114	NM_019790	+	Tmeff2	56363	4832418D20Rik|7630402F16Rik|TR-2	transmembrane protein with EGF-like and two follistatin-like domains 2	-0.217973	-0.574358	-0.356385	0.029801	-0.166706	-0.0582635	0.228585	0.286848	-0.45673	-0.284144		LAD	LAD			DR	0.061348	-0.126547	-0.1329	-0.0165829	0.663072	0.342657	0.268357	0.939074	6.66362	6.72497	6.59843	6.59207	6.70839						IP
193	ILMN_2687547	GGCAGCAGTCCTGGGCTGCACTCTGACTTTCAGAGAAGGAGTGAGGTGAA	chr1	51345969	51359804	NM_138741	+	Sdpr	20324		serum deprivation response	-0.801194	-0.955551	-0.154357	-1.5206	-1.03373	-0.853921	-1.17208	-0.318163	-1.78344	-1.05199							0.526455	0.314582	-0.0468421	0.0561177	0.000259941	0.038595	0.839885	0.805785	11.1571	11.6835	11.9981	11.6367	11.7396	1				II
194	ILMN_2996904	GTCAAACAGTCAGGACCACAATAAGTAACGCCAGAGATCCGAGGAGAGCC	chr1	51526331	51535243	NM_028696	-	Nabp1	109019	4930434H03Rik|4930442A21Rik|4930488J04Rik|4933440J18Rik|5830411E10Rik|AI852561|Nbp1|Obfc2a|Ssb2	nucleic acid binding protein 1	-0.73827	-0.868663	-0.130394	-1.11301	-0.975802	-1.46174	-1.34807	0.113672	-1.4075	-1.46427							2.47247	0.438202	-0.911171	-0.351749	5.17603e-09	0.0532768	0.00024602	0.0948778	7.5731	10.0456	10.4838	9.1344	9.69382	1		2		II
195	ILMN_2642375	CGCTTGAAGGAGGAGGCTAGGCGTAAGCATGCAGTTGCTGTCATTTGGGC	chr1	51806609	51972818	NM_010863	-	Myo1b	17912	AA406997|MIH-L|MMIa	myosin IB	-0.899176	-1.30843	-0.409258	-0.967171	-0.690687	-1.31123	-0.811891	0.499335	-0.822573	-0.381496							-0.928926	0.42354	0.38222	0.453994	2.89769e-06	0.0118721	0.0117276	0.0041114	8.15308	7.22416	7.6477	7.60638	7.67815	2				II
196	ILMN_1236059	GGAGCCACAATCTCCTTCAGACCTTCTCCCCATGTCTCCAAGTGCATATG	chr1	52065087	52164028	NM_011487	+	Stat4	20849		signal transducer and activator of transcription 4	-0.332713	-0.379915	-0.047202	-0.0421473	-0.400936	-0.200952	-0.832562	-0.63161	-0.572524	-0.605121			LAD	LAD			-0.0720945	-0.0443322	0.069998	-0.0600698	0.648096	0.827622	0.697501	0.755387	6.78462	6.71253	6.66819	6.78252	6.65246					II
197	ILMN_2655721	ACCCCGAGTGCAGGTGTGAACCACGGTAAGTGTGCACAGTCCTTAGGGAA	chr1	52176281	52218709	NM_009283	+	Stat1	20846	2010005J02Rik|AA408197	signal transducer and activator of transcription 1	-0.833418	-1.09205	-0.258628	-0.747481	-1.42221	-0.995235	-1.27493	-0.279698	-0.942142	-1.94174							1.88313	0.122207	0.825081	0.694951	3.24454e-09	0.54205	4.22901e-05	0.000177345	8.21048	10.0936	10.2158	10.9187	10.7886	1		1	1	II
198	ILMN_1222066	CTTGCCACTGCCCTGCTTGTGGACACTAATCATCTCTTTTTCTTGTATCC	chr1	52220293	52290076	NM_001081081	-	Gls	14660	6330442B14|AI314027|B230365M23Rik	glutaminase	-1.04634	-1.06592	-0.0195831	-0.571312	-0.574913	-1.36372	-0.935305	0.42842	-0.649573	-0.703602							-1.15961	-0.163288	0.147073	0.00553483	1.88841e-06	0.48058	0.511914	0.988978	9.98256	8.82295	8.65966	8.97002	8.82848	2				II
199	ILMN_2721761	ACACCAGTAAACAGCTTTACTACAACTACAAGGCTTTTCCCTTCCTAGAT	chr1	52512692	52557292	NM_008667	-	Nab1	17936		Ngfi-A binding protein 1	-0.686345	-0.790276	-0.103931	-0.597602	-0.513345	-0.700164	-0.799396	-0.099232	-0.804035	-0.61468							-0.22296	-0.4898	-0.936973	-0.958517	0.147833	0.00922893	3.43517e-05	3.08456e-05	8.79146	8.5685	8.07869	7.63152	7.60998			2	2	II
200	ILMN_1220874	CTTCATGTGCAGGTTCAGGGCTGTCTCGCTCTAGCCTTGGTCTCATGGTG	chr1	52687548	52708763	NM_001142647	+	Tmem194b	227094	5330401P04Rik|9830163O08|Nemp2	transmembrane protein 194B	-0.464923	-0.701622	-0.236699	-0.811875	-0.501079	-0.648657	-0.855501	-0.206844	-0.925084	-0.584309							-0.497647	-0.0515968	0.21902	0.117981	4.51491e-05	0.753317	0.0409532	0.340229	7.25031	6.75266	6.70106	6.97168	6.87064					II
201	ILMN_1240938	GCGTCGATCCAACAGTGCAGTAATTTCTAGCCTTTTGAGCTGACACCTTC	chr1	52713147	52784162	NM_133829	-	Mfsd6	98682	2210010L05Rik|9630025I22Rik|AI836200|AW212394|MMR2	major facilitator superfamily domain containing 6	0.0975379	-0.489083	-0.586621	-0.845201	-0.43522	0.401813	-0.350865	-0.752678	-0.911506	-0.478473	LAD				DR		-0.164836	0.00763857	0.0363555	0.0146667	0.0697047	0.969827	0.827823	0.941784	6.7728	6.60796	6.6156	6.64432	6.62263								PI
202	ILMN_2901801	GGGGCATTGTAGACATGAAAGAGTGCTTAGAGAGAAGTCCAGACACGGGG	chr1	52846263	52874532	NM_008384	-	Inpp1	16329	2300002C06Rik|AV137389	inositol polyphosphate-1-phosphatase	-0.767539	-0.830145	-0.0626067	-0.985282	-1.06336	-1.24407	-0.868774	0.375291	-1.16143	-1.0598							0.132078	0.111052	0.0520479	-0.0172336	0.172413	0.383527	0.73454	0.931651	6.66407	6.79615	6.9072	6.8482	6.77892					II
203	ILMN_2635150	GGAAACCAGCCAATCTAAAAGATGTTACGGATGAAGACTTGAATAGTTAC	chr1	52901889	52977704	NM_146108	+	Hibch	227095	2610509I15Rik|HIBYL-COA-H	3-hydroxyisobutyryl-Coenzyme A hydrolase	-0.249179	-0.68359	-0.434411	-0.185731	0.0552111	-1.03922	-0.835755	0.203462	-0.910799	-0.745369	LAD		LAD	LAD	DR		-0.0957681	0.052269	0.0203326	0.0373529	0.520554	0.800149	0.934619	0.872381	6.76623	6.67046	6.72273	6.69079	6.70782								PI
204	ILMN_2646640	GAGCCCGGTGCTGTGATCGGTGCCCTGATCCTTGAATTCGCAGACCGTCT	chr1	52981970	53009684	NM_144953	-	1700019D03Rik	67080	2410136C24Rik|AA410151|smAKAP	RIKEN cDNA 1700019D03 gene	0.359034	-0.267407	-0.626441	0.386065	0.437849	0.407432	-0.210229	-0.617661	0.223744	0.349508	LAD		LAD	LAD	DR		-0.137079	-0.0103489	0.113445	0.0889327	0.18545	0.962464	0.369729	0.5316	6.69677	6.55969	6.54934	6.67314	6.64863								PI
205	ILMN_1231247	CAGAGTGAATTAGCAGATTCAATAGTGGTCTTAAAACTCTGTATGTTAAG	chr1	53118506	53124923	NM_010834	+	Mstn	17700	Cmpt|Gdf8	myostatin	0.26805	0.0960619	-0.171988	-0.260464	0.058985	-0.0107157	-0.0886785	-0.0779628	-0.497293	-0.374196							0.0181196	0.0192951	0.0395407	0.188206	0.915156	0.913808	0.799457	0.0536424	6.56117	6.57929	6.59859	6.61883	6.7675					II
206	ILMN_2707328	ACTGACATTGGTTTATACTGATAATGTCACTGCTGTAATTTATAAATAAA	chr1	53215420	53244461	NM_027070	-	1700019A02Rik	69397		RIKEN cDNA 1700019A02 gene	0.348721	-0.0758025	-0.424524	0.42723	0.261217	0.0977303	-0.112265	-0.209996	0.421591	0.413428	LAD		LAD	LAD	DR		-0.0213998	0.073928	0.0900981	0.037039	0.881282	0.516123	0.36607	0.79121	6.57166	6.55026	6.62419	6.64036	6.5873								PI
207	ILMN_1250517	CCAAGAGAGGATGTCCAAGATCTTATCTATAGAATGAAGCACCAGTTCGG	chr1	53246031	53353840	NM_153556	-	Pms1	227099		postmeiotic segregation increased 1 (S. cerevisiae)	0.2267	-0.0657387	-0.292439	0.483792	0.17487	-0.110894	-0.737083	-0.626189	-0.737604	-1.04052	LAD	LAD	LAD	LAD	DR		-0.0656613	-0.104255	-0.15088	-0.155582	0.655655	0.485907	0.221494	0.208868	6.83743	6.77176	6.66751	6.62088	6.61618								PI
208	ILMN_2632647	GAGTGAAGACAGTTGTCAACCAACTTACAAATCGATTGTGGCAATACACA	chr1	53353938	53367089	NM_145517	+	Ormdl1	227102	C730042F17Rik	ORM1-like 1 (S. cerevisiae)	0.0107848	-0.512409	-0.523194	-0.250398	-0.596684	-0.0457304	-0.579685	-0.533955	-0.579646	-0.92258							-0.0874346	0.116173	0.0487994	0.0962585	0.4788	0.399896	0.778535	0.491452	6.66402	6.57658	6.69276	6.62538	6.67284					II
209	ILMN_1225723	GCGGTACAGCATGCAACAGCGTGCCACCTTGCGAAAAGAACACATCGCGC	chr1	53370467	53383186	NM_001285839	+	Osgepl1	72085	2610001M19Rik|AA416452	O-sialoglycoprotein endopeptidase-like 1	0.033247	-0.504439	-0.537686	-0.283857	-0.63308	-0.192856	-0.919769	-0.726912	-0.866891	-1.08511							1.09263	0.25999	-0.185099	-0.205876	7.78351e-09	0.0146178	0.0516348	0.0313724	8.0047	9.09732	9.35731	8.91223	8.89145	1				II
210	ILMN_1229211	GCAGGACTAAAGGAACTACAGTCTGTCAACCCTTCTCGAACTTGGAATTT	chr1	53401487	53409543	NM_133728	-	Asnsd1	70396	2210409M21Rik	asparagine synthetase domain containing 1	0.2654	-0.369396	-0.634797	-0.0259862	-0.317839	0.148833	-0.291664	-0.440497	0.058781	-0.326906	LAD				DR		-0.215518	-0.473826	-0.802832	-0.573628	0.155181	0.00996583	0.000100651	0.00144405	8.713	8.49748	8.02365	7.69465	7.92385			2	2				PI
211	ILMN_1255834	CTACCAGGTTGTAAACTCCCATACCTTTCCTTGGGACATTGCTTATTGTA	chr1	53812355	53842059	NM_133810	-	Stk17b	98267	3110009A03Rik|AI120141|Drak2	serine/threonine kinase 17b (apoptosis-inducing)	-0.854753	-0.712295	0.142458	-1.2409	-0.703641	-1.09768	-0.796559	0.301121	-1.3153	-0.898652							0.298311	0.176011	0.0962667	-0.0381169	0.0232792	0.32031	0.631202	0.88726	7.68436	7.98268	8.15869	8.07894	7.94456					II
212	ILMN_2418645	CAGAGCATTCCCTAAGAGTTGTCACAGGGGCCTGTTAAGAGAGAGCTGCC	chr1	53987658	54251878	NM_172655	-	Hecw2	329152	A730039N16Rik|D030049F17Rik|Gm971|Nedl2|mKIAA1301	HECT, C2 and WW domain containing E3 ubiquitin protein ligase 2	-0.494525	-0.486106	0.00841838	-0.233702	-0.571972	0.0068006	-0.0372455	-0.0440461	-0.384691	0.586764			LAD	LAD			0.0715828	-0.0910742	-0.129796	0.0243538	0.449933	0.39822	0.146616	0.876165	6.68191	6.75349	6.66241	6.62369	6.77784					II
213	ILMN_2695919	GTGAAATGGCCACAGTAAGATGTTCTAGATGAATTTTGTACGATGTTCTC	chr1	54307526	54425571	NM_030025	+	Ccdc150	78016	4930511H11Rik	coiled-coil domain containing 150	-0.0314449	-0.218577	-0.187132	-0.0646715	0.0263682	0.177549	-0.364928	-0.542478	-0.367122	0.406072	LAD		LAD	LAD	DR		-0.126868	0.0716698	0.0948321	0.0709116	0.229329	0.642414	0.480992	0.643398	6.70576	6.57889	6.65056	6.67372	6.6498								PI
214	ILMN_3160529	CAACTGCTTTGAAGCAGGGGATGTAGCTCAGCTGTAGACTGCCTGCTTGC	chr1	54454424	54495815	NM_001033194	-	Gtf3c3	98488	TF3C-gamma|TFIIIC102	general transcription factor IIIC, polypeptide 3	-0.528144	-0.745398	-0.217254	0.0594227	-0.33455	-0.661945	-1.06602	-0.404073	0.0950366	-0.982728			LAD	LAD			0.152334	0.358918	0.143978	0.143028	0.0557492	0.00116546	0.111637	0.118165	8.67715	8.82948	9.1884	8.97346	8.97251					II
215	ILMN_2520534	GGGTTGATTTGTCATGGAAAGCTGAGCTGTTACCAACAATTAAGGTAAAC	chr1	54529843	54614528	NM_001163314	-	Pgap1	241062	5033403E17Rik|9030223K07Rik|A530084K22|D230012E17Rik|oto	post-GPI attachment to proteins 1	-0.343376	-0.548462	-0.205086	-0.170724	-0.0581685	-0.489298	-0.70382	-0.214522	-1.0429	-0.359866			LAD	LAD			0.0371484	0.0607185	0.0450527	0.0880006	0.812529	0.691486	0.785785	0.51255	6.75362	6.79077	6.85149	6.83582	6.87877					II
216	ILMN_2430469	GTGAAGGATAAGGACTTGAATACTCCCTTACACCTGGCTATCAGTAAAGT	chr1	54702183	54983231	NM_001081433	-	Ankrd44	329154	4930444A19Rik|A130096K20|E130014H08Rik|PP6-ARS-B	ankyrin repeat domain 44	-1.00879	-1.38906	-0.380267	-1.31016	-0.87585	-1.23492	-1.20707	0.0278473	-1.28193	-0.83584							0.0707957	-0.0247519	-0.0323085	0.0219886	0.444758	0.864487	0.815222	0.887278	6.61894	6.68974	6.66499	6.65743	6.71173					II
217	ILMN_1235259	GGAGGAATTCATGTTCTTAAGGGGACAGAGGGGTGGGTTTTTCTCTGGGC	chr1	55042012	55084322	NM_031179	-	Sf3b1	81898	155kDa|2810001M05Rik|AA409119|Prp10|SAP155|SF3b155|TA-8|Targ4	splicing factor 3b, subunit 1	-1.1351	-1.2502	-0.1151	-0.463001	-0.89447	-1.39723	-1.14938	0.247851	-0.463949	-1.15659							-0.00313872	-0.0700057	0.0717516	0.0258753	0.987466	0.58797	0.556904	0.879914	6.67596	6.67282	6.60282	6.74457	6.6987					II
218	ILMN_3031099	GCTGCCTGTGGTGTACTGATAAACAGAACCCTTCCACCGTGTGCTGCAGT	chr1	55109613	55129546	NM_001039710	+	Coq10b	67876	1500041J02Rik|1700030I21Rik|9530077A17Rik|AV002237|AW742641	coenzyme Q10 homolog B (S. cerevisiae)	-1.29432	-1.24176	0.0525617	-0.797609	-1.18681	-1.43083	-1.52504	-0.0942153	-0.544043	-1.26328							-0.730917	0.330969	0.132438	0.336683	0.000107712	0.0839898	0.555122	0.0540738	9.92596	9.19504	9.52601	9.32748	9.53172	2				II
219	ILMN_2639036	GTAAAATTTGGTGCGGACGCTCGAGCCTTAATGCTTCAAGGTGTAGACCT	chr1	55134677	55144776	NM_010477	-	Hspd1	15510	60kDa|Hsp60	heat shock protein 1 (chaperonin)	-1.06589	-1.20171	-0.135829	-0.851711	-0.967619	-1.23191	-1.00433	0.227585	-1.19241	-1.18824							-1.46468	-0.296791	-0.299511	-0.0393852	4.05993e-06	0.312245	0.262223	0.934493	11.2897	9.82504	9.52825	9.52553	9.78566	2				II
220	ILMN_2960308	GCCGAAACTGTAACCAAAGGTGGCATTATGCTTCCAGAAAAGTCTCAAGG	chr1	55144991	55148161	NM_008303	+	Hspe1	15528	10kDa|Hsp10|mt-cpn10	heat shock protein 1 (chaperonin 10)	-1.03231	-1.20096	-0.16865	-0.88626	-0.939415	-1.36084	-1.17567	0.185166	-1.19131	-1.23152							-0.607112	-0.84879	-1.35899	-1.66399	0.0234273	0.0117357	0.000194429	4.20156e-05	11.6167	11.0096	10.1608	9.6506	9.3456	2	2	2	2	II
221	ILMN_2776911	TCTGGCACTATGGTCATGGCGGAGGGGACGGCAGTGCTGAGGCGGAACAG	chr1	55188088	55211743	NM_025283	+	Mob4	19070	2610109B12Rik|Mobkl3|Phocn|Prei3	MOB family member 4, phocein	-0.657999	-1.07674	-0.41874	-0.919956	-0.751482	-0.372009	-1.03401	-0.661998	-0.839264	-0.122106							-0.703313	0.426137	0.424324	0.25107	2.49714e-05	0.008546	0.00439881	0.0817507	8.28743	7.58412	8.01025	8.00844	7.83519	2				II
222	ILMN_2795178	TGCTGCCAGGAGCCTTCCATCTTGCCAGCTTCTACCCGGGAAAGACTCGT	chr1	55227003	55283626	NM_028713	-	Rftn2	74013	2700010E02Rik|3222401M22Rik	raftlin family member 2	-0.993348	-1.21916	-0.225816	-0.958818	-0.943836	-1.2043	-1.12909	0.0752055	-1.07785	-0.594532							-0.35333	0.267849	0.611922	0.533169	0.00334406	0.0576459	0.000134962	0.000433198	8.58087	8.22754	8.49539	8.83947	8.76071			1	1	II
223	ILMN_2675738	CTCGGCTAGTGAAAGCCCACAGGACCTAGGAACTCAGCTCTTACTGACTG	chr1	55294020	55296902	NM_175439	+	Mars2	212679	C730026E21Rik|MetRS	methionine-tRNA synthetase 2 (mitochondrial)	-0.521414	-0.841528	-0.320113	-0.597105	-0.449279	-1.11515	-1.05303	0.0621177	-1.01134	-0.503645							-0.478338	0.140675	0.130176	0.201722	0.000488403	0.406856	0.419667	0.155564	7.91747	7.43913	7.57981	7.56931	7.64085					II
224	ILMN_2747255	CAAGATACGGAACTGTGATCCCTAACCGCATCTTTGTAGGAGGAATTGAC	chr1	55356912	55420313	NM_029267	-	Boll	75388	4930554P13Rik|4930597B14Rik	bol, boule-like (Drosophila)	1.22095	0.270864	-0.950086	0.207755	0.398686	1.62725	0.23181	-1.39544	-0.174584	0.440437	LAD	LAD	LAD	LAD			-0.0210104	-0.0390058	-0.0115013	0.123171	0.902278	0.808542	0.954374	0.266102	6.67678	6.65577	6.61677	6.64427	6.77894							PP
225	ILMN_2643486	GGGCAAAGGAAGGCTTGAAGGGAAGAAAACTCAACAAGGCCATTGAGAGC	chr1	55462789	55811129	NM_001114663	+	Plcl1	227120	C230017K02Rik|PLC-L|PLC-L1|PLCE|PLCL|PLDL1|PRIP|PRIP-1	phospholipase C-like 1	0.0497321	-0.254969	-0.304701	-0.222086	-0.63771	0.466195	-0.269881	-0.736076	-0.349484	0.100908	LAD		LAD	LAD	DR		0.0467689	-0.0640824	-0.0685838	-0.161346	0.73212	0.648849	0.605453	0.112841	6.72975	6.77652	6.71244	6.70794	6.61518								PI
226	ILMN_2728456	CCTGAGTTACCGATACACAAGGAAAGAGTAGCATCTACCACGTTGGCATC	chr1	56692892	56694295	NM_027661	-	Hsfy2	71066	4933413G11Rik|Hspy2l	heat shock transcription factor, Y linked 2	-0.13383	0.253255	0.387084	0.359223	0.169349	-0.397423	0.253399	0.650821	0.00877657	-0.0738397		LAD				DR	0.121603	-0.0769503	0.0447617	-0.0600613	0.418271	0.709358	0.850444	0.790779	6.56358	6.68519	6.60824	6.72995	6.62512						IP
227	ILMN_1225562	AACTTATGTGCATTGTTAGGCTGTTAGAATTTTTTGGTTGTTAAATAAAA	chr1	56850824	57028178	NM_139146	-	Satb2	212712	mKIAA1034	special AT-rich sequence binding protein 2	-0.634643	-0.766392	-0.131749	-0.905138	-0.107513	-1.08607	-0.537074	0.548996	-0.91884	-0.726471				LAD			0.0535529	-0.0352663	0.0221955	0.00917953	0.638284	0.808183	0.891342	0.96112	6.59288	6.64643	6.61117	6.66863	6.65561					II
228	ILMN_2419364	CCCGGATAAAGGCCTTTTCTGTTTCAAGTGACATGTTTTTCCCAATCCAG	chr1	57028312	57032040	NR_024325	+	9130024F11Rik	329160	B530002L08|EG329160	RIKEN cDNA 9130024F11 gene	-0.820723	-0.536878	0.283845	-0.465701	-0.75236	-1.15752	-0.676422	0.481099	-0.898344	-0.676277							0.111004	0.0448743	0.00608125	-0.0737508	0.243598	0.766203	0.975652	0.572494	6.84881	6.95981	7.00469	6.96589	6.88606					II
229	ILMN_2628149	TGACATCCCGGGAAGGAGATTCCCCGGAGCAGCGGCACCACGTCCTCTAC	chr1	57434463	57442266	NM_028546	+	1700066M21Rik	73467	AI428479	RIKEN cDNA 1700066M21 gene	-0.532045	-0.741378	-0.209333	-0.175274	0.325431	-0.310082	-0.603426	-0.293343	-0.518884	0.595406				LAD			0.0526825	-0.0353165	0.0609689	0.08889	0.769931	0.870317	0.750425	0.604845	6.64992	6.70261	6.66729	6.76358	6.7915					II
230	ILMN_1250467	GGTCTTACGTATTCAAGACAAAGCCTACAGCAAGAACTTTGAGTAAAAAA	chr1	57450164	57463518	NM_001114102	-	Tyw5	68736	1110034B05Rik	tRNA-yW synthesizing protein 5	-0.601067	-0.772224	-0.171157	-0.152613	0.303933	-1.00248	-1.14812	-0.145636	-0.113067	0.286966				LAD			0.0678478	0.0686826	-0.0206106	-0.0579636	0.667942	0.702689	0.928731	0.762143	6.60506	6.67291	6.74159	6.6523	6.61494					II
231	ILMN_1238912	AGTGGAGCCAATGTGTTCCAGGTGAAGCTGGGGGATCAGAGTGTGGAAAC	chr1	57463391	57472802	NM_001081181	+	9430016H08Rik	68115	AA409999|C78988	RIKEN cDNA 9430016H08 gene	-0.528417	-0.658852	-0.130435	-0.0611043	0.275527	-0.943388	-1.11144	-0.168049	-0.156284	0.453892				LAD			0.575034	0.295052	0.143926	0.0215096	0.000103495	0.047909	0.357673	0.936318	9.28709	9.86213	10.1572	10.0061	9.88363	1				II
232	ILMN_2686003	GCCTAAGGCAAAAACATCTCCTGTTAAGTCCAATGCCCCTGCAGCTCATC	chr1	57902414	58005241	NM_001164566	+	Spats2l	67198	2810022L02Rik|A230104H11Rik|AA987173|AI480531|AI842453|AW413586	spermatogenesis associated, serine-rich 2-like	0.520483	-0.123967	-0.64445	-0.167693	-0.0600943	0.569582	-0.0842367	-0.653819	-0.102989	-0.436348	LAD	LAD			DR		0.0195347	-0.0203876	0.0952364	0.166288	0.934766	0.933945	0.579637	0.245228	6.69747	6.71701	6.69662	6.81224	6.88329								PI
233	ILMN_1258642	CCGTGATGGACATCTATTCAAATACATTTTGGACTACCTGCACGGGGAGG	chr1	58011944	58026928	NM_001159865	-	Kctd18	51960	4932411A20Rik|6530404F10Rik	potassium channel tetramerisation domain containing 18	-0.263359	-0.790627	-0.527268	-0.526497	-0.627768	-0.332313	-0.780046	-0.447734	-0.505174	-0.874727							-0.0198115	-0.0585417	-0.00368212	0.0071932	0.911796	0.697	0.98774	0.974514	6.68217	6.66235	6.60381	6.65867	6.66955					II
234	ILMN_2636110	GGCTCTGCTTTCCTCATGAGGACCTGCTAGAGGGTGGAACTCAAGTCACC	chr1	58042183	58082741	NM_001177867	+	Sgol2	68549	1110007N04Rik|4932411A20Rik|5730576N04Rik|AU018846|AV008062|D1Ertd8e|Tripin|Sgol2a	shugoshin-like 2a (S. pombe)	-0.734215	-1.1655	-0.431284	-1.15007	-0.970134	-0.456652	-0.818668	-0.362016	-0.543312	-0.954166							-1.96372	0.00976374	0.402349	0.307431	4.42583e-11	0.961004	0.000458038	0.00350329	8.84716	6.88345	6.89321	7.2858	7.19088	2				II
235	ILMN_2679131	GGGCCTGCACAGTGATGATCTCGCGGTACAACCCCAGCACCAAGGCGATC	chr1	58086812	58163254	NM_009676	+	Aox1	11761	AI196512|AI255253|Ao|Aox-1|Aox-2|Aox2|Moro|Ro	aldehyde oxidase 1	-0.440994	-1.11356	-0.672565	-1.05156	-0.798991	-1.0758	-1.57919	-0.503385	-1.94283	-1.08604							0.0342607	0.283795	0.139613	0.286654	0.890823	0.0839898	0.434844	0.0558524	6.84542	6.87968	7.16347	7.01929	7.16633					II
236	ILMN_2640097	AAATGCTGTAAGCCGTGGTCCATCCCAGTTGCCTAGTGCTTGGGGTTCCA	chr1	58169979	58257296	NM_023617	+	Aox3	71724	1200011D03Rik|AI326299|Aoh1|Aoh2	aldehyde oxidase 3	-0.301771	-0.441377	-0.139606	-0.595588	-0.133316	-0.104309	-0.715783	-0.611474	-0.485134	-0.657391				LAD			0.403253	0.0727947	-0.102893	-0.0594422	0.000789562	0.67749	0.494961	0.750121	6.64452	7.04778	7.12057	6.94488	6.98833					II
237	ILMN_2751837	GCCCCAAACCAGAGCAGCATATGGGTTGACGAGAATTTATCAAACATGAT	chr1	58267240	58325440	NM_023631	+	Aox4	71872	2310003G12Rik|Aoh2	aldehyde oxidase 4	-0.388411	-0.695085	-0.306674	-0.350824	-0.314806	-0.405653	-0.542358	-0.136705	-0.354955	0.562026				LAD			0.0192054	-0.0231638	-0.0767311	0.0193998	0.922536	0.909129	0.609276	0.928569	6.59914	6.61834	6.59518	6.54161	6.63774					II
238	ILMN_3162470	TGATGCCTTTGACCAGGAGCCACTGAGCCTTAGCAGGGCGAGGTTTCTGC	chr1	58335169	58436108	NM_001008419	+	Aox2	213043	Aoh3|Aox3l1	aldehyde oxidase 2	-0.590777	-0.663195	-0.0724188	-0.57902	-0.812671	-0.482896	-0.617145	-0.134249	-0.679681	-0.635045							0.143592	0.0637983	-0.0675471	-0.0499912	0.133281	0.668313	0.634265	0.755418	6.60528	6.74887	6.81267	6.68132	6.69888					II
239	ILMN_2729861	CTTTAGTGGACATTGCCCATTTTGAAGGTGCCATTCTTAGAAGCCAAGAA	chr1	58449979	58463392	NM_025824	+	Bzw1	66882	1200015E15Rik|mKIAA0005	basic leucine zipper and W2 domains 1	-1.08024	-1.21799	-0.137745	-1.0653	-1.08674	-0.980476	-1.28868	-0.308204	-1.21609	-1.26375							0.134403	-0.270288	-0.830626	-0.940548	0.189252	0.0234011	2.68677e-06	1.0396e-06	11.7051	11.8396	11.5693	11.0089	10.899			2	2	II
240	ILMN_1254814	GCTATCTCAGGATGCCGAACATGAGTTTCTCTTTGACCTCGTTGGGAAAA	chr1	58468831	58480932	NM_001042634	-	Clk1	12747	STY	CDC-like kinase 1	-1.05207	-1.19256	-0.140489	-1.05506	-0.98477	-1.16105	-1.0828	0.0782529	-1.04736	-0.750953							0.62509	-0.425371	-0.773293	-1.03612	0.000188647	0.0160553	0.000110432	1.05699e-05	8.6469	9.27199	8.84662	8.4987	8.23587	1		2	2	II
241	ILMN_1220440	TTAACCAGTTCTCCTTCTCCTGGTGTTTGCAGGAATGGGCTCCATGTAGG	chr1	58490630	58502330	NM_027374	-	Ppil3	70225	2310076N22Rik|2510026K04Rik|Cyp10l	peptidylprolyl isomerase (cyclophilin)-like 3	-1.00714	-1.18773	-0.180584	-0.950086	-0.804612	-1.04237	-1.12016	-0.0777967	-0.935665	-0.770077							-0.495891	0.0992386	0.309455	0.208707	0.0145152	0.777365	0.193092	0.450399	10.2774	9.78151	9.88075	10.091	9.99021					II
242	ILMN_2738837	TTGTGGCCCTGTGTGCTGGTTCTGGGGGCAGTGTTCTACAAGGAGTGGAG	chr1	58504476	58519120	NM_022988	+	Nif3l1	65102	1110030G24Rik	Ngg1 interacting factor 3-like 1 (S. pombe)	-0.981969	-1.22908	-0.247112	-0.869685	-0.772022	-1.07424	-1.10002	-0.025777	-0.960924	-0.803799							-0.739573	0.2649	0.367857	0.377886	4.4046e-05	0.13777	0.0211058	0.0189673	9.31641	8.57683	8.84173	8.94469	8.95472	2				II
243	ILMN_3163144	GATTCATGTCTTACGAAGCCTTACCCCCAATGCAAGGGGGATTTTCAGGC	chr1	58519614	58561953	NM_001271526	-	Orc2	18393	AU041563|Orc2l	origin recognition complex, subunit 2	-0.859084	-1.3345	-0.47542	-0.74119	-0.853161	-0.780799	-1.57648	-0.795683	-0.71037	-0.978305							-0.412715	0.0620108	0.0489628	-0.018215	0.00298119	0.790135	0.843432	0.951813	7.38279	6.97008	7.03209	7.01904	6.95186					II
244	ILMN_2453120	GGTGCATGTGAGCCATTATCTTGTCTTATTGAATGGATCGATGCTGTTGA	chr1	58579649	58643177	NM_172513	-	Fam126b	213056	C130065N10Rik|D1Ertd53e|D630010C10	family with sequence similarity 126, member B	-0.753864	-1.39727	-0.643405	-0.581273	-0.959451	-0.791544	-1.42577	-0.634221	-1.04906	-0.853951							1.44757	0.254016	-0.392768	-0.28637	2.09283e-10	0.0095783	0.000194429	0.00226109	7.50955	8.95712	9.21113	8.56435	8.67075	1				II
245	ILMN_2734511	CATTAGAAACGGTGCAGAAGAAGCTTGCTGCCCGAGGGCTGAGGGATCCA	chr1	58643442	58652792	NM_025597	+	Ndufb3	66495	2700033I16Rik|CI-B12	NADH dehydrogenase (ubiquinone) 1 beta subcomplex 3	-0.748847	-1.19002	-0.441176	-0.737711	-0.954835	-0.780762	-1.46422	-0.683459	-0.956525	-0.789841							1.19496	0.119831	0.0422166	-0.174334	6.82649e-07	0.599714	0.88694	0.367438	10.2609	11.4558	11.5757	11.4981	11.2815	1				II
246	ILMN_2698213	CAATGGATAGAAATATTTGAATTCTTATCCTAATTATATCTTGGCTCTCC	chr1	58714963	58752833	NM_175370	-	Als2cr12	108812	4933405P16Rik|4933425F06Rik	amyotrophic lateral sclerosis 2 (juvenile) chromosome region, candidate 12 (human)	-0.950104	-0.943315	0.00678887	-1.1332	-0.850513	-0.928358	-0.934171	-0.00581374	-1.37507	-1.06857							0.00496297	0.0447258	-0.0551079	0.110567	0.982977	0.812982	0.75882	0.439419	6.63797	6.64293	6.68766	6.58782	6.7535					II
247	ILMN_2743945	ATATAGTTAATAGGAGATTGTTTCGACTTAATTATTATTTGTATTATTTT	chr1	58768351	58816047	NM_001289704	+	Cflar	12633	2310024N18Rik|A430105C05Rik|CLARP|Cash|Casper|ENSMUSG00000072980|FLAME|FLAME-1|Flip|Gm9845|I-FLICE|MRIT|c-Flip	CASP8 and FADD-like apoptosis regulator	-1.06229	-1.11303	-0.0507378	-1.31	-0.783608	-1.25111	-1.32638	-0.075272	-1.61253	-1.39421							-0.0104921	0.0505282	0.131815	0.0697533	0.961001	0.772408	0.288773	0.662904	6.57107	6.56057	6.6111	6.69239	6.63033					II
248	ILMN_3097868	GGAGGAACAAGGGAAAGCAGATGCCACAGCCCACCTTCACACTACGGAAG	chr1	58852217	58904347	NM_009812	+	Casp8	12370	CASP-8|FLICE|MACH|Mch5	caspase 8	-0.629464	-0.458407	0.171057	-0.521311	-0.538216	-0.623733	-0.353698	0.270035	-0.692982	-0.734762							0.384293	0.104854	-0.225273	0.0903453	0.00715472	0.631863	0.16568	0.693267	8.70021	9.0845	9.18935	8.85923	9.17484					II
249	ILMN_2872698	CAAGTGTGGCCCTAGGCATGGGATCCCGGGGGCTCCAGGAAAATGCTATT	chr1	58957293	59030326	NM_172406	-	Trak2	70827	2900022D04Rik|4733401O11Rik|AI480836|AW046271|Als2cr3|CALS-C|GRIF-1|GRIF1|OIP98|mKIAA0549	trafficking protein, kinesin binding 2	-0.825151	-0.735731	0.0894201	-0.26268	-0.655041	-1.31972	-0.896644	0.423074	-0.336788	-1.07288							-0.0190075	0.193187	0.418171	0.285147	0.924669	0.125102	0.000928911	0.0131329	8.99936	8.98036	9.17354	9.39853	9.2655					II
250	ILMN_2681123	CATTTTACTGTTCTCTGGGGAATGAACCCTTCCTCGGAGGACACTGCTTC	chr1	59030414	59051965	NM_172656	+	Stradb	227154	AA792893|Als2cr2|B830008M19|D1Ucla2|ILPIP|ILPIPA|PRO1038|Papk|Syradb	STE20-related kinase adaptor beta	-0.694601	-0.609069	0.0855316	-0.40496	-0.811551	-1.34577	-0.905983	0.439786	-0.417059	-1.10899							1.85801	0.0471089	-0.486999	-0.382365	1.71371e-10	0.78147	0.000215086	0.00146851	7.49923	9.35724	9.40435	8.87024	8.97487	1				II
251	ILMN_2614186	AGGAAAACCCAAAAGAATTATTTTTAAAGTCTACTCAATACCAATAAATT	chr1	59107349	59151744	NM_175200	-	Als2cr11	73463	1700052H20Rik|4930408G06Rik	amyotrophic lateral sclerosis 2 (juvenile) chromosome region, candidate 11 (human)	-0.481632	-0.495605	-0.0139728	-0.117875	-0.120254	-0.503328	-0.518092	-0.014764	0.0538045	0.142054			LAD	LAD			0.0693319	0.10054	0.00266094	0.00596715	0.564805	0.432718	0.991011	0.978709	6.53052	6.59985	6.70039	6.60251	6.60582					II
252	ILMN_3135801	CCGATTCTCGTGCCATGGATCATAGTGAATCTGGTGGTGGCTCTCCTGGT	chr1	59157440	59176650	NM_001037812	-	Tmem237	381259	AI853305|Als2cr4|Gm972	transmembrane protein 237	-0.676188	-0.714396	-0.0382079	-0.0460428	-0.171923	-0.798542	-0.801021	-0.00247874	-0.190951	-0.238544			LAD				-0.28498	0.313393	0.345303	0.538829	0.0152891	0.0291066	0.00952362	0.000446342	9.03294	8.74796	9.06136	9.09327	9.28679				1	II
253	ILMN_2817883	TGGATACCACAGGTGCTCTTCCGTCTCATCTGCTGTACTCGGAGGCGAGC	chr1	59177778	59218480	NM_145143	-	Mpp4	227157	Dlg6	membrane protein, palmitoylated 4 (MAGUK p55 subfamily member 4)	-0.72563	-0.817516	-0.0918859	-0.310335	-0.457485	-0.748666	-0.903365	-0.154699	-0.429061	-0.717174							0.278812	0.21661	0.42789	0.430162	0.00885938	0.0946585	0.00103026	0.00107304	8.70749	8.9863	9.20291	9.41419	9.41646					II
254	ILMN_2817883	TGGATACCACAGGTGCTCTTCCGTCTCATCTGCTGTACTCGGAGGCGAGC	chr1	59219599	59293937	NM_001159948	-	Als2	74018	3222402C23Rik|9430073A21Rik|Als2cr6|Alsin|mKIAA1563	amyotrophic lateral sclerosis 2 (juvenile)	-0.757604	-1.02655	-0.268945	-0.474318	-0.937181	-0.768989	-0.963595	-0.194607	-0.307175	-0.924326							0.278812	0.21661	0.42789	0.430162	0.00885938	0.0946585	0.00103026	0.00107304	8.70749	8.9863	9.20291	9.41419	9.41646					II
255	ILMN_2526226	CCACTGAGTACTCCTCTGAGCTAGACATATGGGGCGCAGGCTGCATCTTC	chr1	59313750	59409213	NM_001033373	+	Cdk15	271697	Als2cr7|Pftk2	cyclin-dependent kinase 15	-0.818675	-0.5733	0.245375	-0.725438	-0.889645	-0.783183	-0.701462	0.0817212	-0.398335	-0.897607							-0.124924	0.0104449	0.0965425	0.0706645	0.177465	0.957462	0.404585	0.59597	6.7738	6.64888	6.65932	6.74542	6.71954					II
256	ILMN_2907560	AGCATCATGGGAGTTGACCTTTACCCTACCTTTGACACTGACTGTCCTCC	chr1	59538990	59543799	NM_008057	+	Fzd7	14369	Fz7	frizzled homolog 7 (Drosophila)	-0.916374	-0.771501	0.144873	-1.00093	-1.09117	-1.10533	-1.07281	0.0325188	-1.02357	-1.29929							-0.108184	-0.00058268	0.264082	0.279133	0.427573	0.998653	0.0360092	0.0280089	8.50833	8.40014	8.39956	8.66423	8.67928					II
257	ILMN_2526227	GAGGCTCATGGGAACAGAGGTGCTTCCACTGGGACAAGACACTGCCCGTT	chr1	59573107	59691353	NM_001013771	+	Gm973	381260	AW554518	predicted gene 973	-0.940425	-0.73261	0.207815	-0.782316	-0.628447	-0.769575	-0.631234	0.138341	-1.13059	-1.0965							0.0719649	-0.0567942	-0.045582	-0.0530052	0.451999	0.646056	0.724237	0.672679	6.64346	6.71543	6.65863	6.66985	6.66242					II
258	ILMN_2704509	GGCCTGGGACATGGGTTTTCAAGGGACATCGTCTGTACCAGCTTCATTAA	chr1	59696277	59727678	NM_009460	-	Sumo1	22218	GMP1|PIC1|SENTRIN|SMT3|SMT3H3|SMTP3|SUMO-1|Smt3C|Ubl1	small ubiquitin-like modifier 1	-1.0363	-1.12608	-0.0897727	-0.642442	-0.983458	-1.44792	-1.36185	0.0860694	-0.692625	-0.756604							-0.285396	0.187142	0.3693	0.44121	0.00107062	0.0558405	0.000404976	0.000106765	12.6141	12.3287	12.5159	12.698	12.7699					II
259	ILMN_1235979	GAAGTGAAGACTTACGATCCCTCTGGTGACTCCACACTTCCAACTTGTTC	chr1	59741849	59768354	NM_018868	+	Nop58	55989	MSSP|Nol5|SIK|nop5	NOP58 ribonucleoprotein	-1.00938	-1.28352	-0.274138	-0.769984	-0.676083	-1.37748	-1.36703	0.0104572	-0.703469	-0.632061							-1.22176	0.0224234	0.32536	0.230896	3.44516e-06	0.955101	0.110348	0.307872	10.7311	9.50936	9.53178	9.83472	9.74025	2				II
260	ILMN_2614322	CTTACACAAGGTGTTACAAGCACAGCTGCAGATCCTGGGCCATCAAAGCC	chr1	59821122	59934925	NM_007561	+	Bmpr2	12168	2610024H22Rik|AL117858|AW546137|BB189135|BMP-2|BMPR-2|BMPR-II|BMPRII|BRK-3|Gm20272	bone morphogenetic protein receptor, type II (serine/threonine kinase)	-1.14121	-1.26614	-0.124935	-0.848869	-1.26608	-1.11185	-1.14559	-0.0337486	-1.38856	-0.893556							0.17566	0.162832	-0.110105	0.0259719	0.206418	0.361273	0.558836	0.926666	7.59336	7.76902	7.93186	7.65892	7.795					II
261	ILMN_2600991	CAGCATTTCCAGTGATGATAAGTATTGTTGTGGACTGTGTCCCTGAACCT	chr1	59969849	60042192	NM_001037725	+	Fam117b	72750	2810425F24Rik|6330416D14Rik|Als2cr13	family with sequence similarity 117, member B	-1.04186	-1.24502	-0.203156	-0.710268	-0.986161	-1.19379	-1.24345	-0.0496686	-0.985511	-1.23902							0.15308	-0.194597	-0.161937	-0.285877	0.236528	0.203789	0.267312	0.0326625	8.46756	8.62064	8.42604	8.4587	8.33476					II
262	ILMN_1224186	GCATTAAGATGGTAACTTAAGTGTGCTCTTGCTCTCTCTTGAGCATCTAT	chr1	60045911	60099931	NM_027407	-	Ica1l	70375	1700030B17Rik|Als2cr15	islet cell autoantigen 1-like	-0.576617	-0.885101	-0.308483	0.0177151	-0.425866	-0.253413	-0.79208	-0.538667	0.145304	-0.560588			LAD				-0.246044	-0.0058078	0.0460732	0.0859825	0.0203145	0.980275	0.810449	0.590406	6.86565	6.61961	6.6138	6.66568	6.70559					II
263	ILMN_2533054	GCTATGGGATGCAAGAAGCTGTAAGGCTCCTCTCTATGATCTAGCTGCTC	chr1	60133711	60154978	NM_001199061	-	Wdr12	57750	4933402C23Rik|Ytm1|Ytm1p	WD repeat domain 12	-0.313685	-1.08335	-0.769666	-0.555157	-0.422239	-0.432061	-1.26711	-0.835044	-1.13523	-0.259429							-1.22508	-0.159408	-0.409143	-0.382115	4.92298e-09	0.166917	0.000505791	0.000925657	9.70874	8.48366	8.32425	8.07452	8.10154	2				II
264	ILMN_2629161	GTCTGAGATGGTGTATCAATCACTGGACCAGAAATGTATGATGGGCAGTT	chr1	60155090	60210797	NM_139150	+	Carf	241066	Als2cr8|ECBRC-FC1|ECBRC-FC2	calcium response factor	-0.482049	-1.29263	-0.810578	-0.670592	-0.653901	-0.381544	-1.17135	-0.789802	-1.08391	-0.0732518							0.0903608	-0.0813679	-0.106657	-0.0474507	0.457789	0.591373	0.41627	0.790973	6.7912	6.88156	6.8002	6.77491	6.83411					II
265	ILMN_1246260	GTTAAAGTCCCTTAACCTAAGTAGCAAAATTCAAAATATTCCTAATAAAG	chr1	60237442	60391549	NM_173444	+	Nbeal1	269198	2310076G13Rik|A530050O19Rik|A530083I02Rik|AI662228|ALS2CR17	neurobeachin like 1	-0.740294	-1.41624	-0.675948	-0.710274	-0.113094	-0.881864	-1.42096	-0.539097	-0.921868	-1.0422							-0.0459862	0.133628	0.101405	0.0304751	0.749807	0.269924	0.400336	0.867395	6.63289	6.58691	6.72054	6.68831	6.61738					II
266	ILMN_2715585	GGTCACATCAGCAAGGGAAGAAGCTTGGATCACTGTCTCCAAAAGACACT	chr1	60400215	60444231	NM_030013	+	Cyp20a1	77951	A930011N14Rik|Cypm	cytochrome P450, family 20, subfamily a, polypeptide 1	-0.773891	-0.682844	0.0910462	-0.512048	-0.832175	-0.876985	-0.562428	0.314557	-0.52584	-0.965058							-0.152231	-0.356661	-0.392696	-0.135127	0.163923	0.00753907	0.00191647	0.305295	8.34701	8.19478	7.83812	7.80208	8.05965					II
267	ILMN_3006643	ACATTCCTTGTGTGCGCCATTAAGCACCTCCAGATGAATGAGGGACAGTC	chr1	60466462	60538007	NM_001198571	+	Abi2	329165	8430425M24Rik|AI839867|C130078H13	abl-interactor 2	-0.954157	-1.3364	-0.382239	-1.17071	-0.692978	-0.788209	-1.11848	-0.330271	-1.15439	-0.764717							-0.433058	0.0275008	0.184872	0.238166	0.000184796	0.885505	0.0951139	0.030496	9.93645	9.50339	9.53089	9.68826	9.74155					II
268	ILMN_2526236	GCACTCAGCTGGAAGAGTCCAGCCAGAATGGAGTCTATGAATCGGTCCTA	chr1	60540028	60623609	NM_001045513	-	Raph1	77300	9430025M21Rik|C730009O10Rik|Lpd	Ras association (RalGDS/AF-6) and pleckstrin homology domains 1	-1.12561	-1.25697	-0.131359	-1.05664	-0.46972	-0.974991	-0.874689	0.100302	-1.0293	-0.994797							-0.0460218	-0.0102629	-0.00940878	0.0397057	0.69189	0.952979	0.957577	0.776773	6.63625	6.59023	6.57997	6.58082	6.62994					II
269	ILMN_2589871	CGACGGGGATTTCGACAACGAAACAGTGACGTTCCGTCTCTGGAATCTGC	chr1	60803231	60830203	NM_007642	+	Cd28	12487		CD28 antigen	-0.635336	-0.699217	-0.0638807	-0.443378	-0.107477	-0.752651	-0.690951	0.0616998	-0.572764	-0.646671							-0.0263603	-0.0575824	0.0648873	0.0743754	0.880469	0.712796	0.661502	0.604668	6.73292	6.70656	6.64898	6.77145	6.78094					II
270	ILMN_2631752	CCCCCTACAAGTACTATGGCTCCTCGAAAACACAAAGTTAATGCCACAGG	chr1	60965868	60972676	NM_009843	+	Ctla4	12477	Cd152|Ctla-4|Ly-56	cytotoxic T-lymphocyte-associated protein 4	-0.58464	-0.78518	-0.20054	-0.645122	-0.241778	-0.379529	-0.862558	-0.483029	-0.770664	0.0465151							0.161952	0.0232876	-0.019388	-0.12249	0.0919724	0.903592	0.921411	0.306134	6.64457	6.80652	6.82981	6.78713	6.68403					II
271	ILMN_2906430	GCTGCTGCTTTGGTCTCTGGGATCTGGGAAGTACAGTAGGGCCAAGACAG	chr1	61034757	61057164	NM_017480	+	Icos	54167	AILIM|CCLP|CRP-1|H4|Ly115	inducible T cell co-stimulator	-0.392949	-0.226216	0.166733	-0.217451	-0.61061	-0.494728	-0.202275	0.292453	-0.327166	-0.856405							-0.0169279	0.0124209	0.0483816	0.0726266	0.945163	0.962676	0.824442	0.714727	6.69583	6.6789	6.69132	6.72728	6.75153					II
272	ILMN_2860656	GACGAACAAGAGCCACTCCAAAAGACTGAGAGCCCCGGTGGAAACCCTGC	chr1	61685397	62688858	NM_001081050	+	Pard3b	72823	1810008K04Rik|2010002N16Rik|2810455B10Rik|Als2cr19|PAR3B|PAR3L|PAR3beta	par-3 family cell polarity regulator beta	0.477483	0.47023	-0.00725238	1.14193	0.805848	1.73309	0.64123	-1.09186	0.701226	0.246393	LAD	LAD	LAD	LAD		DR	-0.0519677	-0.0469479	0.176526	0.0532058	0.779802	0.823177	0.195963	0.80099	6.85727	6.80531	6.75836	6.98183	6.85851						IP
273	ILMN_2480957	CCCTTTGGGAAATCTAATTCACAGTATTGATCTCCTTTTTTGCCTTGTAC	chr1	62749890	62865266	NM_001077403	+	Nrp2	18187	1110048P06Rik|Np-2|Np2|Npn-2|Npn2	neuropilin 2	-1.71628	-1.13656	0.579715	-0.935691	-1.24524	-1.6969	-0.790931	0.905966	-1.30126	-0.47338							-1.02428	-0.0727539	-0.0449491	-0.0323916	5.56819e-08	0.637624	0.797959	0.868209	7.78948	6.76521	6.69245	6.72026	6.73281	2				II
274	ILMN_2463474	CAACAGCAGACATTTCCAGCGTGTCAGCCCTTGGTTTGCTGCTCTACGTG	chr1	62837491	62841306	NR_040601	-	4930487H11Rik	74992		RIKEN cDNA 4930487H11 gene	-1.1856	-1.10969	0.0759177	-0.851985	-1.01911	-0.981956	-0.964001	0.0179542	-0.98926	-0.715341							-0.0161483	0.00604478	0.000379279	0.12025	0.922308	0.974144	0.99872	0.235596	6.68562	6.66947	6.67551	6.66985	6.78972					II
275	ILMN_2685061	GACAGCAGTGCTCTGTGCCAGTGTTTGACATTACACACCAGACGCCCCTG	chr1	63094374	63160841	NM_001081436	-	Ino80d	227195	7330405I11|A430093A21Rik|BC010584|OTTMUSG00000002594	INO80 complex subunit D	-0.94988	-1.33978	-0.389904	-0.428039	-0.807193	-1.07207	-1.41306	-0.340989	-0.316863	-0.483835							0.0990016	0.00191099	0.0304458	-0.167085	0.658123	0.995874	0.925727	0.430425	6.98577	7.08477	7.08668	7.11521	6.91768					II
276	ILMN_2691936	GTTTAAAATGTATGTAATTGTGTGCAAGCATTAACTAGTTTAATAAAACT	chr1	63190165	63223396	NM_001160040	-	Ndufs1	227197	5830412M15Rik|9930026A05Rik	NADH dehydrogenase (ubiquinone) Fe-S protein 1	-0.750663	-1.06146	-0.310798	-0.67147	-0.618757	-0.882053	-0.858292	0.023761	-1.14657	-1.0495							0.0274742	0.00280058	0.0542672	0.0305308	0.886951	0.989948	0.759861	0.88555	6.60629	6.63376	6.63656	6.68803	6.66429					II
277	ILMN_1229042	CTCAGCGCTGGCCGCGGCCTCCCGGCGCTCTCGTCCTCCGCTTTTGCACA	chr1	63223404	63227060	NM_018796	+	Eef1b2	55949	2810017J07Rik|Eef1b	eukaryotic translation elongation factor 1 beta 2	-0.646034	-0.935609	-0.289575	-0.720772	-0.539716	-0.85341	-0.890085	-0.0366744	-1.02525	-1.03626							-1.13027	0.0199958	0.627958	0.387399	9.16246e-08	0.933513	0.000102799	0.00407994	12.5155	11.3852	11.4052	12.0131	11.7726	2		1		II
278	ILMN_1249644	CTCAACTGGCTTAGCCTTCCTCAATAGCTGCTTGAATCCCATCCTTTACG	chr1	63229144	63260855	NM_146250	-	Gpr1	241070		G protein-coupled receptor 1	-0.555676	-0.76677	-0.211094	-0.657848	-0.528745	-0.430871	-0.619811	-0.18894	-0.717613	-0.0631223							-0.0403641	0.162738	0.117695	0.080485	0.831637	0.265921	0.426944	0.643979	6.80799	6.76763	6.93036	6.88532	6.84811					II
279	ILMN_2440612	GACTGGACAGCAGAGTTGCCTTTTAGAGTGTTCCTGTGGTTCACTTGAGT	chr1	63246931	63361149	NM_001285937	+	Zdbf2	73884	4930431J08Rik|9330107J05Rik	zinc finger, DBF-type containing 2	0.428317	-0.389016	-0.817332	-0.108119	-0.345757	-0.695391	-0.717415	-0.0220239	-1.25576	-0.836084	LAD		LAD		DR		-0.0569305	0.0279314	0.114921	-0.0402686	0.611345	0.855477	0.242438	0.782087	6.68456	6.62763	6.65556	6.74255	6.58736								PI
280	ILMN_1230599	GGCTGCCTGTGAACGGAGATTCTGTCATCCTTACACGCATCTTTTAGTTG	chr1	63492477	63619793	NM_001177600	+	Adam23	23792	AW046396|MDC3	a disintegrin and metallopeptidase domain 23	-1.19075	-1.80649	-0.615739	-0.703292	-1.03142	-0.947375	-1.91219	-0.964813	-1.19375	-0.259604							0.758299	-0.20028	-0.151528	-0.324442	1.94728e-06	0.125643	0.229	0.00749783	10.1801	10.9384	10.7381	10.7869	10.614	1				II
281	ILMN_1217555	GCTGCCACATCCAATCCCGCTTTTGTCAATTGCTGTATGTCCTCAAAAAT	chr1	63745400	63776892	NM_029696	-	Mdh1b	76668	1700124B08Rik|AV255588	malate dehydrogenase 1B, NAD (soluble)	-0.811991	-0.933996	-0.122006	-0.368175	-0.51921	-0.852653	-1.04831	-0.195656	-0.299148	-0.62068							0.439495	0.0569941	-0.0809413	-0.105179	0.000888729	0.787077	0.669619	0.551939	6.65849	7.09799	7.15498	7.01705	6.99281					II
282	ILMN_2817960	TGCACACAGCAGATGAGGATGCCGTGCACATATGTAGCAAGCACTGCAAG	chr1	63777198	63799959	NM_172422	+	Fastkd2	75619	2810421I24Rik	FAST kinase domains 2	-0.77414	-0.992966	-0.218827	-0.465341	-0.448426	-0.933833	-1.0458	-0.111962	-0.36185	-0.680833							-0.0456806	0.134122	0.11374	0.0842563	0.716643	0.209895	0.262225	0.464645	6.75933	6.71365	6.84777	6.82739	6.79791					II
283	ILMN_1251426	GCCCTGAAAACAAGAAGAGGGTCCATCGCTGTCAGTTTAACGGGTGCCGG	chr1	64082246	64167963	NM_033563	-	Klf7	93691	9830124P08Rik	Kruppel-like factor 7 (ubiquitous)	-1.03739	-0.973286	0.0641059	-0.750222	-1.36874	-1.17012	-0.84669	0.323426	-0.937499	-1.62384							-0.962182	-0.140083	0.303232	0.363913	4.66247e-06	0.513725	0.0630285	0.0264584	9.87097	8.90879	8.7687	9.21202	9.2727	2				II
284	ILMN_2730325	AACAAGGACCAGATAACATTTGAATGGAGGAATTATATTTCAGGTGTTTT	chr1	64579377	64651122	NM_133828	+	Creb1	12912	2310001E10Rik|3526402H21Rik|AV083133|Creb|Creb-1	cAMP responsive element binding protein 1	-0.854006	-0.880986	-0.0269805	-0.668377	-1.07656	-1.10222	-0.996183	0.106038	-0.421611	-1.53289							0.0885759	-0.0737256	-0.0709469	-0.0673925	0.476696	0.640424	0.647173	0.675658	6.56542	6.65399	6.58027	6.58305	6.5866					II
285	ILMN_2705570	GCAGTTTAGAGCATAGCTATTATAACTGCACAGTGGCAGTGGGTGATAGA	chr1	64653053	64663742	NM_025964	-	Mettl21a	67099	2310038H17Rik|AI464204|Fam119a	methyltransferase like 21A	-0.890353	-0.610954	0.2794	-0.828758	-0.706075	-1.25615	-0.485973	0.770173	-1.26527	-0.664911							0.499977	-0.582763	-0.645945	-0.755952	0.00139473	0.00255469	0.000526015	0.000165015	7.40489	7.90487	7.32211	7.25893	7.14892		2	2	2	II
286	ILMN_2451013	TCTCACATCTAACCTTGGGAGTCTTACCTAAAAAGCCTTTTGTGGGCCAC	chr1	64737918	64772216	NM_001097644	+	Ccnyl1	227210	9630037P07Rik|AW554339	cyclin Y-like 1	-1.15143	-1.25584	-0.104403	-0.716752	-0.874328	-1.29153	-1.38834	-0.0968142	-0.495438	-0.75838							-1.19448	0.156345	0.247747	-0.0376214	1.32976e-07	0.363306	0.078572	0.882967	9.9955	8.80102	8.95736	9.04877	8.7634	2				II
287	ILMN_3161263	GAATCACCACCGGCATGCCACATCCAGTACTCAGAACTCAGAGCCAGCAA	chr1	64777131	64784324	NM_022721	-	Fzd5	14367	5330434N09Rik|AI427138|Fz-5|Fz5|mFz5	frizzled homolog 5 (Drosophila)	-1.01829	-1.28467	-0.266383	-0.72322	-1.01979	-0.872597	-1.18515	-0.312549	-0.878688	-1.18097							0.90056	0.438904	0.578443	0.51063	2.13613e-07	0.00133459	6.37278e-05	0.000186241	8.27499	9.17555	9.61446	9.754	9.68618	1		1	1	II
288	ILMN_2482672	CGCAATAGCTAATGTGCTAGTTTACGTGGTCCCTGTTGTCTGGATCTGAT	chr1	64835694	65003398	NM_001039493	-	Plekhm3	241075	9430067K14Rik|A230102O09Rik|AI449570|DAPR|Plekhm1l	pleckstrin homology domain containing, family M, member 3	-1.12903	-1.22743	-0.098402	-1.18434	-1.09086	-0.944077	-1.14813	-0.204055	-0.54472	-0.0318614				LAD			0.373582	0.031083	-0.128018	0.0214427	0.000307705	0.853954	0.236275	0.911098	8.29525	8.66884	8.69992	8.54082	8.69028					II
289	ILMN_3009702	CCATATAGACAAAAGAGAACATTCCTCCCAAGAGCCAGAGTTGAGGGTTG	chr1	65059659	65079322	NM_027582	-	Akr1cl	70861	4921521F21Rik|AI451536|AI503553	aldo-keto reductase family 1, member C-like	-0.946567	-0.777494	0.169074	-0.736915	-0.281083	-0.957109	-0.801156	0.155952	-0.853774	-0.271004							0.0497071	0.0153139	0.209643	0.0591739	0.802292	0.954338	0.127885	0.783474	6.60191	6.65162	6.66693	6.86126	6.71079					II
290	ILMN_2693134	TATTGAAATATTTTTACTCTACCATTTTCTCCATCTGGACAGTAATAAAA	chr1	65095130	65097737	NM_007777	-	Cryge	12968	Cryg-2|Cryg-6|DGcry-2|Elo	crystallin, gamma E	-0.924382	-0.684652	0.23973	-0.844284	-0.559696	-1.04851	-0.850033	0.198475	-1.03163	-0.495804							0.0393424	-0.0389406	-0.0131652	0.0255109	0.787817	0.809294	0.946176	0.890266	6.69829	6.73763	6.69869	6.72447	6.76314					II
291	ILMN_2884655	TGTGCTAGAGGGCTGCTGGGTCCTCTACGACATGACCAACTACCGGGGAA	chr1	65108411	65110014	NM_007776	-	Crygd	12967	Aey4|Cryg-1|DGcry-1|Lop12	crystallin, gamma D	-0.943671	-0.666721	0.27695	-0.881939	-0.640879	-0.93768	-0.669	0.26868	-0.895513	-0.736714							-0.024822	0.155862	0.0695932	0.0602332	0.911141	0.308543	0.708991	0.762871	6.71621	6.69138	6.84725	6.76098	6.75162					II
292	ILMN_1221737	AGATCACAAAGGTGTCATGATGGAGCTGAGCGAGGATTGCTCCTGCATCC	chr1	65118098	65120106	NM_007775	-	Crygc	12966	Cryg-5	crystallin, gamma C	-0.935963	-0.641689	0.294274	-0.920211	-0.666828	-0.861769	-0.564075	0.297695	-0.819803	-0.786312							-0.191041	0.132647	0.0611434	0.0612107	0.018698	0.202235	0.616526	0.624853	6.78332	6.59227	6.72492	6.65342	6.65349					II
293	ILMN_2757133	GCGAGTCATGGATTTTTACTGAGGCATTTTGAGACTCTACTTTCCTCCTC	chr1	65126795	65128864	NM_144761	-	Crygb	12965	Cryg-3|DGcry-3|Nop	crystallin, gamma B	-0.949469	-0.631343	0.318125	-0.950461	-0.704845	-0.823516	-0.510465	0.313051	-0.839085	-0.86948							-0.0156289	-0.0020211	-0.0509257	-0.0206118	0.930421	0.991842	0.729058	0.913822	6.64424	6.62861	6.62659	6.57768	6.608					II
294	ILMN_2705692	CCTCCTTTTGCTTGTTACAGCCCATATATGCAATAAATAATCAACCTGTG	chr1	65146962	65149937	NM_007774	-	Cryga	12964	Cryg-4|DGcry-4	crystallin, gamma A	-0.942925	-0.685456	0.257469	-0.948587	-0.87739	-0.935119	-0.429586	0.505534	-0.982094	-0.957514							-0.0543153	0.0640724	0.143059	0.0246218	0.683629	0.658187	0.179014	0.896091	6.64762	6.5933	6.65737	6.73636	6.61792					II
295	ILMN_2702102	TCCCCTTCCAACAAGATGTCCTCCTGAAAACAGAAAGTCGGTTGGTGCTT	chr1	65153886	65169788	NM_175293	-	D630023F18Rik	98303	AI314969	RIKEN cDNA D630023F18 gene	-0.977118	-0.775075	0.202043	-0.975191	-0.991549	-0.933039	-0.668256	0.264782	-1.03068	-0.8959							-0.0355898	-0.016521	0.0610049	0.0811342	0.827509	0.934732	0.693751	0.571531	6.81769	6.7821	6.76558	6.84311	6.86324					II
296	ILMN_2729458	GGTCAAACCTGGGCTTAGAATGAGTCTTTGCGGTAACTAGGTCCACAGGT	chr1	65205189	65233053	NM_001111320	-	Idh1	15926	AI314845|AI788952|E030024J03Rik|Id-1|Idh-1|Idpc	isocitrate dehydrogenase 1 (NADP+), soluble	-1.06783	-1.20254	-0.134708	-1.0949	-1.404	-1.14101	-1.25778	-0.116768	-1.4288	-1.84637							2.18327	0.340521	0.13614	0.0231641	9.86654e-12	0.0023547	0.160203	0.893212	9.90753	12.0908	12.4313	12.2269	12.114	1				II
297	ILMN_1260143	GTGAAGCAATGGACAAGTATTTCTTGATGGTGCCAGACCACTGGACAGGG	chr1	65233258	65325270	NM_011086	+	Pikfyve	18711	5230400C17Rik|Pip5k|Pip5k3|Pipk5k3|PipkIII|p235	phosphoinositide kinase, FYVE finger containing	-0.742068	-1.19188	-0.449816	-0.420577	-1.03484	-1.19277	-1.29156	-0.0987864	-1.46151	-1.86034			LAD				-0.00179046	0.123891	-0.119787	-0.0187059	0.994902	0.433414	0.421001	0.939661	6.77772	6.77593	6.89982	6.65614	6.75722					II
298	ILMN_1247761	CCCCGAGGAGACTAAGGAAGGTCACAGGCGACAGGGAGATGATAGTCCAG	chr1	65357830	65435818	NM_139270	+	Pth2r	213527	Pthr2	parathyroid hormone 2 receptor	-0.415601	0.501629	0.91723	0.261139	-0.0277166	-0.578488	-0.208485	0.370003	0.549299	-0.581025		LAD	LAD	LAD		DR	-0.0201312	0.261784	0.0529702	0.163604	0.91159	0.0228608	0.732456	0.128234	6.63717	6.61704	6.87882	6.67001	6.78064						IP
299	ILMN_1256721	TTCTATTGAATTTTCTTACTCTGCCCTTTCATCATTTGGAAGTTAATAAA	chr1	65973095	65974878	NM_027010	+	Crygf	12969	3110001K11Rik|Cryg-2|DGcry-2|Len-2	crystallin, gamma F	0.24601	0.755302	0.509291	0.510585	-0.021997	0.109505	0.773308	0.663802	0.712777	-0.292245	LAD	LAD	LAD				0.0529508	0.0244741	0.0763522	-0.0350687	0.672759	0.884348	0.536303	0.831347	6.63816	6.69111	6.71559	6.76747	6.65604							PP
300	ILMN_3137552	CTCTGTATGCTGGGATCCCAAGGTTTCAACACACCATCTGTGGGGGGTTC	chr1	66221902	66489157	NM_001039934	+	Map2	17756	G1-397-34|MAP-2|Mtap-2|Mtap2|repro4	microtubule-associated protein 2	-0.245534	0.698556	0.94409	0.449925	-0.313204	0.525335	0.110174	-0.415161	0.148347	0.226302	LAD	LAD	LAD	LAD		DR	-0.64169	0.146843	0.499176	0.319011	6.64207e-05	0.418555	0.00158093	0.0283712	7.93094	7.28925	7.43609	7.78843	7.60826	2					IP
301	ILMN_2596152	ATGCCAGAGGTCACGCTATGCCACCTACTTCGATGTTGCCGTTCTCCGCT	chr1	66515020	66745722	NM_175510	+	Unc80	329178	C030018G13Rik|C230061B10Rik|UNC-80	unc-80 homolog (C. elegans)	0.773712	0.517109	-0.256603	-0.056931	0.0895533	1.38305	0.518659	-0.864388	0.255415	0.441521	LAD	LAD	LAD	LAD			-0.0894486	0.057696	0.0138463	0.104232	0.35385	0.666738	0.938263	0.328802	6.64812	6.55867	6.61637	6.57252	6.66291							PP
302	ILMN_2633770	TATGGCTTCAAAAAGAATTTTCCTTAATGTACACTCCTCAGTATTCTATA	chr1	66747466	66766379	NM_025683	+	Rpe	66646	2810429B02Rik|5730518J08Rik	ribulose-5-phosphate-3-epimerase	-0.606586	-0.702432	-0.0958454	-0.813454	-0.30874	-0.608635	-0.839969	-0.231334	-0.558595	0.243037				LAD			0.0745004	0.0142268	-0.092367	-0.0439225	0.545022	0.943098	0.47479	0.798129	6.61173	6.68623	6.70045	6.59386	6.6423					II
303	ILMN_1255006	CTACTGAAAATCCTGGCCACTGAGCTTGGACTCTATGGGATTAGATATAT	chr1	66765816	66864169	NM_177645	-	Kansl1l	68691	1110028C15Rik|1190030G24|AI427598|C430010P07Rik|mKIAA4189	KAT8 regulatory NSL complex subunit 1-like	-0.751429	-1.09412	-0.342689	-0.848351	-0.994197	-0.883829	-1.38749	-0.503664	-0.328012	-1.37368				LAD			0.154434	-0.265783	-0.23224	-0.197466	0.0842684	0.0160531	0.0194239	0.0468038	6.79087	6.9453	6.67952	6.71306	6.74783					II
304	ILMN_2689473	CAGGAGAATCTTTTCCTCGGAGCATGACATTTTCCGGGAGAGTGTAAGGA	chr1	66877412	66909883	NM_007381	-	Acadl	11363	AA960361|AU018452|C79855|LCAD	acyl-Coenzyme A dehydrogenase, long-chain	-0.508339	-1.05837	-0.550035	-0.427415	-1.21803	-0.364653	-0.895395	-0.530742	-0.359553	-1.34686							1.69811	-0.0713824	-0.638059	-0.405689	5.74228e-09	0.741856	0.000230195	0.00657869	8.36027	10.0584	9.98699	9.42032	9.65269	1		2		II
305	ILMN_2878542	GATAATCTCAAGTCCACACACCACCGTTATCATCTACTTGGGTCCACAAC	chr1	66970869	66981940	NM_001113387	-	Myl1	17901	AI325107|MLC1f|MLC3f|Mylf	myosin, light polypeptide 1	0.301133	-0.266418	-0.567551	-0.456504	-0.110193	0.22491	-0.466305	-0.691215	-0.613238	0.0848164	LAD			LAD	DR		1.63819	0.299652	0.140425	0.280474	6.85659e-09	0.0524128	0.395078	0.0473367	6.79054	8.42873	8.72838	8.56915	8.7092	1							PI
306	ILMN_2898832	TCCAGTTCCTCTTGCTTCCTCAAAACCGGTCAGACCAGGTTTCTGGGGGC	chr1	67047090	67085446	NM_021295	-	Lancl1	14768	AW124738|Gpr69|Gpr69a|p40	LanC (bacterial lantibiotic synthetase component C)-like 1	-0.395664	-0.496778	-0.101114	-0.473124	-0.262519	-0.711316	-0.700742	0.0105743	-0.526804	-0.858661				LAD			-0.182546	-0.116346	0.306624	0.104525	0.0972617	0.451786	0.0124274	0.495727	7.58181	7.39927	7.28292	7.70589	7.50379					II
307	ILMN_2913078	GTGGCTTGGCCATCTCAGGAAGGACAGAATCCCAGCCTCTCTTCCATCAG	chr1	67169600	67277841	NM_001080809	+	Cps1	227231	4732433M03Rik|CPS|D1Ucla3	carbamoyl-phosphate synthetase 1	0.854641	0.724353	-0.130288	1.00351	0.991528	0.419673	0.811211	0.391538	0.944449	0.750763	LAD	LAD	LAD	LAD			-0.0566348	0.234284	0.130859	0.0226692	0.675071	0.0397705	0.244544	0.908744	6.643	6.58636	6.82065	6.71722	6.60903							PP
308	ILMN_1242652	AGATCACCAGCATCGAGCACAACCGGGACCTCTCCTTCCTGCGGGAGCAT	chr1	68086539	69154633	NM_010154	-	Erbb4	13869	Her4|c-erbB-4	v-erb-a erythroblastic leukemia viral oncogene homolog 4 (avian)	1.14644	1.12211	-0.0243261	1.25905	1.08362	1.7275	1.54882	-0.178681	0.888357	0.353147	LAD	LAD	LAD	LAD			-0.160514	-0.0185493	0.0494945	-0.00737169	0.0323805	0.902723	0.679269	0.967603	6.71874	6.55823	6.53968	6.60772	6.55086							PP
309	ILMN_1217123	CAGTGTTCTGTCCACAGTCCATTCCTCTTTGACTCTTGGAATAGAAGGTC	chr1	69577783	69732534	NM_011770	-	Ikzf2	22779	A730095J18Rik|Helios|Zfpn1a2|Znfn1a2	IKAROS family zinc finger 2	-0.390999	0.0424349	0.433434	-0.0724425	-0.436813	-0.0140209	0.318626	0.332647	0.0136367	0.386226		LAD	LAD	LAD		DR	-0.115705	0.0337151	-0.0069063	-0.00859622	0.200913	0.827976	0.971447	0.966308	6.84692	6.73122	6.76493	6.72431	6.72262						IP
310	ILMN_2445040	AATCGGGGCAAATTCACAAACTGGTGGGCCACGAGAGTGAAGTGCACAGT	chr1	69873543	70771706	NM_029160	+	Spag16	66722	4921511D23Rik|4930524F24Rik|4930585K05Rik|AV261009|Pf20|Wdr29	sperm associated antigen 16	-0.123421	0.532029	0.655449	0.176762	0.196546	0.246592	0.580675	0.334082	0.588988	0.14458	LAD	LAD	LAD	LAD		DR	-0.0245444	0.0301051	0.19306	0.0467356	0.860592	0.833954	0.0271756	0.722012	6.70077	6.67623	6.70633	6.86929	6.72296						IP
311	ILMN_2778438	GCAGCCACAGTTACCTCTGTTACCATTTCTCCTCTGCCTTTGGCTCTCGG	chr1	70772288	70931971	NM_177164	+	Vwc2l	320460	A830006F12Rik|Brl	von Willebrand factor C domain-containing protein 2-like	-0.0280406	0.766486	0.794526	0.46006	-0.455061	-0.317941	0.678161	0.996102	0.491084	0.246628	LAD	LAD	LAD	LAD		DR	-0.0290414	0.141276	0.0558941	0.0964351	0.882575	0.321863	0.757053	0.529789	6.71698	6.68794	6.82922	6.74383	6.78437						IP
312	ILMN_1242054	GCCTGAGTCGGATCAGCGCTTCTGTACGCAGTACATCGTCTACGAAGACC	chr1	71074108	71149546	NM_007525	-	Bard1	12021	ENSMUSG00000060893|ENSMUSG00000073653	BRCA1 associated RING domain 1	-0.574842	-0.0250992	0.549743	-0.37589	0.340988	-0.777846	-0.0193352	0.758511	-0.85567	-0.226853		LAD	LAD	LAD		DR	-0.249873	0.0425739	0.0906882	0.0407346	0.00890054	0.79814	0.48408	0.815866	6.81016	6.56029	6.60286	6.65098	6.60102						IP
313	ILMN_2599768	GCACGGCAAGGGTACAGCGTAAGACTGACAAATGATAATGGACATCCGTG	chr1	71289663	71461484	NM_175210	-	Abca12	74591	4832428G11Rik|4833417A11Rik	ATP-binding cassette, sub-family A (ABC1), member 12	-0.0687023	0.301277	0.36998	0.223657	0.212034	-0.428302	0.318134	0.746436	0.228815	-0.662427	LAD	LAD	LAD	LAD		DR	-0.126058	-0.0493068	-0.0769074	-0.049253	0.22478	0.766639	0.589101	0.773125	6.79353	6.66747	6.61816	6.59056	6.61822						IP
314	ILMN_3070951	CCCCTGGGAACTGGGTCCTTAACTAGATCTAAATGCTGGGACTGCTCTTT	chr1	71603729	71625977	NM_026195	+	Atic	108147	2610509C24Rik|AA536954|AW212393	5-aminoimidazole-4-carboxamide ribonucleotide formyltransferase/IMP cyclohydrolase	-0.807737	-0.620323	0.187414	-0.606848	-0.634704	-0.797426	-0.583722	0.213704	-0.764063	-1.01904							-1.67572	0.147094	0.270308	0.204552	9.38051e-09	0.434423	0.0702368	0.198039	11.3677	9.69199	9.83909	9.9623	9.89654	2				II
315	ILMN_2595714	CCTGAACCAGCCTACAGATGACTCATGCTTTGACCCTTACACGGTTTCCC	chr1	71632046	71699808	NM_001276408	-	Fn1	14268	E330027I09|Fn|Fn-1	fibronectin 1	-1.13465	-0.965533	0.169114	-0.509197	-0.504884	-1.20578	-1.04761	0.158168	-0.719611	-0.284571							-0.374197	-0.640739	0.419694	0.535907	0.0340437	0.00523765	0.0334019	0.00860395	12.3561	11.9819	11.3412	12.4016	12.5178		2		1	II
316	ILMN_2976159	ATGCAGGCAGTGGTGTATGCTGACAGAGGTCGCTGCTGGGTCTTCACGCT	chr1	72205806	72258881	NM_001005423	-	Mreg	381269	Gm974|Wdt2|dsu	melanoregulin	-0.682811	-0.554773	0.128039	-0.93315	-0.972165	-0.955111	-0.862004	0.0931077	-1.1289	-1.17103							0.309443	-0.324843	-0.47062	-0.575848	0.0193757	0.0445987	0.00275115	0.000682402	6.95331	7.26275	6.93791	6.79213	6.6869				2	II
317	ILMN_1220354	GGGGGATCACTTTAATGTTAATAGCTTTATCTTTGCAAAGACTGCTCCCA	chr1	72305746	72330888	NM_023523	-	Pecr	111175	2400003B18Rik|TERP	peroxisomal trans-2-enoyl-CoA reductase	-0.956309	-0.782627	0.173682	-0.660553	-0.738477	-0.866994	-0.855157	0.0118367	-0.390342	-0.337184							-0.281268	-0.287151	-0.2103	-0.310253	0.00706679	0.0227426	0.0658002	0.00839648	7.632	7.35073	7.06358	7.14043	7.04048					II
318	ILMN_2643021	CCAGAGGGGTTGATCAAGCTCCCCCAAAACCAGCCAGGGACATTTATTTA	chr1	72330946	72349569	NM_175564	+	Tmem169	271711	A830020B06Rik	transmembrane protein 169	-0.911813	-0.719126	0.192686	-0.533087	-0.481901	-0.804943	-0.826596	-0.0216537	-0.290293	-0.466539				LAD			0.108315	0.0847695	0.429758	0.319127	0.232511	0.485759	0.000178124	0.00185565	6.90627	7.01459	7.09936	7.44435	7.33371					II
319	ILMN_1258913	CTCTACAGAGTGACCATAAGGACATATATTACAAGAAATAACTTAGACCC	chr1	72353994	72441527	NM_009533	+	Xrcc5	22596	AI314015|Ku80|Ku86	X-ray repair complementing defective repair in Chinese hamster cells 5	-0.703742	-0.626788	0.0769548	-0.318454	-0.443369	-1.08223	-0.861091	0.221137	-0.72591	0.02308				LAD			0.0098154	0.00616924	0.0468769	-0.0506481	0.966128	0.979614	0.811706	0.798129	6.60839	6.61821	6.62438	6.66508	6.56756					II
320	ILMN_1227882	CTGCCAGGGAAGGCCACTGGGTGGTCACCTGCAGAGTTTCTTACTGTCAT	chr1	72473685	72583138	NM_001045533	-	2004-03-01	381270	BC056494|mKIAA1399	membrane-associated ring finger (C3HC4) 4	-0.762385	-0.481535	0.280849	-0.314906	-0.299476	-0.10884	-0.234438	-0.125598	-0.0245343	0.43194			LAD	LAD			-0.116619	-0.0509742	0.0607461	0.0097689	0.387934	0.802721	0.755803	0.972625	6.72531	6.60869	6.55772	6.66944	6.61846					II
321	ILMN_2843698	CTGGGGGAAGCTGGGCTTTCTGAGACCAATTTCTCGGAAATGACGGAAGC	chr1	72629824	72683364	NM_018817	+	Smarcal1	54380	6030401P21Rik|AI851716|Mharp	SWI/SNF related matrix associated, actin dependent regulator of chromatin, subfamily a-like 1	-0.728478	-0.54008	0.188398	-0.717778	-1.05484	-1.03613	-0.698407	0.337726	-1.11221	-1.30292							0.54497	0.173641	0.0931832	-0.136237	0.000124705	0.263143	0.594152	0.378304	8.29893	8.8439	9.01754	8.93709	8.70767	1				II
322	ILMN_1257811	GGAAGAGGGATTCAGATCTTAGCTGACAGTCTGAATTCAGTCCATGCTCC	chr1	72689553	72747138	NM_176980	-	Ankar	319695	4932422E22Rik	ankyrin and armadillo repeat containing	-0.433282	-0.130281	0.303001	-0.254204	-0.67492	-0.636733	-0.271015	0.365717	-0.600939	-0.878185		LAD				DR	-0.0510487	0.0939239	0.0624447	0.117486	0.766549	0.565224	0.727184	0.418788	6.63853	6.58748	6.68141	6.64993	6.70497						IP
323	ILMN_2654896	GTGCCTCCCTCCGGAAAATGGTGAAGAAAATTGAAATCAGCCAGCACGCC	chr1	72757833	72760387	NM_009084	+	Rpl37a	19981		ribosomal protein L37a	-0.52216	-0.379226	0.142935	-0.414819	-0.240529	-0.807275	-0.421129	0.386146	-0.689591	-0.844543							-0.657943	-0.15979	0.234899	-0.0177427	0.000102187	0.412432	0.143203	0.955208	13.5208	12.8629	12.7031	13.0978	12.8451	2				II
324	ILMN_2930897	TATTTGGAAAGAGACCAACACTGAGCTCAGAAGCCCCCCTCTGACCCCCC	chr1	72871053	72899045	NM_008342	+	Igfbp2	16008	AI255832|IBP-2|Igfbp-2|mIGFBP-2	insulin-like growth factor binding protein 2	0.0195406	-0.621859	-0.6414	-0.987105	-0.430203	0.227595	-0.616048	-0.843643	-0.979047	-0.136138	LAD				DR		-0.0751203	0.0281031	0.101007	0.127057	0.539576	0.876546	0.417952	0.276283	6.64034	6.56522	6.59332	6.66622	6.69227								PI
325	ILMN_2682613	CCCCGATGTGGAAGAGCTCGGCTCCTCTTTAGCATTTTGGTACTTAAGGA	chr1	72904638	72921439	NM_010518	-	Igfbp5	16011	AI256729|AW208790|IGFBP-5|IGFBP-5P	insulin-like growth factor binding protein 5	-0.0967642	-0.531811	-0.435047	-0.874748	-0.577207	-0.367878	-0.470701	-0.102823	-0.76514	-0.988633							0.557465	0.158107	2.29203	1.22824	0.000477021	0.426725	2.47324e-08	2.5988e-06	6.6636	7.22106	7.37917	9.51309	8.4493	1		1	1	II
326	ILMN_1236328	GCCAGTCGTGACGAAATTCGGAATGTATATGTTGGCTGTTTCTCCCCAAC	chr1	73061648	73062473	NM_009407	-	Tnp1	21958	Stp-1|TP1|Tp-1	transition protein 1	0.586296	0.497604	-0.0886919	0.720672	0.172973	0.760664	0.507664	-0.253	0.670638	-0.316621	LAD	LAD	LAD				0.0211126	-0.00882863	-0.0724961	0.0511206	0.903185	0.965592	0.587893	0.740667	6.70516	6.72627	6.71744	6.65377	6.77739							PP
327	ILMN_1229315	TTAGGCCAAAGGTCCTATGGTCCATTTGCAGGGTTGGAAAGGCCCTTGCC	chr1	73956804	74171021	NM_027884	-	Tns1	21961	1110018I21Rik|1200014E20Rik|AI648117|E030018G17Rik|E030037J05Rik|Tns	tensin 1	-1.57007	-1.79696	-0.226886	-1.74647	-1.18125	-0.604319	-0.991745	-0.387426	-1.07851	-0.00137721							1.99381	-0.0610145	-0.405549	0.154668	1.81851e-07	0.884588	0.0968512	0.649452	7.5374	9.53121	9.4702	9.12566	9.68588	1				II
328	ILMN_3162839	AGTCCCTTGAAGCACAGTGAGTCGTGACCATGAATAAGAGCAGCCCAGGG	chr1	74172114	74194804	NM_001170641	+	Rufy4	435626	F930048N03Rik	RUN and FYVE domain containing 4	-0.794876	-1.10784	-0.312961	-0.964431	-0.408176	-0.586459	-0.997067	-0.410608	-1.17801	0.0343332							0.179465	0.0522639	-0.156824	-0.240068	0.0469494	0.729704	0.130776	0.0188862	6.90055	7.08002	7.13228	6.92319	6.83995					II
329	ILMN_1223834	GGTATGCCTACTGATAGAGTTGATCCATCCTAACACTAGACCCCAAACAC	chr1	74200567	74207820	NM_009909	+	Cxcr2	12765	CD128|CDw128|Cmkar2|Gpcr16|IL-8Rh|IL-8rb|IL8RA|Il8rb|mIL-8RH	chemokine (C-X-C motif) receptor 2	-0.735987	-1.19996	-0.463975	-0.730714	-0.435096	-0.75687	-1.05523	-0.298363	-0.411342	-0.551516							0.0476174	0.0948484	-0.0370061	0.0333369	0.72653	0.454993	0.819948	0.846018	6.59078	6.63839	6.73324	6.60139	6.67173					II
330	ILMN_2588216	GGAGGTTTTGACACACCGCCGTGTTGCCTTTCATACGTCTCTCACCGCTA	chr1	74238359	74241205	NM_178241	-	Cxcr1	227288	Il8ra	chemokine (C-X-C motif) receptor 1	-0.931619	-1.23423	-0.302615	-0.762808	-0.934663	-0.944833	-1.45659	-0.511752	-0.68508	-0.879969							0.009591	0.0827688	0.0300764	0.0748296	0.95624	0.48627	0.844583	0.528245	6.64181	6.6514	6.73417	6.68147	6.72623					II
331	ILMN_2698958	GGTTCCATTTTGTACGAGTTTGGCAAATAACCTGCAGAAACGAGCTGTGC	chr1	74283123	74314787	NM_029711	+	Arpc2	76709	2210023N03Rik|34kDa|p34-Arc	actin related protein 2/3 complex, subunit 2	-1.6393	-1.51945	0.119852	-1.51513	-1.4074	-1.34568	-1.05763	0.288051	-1.58144	-1.49878							-0.666321	-0.809484	-0.951889	-1.08901	6.83582e-05	0.000131591	1.37125e-05	4.59697e-06	12.0467	11.3804	10.5709	10.4285	10.2914	2	2	2	2	II
332	ILMN_1248346	GAGCGTCGCCCACCACTAGGGCCTGGAACTCTGTTATCGCTCATCTCATT	chr1	74325173	74326163	NM_174985	+	Gpbar1	227289	BG37|GPCR|GPR131|M-BAR|TGR5	G protein-coupled bile acid receptor 1	-1.72554	-1.65311	0.0724323	-1.48402	-1.3539	-2.07413	-1.89653	0.177608	-1.78871	-1.37699							-0.0977998	-0.0831683	-0.00342276	-0.0734132	0.470535	0.627012	0.990398	0.677595	6.78403	6.68623	6.60306	6.6828	6.61281					II
333	ILMN_1234981	GACTTTGATTCGCTGGTGTGAGCCATGGGGTGCGTCTTTGTATGTTGGGG	chr1	74326413	74331312	NM_146110	-	Aamp	227290	AU040907|Aamp-rs	angio-associated migratory protein	-1.70643	-1.65898	0.0474496	-1.46591	-1.33659	-2.09905	-2.10395	-0.00489651	-1.65408	-1.3913							0.37052	0.0366519	0.0824264	0.0377849	0.00298545	0.871938	0.657123	0.874211	10.896	11.2666	11.3032	11.349	11.3043					II
334	ILMN_2731550	AGGCTACCTCTGCACCTGTAAATGCTTCTCTCGTGGCACCTATCACACCG	chr1	74379183	74400266	NM_019999	+	Pnkd	56695	2210013N15Rik|2810403H05Rik|AI854243|Brp17|MNCb-5687|MR-1|Tahccp2	paroxysmal nonkinesiogenic dyskinesia	-1.11715	-1.29747	-0.180321	-1.30215	-1.1127	-1.08292	-1.305	-0.222084	-1.15688	-1.00284							1.55835	-0.39339	-0.378663	-0.707928	1.07522e-09	0.00285989	0.00170793	1.2969e-05	7.42004	8.97839	8.585	8.59973	8.27046	1			2	II
335	ILMN_2908056	TGTGGCTGGGAAGCAGTCTGGGTGAGAGATAAGTGGGGACAGGGAAAGCG	chr1	74334820	74350910	NM_027154	-	Tmbim1	69660	2310061B02Rik|AA960455|AU024746|C78899|RECS1|Tmbib1|mKIAA4161	transmembrane BAX inhibitor motif containing 1	-1.65808	-1.66996	-0.0118775	-1.44592	-1.25315	-1.68401	-1.85558	-0.171566	-1.11043	-1.23774							0.547925	0.49642	0.211547	0.195716	0.000735445	0.00775663	0.228228	0.282532	8.96885	9.51677	10.0132	9.72832	9.71249	1				II
336	ILMN_3038912	GCTCCCTCCTAGGCTACCTAAACAACAATCTGGAGCTGATGGAACAGCAC	chr1	74408681	74415895	NM_001033345	+	Gm216	241112	Catip	ciliogenesis associated TTC17 interacting protein	-0.84494	-1.04484	-0.1999	-1.354	-1.16351	-0.843173	-0.991378	-0.148205	-1.59361	-0.940998							-0.0473022	0.09405	0.0732384	-0.0230395	0.685469	0.394888	0.511259	0.88726	6.6603	6.613	6.70705	6.68624	6.58996					II
337	ILMN_2675811	TGGGATCCCTCTTCTGGTGTGTCTGAAGACAACAACAGTGTCCTCACATA	chr1	74421776	74432625	NM_013612	+	Slc11a1	18173	Bcg|Ity|Lsh|Nramp|Nramp1|ity	solute carrier family 11 (proton-coupled divalent metal ion transporters), member 1	-0.748858	-0.962072	-0.213214	-1.39345	-1.18922	-0.787982	-0.922139	-0.134156	-1.46074	-1.12988							-0.635861	-0.391784	-0.203773	-0.550625	0.00042459	0.043853	0.302858	0.00351891	9.52317	8.88731	8.49552	8.68353	8.33668	2			2	II
338	ILMN_3130055	TTCATAACCCTGCTGGACAGGAGGAAGTTAGCCAAGAGGGACTGCCTGGG	chr1	74438182	74443859	NM_153088	+	Ctdsp1	227292	GIP|NLIIF|Nif3|SCP1	CTD (carboxy-terminal domain, RNA polymerase II, polypeptide A) small phosphatase 1	-0.690213	-0.962284	-0.272071	-1.3362	-1.21783	-0.705658	-0.938769	-0.233112	-1.31833	-1.43442							0.573903	0.143505	0.0257075	-0.128346	0.000164281	0.426756	0.923091	0.472147	7.93916	8.51306	8.65657	8.53877	8.38472	1				II
339	ILMN_2518406	GCTTTGTGCCGCCATTACTGGTTTTAGTCCTGTGGCAGATGAAAATGTCC	chr1	74455957	74482134	NM_009509	+	Vil1	22349	Vil	villin 1	-0.633826	-1.04198	-0.408151	-1.16768	-1.26326	-0.571455	-0.830198	-0.258744	-1.35355	-1.4874							-0.0365839	0.0136557	0.0598824	0.00866728	0.824185	0.948287	0.70507	0.970955	6.73108	6.69449	6.70815	6.75438	6.70316					II
340	ILMN_1235652	CCCAGGGTGATGATGGTGTGCTTTAGTGAGTTCTCTTGTCTCTACTGGAG	chr1	74482083	74590860	NM_176972	-	Usp37	319651	4932415L06Rik|C330008N13Rik	ubiquitin specific peptidase 37	-0.810807	-1.30486	-0.494049	-1.09023	-0.423679	-0.740308	-0.782412	-0.0421046	-0.860686	-0.232124				LAD			-0.703168	-0.0127132	0.289822	0.188287	5.00689e-07	0.943439	0.00360564	0.0470065	7.86671	7.16355	7.15083	7.45337	7.35183	2				II
341	ILMN_1223145	ATGCCTTCCTGCTGAGCTGAAGTCTTTCATTCCACTTCACTGGGGGAGCA	chr1	74552633	74577416	NM_021383	+	Rqcd1	58184	2610007F23Rik|AI593551|Fl10	rcd1 (required for cell differentiation) homolog 1 (S. pombe)	-0.846561	-1.155	-0.308436	-1.00515	-0.248818	-0.986165	-1.50348	-0.517311	-1.17192	0.0142237				LAD			-1.07908	0.388845	0.294701	0.229655	5.32097e-06	0.0555114	0.119209	0.261042	9.20183	8.12274	8.51159	8.41744	8.3524	2				II
342	ILMN_3062126	CGGAGCTCGGGAGGCGACCCTCGCAGACACAAGATTACTATCCTACCTAC	chr1	74589462	74612551	NM_001081456	+	Plcd4	18802	4921507K24Rik	phospholipase C, delta 4	-0.952523	-1.00575	-0.0532274	-1.01948	-0.34662	-0.73355	-0.834411	-0.100862	-0.980513	-0.0805095							-0.0259687	0.169934	0.128313	0.0803043	0.92199	0.351153	0.487186	0.720328	6.67852	6.65255	6.82248	6.78086	6.73285					II
343	ILMN_1233408	CCCACAGTGCATCTACATGATGTGAAGCTGGAAGATCCCAGCCCTCCTGC	chr1	74611701	74634602	NM_029888	-	Zfp142	77264	9330177B18Rik|BB154236|mKIAA0236	zinc finger protein 142	-0.87615	-0.831623	0.044527	-0.796107	-0.531433	-1.11229	-0.934128	0.178161	-1.04771	-0.74524							-0.0713453	-0.179885	0.0721019	0.0425688	0.641563	0.196037	0.675816	0.837946	6.98277	6.91142	6.73154	6.98353	6.95399					II
344	ILMN_2691345	GGGGCTGTTCACAACATTGAATCTCTGAGGTGACCCACCAGGCCATGATC	chr1	74634934	74639017	NM_025784	+	Bcs1l	66821	9130022O19Rik	BCS1-like (yeast)	-0.85063	-0.773838	0.0767928	-0.646578	-0.635072	-1.14279	-1.06994	0.0728497	-1.09915	-0.71812							0.189613	0.18563	0.256632	0.0234826	0.101348	0.203872	0.0431406	0.923736	9.0248	9.21441	9.40004	9.47104	9.23789					II
345	ILMN_2607369	GGCAGCAGGAAAAGGGTGGTATCATTGACCTTGAGGCTGAACGGAACCGA	chr1	74640325	74647971	NM_021313	-	Rnf25	57751	0610009H16Rik|AO7	ring finger protein 25	-0.831958	-0.756562	0.0753954	-0.602749	-0.639387	-0.888041	-0.638083	0.249959	-0.678062	-0.751187							0.301307	-0.251249	-0.136884	-0.279134	0.001614	0.0222557	0.191567	0.00682137	7.2128	7.51411	7.26286	7.37722	7.23497					II
346	ILMN_2989871	ATCAGTGCTTGCTCCTAGGTATGGGGTGCTCGGGTTCAGTCCCCAGCTGA	chr1	74648028	74683467	NM_175031	+	Stk36	269209	1700112N14Rik|B930045J24|FU|Fused|mKIAA1278	serine/threonine kinase 36	-0.810595	-0.713393	0.097202	-0.521771	-0.603336	-0.988048	-0.75828	0.229768	-0.842699	-0.742156							-0.042323	-0.0489142	0.309296	0.273485	0.822293	0.806872	0.0140092	0.0291937	7.14406	7.10174	7.05282	7.41103	7.37522					II
347	ILMN_3160783	TCACTGACTCCCGCTTGACTGCTGTGAGCTCGTGACTGGTCCTGCACAGG	chr1	74708327	74744547	NM_001014974	+	Ttll4	67534	4632407P03Rik|AI451681|mKIAA0173	tubulin tyrosine ligase-like family, member 4	-0.788849	-0.7733	0.0155485	-0.64584	-0.629738	-0.750701	-0.641687	0.109013	-0.454716	-0.244619							-0.833885	0.0503352	0.167443	0.0740102	1.58915e-07	0.736669	0.0964965	0.579657	7.67214	6.83825	6.88859	7.0057	6.91226	2				II
348	ILMN_2960114	TGTCACATGTCACGATGTCAGATTCAACAGGAGAACTCTGTGCCCTTCCT	chr1	74760147	74784464	NM_024264	+	Cyp27a1	104086	1300013A03Rik|Cyp27	cytochrome P450, family 27, subfamily a, polypeptide 1	-0.854556	-0.930629	-0.0760726	-0.742949	-0.787811	-0.73022	-0.751023	-0.0208035	-1.01309	-0.804407							0.148029	-0.0221723	0.0907784	-0.00102969	0.0774018	0.893286	0.408835	0.995637	6.63447	6.7825	6.76032	6.87327	6.78147					II
349	ILMN_3092923	ATCCCCACAGGCCCCACTTCTCGGCCTGAGTTGGGATGACGAACTTCAGA	chr1	74785495	74795529	NM_153744	-	Prkag3	241113	AMPKg3L|AMPKg3S|Amkg3|Ampkg3	protein kinase, AMP-activated, gamma 3 non-catatlytic subunit	-0.845925	-0.889072	-0.0431474	-0.768455	-0.85752	-0.817355	-1.03605	-0.21869	-0.43228	-0.621765							0.0447016	-0.0837842	0.0442033	0.087119	0.778305	0.577402	0.803952	0.54827	6.57272	6.61742	6.53364	6.66163	6.70454					II
350	ILMN_2423835	GGAGATCACTCCCCTTGGCCCCCCAGATGGAAATAAGAAAGCCAGACTCT	chr1	74818465	74831893	NM_009526	+	Wnt6	22420	AA409270|Wnt-6	wingless-type MMTV integration site family, member 6	-0.92984	-0.961002	-0.0311618	-0.720307	-0.887983	-1.07253	-0.899251	0.173281	-0.561339	-1.08885							-0.0351282	0.0209238	0.453082	0.53379	0.811505	0.90699	0.000178124	5.32098e-05	6.76562	6.73049	6.75141	7.18357	7.26428				1	II
351	ILMN_2460094	CCAGACCTCTGCTCCTGTCTTTCACTTAACAGATATTTATTTTTGCGCTC	chr1	74838592	74850749	NM_009518	+	Wnt10a	22409		wingless-type MMTV integration site family, member 10A	-0.93131	-0.907506	0.0238039	-0.753784	-0.927293	-1.21535	-0.898499	0.316853	-0.976598	-1.36727							-0.0310958	-0.0845067	0.0597416	0.0394591	0.820928	0.47141	0.630636	0.788467	6.72837	6.69727	6.61277	6.75702	6.73673					II
352	ILMN_1248029	AGGAAGGGAAGAGCCCGAGCTTGGGCCAGCTGAGCCCCGCGGTACAGAAA	chr1	74928082	74931982	NM_153111	-	Fev	260298	Pet-1|Pet1|mPet-1	FEV (ETS oncogene family)	-0.451348	-0.431543	0.0198056	-0.79185	-1.08957	-0.46302	-0.369463	0.093557	-0.847691	-1.37622							-0.0669438	-0.105595	-0.121535	-0.0449236	0.590196	0.411219	0.28315	0.78536	6.75597	6.68903	6.58343	6.56749	6.6441					II
353	ILMN_2629519	GTCCATTCGAAGAGTCCAGCATTAGGCTCCACATTCCCAGTCATCACCAG	chr1	74936507	74939717	NM_021541	-	Cryba2	12958	E130107M19Rik	crystallin, beta A2	-0.458486	-0.412864	0.0456223	-0.757004	-1.14342	-0.466776	-0.316591	0.150185	-0.807617	-1.39473							-0.0147224	0.118901	0.151979	0.0479449	0.941031	0.372664	0.180595	0.782087	6.64195	6.62722	6.74612	6.7792	6.67517					II
354	ILMN_3162084	GAACATCCTGGTAGAGGCAAGCCGTGGAGAGGTAGTGCTCACTTCGAGGC	chr1	74948653	74982173	NM_001039495	-	Ccdc108	241116	A230051F10|B230363K08Rik	coiled-coil domain containing 108	-0.547556	-0.447089	0.100468	-0.591758	-1.21121	-0.673425	-0.527156	0.146269	-0.271547	-1.36165							-0.0534177	0.0558431	0.122443	0.00346611	0.785261	0.794037	0.45625	0.990162	6.62519	6.57177	6.62761	6.69421	6.57524					II
355	ILMN_2699737	GTTTCTCGGGGCCTGGGATTGTGACTTTACTGTTGGCAACTGATCACAGT	chr1	74991891	74998225	NM_010544	-	Ihh	16147	HHG-2	Indian hedgehog	-0.556919	-0.535446	0.0214729	-0.502095	-1.09241	-0.732798	-0.668449	0.0643493	-0.418192	-0.960913							-0.011884	0.127663	0.126962	0.0679572	0.955557	0.349945	0.311599	0.673099	6.76535	6.75347	6.88113	6.88043	6.82143					II
356	ILMN_2991107	GCATAGAGCTCGGCTGGTGAAGTCCAAGAGGAAGAAGCCCAGGGGACTCT	chr1	75013919	75121800	NM_029342	-	Nhej1	75570	1700029B21Rik|XLF|cernunnos	nonhomologous end-joining factor 1	-0.719764	-0.943835	-0.224071	-0.986041	-0.766984	-0.957212	-1.16961	-0.212402	-1.30126	-1.12149							0.0314218	0.233058	-0.0699337	0.113562	0.892388	0.131514	0.73399	0.524647	7.34747	7.37889	7.61195	7.30895	7.49245					II
357	ILMN_1218441	GCCTTTCCTCCTCTTAAGACTTGAGCAGAGGCCATGGTTTAGCGGGTTGG	chr1	75122115	75130464	NM_194333	-	Slc23a3	22626	SVCT3|Yspl1	solute carrier family 23 (nucleobase transporters), member 3	-0.865097	-1.12221	-0.257113	-1.33032	-1.10644	-0.862252	-1.22298	-0.36073	-1.27935	-1.21507							0.197163	-0.177758	-0.0469932	0.00162799	0.117592	0.27457	0.838653	0.995275	6.92041	7.11757	6.93981	7.07057	7.1192					II
358	ILMN_2592449	TCATCACTGGAAGAACCATCTTTGGTGTATGTGGACCTGTCGCCGGCTGC	chr1	75131788	75138942	NM_026977	-	Cnppd1	69171	1810031K17Rik|AU043960	cyclin Pas1/PHO80 domain containing 1	-0.84688	-1.14112	-0.294238	-1.38436	-1.16592	-0.720543	-1.21575	-0.495207	-1.24791	-1.3046							0.249993	0.0972198	0.14585	0.0824237	0.0179011	0.534712	0.254461	0.607053	6.84834	7.09833	7.19555	7.24418	7.18076					II
359	ILMN_1213426	CCCTGCTAGGGTGTAAAGTGGATAGTAAGATCTGTGTAGGTGTTAACTGG	chr1	75139359	75144483	NM_170755	+	Fam134a	227298		family with sequence similarity 134, member A	-0.833929	-1.17599	-0.342063	-1.43405	-1.23468	-0.784602	-1.23697	-0.452367	-1.24718	-1.26413							0.725443	-0.241259	-0.630666	-0.738213	7.40764e-06	0.0906683	0.000108096	3.33549e-05	9.41545	10.1409	9.89963	9.51022	9.40268	1		2	2	II
360	ILMN_2659440	CGACTTGGCGTTAGCACAGGCACTGTCAGCCAGTGAGGCAGAATACCAAC	chr1	75165219	75168200	NM_001159905	+	Zfand2b	68818	1110060O18Rik|C81256	zinc finger, AN1 type domain 2B	-0.927434	-1.25881	-0.331372	-1.54709	-1.22603	-0.6639	-1.06897	-0.405067	-1.33718	-1.43906							0.669201	0.244829	0.10341	0.10426	0.000146488	0.194743	0.652679	0.654718	7.68128	8.35048	8.59531	8.45389	8.45474	1				II
361	ILMN_2833596	AGGAAGGCACGAAGCCCTGCTGTCCCGAGGTGGCGTTTATGCCGAGATGT	chr1	75168214	75176857	NM_023732	-	Abcb6	74104	1200005B17Rik	ATP-binding cassette, sub-family B (MDR/TAP), member 6	-0.95643	-1.26755	-0.311122	-1.56553	-1.22105	-0.812009	-1.22549	-0.41348	-1.70568	-1.33291							0.797079	0.387072	-0.103303	-0.0265417	3.34192e-06	0.00894551	0.534102	0.915843	7.75608	8.55316	8.94023	8.44985	8.52661	1				II
362	ILMN_2698801	CAGAAGTGTGACCTCAGTTATATATACATCCCAGCTCTGCCCAGTATCCC	chr1	75177434	75188584	NM_001288613	-	Atg9a	245860	AU019532|Apg9l1|Atg9|Atg9l1	autophagy related 9A	-1.02187	-1.26306	-0.241187	-1.56324	-1.16687	-1.00711	-1.41566	-0.408557	-1.88663	-1.31019							0.405195	0.0605498	-0.00583432	-0.061043	0.00445366	0.805389	0.98676	0.810593	7.23543	7.64063	7.70118	7.63479	7.57958					II
363	ILMN_1259463	GCCTTCGAGACCATCGCAGTCAGGCGGGGAGACCTTCATCTTGATTTCTT	chr1	75188733	75195960	NM_026187	+	Ankzf1	52231	1300008P06Rik|2810025E10Rik|D1Ertd161e	ankyrin repeat and zinc finger domain containing 1	-1.09193	-1.23379	-0.141868	-1.53298	-1.1196	-0.921328	-1.34689	-0.425566	-1.84226	-1.34223							0.7272	-0.366236	-0.204215	-0.509437	3.47246e-05	0.0290508	0.207656	0.00211947	7.5765	8.3037	7.93746	8.09948	7.79426	1			2	II
364	ILMN_2461783	CTACAATCCCTCTGACTGTAAGTACACACACAGTTTTCTTGCCAAACTTT	chr1	75194809	75207353	NM_029010	-	Glb1l	74577	4833408P15Rik	galactosidase, beta 1-like	-1.13173	-1.21059	-0.0788581	-1.50901	-1.09688	-1.38091	-1.40958	-0.0286691	-1.81751	-0.87997							0.261621	-0.166237	-0.16019	-0.121233	0.0320781	0.310986	0.28999	0.478953	7.25114	7.51276	7.34653	7.35257	7.39153					II
365	ILMN_1236046	GAAGGTAAAATTAAAAGGTCACAAGCGGCCAATAGCGGGAGGTAGCAGCC	chr1	75207403	75212181	NM_001277992	+	Stk16	20872	EDPK|Krct|MPSK|PKL12|TSF-1	serine/threonine kinase 16	-1.17547	-1.19429	-0.0188175	-1.46735	-1.07065	-1.31732	-1.46397	-0.146646	-1.86584	-0.945068							-0.0299662	0.0410422	0.00894139	0.0596996	0.88973	0.850268	0.973035	0.770803	7.11721	7.08725	7.12829	7.09619	7.14695					II
366	ILMN_2517170	GGCATACAGCCACCTCACAAACTTGGGGGATGGGCAGGAACAAGGGCAAT	chr1	75211548	75215828	NM_009447	-	Tuba4a	22145	M[a]4|Tuba4	tubulin, alpha 4A	-1.18757	-1.19054	-0.00296466	-1.4517	-1.04999	-1.47908	-1.32362	0.15546	-1.7117	-0.80087							-0.101298	0.0547916	-0.0426245	0.0388461	0.360964	0.731972	0.804677	0.830715	6.75748	6.65618	6.71097	6.61355	6.69503					II
367	ILMN_2526282	TATCGGTGCCATCAGCCCTATGCTGACTTCTAACTGGAGGAGACCCTCTC	chr1	75216669	75228668	NM_001243090	-	A630095N17Rik	381272	Gm1624	RIKEN cDNA A630095N17 gene	-1.20382	-1.17724	0.026577	-1.39257	-1.01165	-1.50496	-1.09032	0.414635	-1.21571	-0.774441							0.0240154	0.0782933	-0.00106634	0.00450181	0.897351	0.604785	0.997189	0.984884	6.57002	6.59404	6.67233	6.59297	6.59854					II
368	ILMN_2725428	GGAGCAGGCTATGGCCGGCCTCTGTTAACACTGAGCCTTTGAGACCCATC	chr1	75232997	75242267	NM_001159884	+	Dnajb2	56812	2700059H22Rik|Dnajb10|Hsj1|mDj8	DnaJ (Hsp40) homolog, subfamily B, member 2	-1.18511	-1.1179	0.0672046	-1.27372	-0.920356	-1.50557	-1.09259	0.412979	-1.22298	-0.775423							1.39871	-0.19431	-0.0868761	-0.133871	4.59415e-08	0.260718	0.677704	0.461357	8.31123	9.70994	9.51563	9.62306	9.57607	1				II
369	ILMN_1245627	CGTCCCCACTCCCACCAGCCTACCACCTATAGACAAAGCAGAACGAGGAA	chr1	75243615	75260783	NM_008985	-	Ptprn	19275	IA-2|mIA-A|mKIAA4064	protein tyrosine phosphatase, receptor type, N	-1.12082	-1.04708	0.0737441	-1.16445	-0.804192	-0.965446	-0.86273	0.102716	-0.661698	-1.04033							-0.26239	-0.00623656	0.116134	0.0521612	0.0389518	0.982181	0.517065	0.829159	7.00133	6.73894	6.73271	6.85508	6.7911					II
370	ILMN_1231724	CCTCCTCAATGCCCTCCAATCCAAGGGGCAATTCTTGGATGACCCAAATA	chr1	75268776	75274955	NM_009049	-	Resp18	19711	AI851012	regulated endocrine-specific protein 18	-0.988644	-0.929098	0.0595463	-0.950005	-0.760748	-0.744889	-0.848724	-0.103835	-0.901435	-0.784171							-0.00126645	0.130638	0.0478769	0.122884	0.996838	0.478444	0.841077	0.495723	6.60095	6.59969	6.73033	6.64756	6.72257					II
371	ILMN_2642704	CGCACCTGAACCAGAAGCCCCTGTTCACAAGGGACTTGACACCACTTGTC	chr1	75305139	75313592	NM_016878	-	Dnpep	13437	AA407814	aspartyl aminopeptidase	-0.79736	-0.909592	-0.112232	-0.852539	-0.746395	-0.825894	-0.816528	0.00936605	-0.725978	-0.701327							0.0164993	0.0759979	0.13377	0.130149	0.933332	0.612244	0.255936	0.279765	6.66421	6.68071	6.75671	6.81448	6.81086					II
372	ILMN_2836982	CCCCTCCCACCGCAGGGGCCTGGACAGAAACAATAATAAAGAGACAAGCA	chr1	75356866	75365154	NM_010043	+	Des	13346		desmin	-1.07718	-1.15236	-0.075176	-0.917853	-0.883953	-0.836749	-1.24077	-0.40402	-0.968547	-0.706008							1.94354	0.154911	-0.604536	-0.579053	1.70138e-09	0.38969	0.000383215	0.000576776	7.08631	9.02986	9.18477	8.42532	8.45081	1		2	2	II
373	ILMN_1232272	GGAGCTAAGTCGAAGCTTCACCAACCAAATCATCCTGTGAGGATGCTGCC	chr1	75432517	75439751	NM_133708	+	Gmppa	69080	1810012N01Rik	GDP-mannose pyrophosphorylase A	-1.18386	-0.910125	0.273734	-1.06854	-1.2863	-1.1474	-0.920478	0.226919	-1.00381	-1.37232							0.480619	0.0485005	-0.114221	-0.237488	0.000647965	0.83418	0.521734	0.0990011	9.18906	9.66968	9.71818	9.55546	9.43219					II
374	ILMN_1250793	GGGGAAAGTACCCATGAAACTGGGCCTCTACGCTGACCCCACACATCTCC	chr1	75447084	75470915	NM_183022	+	Asic4	241118	Accn4|BNAC4	acid-sensing (proton-gated) ion channel family member 4	-0.954408	-0.73262	0.221787	-1.01138	-1.33206	-1.06948	-0.695779	0.373701	-1.17442	-1.46284							0.000434539	-0.0313337	0.0455904	0.041861	0.998695	0.878004	0.81276	0.836481	6.70734	6.70777	6.67644	6.75336	6.74963					II
375	ILMN_1258341	GGCTGTAGATGGATTGTTGGAGGAGGTGAAGCTGAGAAAGGAGGGGTACG	chr1	75471143	75476046	NM_001001566	-	Chpf	74241	1700028N03Rik|AI414328|D1Bwg1363e	chondroitin polymerizing factor	-0.835551	-0.684543	0.151008	-0.953452	-1.41478	-0.824886	-0.539267	0.28562	-0.965005	-1.11035							-0.308397	0.140309	0.139814	0.084335	0.224197	0.719357	0.717646	0.854149	9.19914	8.89074	9.03105	9.03056	8.97508					II
376	ILMN_3162551	GTGAGCCCCACTGGGAAGTGCTCAGGGTTGTGTGTTGCCCATACATGTGT	chr1	75476106	75482268	NM_177056	+	Tmem198	319998	A230078I05Rik|Tmem198-1|Tmem198a	transmembrane protein 198	-0.804944	-0.689641	0.115303	-0.927664	-1.44978	-0.876739	-0.508333	0.368406	-0.987138	-1.21747							0.0610325	0.326295	0.0788713	0.107433	0.676993	0.0101864	0.598264	0.430467	6.81805	6.87909	7.20538	6.95796	6.98652					II
377	ILMN_2634412	CTCCTGCTCAAACCAAAATCCTCTTTTTCTAATGTTTTCTAGTCCCTCAG	chr1	75482399	75503027	NM_178884	-	Obsl1	98733	AW822216	obscurin-like 1	-0.736137	-0.704933	0.0312031	-0.864986	-1.43897	-0.659825	-0.736549	-0.0767239	-0.836804	-1.58372							-0.389028	-0.134287	-0.140092	-0.195725	9.28809e-05	0.198196	0.134208	0.0322044	7.40737	7.01834	6.88406	6.87825	6.82262					II
378	ILMN_1239270	TGCAGAGGCCTCCCGAGGAACCCGCTGCGCATGCCTTCTGCCATCGAGCT	chr1	75503651	75506929	NM_010564	+	Inha	16322	AW555078	inhibin alpha	-0.702388	-0.759204	-0.0568158	-0.817257	-1.30327	-0.698508	-0.718312	-0.0198037	-0.879454	-1.41921							0.232112	0.191084	-0.142831	-0.0650797	0.0491463	0.208795	0.342328	0.74808	6.78147	7.01358	7.20466	6.87075	6.9485					II
379	ILMN_2617441	GGCTCTCAAAGTAATCTCACCTACTTCTGTTTTGTTCAACGCTGCCCTGA	chr1	75518103	75533910	NM_027886	+	Stk11ip	71728	1200014D22Rik|BB131189|LIP1|LKB1IP	serine/threonine kinase 11 interacting protein	-0.668355	-0.843032	-0.174677	-0.788739	-1.16397	-0.552536	-0.839115	-0.286578	-0.696283	-1.8308							-0.0742062	0.128071	-0.0463428	0.0602298	0.496386	0.260718	0.753359	0.662337	7.02301	6.9488	7.07688	6.90246	7.00903					II
380	ILMN_2675029	GCTGGACTCTGAAGATGCGGAGCCGAACTTTGACGAGGATGGTCAGGACG	chr1	75542840	75556006	NM_009208	+	Slc4a3	20536	A930038D23Rik|Ae3	solute carrier family 4 (anion exchanger), member 3	-0.612205	-0.88937	-0.277165	-0.800431	-1.11984	-0.609779	-0.977261	-0.367482	-0.639276	-1.07887							0.0315434	0.14025	0.199593	-0.101004	0.843714	0.242843	0.0520965	0.413054	8.02762	8.05916	8.19941	8.25875	7.95816					II
381	ILMN_2724014	CATAACTATGCCAGAGTGACAAAGTTATTTCACCCCTTTTGAGGGGACCT	chr1	77363759	77511663	NM_007936	-	Epha4	13838	2900005C20Rik|AI385584|Cek8|Hek8|Sek|Sek1|Tyro1|rb	Eph receptor A4	-1.33727	-0.356533	0.980737	-0.491136	-0.523087	-1.61581	-0.150337	1.46547	-0.925395	-1.17413			LAD				-0.131912	0.144159	0.058888	0.0991104	0.254852	0.309732	0.739812	0.513248	6.98462	6.85271	6.99687	6.9116	6.95182					II
382	ILMN_2634195	CCAGCTGCAGTCAGAGACTGGAACATATGAAGAATGTGGACAGTCTGCCC	chr1	78097841	78193711	NM_001159520	-	Pax3	18505	Pax-3|Sp|Splchl2|splotch	paired box 3	-1.03577	-0.729952	0.305818	-1.05762	-0.838974	-1.00066	-0.675248	0.32541	-1.5121	-1.15803							-0.00214084	0.0341224	0.0400964	-0.0499591	0.993968	0.879526	0.857557	0.820132	6.77205	6.76991	6.80403	6.81001	6.71995					II
383	ILMN_3023610	GGCCTGTCCTATGCGGACACCAAAGCTTTTAGCTTCCTCTGGGAATCAGG	chr1	78306920	78416861	NM_001004173	+	Sgpp2	433323	SPPase2|Spp2	sphingosine-1-phosphate phosphotase 2	-1.05023	-0.499189	0.551043	-1.00949	-0.703809	-0.418711	-0.260425	0.158286	-0.451239	-1.05999							0.0336773	0.0515341	0.104414	0.0952534	0.835427	0.747654	0.399673	0.468037	6.58411	6.61779	6.66932	6.7222	6.71304					II
384	ILMN_2860196	GGCGTCCTTCATCCTGATGTTATCACCAAATTTGAGCTGACCATGCCCTG	chr1	78421319	78485472	NM_011811	-	Farsb	23874	C76708|Farsa|Farsl|Farslb|Frsb	phenylalanyl-tRNA synthetase, beta subunit	-0.902017	-1.15139	-0.249372	-1.19729	-0.275978	-0.6307	-0.87838	-0.24768	-1.12884	-0.214508							-1.22586	0.195287	0.196333	0.215125	1.4069e-08	0.123263	0.0862568	0.0597614	11.9854	10.7595	10.9548	10.9558	10.9746	2				II
385	ILMN_2635387	CAACCCCAAAGGCTCCTGGCTACGAACTATACAAGACGCAATGTATGATT	chr1	78507634	78534748	NM_026713	+	Mogat1	68393	0610030A14Rik|1110064N14Rik|Dgat2l|Dgat2l1|MGAT1|WI1-2612I11.1|mDC2	monoacylglycerol O-acyltransferase 1	-0.776259	-0.702305	0.073954	-0.936228	-0.315381	-0.584675	-0.649659	-0.0649846	-1.03202	-0.204942							0.383963	0.0414172	-0.0694594	-0.169568	0.00241846	0.853954	0.725785	0.246743	6.67083	7.05479	7.09621	6.98533	6.88522					II
386	ILMN_3138743	GGGCCGAGGCAAACTCCATTCCTCATATTAAATCCCGGCTGTTACTTCTC	chr1	78654399	78704318	NM_028817	+	Acsl3	74205	2610510B12Rik|Acs3|C85929|Facl3|Pro2194	acyl-CoA synthetase long-chain family member 3	-0.816881	-0.790758	0.026123	-0.54422	-0.771121	-0.727222	-0.954337	-0.227115	-0.852684	-1.4206							1.04174	0.351304	-0.683409	-0.520459	1.38273e-07	0.0109989	3.83437e-05	0.000361884	9.04429	10.086	10.4373	9.40262	9.56557	1		2	2	II
387	ILMN_3061300	CTTACTGTTTACTCCTTGAACTTGCTGTGAGGCTCAGGTTGGCCTTGAAC	chr1	78655014	78664176	NM_001136226	+	Utp14b	195434	4932411L21Rik|jsd	UTP14, U3 small nucleolar ribonucleoprotein, homolog B (yeast)	-0.69501	-0.850747	-0.155737	-0.715888	-0.802841	-0.741601	-0.963502	-0.221901	-0.815539	-1.44941							0.262978	0.079733	-0.201358	-0.134663	0.011472	0.617784	0.0818249	0.297045	6.63669	6.89967	6.9794	6.69831	6.765					II
388	ILMN_1256894	GGGGCCCTCTGTTCACTTTAAGATTCAGAGTGTGGATCAACTCCAAAGGG	chr1	78813523	78816600	NM_021342	+	Kcne4	57814	AW487937|MiRP3	potassium voltage-gated channel, Isk-related subfamily, gene 4	0.584472	0.128497	-0.455975	-0.041856	-0.0512227	0.198654	-0.0572891	-0.255943	-0.704964	-0.455232	LAD				DR		0.0778172	0.0701293	0.0608852	0.125909	0.751935	0.800928	0.834251	0.595077	6.69554	6.77335	6.84348	6.83424	6.89926								PI
389	ILMN_1237378	GTTAAGTACCCTGAGCTCCTGAATACCAACCAGCTGAAGAGAGTGCCCAG	chr1	79431243	79436665	NM_009129	-	Scg2	20254	Chgc|SgII	secretogranin II	0.735008	0.568405	-0.166604	0.615018	1.15129	0.782684	0.622141	-0.160544	0.565578	1.375	LAD	LAD	LAD	LAD			0.108222	-0.180594	-0.0916099	-0.0461671	0.316073	0.129829	0.486918	0.788515	6.59121	6.69943	6.51884	6.60782	6.65327							PP
390	ILMN_2908485	TGTGAGTAAATTCAGGGGATGTGGGGAACAGCTTACATGGCTTTTAGTGG	chr1	79603450	79668547	NM_183027	-	Ap1s3	252903	1190009B22|Jr2|[s]3A	adaptor-related protein complex AP-1, sigma 3	0.164407	-0.0479496	-0.212356	-0.138786	-0.311758	-0.384484	-0.481294	-0.0968096	-0.581588	-0.483973	LAD	LAD	LAD				-0.0931975	0.0789635	0.0450582	-0.0407455	0.565413	0.691507	0.843831	0.866754	6.73519	6.642	6.72096	6.68705	6.60125							PP
391	ILMN_2491914	TTTTATCAAGACCTATCCAGCCCACCAGAACCGCGTGTCTGCTATCATCT	chr1	79722977	79758344	NM_027057	-	Wdfy1	69368	1700013B03Rik|1700120F24Rik|FENS-1|Jr1|WDF1|ZFYVE17|mKIAA1435	WD repeat and FYVE domain containing 1	-0.786543	-0.975692	-0.189149	-0.829282	-0.828561	-0.863891	-0.919105	-0.0552142	-0.987653	-1.00022							0.331298	0.108465	0.217683	0.136104	0.0297553	0.65609	0.236835	0.542727	7.10341	7.43471	7.54318	7.65239	7.57081					II
392	ILMN_1227033	GAGTCTCGACTCACCAGGCAGTCTGGAAGCACAACTGCTCTGCCTTTATA	chr1	79772592	79778020	NM_001081210	+	Mrpl44	69163	1810030E18Rik|5730593H20Rik|AI463302	mitochondrial ribosomal protein L44	-0.472082	-0.809534	-0.337452	-0.736757	-0.882161	-0.729205	-0.835208	-0.106003	-0.752268	-0.907058							0.364573	0.169263	0.00354376	0.139238	0.00143061	0.214907	0.98973	0.293893	9.26213	9.62671	9.79597	9.63025	9.76594					II
393	ILMN_1246808	GTGGAATGCTGGATGCCTGGGATGCTGTAGTGAAGGATGAGCAGGCCGGT	chr1	79790895	79855240	NM_009255	-	Serpine2	20720	B230326M24Rik|PAI-1|PI-7|PI7|PN-1|Spi4	serine (or cysteine) peptidase inhibitor, clade E, member 2	0.0194716	-0.490488	-0.509959	-0.801636	-0.65898	-0.0362736	-0.428931	-0.392657	-1.07031	-0.303824	LAD				DR		-0.49006	-0.263717	1.26162	0.857124	0.000740234	0.104596	1.03986e-06	2.75996e-05	11.5519	11.0618	10.7981	12.3234	11.9189			1	1				PI
394	ILMN_2734376	GCATGCCGAAAGGTTGTGTTGGCTGAGTTGCTAGACCAGGACTTGAGTTC	chr1	80195273	80210519	NM_173425	-	Fam124b	241128	A830043J08Rik	family with sequence similarity 124, member B	-0.191837	-0.539656	-0.347819	-0.486263	-0.349401	0.120888	-0.492145	-0.613033	-0.414248	-0.0417415	LAD				DR		-0.00115495	0.0498163	0.0550529	0.0441175	0.996211	0.754855	0.720598	0.795318	6.61075	6.60959	6.65941	6.66465	6.65371								PI
395	ILMN_1224546	GCAGTACGTGTTATAGACCACTCAGATCAAGCCTCTACTCCCTCTGAGAG	chr1	80263392	80337005	NM_016716	-	Cul3	26554	KIAA0617	cullin 3	-0.9816	-1.47734	-0.495742	-1.06944	-1.01214	-0.553476	-0.907208	-0.353731	-1.07555	-1.32895							-0.112646	-0.0952055	-0.282359	-0.339012	0.49707	0.648232	0.0546563	0.0223942	11.7985	11.6859	11.5907	11.4035	11.3469					II
396	ILMN_1255437	GTGGGAATGAATGGGTTCAATCTGGGGTGTCTCATAGATGCTTAAGCAGC	chr1	80442506	80472235	NR_040460	+	1700016L21Rik	72208	Jr3	RIKEN cDNA 1700016L21 gene	-0.29004	-0.317315	-0.0272744	-1.02197	-0.558384	-0.108452	-0.206895	-0.0984426	-1.02286	-0.201469							0.002531	0.0316222	0.0818446	-0.101083	0.993104	0.89375	0.661418	0.569031	6.67672	6.67926	6.71088	6.7611	6.57817					II
397	ILMN_2601627	GATGTTATATTAAAATATTTGTGTATGTGTAAAAACTGTTGATAAATACT	chr1	80497642	80661927	NM_001285927	-	Dock10	210293	9330153B10Rik|A630054M16Rik|Jr4|Jr5|R75174|ZIZ3|Zizimin3|mKIAA0694	dedicator of cytokinesis 10	0.0473638	0.0850549	0.037691	-0.46748	-0.39881	0.963581	0.193459	-0.770122	-0.364749	-0.163466	LAD	LAD					-0.0120234	0.0964657	0.102791	0.0617495	0.950615	0.46383	0.392064	0.676946	6.58297	6.57095	6.66741	6.67374	6.6327							PP
398	ILMN_3162775	CTCTTTCTAGACCTTCACTGGATACATGGCGCTTGCTCACACTGGTGAGG	chr1	81073891	81268226	NM_172849	+	Nyap2	241134	9430031J16Rik|Jr6|Kiaa1486	neuronal tyrosine-phophorylated phosphoinositide 3-kinase adaptor 2	1.13992	0.887075	-0.252845	1.08108	0.90205	1.75007	0.998884	-0.751183	1.06131	1.49737	LAD	LAD	LAD	LAD			0.0983348	-0.024138	-0.0298924	-0.0113843	0.520205	0.922382	0.900749	0.968625	6.62068	6.71902	6.69488	6.68913	6.70763							PP
399	ILMN_1248206	ACTGGGGTGTTTTCAAGTGTCGGCTTAGAATTGGAAGTTGAATGGAAGCG	chr1	82229679	82288014	NM_010570	-	Irs1	16367	G972R|IRS-1	insulin receptor substrate 1	-1.06409	-1.31909	-0.254993	-1.04802	-1.13153	-1.14943	-0.848741	0.300686	-1.03923	-1.29853							-0.0268788	-0.0794211	-0.179138	-0.0669185	0.87887	0.586316	0.0973957	0.65918	6.90182	6.87495	6.79552	6.69581	6.80803					II
400	ILMN_2680086	CTGCACCAAGTCATGTCTGTGGTTCTGAGTGACCCTAGACCACGGCCTGT	chr1	82335623	82441941	NM_001122685	+	Rhbdd1	76867	4930418P06Rik|RRP4|mRHBDD1	rhomboid domain containing 1	-0.57579	-0.812257	-0.236467	-0.572785	0.0261701	-0.740277	-0.878415	-0.138138	-0.185866	-0.75725				LAD			0.38465	0.0669588	-0.0308855	-0.0847296	0.00233337	0.738228	0.897265	0.652712	8.49843	8.88308	8.95004	8.85219	8.79835					II
401	ILMN_2679871	TCAAAACATGCCAACATGCCAACCCGCATCAAGGCAGACATCCAGTGGAA	chr1	82447297	82583424	NM_007735	-	Col4a4	12829	E130010M05Rik|[a]4(IV)	collagen, type IV, alpha 4	-0.0260077	-0.15127	-0.125263	0.347749	0.262297	0.162987	0.134324	-0.0286629	0.357267	0.0679671	LAD	LAD	LAD	LAD			-0.0332341	0.124112	-0.0297896	0.0926381	0.786435	0.200637	0.83234	0.340697	6.64931	6.61608	6.74019	6.58629	6.70872							PP
402	ILMN_1213850	GGCCAGTGTAGGAGTAGCAGCTGTGGCATTCAGGAGCTTGTCCTAATTGC	chr1	82583495	82718634	NM_007734	+	Col4a3	12828	[a]3(IV)|alpha3(IV)	collagen, type IV, alpha 3	0.0718909	-0.2077	-0.279591	-0.141046	-0.0133553	0.195719	0.1247	-0.0710196	0.333959	0.10895	LAD	LAD	LAD	LAD	DR		-0.0314864	-0.057326	0.0472944	-0.00412993	0.834302	0.687474	0.751102	0.984696	6.64867	6.61718	6.55986	6.66448	6.61305								PI
403	ILMN_2998593	ACATCTCAACTGTAATGCTTTCTAAGTCACAGTGCTGTGCAGGACTGAAG	chr1	82721492	82748964	NM_029409	+	Mff	75734	5230400G24Rik|AI314724	mitochondrial fission factor	-0.388721	-1.07575	-0.68703	-0.44622	-0.477443	-0.190735	-1.18842	-0.997681	-0.57466	-0.515863							0.448031	-0.575691	-0.945958	-1.00264	0.000164402	0.000185166	1.2121e-06	8.2146e-07	9.0507	9.49874	8.92304	8.55278	8.49609		2	2	2	II
404	ILMN_3006663	GGGGGGAGAAGTTACCAGTGGGTGACACAGGGGAGAAGCATAGGAAAGCT	chr1	82753223	82765031	NM_025453	-	Tm4sf20	66261	1810018L02Rik	transmembrane 4 L six family member 20	-0.757491	-1.16198	-0.404489	-0.73873	-0.596952	-0.776813	-1.14982	-0.373008	-0.58225	-0.441308							0.00951588	-0.00795968	-0.0742995	-0.123574	0.961519	0.96916	0.585505	0.282698	6.78888	6.7984	6.79044	6.7241	6.67482					II
405	ILMN_2606072	GACAGTCTAGTGGTTCGAGTAATTTTGGAGGTTTCCCCACAGCAAGTCAC	chr1	82836057	82892850	NM_010472	+	Agfg1	15463	AU045498|C130049H11Rik|C85612|D730048C23Rik|Hrb|RAB|Rip	ArfGAP with FG repeats 1	-0.932709	-1.37275	-0.440046	-1.12135	-0.780296	-1.18165	-1.36184	-0.180191	-1.04133	-0.80948							-0.222065	0.375838	-0.136086	0.102724	0.0496878	0.00895488	0.34645	0.532389	8.31691	8.09485	8.47069	7.95876	8.19757					II
406	ILMN_2728643	GCCCTGGTGTTCGGCATAGACACCTTTATCGCCTTGGTGATTCAGACCAT	chr1	83009097	83035023	NM_030556	-	Slc19a3	80721	A230084E24Rik|AI788884|ThTr2	solute carrier family 19, member 3	0.281839	-0.0165207	-0.298359	-0.135767	-0.381639	0.551515	0.275654	-0.275861	0.0352675	0.0743432	LAD	LAD	LAD		DR		0.00790289	-0.105983	-0.00909064	0.000733777	0.97113	0.467124	0.968923	0.997449	6.696	6.7039	6.59791	6.69481	6.70463								PI
407	ILMN_1218692	CCCACAATCCATGGGGGCGCTTAGTGGAAGGATTAATATTATGTTTAAGG	chr1	83113340	83115742	NM_016960	+	Ccl20	20297	CKb4|LARC|MIP-3A|MIP-3[a]|MIP3A|ST38|Scya20|exodus-1	chemokine (C-C motif) ligand 20	-0.261839	0.119514	0.381353	-0.161681	-1.16728	-0.472763	0.0873211	0.560084	-0.184514	-1.59168		LAD				DR	-0.0532296	0.0890851	-0.0125261	0.243218	0.719736	0.540571	0.954333	0.0267406	6.64391	6.59068	6.67977	6.57816	6.8339						IP
408	ILMN_1223727	GCGCCAGGATACTGACAAATGACGTCAGAGTGCCTTAACAGCACTTCTTC	chr1	83156336	83207147	NM_027725	+	Daw1	71227	4930563E19Rik|4933429D11Rik|Wdr69|b2b1116Clo|b2b1584Clo	dynein assembly factor with WDR repeat domains 1	0.381953	0.340024	-0.0419296	0.23938	-0.118909	-0.314608	0.225572	0.54018	-0.420045	-0.62649	LAD	LAD	LAD	LAD		DR	-0.0408042	0.0487475	0.0467541	0.0585039	0.767878	0.738296	0.75145	0.675658	6.6994	6.65859	6.70734	6.70535	6.7171						IP
409	ILMN_2841307	GCCACAACCTCCTTACCCCATGGTAGAAATCTTTTTCAGACCTCAGTGGG	chr1	83252355	83404775	NM_172430	-	Sphkap	77629	4930544G21Rik|A930009L15Rik|AI852220|SKIP|mKIAA1678	SPHK1 interactor, AKAP domain containing	1.03832	0.909339	-0.128984	0.802776	0.886607	0.646017	0.793043	0.147025	0.410644	0.720745	LAD	LAD	LAD	LAD			-0.00425489	-0.00659171	-0.00124532	0.0516064	0.983739	0.974783	0.996568	0.746967	6.74294	6.73868	6.73209	6.73744	6.79029							PP
410	ILMN_2601946	CAGACAGCAATGGTGTTAGTATTTTTGGTCTGTGTACCCACGTGCCCATG	chr1	84032867	84281220	NM_001003948	-	Pid1	98496	5033414K04Rik|NYGGF4	phosphotyrosine interaction domain containing 1	-0.352721	-0.469482	-0.116761	-0.887569	-0.696179	0.0191421	-0.55339	-0.572532	-0.696192	-0.565885	LAD	LAD			DR		0.96315	-0.018965	0.120584	0.405209	2.63738e-06	0.949605	0.540135	0.0101936	7.29511	8.25826	8.2393	8.37885	8.66347	1							PI
411	ILMN_1243949	TGCAGGTGTTTCTTGCTAAGAGGTAGTGACATGTAAGAGGTGCCAGTCCC	chr1	84366413	84692796	NM_152915	-	Dner	227325	A930026D19Rik|BET|Bret	delta/notch-like EGF-related receptor	-0.037539	0.0414953	0.0790343	0.0247918	-0.0367829	0.287945	-0.140572	-0.428518	-0.230323	-0.451719	LAD	LAD	LAD	LAD	DR	DR	0.0577148	-0.0629752	-0.00162508	-0.0319354	0.707544	0.709584	0.99579	0.877555	6.69017	6.74788	6.68491	6.74626	6.71595									AMB
412	ILMN_2510364	TTTCAAAGGGATGTTTTTTCAGGCTGGAACAATAAATGTCGCTGTGCAGT	chr1	84717763	84835879	NM_133975	-	Trip12	14897	1110036I07Rik|6720416K24Rik|AA410158|Gtl6|TRIP-12	thyroid hormone receptor interactor 12	-1.07009	-1.36706	-0.296968	-1.08955	-1.0661	-1.25468	-1.27581	-0.0211265	-0.726941	-0.534925							-0.0261624	-0.970056	-1.36828	-1.59151	0.9329	8.72461e-05	1.85766e-06	6.15507e-07	8.52468	8.49852	7.52846	7.13024	6.90701		2	2	2	II
413	ILMN_2717387	GAGAAGCTTGCTTAGGGGATGGCTGTTTCCAACAGCGGAGCCACAGTGGT	chr1	84836415	84897061	NM_025386	+	Fbxo36	66153	0610008D19Rik|1110020F21Rik|2410002G19Rik|D1Ertd757e	F-box protein 36	-0.814084	-0.814637	-0.000553665	-0.49812	-0.527334	-1.30695	-1.31266	-0.00570706	-0.752834	-0.460385							1.07756	0.235089	-0.232097	0.0538592	5.96729e-07	0.157267	0.124222	0.829798	7.05882	8.13638	8.37147	7.90428	8.19024	1				II
414	ILMN_1217704	GATACAGATGCCCTTATGAAAACTTTCAAGCCAGGCATGTTGGCAAATGC	chr1	84903279	84931658	NM_027921	-	Slc16a14	71781	1110004H10Rik	solute carrier family 16 (monocarboxylic acid transporters), member 14	-0.0533974	-0.24755	-0.194152	-0.405566	0.196688	-0.0154229	-0.435925	-0.420502	-0.995993	0.490697				LAD			-0.00413084	0.0669074	0.0471463	0.0369111	0.980999	0.57538	0.713985	0.796669	6.59015	6.58602	6.65292	6.63316	6.62293					II
415	ILMN_1238357	GCCTGGAACCCACAGAGATCTGCTTGCCTCTTGTTTCCTGAATAGTGGGA	chr1	85084713	85106428	NM_213615	-	A530032D15Rik	381287	Gm1888	RIKEN cDNA A530032D15Rik gene	1.58771	0.790347	-0.797365	0.961095	0.820942	1.45067	0.706856	-0.743811	0.739435	0.659008	LAD	LAD	LAD	LAD			0.0329218	0.0559554	0.233127	0.162566	0.875405	0.779835	0.0699229	0.24693	6.68785	6.72078	6.77673	6.9539	6.88334							PP
416	ILMN_2881810	CGCAAACTTTATATGCCCCAGTACAGGGGAACACCAGGGCCATAAAAGGG	chr1	85196185	85210337	NM_001081746	+	Gm7609	665378	EG665378	predicted pseudogene 7609	1.1028	0.708917	-0.393885	0.501425	0.473486	0.747983	0.681368	-0.0666143	0.408302	0.537508	LAD	LAD	LAD	LAD			-0.0487965	-0.280253	-0.475161	-0.222976	0.862714	0.157808	0.00837719	0.247354	7.72237	7.67357	7.39332	7.19841	7.45059							PP
417	ILMN_3162925	TCTCAGAGCTGGTGCAGGGGTCGAGGGATACATGACCTCCGTGTTAGCAG	chr1	85242918	85267141	NM_001037909	-	C130026I21Rik	620078	4930565N07Rik|OTTMUSG00000029174	RIKEN cDNA C130026I21 gene	1.31184	0.757349	-0.554492	0.687724	0.22234	1.46516	0.77623	-0.688929	0.727706	-0.243772	LAD	LAD	LAD	LAD			0.332468	0.249087	0.702929	0.430917	0.00300252	0.0567935	2.43009e-05	0.00121181	6.76363	7.0961	7.34519	7.79903	7.52702			1				PP
418	ILMN_1231083	GGACCCGAGTCAGTGGTAAAAGATGACTCTCCAGCAGCAAATGACCTGGC	chr1	87473474	87495385	NM_030194	-	Sp110	109032	5031415C07Rik|52kDa|5830484A20Rik|ENSMUSG00000075603|Ifi75|Ipr1	Sp110 nuclear body protein	1.08844	0.58999	-0.498446	0.433885	0.330904	1.26817	0.625655	-0.642512	0.62427	0.544361	LAD	LAD	LAD	LAD			0.180697	-0.0678047	0.626786	0.349169	0.0354494	0.611252	1.0852e-05	0.00117432	6.63659	6.81729	6.74949	7.44408	7.16646			1				PP
419	ILMN_3162887	TGCCCTCATCCCTGAGACAAGAAGCAGGAGCACAGCAACCCACACGTGAA	chr1	87497277	87541611	NM_001013817	+	Sp140	434484		Sp140 nuclear body protein	0.871798	0.427154	-0.444643	0.281179	0.0388556	1.26039	0.609857	-0.650533	0.619196	0.515592	LAD	LAD	LAD	LAD			0.30647	0.127146	0.399604	0.320893	0.00193695	0.305147	0.000686781	0.00356946	6.642	6.94847	7.07562	7.34807	7.26936							PP
420	ILMN_2846812	GTCAGGTCTGAGCCTACTGAGAAGACCACTCTGGAAGCAGGATTGCCCCC	chr1	87546624	87606023	NM_013673	+	Sp100	20684	A430075G10Rik	nuclear antigen Sp100	0.0987491	-0.0711467	-0.169896	-0.142166	-1.02982	0.466751	0.210069	-0.256682	-0.206536	-0.678895	LAD	LAD			DR		0.00424022	-0.0332435	0.274777	0.0971501	0.98309	0.842457	0.00801203	0.426204	6.73305	6.73729	6.70405	7.01207	6.83444								PI
421	ILMN_2498455	TACAAGGGAGCATTGGACCCGGAGCAAGCGTGTCTTCCACAACATCTGAC	chr1	87613657	87633181	NM_177055	-	A630001G21Rik	319997		RIKEN cDNA A630001G21 gene	-0.260699	-0.494881	-0.234182	-0.551489	-1.20425	-0.36868	-0.911192	-0.542512	-0.765272	-1.13135							-0.0552333	0.11401	0.00542244	-0.0334502	0.564121	0.22154	0.973915	0.799638	6.6623	6.60706	6.72107	6.61249	6.57361					II
422	ILMN_2737878	AATGAGTCCTAAGGTTGCCATATCTATGAATGATACAGATTATGCTAAAT	chr1	87690021	87748152	NM_133781	+	Cab39	12283	AA408805|AA960512|C78372|MO25|MO25alpha	calcium binding protein 39	-0.618048	-1.05407	-0.436027	-1.12452	-0.612822	-0.602774	-0.984453	-0.381679	-0.948148	-0.679223							0.0568279	-0.0810441	-0.0176138	-0.0960009	0.621616	0.504486	0.917992	0.376864	6.66987	6.7267	6.64565	6.70908	6.6307					II
423	ILMN_1245406	AGACGTTACTCTTGTATGCCCTATCAGGCTTGGGTGCCACCCTTATAGCC	chr1	87825057	87828331	NR_037692	+	4933407L21Rik	71141		RIKEN cDNA 4933407L21 gene	-0.292539	-0.561636	-0.269096	-0.781383	-0.772062	-0.224092	-0.488923	-0.264831	-0.862355	-0.966963							-0.024328	-0.00148062	0.0483451	-0.0532382	0.847303	0.992992	0.672552	0.635552	6.67898	6.65465	6.65317	6.703	6.60142					II
424	ILMN_2526309	CAAAGAATTTCGCATGCGCATCAAGGCCCACCGGCCCTCCACAATCAAGC	chr1	87836111	87857630	NM_001033290	-	Gpr55	227326	Gm218|Lpir1	G protein-coupled receptor 55	-0.268328	-0.537976	-0.269647	-0.725281	-0.758331	-0.194236	-0.723013	-0.528776	-0.654569	-0.925229							-0.0468944	0.00120149	-0.00260082	0.0321782	0.663523	0.994776	0.989594	0.819035	6.62618	6.57929	6.58049	6.57669	6.61146					II
425	ILMN_2751239	TGCCATAGCCGAATCTTTGATGTCCTCCTACCTCGGGACTGGTCATCCAT	chr1	87918516	87921244	NM_027029	+	Spata3	70060	1700011N12Rik|1700029H01Rik|4930424D10Rik|Mtsarg1|Tsarg1	spermatogenesis associated 3	-0.38902	-0.652073	-0.263053	-0.154541	-0.0816384	-0.127522	-0.420136	-0.292614	-0.113493	0.694171				LAD			-0.0627662	0.0327385	0.084661	0.0194152	0.697977	0.875505	0.60146	0.935279	6.68286	6.6201	6.65284	6.70476	6.63951					II
426	ILMN_2676765	GCAGCAGTGGCCCGTGGTTCCCAGCAGACAGAAAGACCTGGGTTTCACCA	chr1	87942437	87952031	NM_001144993	+	2810459M11Rik	72792		RIKEN cDNA 2810459M11 gene	-0.514923	-0.860116	-0.345192	-0.130037	-0.0860862	-0.464854	-0.773379	-0.308525	0.288346	-0.00930704			LAD				-0.0987773	0.0227865	0.0203611	-0.0607915	0.268306	0.885139	0.900548	0.626992	6.75887	6.66009	6.68287	6.68045	6.5993					II
427	ILMN_2915861	GTGGCAGCACACGGCCCAAAGATTGAAGAGGAAGAGCAAGAGCCAGAGCC	chr1	87961193	88035870	NM_027357	+	Psmd1	70247	2410026J11Rik|P112|S1	proteasome (prosome, macropain) 26S subunit, non-ATPase, 1	-0.890906	-1.05835	-0.167449	-0.626772	-0.544509	-0.758338	-1.11979	-0.36145	-0.107132	-0.817249							-0.351869	0.541896	0.230102	0.0316848	0.00659582	0.00167356	0.108656	0.905829	9.02768	8.67581	9.2177	8.90591	8.70749		1			II
428	ILMN_2589768	TCATCCTCCTCGATACCCTTCTCACTGAAAACGATGGCGACAAAGCGGAA	chr1	87995611	88008545	NM_008311	-	Htr2b	15559	5-HT2B|AJ012488|AV377389	5-hydroxytryptamine (serotonin) receptor 2B	-0.906636	-1.05143	-0.144798	-0.672545	-0.555103	-0.855543	-1.01665	-0.161112	-1.08815	-0.18343							0.10049	-0.0827899	-0.0626335	0.00386817	0.224976	0.448599	0.578316	0.983589	6.61278	6.71327	6.63048	6.65064	6.71714					II
429	ILMN_3099741	TGACATCATGGAAGCTGACCTGGACAAAGATGAACTGATCCAGCCCCAGC	chr1	88051389	88149066	NM_027456	+	Armc9	78795	3830422A13Rik|4831423D23Rik|4930438O05Rik|5730415N24Rik	armadillo repeat containing 9	-0.727021	-0.719396	0.00762421	-0.577172	-1.04568	-1.17762	-0.749734	0.42789	-0.736749	-1.03634							-0.249706	0.0310163	0.148547	0.269405	0.00786719	0.858964	0.165599	0.0106646	7.22638	6.97667	7.00769	7.12522	7.24608					II
430	ILMN_1214251	TGAGGCCCCTCCTCCAGCCGCAGGGAAAAAAAGAAAGTCTCAGCGGGGGT	chr1	88199795	88203880	NM_145222	+	B3gnt7	227327	C330001H22Rik|beta-3GnT7	UDP-GlcNAc:betaGal beta-1,3-N-acetylglucosaminyltransferase 7	-0.908736	-0.64495	0.263786	-0.585007	-0.93884	-0.804661	-0.538913	0.265748	-0.246728	-0.876643							-0.0460577	-0.0174799	0.168762	-0.0440626	0.705217	0.917115	0.0636255	0.753189	6.73281	6.68675	6.66927	6.85552	6.64269					II
431	ILMN_2723850	TGTCAGAGGTCCAGTTTAACTAGGGATAATACAGTGGCCCTTGGCCTGTG	chr1	88241293	88256030	NM_010880	-	Ncl	17975	B530004O11Rik|C23|D0Nds28|D1Nds28|Nucl	nucleolin	-0.941006	-0.77947	0.161536	-0.735116	-0.787443	-1.3129	-0.947107	0.365796	-1.07298	-0.45534							-1.68616	0.10477	0.337118	0.151173	6.9004e-09	0.60044	0.0205445	0.373927	10.2885	8.60239	8.70716	8.93951	8.75356	2				II
432	ILMN_1257434	GAGTCGCGAACGGCTTCTTGGCTATGATGCGAGTCCCCGCTTTCCTGAGA	chr1	88256148	88264539	NR_015507	+	C130036L24Rik	319336	ENSMUSG00000073627	RIKEN cDNA C130036L24 gene	-0.955904	-0.808582	0.147321	-0.775877	-0.809281	-1.36782	-0.918245	0.449578	-1.05489	-0.428824							0.240836	-0.00228689	0.614952	0.281025	0.00865006	0.990789	1.83276e-05	0.0071437	7.02185	7.26269	7.2604	7.87764	7.54371			1		II
433	ILMN_1256834	TGCTGACCGTATCATGTGGAGCCTGGTGTATGGACACTCAACGGAAGGCC	chr1	88282899	88284716	NM_010341	-	Nmur1	14767	FM-3|Gpr66|NMU-R1|NMU1R|NmU-R	neuromedin U receptor 1	-1.03812	-0.866395	0.17172	-0.894047	-0.798709	-0.768638	-0.911847	-0.143208	-0.868684	-1.12148							0.0889288	-0.0486481	0.0116422	0.00414453	0.421578	0.757618	0.954997	0.985081	6.56419	6.65312	6.60447	6.66477	6.65727					II
434	ILMN_1234805	CCCCAACCCTGCACTAGGTAACTGTCCCCTGCCTTTCAGTAAATAACCAC	chr1	88322903	88324624	NM_027966	+	1700019O17Rik	71863		RIKEN cDNA 1700019O17 gene	-1.07113	-0.964765	0.106369	-0.885155	-0.943569	-1.00088	-0.824271	0.176611	-0.810289	-0.810682							0.0145693	0.00665595	0.00206967	-0.100576	0.925372	0.969586	0.992078	0.30869	6.68182	6.69639	6.70305	6.69846	6.59582					II
435	ILMN_2755660	GTGTATGTACCTAGCTGTACTATAAGTAGTTGGTTTGTATGAGATGGTTA	chr1	88423310	88427273	NM_008972	+	Ptma	19231	Thym	prothymosin alpha	-1.12074	-1.04544	0.0753028	-1.01552	-1.18909	-1.3372	-0.924988	0.412217	-1.18741	-1.54525							-1.45209	-1.74351	-1.69987	-1.94988	6.58682e-07	3.35493e-06	1.2012e-06	4.4003e-07	11.9617	10.5096	8.76606	8.8097	8.55969	2	2	2	2	II
436	ILMN_1260174	GTCAGCACATCCAAAGTGAGGCTTTTCTATGTTTGAGAGAATTTGTGTGC	chr1	88439589	88479076	NM_008801	-	Pde6d	18582	AI841218|PrBP/delta	phosphodiesterase 6D, cGMP-specific, rod, delta	-1.01712	-0.965988	0.0511318	-0.818132	-0.934657	-0.760269	-0.944098	-0.183829	-0.485671	-0.590581							0.140398	-0.995689	-0.97221	-0.794922	0.577801	0.000349694	0.000166768	0.000863475	8.31331	8.4537	7.45802	7.48149	7.65878		2	2	2	II
437	ILMN_2628283	GTCTCTGACTGCACAGCCTTGATTTGGCATTTCGACCCAGCTACCCACTG	chr1	88483674	88503075	NM_172974	+	Cops7b	26895	D1Wsu66e|E130114M23	COP9 (constitutive photomorphogenic) homolog, subunit 7b (Arabidopsis thaliana)	-0.998468	-0.969024	0.0294442	-0.788782	-0.631411	-0.762198	-0.947425	-0.185227	-0.489741	-0.583294							-0.724685	0.0985603	0.322914	0.258867	3.3111e-06	0.531283	0.00783498	0.0295983	8.46644	7.74175	7.84031	8.06467	8.00062	2				II
438	ILMN_1220857	GGCAATACACAACACCAGCTGTTTTATTATTATTTGGGGAGGGGAGGGTA	chr1	88562867	88567148	NM_010933	-	Nppc	18159	CNP|lbab	natriuretic peptide type C	-0.955535	-0.861911	0.0936241	-0.661182	-0.740559	-0.791368	-0.677117	0.114252	-0.505951	-0.940899							0.0196907	0.0225737	0.0223042	-0.0435777	0.930421	0.922388	0.923562	0.838878	6.67947	6.69916	6.72174	6.72147	6.65558					II
439	ILMN_2592496	CTGTGCCTGCCCTACCCTGCTGGCTTTTAGGAATAGGACCTTTTGACACC	chr1	88600378	88946672	NM_001172157	+	Dis3l2	208718	4930429A22Rik|8030493P09Rik	DIS3 mitotic control homolog (S. cerevisiae)-like 2	-0.396915	-0.700161	-0.303246	-0.44783	-0.789259	-0.827315	-0.925389	-0.0980735	-0.212668	-0.658801			LAD				0.276744	0.155534	0.194252	0.140642	0.00435766	0.194146	0.063599	0.210871	7.44931	7.72605	7.88158	7.9203	7.86669					II
440	ILMN_2666607	GTGCCTGTTGGCAGGGAAAATGTTGATGCTGATGGCGGCGGCTGAACCCT	chr1	88983265	88986503	NM_007433	-	Alppl2	11650	Akp5|C77216|D1Ertd816e|EAP	alkaline phosphatase, placental-like 2	-0.914891	-0.722321	0.19257	-0.737797	-0.893451	-0.756592	-0.759805	-0.00321211	-0.820448	-0.582583							0.0364719	-0.0732453	-0.0408292	-0.00564964	0.87309	0.726216	0.866243	0.985081	6.69459	6.73107	6.65782	6.69024	6.72542					II
441	ILMN_1241497	CTGAACAAAGAATATTATTAGGTTCTTGTCCCCAGTCCTAGAAGAGACAT	chr1	88994576	88998181	NM_001081082	-	Alpi	76768	2010001C14Rik|Akp6|gIAP	alkaline phosphatase, intestinal	-0.86455	-0.694368	0.170181	-0.767857	-0.879814	-0.874503	-1.0023	-0.127802	-0.805274	-0.890927							-0.0574988	0.0866614	0.0544002	0.155911	0.637167	0.492061	0.697606	0.117474	6.61648	6.55899	6.64565	6.61339	6.7149					II
442	ILMN_2698889	GTATGGCAACGGCCCAGGCTATGTCGGTACAGGGGAAAGACCCAACGTCA	chr1	89021582	89024487	NM_007432	+	Akp3	11648	Akp-3|IAP|dIAP	alkaline phosphatase 3, intestine, not Mn requiring	-0.84882	-0.653287	0.195533	-0.873108	-0.915345	-0.92422	-0.884225	0.0399948	-0.661256	-1.13869							0.0193786	0.0638167	0.0340768	-0.00301267	0.925977	0.71262	0.866331	0.990162	6.73829	6.75767	6.82149	6.79175	6.75466					II
443	ILMN_2756900	AGGACTCTCCCATGAACCCCGTCCATAAGTGCTCTGTGTGGTGAGCCTGG	chr1	89044229	89052711	NM_001277925	-	Ecel1	13599	DINE|xce	endothelin converting enzyme-like 1	-0.870009	-0.680299	0.18971	-0.933563	-0.984255	-0.905876	-0.387444	0.518431	-1.07398	-1.0593							0.0634118	0.0974407	0.105681	-0.0156063	0.64547	0.492035	0.412009	0.942251	6.57685	6.64027	6.73771	6.74595	6.62466					II
444	ILMN_2746177	GCCTCTGCAACAGAAGTTAGCGGCTATTCAGCGAGCGCATGCTTGGATCC	chr1	89080067	89084979	NM_027084	+	Prss56	69453	1700027L20Rik	protease, serine 56	-0.787652	-0.728448	0.0592034	-1.03709	-0.830864	-0.91446	-0.68313	0.231331	-1.10912	-0.93084							-0.0332773	-0.0363402	-0.0484089	0.00360543	0.814684	0.812233	0.732166	0.985816	6.67192	6.63865	6.60231	6.59024	6.64225					II
445	ILMN_2662184	TCAACATTCTGGTACCCTGCGTGCTCATCTCCTTCATGATCAACCTAGTC	chr1	89087171	89096645	NM_021600	+	Chrnd	11447	Achr-4|Acrd|L10076	cholinergic receptor, nicotinic, delta polypeptide	-0.799299	-0.779503	0.0197962	-1.03685	-0.827045	-0.833167	-0.80425	0.0289169	-1.07491	-0.797398							-0.0487644	0.0962292	0.0524901	0.0694454	0.74383	0.48878	0.744588	0.643516	6.63823	6.58947	6.6857	6.64196	6.65891					II
446	ILMN_2707570	GGGCCATGCTGTTTGTAGAGCTGTATCCCGTGTTGATGCTGAGTGTGCTC	chr1	89102385	89108410	NM_009604	+	Chrng	11449	Achr-3|Acrg	cholinergic receptor, nicotinic, gamma polypeptide	-0.808659	-0.852635	-0.0439763	-1.02356	-0.783308	-0.659655	-1.0291	-0.36944	-1.04018	-0.58445							0.0393581	-0.0557938	0.105023	0.0390485	0.827473	0.759242	0.470384	0.849698	6.66941	6.70877	6.65297	6.81379	6.74782					II
447	ILMN_2593993	AACTACAGCCCGAATCCGGGATACTCTTCGGCGCGTGCTTAACCTACCTC	chr1	89110488	89137063	NM_023314	+	Eif4e2	26987	2700069E09Rik|AI036339|AV129531|D0H0S6743E|Eif4el3	eukaryotic translation initiation factor 4E member 2	-0.816357	-0.922168	-0.105811	-0.929066	-0.720132	-0.589421	-1.09307	-0.503645	-1.00118	-0.52993							-0.671525	0.261387	0.553394	0.358852	1.1585e-05	0.0568231	0.000238976	0.00599188	10.6327	9.9612	10.2226	10.5146	10.3201	2		1		II
448	ILMN_2613306	GGATAGCTGTCACCCGACCCCATTCAAATCAGAGTGGACCTGTGAAACTC	chr1	89160938	89207366	NM_028889	+	Efhd1	98363	4931430I01Rik|AI452351|PP3051|mitocalcin	EF hand domain containing 1	-0.960485	-1.01072	-0.0502357	-0.810111	-0.700536	-1.01468	-0.828814	0.185861	-0.804022	-0.787816							-0.133642	0.0537768	0.0163742	0.145255	0.164671	0.725766	0.933709	0.18193	6.67388	6.54024	6.59401	6.55661	6.68549					II
449	ILMN_1247017	CGAGCAGATCCCAGTTTATTAGGGTTTTCAGTCAACGCCTCGTCAGAGCG	chr1	89223572	89347385	NM_001110212	+	Gigyf2	227331	2610016F01Rik|A830080H02Rik|AI852361|AW259676|BC006835|Tnrc15|mKIAA0642	GRB10 interacting GYF protein 2	-0.798652	-1.39058	-0.591924	-1.07952	-0.699124	-1.04576	-1.18345	-0.137694	-0.789803	-0.58479				LAD			0.0044848	-0.0637427	-0.103436	-0.114153	0.984738	0.711602	0.468891	0.414958	7.19936	7.20384	7.1401	7.10041	7.08969					II
450	ILMN_2598181	GTGGTGCTGGCACTCGTGGTCGTCGCGCTAAGGAAGTTTTCCGCTTCTTG	chr1	89366838	89372034	NM_028473	+	3110079O15Rik	73234	Snorc	RIKEN cDNA 3110079O15 gene	-0.983973	-0.867551	0.116422	-0.738758	-0.0563647	-1.08527	-0.904801	0.180471	-0.643016	0.402519				LAD			-0.0846736	-0.0297406	0.15303	0.00132971	0.441616	0.8632	0.141436	0.994898	6.73201	6.64733	6.61759	6.80036	6.64866					II
451	ILMN_1245037	CTGGCCCCTGATGGAGCCCAGGCGTTTTGCAGAATGAATTGGTCACTGCA	chr1	89373403	89406937	NM_019867	-	Ngef	53972	Tims2|ephexin	neuronal guanine nucleotide exchange factor	-0.920775	-0.694792	0.225982	-0.546261	-0.193388	-0.90442	-0.603752	0.300668	-0.448626	-0.258302				LAD			-0.482717	0.0261501	0.0324098	0.09867	6.52583e-05	0.892208	0.862114	0.463675	7.115	6.63228	6.65843	6.66469	6.73095					II
452	ILMN_2662728	CTGCATGTCGGTTGTCACTATGCTAGTTTAACCTGCCTGTTTCCCCATGC	chr1	89491124	89494415	NM_015750	+	Neu2	23956	MBS|MSS|MTS	neuraminidase 2	-0.986583	-0.885961	0.100622	-0.470023	-0.925439	-0.798074	-0.761788	0.0362855	-0.56773	-0.354981							-0.0632897	0.224195	0.0626954	0.181888	0.53073	0.0204609	0.586274	0.037806	7.04978	6.98649	7.21068	7.04918	7.16838					II
453	ILMN_2959191	CTGAGGAAGAGTCTCCACCATAGTCCCCAAGGGCTGAGTTCTCCAGCCTG	chr1	89516886	89617083	NM_001110193	+	Inpp5d	16331	SHIP|SHIP-1|SHIP1|SIP-145|p150Ship|s-SHIP	inositol polyphosphate-5-phosphatase D	-0.927349	-1.0493	-0.121953	-0.675856	-0.84177	-1.09338	-1.32352	-0.230148	-0.736158	-1.20002							0.0524855	0.109834	0.0671234	0.0427368	0.758303	0.481351	0.700778	0.835426	6.50945	6.56194	6.67177	6.62906	6.60468					II
454	ILMN_2620574	CCGTGCACATGGTCTGAGCGCCACGTTTGTCTGTCACACTTACTTTGCAC	chr1	89652585	89689003	NM_029846	+	Atg16l1	77040	1500009K01Rik|Apg16l|Atg16l|WDR30	autophagy related 16-like 1 (S. cerevisiae)	-0.949748	-0.962769	-0.013021	-1.09903	-0.858006	-1.08383	-1.31389	-0.230055	-0.966137	-0.868565							0.239826	0.180578	-0.0486099	0.0252596	0.00472707	0.0732292	0.71841	0.879197	9.59585	9.83567	10.0163	9.78706	9.86093					II
455	ILMN_2730436	GAAGACTTAGCCTAGATGCCTAGAAACTGCTTGTAGTTCCGGGTGCCTTG	chr1	89700254	89741732	NM_009118	+	Sag	20215	A930001K18Rik|Arr1|Irbp|arrestin	S-antigen, retina and pineal gland (arrestin)	-1.00756	-0.914335	0.0932295	-1.46672	-0.690599	-0.773763	-0.674614	0.0991497	-1.26181	-0.859867							-0.257865	0.00445842	0.117082	0.031123	0.0301342	0.986136	0.474258	0.901103	7.08102	6.82315	6.82761	6.94023	6.85427					II
456	ILMN_1246148	GACCATCTGGAGCAGATTCCTCTTGTATTGTTATGTACATAGTCTGCATC	chr1	89749861	89841064	NM_177646	+	Dgkd	227333	AI841987|D330025K09|DGKdelta|dgkd-2	diacylglycerol kinase, delta	-1.1406	-1.33148	-0.190879	-1.12214	0.0257848	-1.22864	-1.16416	0.0644748	-1.58731	-0.454871				LAD			1.49858	-0.0466141	-0.644574	-0.769913	2.26999e-08	0.848692	0.000242821	6.43241e-05	9.86552	11.3641	11.3175	10.7195	10.5942	1		2	2	II
457	ILMN_1256565	AGACTCTTGCGCACTAACTGGCGGCAGCTCAAGGAGTACAGACTGGGCCG	chr1	89841695	89905126	NM_001198573	-	Usp40	227334	B230215L03Rik|C730029K03	ubiquitin specific peptidase 40	-0.823238	-1.23537	-0.41213	-0.831117	-0.151519	-0.551201	-0.721155	-0.169954	-0.87795	-0.359485				LAD			0.231607	0.0593031	0.0964735	0.23025	0.122213	0.823385	0.678004	0.183394	7.33401	7.56561	7.62491	7.66209	7.79586					II
458	ILMN_2474378	TGGACTTTGAATTTACCATGGTTCCTGCAGCCTTTCCCACCTCTCTTCCT	chr1	89951985	90116577	NM_201641	+	Ugt1a10	394430	A13|Ugt1a13	UDP glycosyltransferase 1 family, polypeptide A10	-1.2854	-1.76083	-0.475427	-1.88051	-1.81266	-0.526897	-1.37564	-0.848743	-1.14993	-0.254839				LAD			0.102894	-0.0806877	-0.0126514	-0.0666202	0.326684	0.561898	0.950264	0.645498	6.61546	6.71835	6.63766	6.7057	6.65173					II
459	ILMN_2754718	CATGCATTTTGCTCCTACTTTTTAAGAACTGCTGTTGAAGTTGCATCTGA	chr1	89967353	90116577	NM_201644	+	Ugt1a9	394434	UDPGT|UDPGT 1-9|UGT1-09|UGT1.9|UGTP4|Ugt1a12|mUGTBr/P	UDP glucuronosyltransferase 1 family, polypeptide A9	-1.18095	-1.75629	-0.575339	-1.77889	-1.69626	-0.563047	-1.41525	-0.852201	-1.35299	-0.739199				LAD			-0.0657745	0.0580904	0.0294575	0.0189111	0.593136	0.695296	0.866501	0.92348	6.67783	6.61206	6.67015	6.64152	6.63097					II
460	ILMN_1225921	GAACTCGGAACCTTTTGGCCTACATGGGGGAGCGTGCATTTTGTCATAAG	chr1	89991575	90116577	NM_201642	+	Ugt1a7c	394432	A10'|A13|Ugt1a10	UDP glucuronosyltransferase 1 family, polypeptide A7C	-1.07187	-1.733	-0.661128	-1.6497	-1.55241	-1.12744	-1.57235	-0.444906	-1.72866	-1.62096				LAD			0.257143	-0.0755907	0.0729058	0.0480183	0.00792986	0.606022	0.608946	0.776609	6.85955	7.1167	7.04111	7.1896	7.16471					II
461	ILMN_2795317	CATCTGTGGTAATTTACAGAAGTCTGGCACTCTGCTTTCAGTGACAGCCC	chr1	89999831	90115573	NM_201410	+	Ugt1a6b	394435	A9'|Ugt1a9	UDP glucuronosyltransferase 1 family, polypeptide A6B	-0.987854	-1.6824	-0.694546	-1.5252	-1.42105	-1.27452	-1.60646	-0.331936	-1.77086	-1.9296				LAD			1.54416	-0.478489	-0.778298	-0.432326	1.02751e-08	0.00341168	3.57855e-05	0.00339087	7.05761	8.60176	8.12327	7.82346	8.16944	1		2		II
462	ILMN_2515982	CTTCCAGATTTCTTACTCTTGCTCAAGGGCCCTCATCACGTGCTACCTAG	chr1	90031383	90116577	NM_145079	+	Ugt1a6a	94284	UDPGT|UDPGT 1-6|UGT1-06|UGT1.6|Ugt1a6|Ugt1a7	UDP glucuronosyltransferase 1 family, polypeptide A6A	-0.721086	-1.42634	-0.705249	-1.12302	-0.992709	-1.72325	-1.8271	-0.103845	-2.23269	-1.92004				LAD			1.77143	-0.0678188	-0.146694	0.105992	5.19887e-08	0.825708	0.544758	0.704645	8.57174	10.3432	10.2754	10.1965	10.4492	1				II
463	ILMN_2453351	TGGCCAAGTACTTAGGTATTCCTGCTGTGTTCTTTCTACGATACATCCCC	chr1	90062586	90116577	NM_201643	+	Ugt1a5	394433		UDP glucuronosyltransferase 1 family, polypeptide A5	-0.525675	-1.13475	-0.609076	-0.841642	-0.660194	-0.962753	-1.74241	-0.779657	-1.63753	-1.60972				LAD			-0.0168671	0.0107891	0.0400841	0.0552537	0.915565	0.95199	0.778714	0.673099	6.55535	6.53848	6.54927	6.57856	6.59373					II
464	ILMN_2795317	CATCTGTGGTAATTTACAGAAGTCTGGCACTCTGCTTTCAGTGACAGCCC	chr1	90097185	90116577	NM_013701	+	Ugt1a2	22236	UDPGT 1-2|Ugt1	UDP glucuronosyltransferase 1 family, polypeptide A2	-0.487065	-0.849087	-0.362022	-0.718025	-0.484564	-0.221585	-1.41772	-1.19614	-0.592893	-0.569681				LAD			1.54416	-0.478489	-0.778298	-0.432326	1.02751e-08	0.00341168	3.57855e-05	0.00339087	7.05761	8.60176	8.12327	7.82346	8.16944	1		2		II
465	ILMN_2869728	TCTTCTTTCTCCATGTCTTGCGGCGGTGGGGCGGCAGGCAACTACAAGTC	chr1	90101306	90102323	NM_008299	-	Dnajb3	15504	Hsj3|MSJ-1|Msj1	DnaJ (Hsp40) homolog, subfamily B, member 3	-0.461533	-0.914615	-0.453082	-0.721706	-0.518118	-0.14868	-0.899266	-0.750586	-0.107771	-0.00291062							0.0391013	0.102965	0.102152	0.00470983	0.812498	0.468186	0.442945	0.984563	6.68068	6.71978	6.82275	6.82193	6.72449					II
466	ILMN_1228948	GTGAAAGATTACCCCAGGCCCATCATGCCCAACATGGTTTTTATTGGTGG	chr1	90108533	90116577	NM_201645	+	Ugt1a1	394436	Gnt1|UDPGT 1-1|UGT1A01|Udpgt-1a|UgtBr1	UDP glucuronosyltransferase 1 family, polypeptide A1	-0.487548	-0.777839	-0.29029	-0.68236	-0.427166	-0.149055	-0.884975	-0.735921	-0.106123	0.0124674				LAD			-0.0105727	0.0387743	-0.0597839	-0.108439	0.954106	0.803639	0.663255	0.333516	6.63625	6.62568	6.66446	6.5659	6.51724					II
467	ILMN_1216395	GGCCACCATGTTTCAGTGTGTGCATTTCTGGGGCTGGAAGTCCCTGGAGA	chr1	90123594	90158864	NM_001281466	+	Mroh2a	100040766	ENSMUSG00000044873|Heatr7b1|OTTMUSG00000020804	maestro heat-like repeat family member 2A	-0.669387	-0.512447	0.15694	-0.684394	-0.324585	-0.226931	-0.314201	-0.0872705	-0.0931904	0.440713				LAD			-0.0900235	0.140299	-0.00268206	-0.0506557	0.413155	0.241756	0.991047	0.74808	6.69708	6.60705	6.74735	6.60437	6.5564					II
468	ILMN_3011719	CCAGGGCAGCTGGTACCGTGGAAAGTGCCTGGGGTGGTTTTGCAAATAAA	chr1	90155430	90174154	NM_198652	-	Hjurp	381280	6430706D22Rik|A730008H23Rik|C330011F01Rik|Gm975|Mfleg1	Holliday junction recognition protein	-0.785011	-0.358348	0.426663	-0.721182	-0.333851	-1.15289	-0.700168	0.452724	-1.19078	-0.775636							-1.97685	0.118512	0.502301	0.269381	3.83304e-10	0.463065	0.000534102	0.0332535	11.0197	9.04288	9.16139	9.54518	9.31226	2		1		II
469	ILMN_1232341	CACAGCATCATCTCTGTCCTTTCTTGTGGGATGTTGGTACCTTGGGCTTC	chr1	90161402	90174132	NM_172505	-	A730008H23Rik	212427	mFleg1	RIKEN cDNA A730008H23 gene	-0.814444	-0.355555	0.45889	-0.758914	-0.372659	-1.15289	-0.700168	0.452724	-1.19078	-0.775636							-0.901343	-0.019782	0.0696994	-0.00817682	1.30763e-06	0.93706	0.72463	0.977926	7.91596	7.01462	6.99484	7.08432	7.00644	2				II
470	ILMN_2420538	ACATCAAGTAAGGCTGGCGATGCTTGTGGGGAGAAACCAAATCACAATGA	chr1	90203286	90285426	NM_134252	+	Trpm8	171382	CMR1|LTRPC6|LTrpC-6|TRPP8|Trp-p8	transient receptor potential cation channel, subfamily M, member 8	-0.609476	-0.48692	0.122556	-0.233874	-0.075932	-0.628188	-0.429872	0.198316	-0.376742	-0.268808				LAD			0.0987994	0.0875764	0.11037	-0.0224719	0.290147	0.466621	0.286138	0.897316	6.68669	6.78549	6.87307	6.89586	6.76302					II
471	ILMN_2903540	GTGATCCCTCCACCTGTGCCTTCCAAAGGGGCTACTCTGTGCCAACAGCT	chr1	90303593	90323013	NM_029269	+	Spp2	75396	0610038O04Rik|pp-24|spp24	secreted phosphoprotein 2	-0.859529	-0.523502	0.336027	-0.633765	-0.875272	-0.764781	-0.559948	0.204833	-0.456497	-1.04662							-0.0246317	0.0458259	0.0766419	0.0564723	0.881605	0.765771	0.550993	0.702146	6.69411	6.66947	6.7153	6.74612	6.72595					II
472	ILMN_1224898	CTTCTGTCTGTGGTAGGACGGGGAAGTAAGAGAGACCAAGATGGGGTGTG	chr1	90396445	90406641	NM_008132	-	Glrp1	14659	GRP-1	glutamine repeat protein 1	-1.18734	-0.558454	0.628882	-0.82589	-1.0176	-0.997128	-0.513369	0.483758	-0.782515	-0.901728							-0.09612	0.0263663	0.0933858	-0.044786	0.424425	0.894412	0.503152	0.808336	6.86752	6.7714	6.79776	6.86478	6.72661					II
473	ILMN_1232537	GGGTGCAGTTGACTGTTAGTAGTTGTGCAGTAAAGTCAAGCCCTGTGGTG	chr1	90594800	90598766	NM_177305	-	Arl4c	320982	A630084M22Rik|Arl7|LAK	ADP-ribosylation factor-like 4C	-0.893042	-0.547354	0.345688	-0.660564	-0.586282	-0.887817	-0.474949	0.412869	-0.807042	-0.311098							-1.56558	0.0529111	0.25467	0.353838	1.40107e-09	0.764332	0.0260396	0.00363399	8.54401	6.97843	7.03134	7.2331	7.33227	2				II
474	ILMN_2606937	CAACATGATGGGCTGACAGATAATGTCTTTCTCGCTGGAGGTCTTGGCCA	chr1	90651464	90652308	NR_040493	+	2410088K16Rik	78650	Platr5	pluripotency associated transcript 5	-0.609597	-0.442885	0.166712	-0.476101	-0.645768	-0.595899	-0.473519	0.12238	-0.403616	-0.992592							0.0108597	-0.0993664	0.0584232	0.0106668	0.94837	0.370218	0.636724	0.953588	6.64424	6.6551	6.55573	6.71352	6.66576					II
475	ILMN_2630092	GACTTAGAAAGGACGTAAGAAAGGTGGTATCTAATTTTTTAATGGACTGT	chr1	90967036	91050368	NM_133816	+	Sh3bp4	98402	AI594717|AW227605|BOG25	SH3-domain binding protein 4	-1.52974	-1.05252	0.477223	-1.18521	-0.893665	-1.29902	-1.02086	0.278153	-1.54054	-0.873461							0.0415582	-0.0086635	-0.0560862	-0.0568085	0.759104	0.964047	0.680379	0.681592	6.63002	6.67158	6.66292	6.61549	6.61477					II
476	ILMN_3086136	CCACCCACAGACATTTCGCTTTGCTTGTTCGTTCATACGACCTTGTTCGG	chr1	91351385	91791857	NM_178119	+	Agap1	347722	Centg2|Ggap1|R75364|mKIAA1099	ArfGAP with GTPase domain, ankyrin repeat and PH domain 1	-0.967453	-1.14785	-0.180399	-0.891265	-1.16238	-1.19828	-0.722758	0.475518	-0.808497	-0.910164							0.155908	-0.504665	0.386681	0.195105	0.0817583	0.000205013	0.000637239	0.0502845	9.12619	9.28209	8.77743	9.66877	9.4772		2			II
477	ILMN_1249766	CCTGGCCTTGTATATCCTATCTGAGCCATGTCGGAAGCACGTCTCCGTTG	chr1	91824536	91827751	NM_010262	-	Gbx2	14472	D130058E05Rik|Gbx-2|MMoxA|Stra7	gastrulation brain homeobox 2	-0.61887	-0.441671	0.1772	-0.712018	-0.779736	-0.583639	-0.486252	0.097387	-0.937976	-0.807234							0.0371182	0.0232473	0.128758	0.0521172	0.758063	0.873287	0.141967	0.668661	6.57376	6.61088	6.63412	6.73963	6.66299					II
478	ILMN_1238496	AGGAGAGCGTTCACCTTGTGCCCCAGCTACCATTACCTGAGACTCTGCAA	chr1	91849252	91911152	NM_139152	-	Asb18	208372	Asb-18	ankyrin repeat and SOCS box-containing 18	-0.629216	-0.460661	0.168554	-0.625112	-0.37765	-0.757172	-0.588452	0.168719	-0.61718	-0.244009							0.00561897	0.0778669	-0.0209912	-0.0230594	0.984165	0.710446	0.938567	0.93398	6.60074	6.60636	6.68422	6.58536	6.5833					II
479	ILMN_2654736	CAGGCTTGGCTGTTGTTCCTAATGCAGAATTGGGTAGGATGGCAACGGGG	chr1	91938706	92049976	NM_029122	-	Iqca	74918	4930465P12Rik|4930585L22Rik|BB288505|Iqca1	IQ motif containing with AAA domain	-0.778607	-0.504633	0.273974	-0.894443	-0.790261	-1.19678	-0.573512	0.623273	-0.820282	-0.718085							0.0664285	0.0159532	-0.0959479	-0.0294557	0.603246	0.934934	0.446695	0.875481	6.6091	6.67553	6.69148	6.57958	6.64608					II
480	ILMN_2687561	CCATCCTGCTGAGGGCATGAGGTTAGGTGTCAGCGAGCTGTGTATGCTGT	chr1	92100554	92112297	NM_001271607	+	Ackr3	12778	AW541270|CXC-R7|CXCR-7|Cmkor1|Cxcr7|RDC-1|Rdc1	atypical chemokine receptor 3	-1.47083	-0.815829	0.654998	-1.23886	-1.18872	-1.27651	-0.926971	0.349541	-1.65416	-1.28372							0.031247	-0.0108363	-0.00839699	0.13518	0.894469	0.969025	0.976499	0.423215	6.66119	6.69243	6.6816	6.68404	6.82761					II
481	ILMN_1218868	GACAGTCTGCAGTGAGAACTCAACTTAGGTGTTCTCGGGGAAACTCCAAG	chr1	92499999	92509916	NM_133805	+	Cops8	108679	9430009J09Rik|AA408242|Csn8|Sgn8	COP9 (constitutive photomorphogenic) homolog, subunit 8 (Arabidopsis thaliana)	-0.775773	-0.907834	-0.132061	-0.844917	-0.931844	-0.848919	-0.825671	0.0232479	-1.10362	-0.754781							-0.226171	-0.245766	-0.527441	-0.520462	0.0927319	0.139812	0.00127888	0.00150502	7.7373	7.51113	7.26536	6.98369	6.99067			2	2	II
482	ILMN_1249220	TAGAAGAAATCAGACCTCTTTCCTGTGTGCATTGCTGGGACAAATGCCTC	chr1	92663434	92740548	NM_001243009	-	Col6a3	12835	AI507288|Col6a-3	collagen, type VI, alpha 3	-1.27476	-1.98327	-0.708508	-0.854814	-0.841893	-1.48728	-1.40989	0.0773868	-1.55584	-0.551445							1.75794	-0.23472	-0.111358	-0.426412	5.61046e-07	0.437945	0.761519	0.0778817	12.2167	13.9747	13.74	13.8633	13.5483	1				II
483	ILMN_3162347	CCTCCAACACAGGCTTTTGGGGTACACTACATGGGGACCTCGCTTTCTAG	chr1	92811676	92847719	NM_053015	+	Mlph	171531	2210418F23Rik|5031433I09Rik|AW228792|D1Wsu84e|Slac-2a|l(1)-3Rk|l1Rk3|ln	melanophilin	-1.04556	-0.791501	0.254056	-0.722642	-0.659094	-1.16386	-0.962388	0.201471	-0.766581	-0.752083							0.134063	-0.0273442	-0.192553	0.0217807	0.250563	0.898208	0.113185	0.924674	6.65177	6.78583	6.75849	6.59328	6.80761					II
484	ILMN_2752490	CTACTTCAGGGGTGCCAATGCTGCGCTCCTGGTTTATGACATCACTCGGA	chr1	92854709	92864244	NM_001159725	-	Rab17	19329	AW413472	RAB17, member RAS oncogene family	-1.08797	-0.661694	0.426272	-0.63392	-0.646975	-1.01664	-0.560278	0.456362	-0.721951	-0.404826							0.0716312	-0.00854068	0.0124853	-0.0432219	0.619191	0.970595	0.95754	0.825895	6.62275	6.69438	6.68584	6.70687	6.65116					II
485	ILMN_2841753	GGGACGATCCGTGGTGGAACCTACAGTCCCAATGACTCCAGTAGTGTCTC	chr1	92950020	93025521	NM_008515	+	Lrrfip1	16978	AU024550|Fliiap1	leucine rich repeat (in FLII) interacting protein 1	-1.3799	-1.15117	0.228732	-0.598951	-1.45881	-1.91905	-1.44557	0.47348	-0.684391	-1.44143							-1.20367	0.0189809	0.489399	0.466107	1.84604e-08	0.929402	0.000321568	0.00050682	9.53051	8.32684	8.34582	8.81624	8.79294	2				II
486	ILMN_2964378	TGCAGTGTGAGAGGTCACCATGTTCCGGCCTGGGGTTTGCTATGTTCTGT	chr1	93041679	93067372	NM_001033408	+	Rbm44	329207	Gm817	RNA binding motif protein 44	-0.809694	-0.77237	0.0373237	-0.856691	-0.899987	-0.624968	-0.716327	-0.0913596	-0.738557	-0.772901							0.0209784	-0.0358637	-0.0346242	-0.0445856	0.898721	0.819084	0.828717	0.770851	6.78486	6.80584	6.76998	6.77122	6.76125					II
487	ILMN_2734391	TCGTGTAGGTATCCCAGGTGATGAGGGATTGGGGAACCATGGGCCTAGCC	chr1	93076398	93121773	NM_016894	+	Ramp1	51801	9130218E19Rik	receptor (calcitonin) activity modifying protein 1	-0.983673	-0.711418	0.272255	-1.04847	-0.553157	-0.865085	-0.663232	0.201853	-1.29148	-0.731532							-0.0399936	-0.086329	0.20528	0.109987	0.751511	0.450419	0.0223583	0.268081	6.79527	6.75527	6.66895	6.96056	6.86526					II
488	ILMN_2590350	CTCAAAGGATCCCGGACATCAGCCTCCACATCTGACTCTACCCGGAGGGT	chr1	93146895	93182602	NM_026454	+	Ube2f	67921	2510010F15Rik|AI851109	ubiquitin-conjugating enzyme E2F (putative)	-1.17732	-0.991985	0.185331	-1.05664	-0.970498	-1.30279	-0.993518	0.309274	-0.986217	-0.814736							0.039684	0.41774	0.0262293	0.276908	0.864162	0.0103148	0.921798	0.0563437	9.02451	9.06419	9.48193	9.09042	9.3411					II
489	ILMN_2628281	TGATGGTCCGCAGATGTCCCATGCCTTGTCCCCGGAAGTCGAAGCTTACC	chr1	93194914	93217657	NM_016717	+	Scly	50880	9830169H08|A930015N15Rik|SCL|Scly1|Scly2	selenocysteine lyase	-1.10097	-0.911688	0.18928	-0.9195	-1.07226	-1.17144	-1.129	0.0424426	-1.30228	-1.38458							0.91249	-0.0477087	0.17316	-0.0510081	1.59447e-06	0.833203	0.247588	0.827526	7.11032	8.02281	7.9751	8.19597	7.9718	1				II
490	ILMN_2789925	ATATCTCAGAATGAGCCACCTGTGCTGGGCAGCCCTATCTCATCCTATGG	chr1	93218651	93244880	NM_001033292	+	Espnl	227357	Gm556	espin-like	-1.04244	-0.835726	0.206715	-0.68405	-0.912574	-1.00173	-0.942534	0.0591972	-0.650349	-0.679309							-0.00459908	-0.05591	0.0357275	-0.0590486	0.984158	0.752338	0.856399	0.737739	6.71202	6.70742	6.65151	6.74315	6.64837					II
491	ILMN_2605201	TTCGGGGTATCTCACACCTGATCCCTCACCCTGGTCTGCAGGGATTCTGG	chr1	93247649	93258981	NM_027551	+	Klhl30	70788	4631423F02Rik	kelch-like 30	-1.02613	-0.859793	0.166339	-0.460153	-0.79863	-0.995168	-0.440848	0.55432	-0.528794	-0.957591							0.0347928	0.103615	0.0350458	0.179327	0.852788	0.50652	0.864149	0.147355	6.63251	6.6673	6.77092	6.70235	6.84663					II
492	ILMN_2421580	TTCTGCCTAGCAATATGACACAATAAATACTTTTAAGTTGCTGTGTAACA	chr1	93263006	93270794	NM_173395	+	Fam132b	227358	4832406C22|myonectin	family with sequence similarity 132, member B	-1.01041	-0.867531	0.142877	-0.375618	-0.802322	-1.04614	-0.721093	0.325043	-0.470274	-0.869868							-0.0849353	0.116352	0.0793282	0.110514	0.448513	0.351805	0.547271	0.351119	6.70864	6.62371	6.74006	6.70303	6.73422					II
493	ILMN_2727893	GCTGGCTTGCGACGGGCTTTTCAAGGTCTTTACCCCAGAAGAAGCTGTGA	chr1	93272407	93295360	NM_023343	-	Ilkap	67444	0710007A14Rik|1600009O09Rik|PP2C-DELTA	integrin-linked kinase-associated serine/threonine phosphatase 2C	-0.977919	-0.953671	0.0242484	-0.410961	-0.759415	-1.0283	-1.22202	-0.193717	-0.185729	-0.765265							-0.219793	0.147395	0.233825	0.331346	0.143704	0.483331	0.165954	0.0416492	10.5217	10.3019	10.4493	10.5357	10.6332					II
494	ILMN_1245336	GCCAGCACTCGACCCTTGCTCTTTCTCCTGTAGCTTTGCCTTGGCTCAAG	chr1	93301456	93302606	NR_026924	-	1700020N18Rik	67086		RIKEN cDNA 1700020N18 gene	-1.0036	-1.13084	-0.127235	-0.481391	-0.764668	-0.95289	-1.18816	-0.235274	-0.202958	-0.759943							-0.116506	0.0626094	0.104774	0.121796	0.290538	0.698762	0.427117	0.337936	6.78049	6.66398	6.72659	6.76875	6.78578					II
495	ILMN_1214126	CTGGTGGAGAAGAAGCGACGCGCACGGATCAACGAGAGTCTTCAGGAGCT	chr1	93308059	93309799	NM_019479	-	Hes6	55927	AI326893|bHLHb41	hairy and enhancer of split 6	-1.00332	-1.16931	-0.16599	-0.493753	-0.779247	-0.894937	-1.16074	-0.265803	-0.296434	-0.696375							0.592206	-0.254508	-0.103252	-0.173483	1.0529e-05	0.0340423	0.429495	0.123354	7.28387	7.87608	7.62157	7.77283	7.7026	1				II
496	ILMN_2987862	GCTCTCAGAGTTTGTGCGATGATGATTCGTGAGCCTTGCCGGACAAGAGG	chr1	93312558	93355905	NM_011066	-	Per2	18627	mKIAA0347|mPer2	period circadian clock 2	-1.07232	-1.21828	-0.145966	-0.585263	-0.879047	-1.22048	-1.19	0.030475	-0.672334	-1.27524							1.29142	-0.42938	-0.242013	-0.552471	2.04489e-07	0.0152189	0.137445	0.00155709	7.62111	8.91253	8.48315	8.67052	8.36006	1			2	II
497	ILMN_2990070	CAGCAGGCCCAGAGTTCTGCTTTTGAGTCTCCCAGGACTCCATACTAGCA	chr1	93391244	93425884	NM_028718	+	Traf3ip1	74019	3930402D05Rik|AU041749|MIP-T3	TRAF3 interacting protein 1	-1.14864	-0.989344	0.159295	-0.747807	-0.782713	-1.26924	-1.02981	0.239429	-0.840718	-0.721827							-0.107091	0.122655	0.162454	0.135366	0.33662	0.356483	0.148874	0.25892	7.0598	6.95271	7.07536	7.11516	7.08808					II
498	ILMN_3097950	GATGTGGAGATCAAAGGACAGTGTTTGGGAGTTGGTTCTCCCAAGAGCCG	chr1	93437141	93456167	NM_001039126	+	Asb1	65247	1700029O08Rik|1700054C17Rik|AI426616|AI851378|mKIAA1146	ankyrin repeat and SOCS box-containing 1	-1.28946	-0.902252	0.387204	-0.814844	-0.879545	-0.977737	-0.894863	0.0828739	-0.66895	-0.862168							0.147514	-0.0913156	-0.183937	-0.153742	0.141419	0.524587	0.0927864	0.179674	6.85282	7.00033	6.90902	6.81639	6.84659					II
499	ILMN_1230558	GCCTTCCTGCCAGTGACTTCTGTGCCCTCATCTCCTCACTGTTGGATTTT	chr1	93698053	93744604	NM_007855	+	Twist2	13345	Dermo1|bHLHa39	twist basic helix-loop-helix transcription factor 2	-1.70375	-1.70872	-0.00497338	-0.971268	-1.13579	-1.52216	-1.25553	0.266628	-0.701788	-0.740239							-0.773332	-0.45134	0.567316	0.568288	0.000101893	0.0250838	0.00332287	0.00348438	11.0934	10.3201	9.86875	10.8874	10.8884	2		1	1	II
500	ILMN_1219682	TGTGGCAGATCACATGGAACACAGGACAGCGCGCAACACACGGGCACACA	chr1	93829331	94044970	NM_207225	-	Hdac4	208727	4932408F19Rik|HD4	histone deacetylase 4	-1.27792	-1.44873	-0.170806	-1.17283	-0.884147	-1.63981	-1.64633	-0.00651882	-1.02783	-1.04509				LAD			0.161629	0.281451	0.50729	0.591498	0.395748	0.16591	0.0062503	0.00232657	7.8826	8.04422	8.32568	8.55151	8.63572			1	1	II
501	ILMN_2657946	GCCATGGAGATGCCTGCTCTGCCCAACTCTGTGAACTCCAGAGCTTTCCA	chr1	94336295	94370335	NM_024197	-	Ndufa10	67273	2900053E13Rik	NADH dehydrogenase (ubiquinone) 1 alpha subcomplex 10	-0.608982	-1.0833	-0.474319	-0.468166	-0.878821	-0.543168	-1.27931	-0.736139	-0.404186	-0.96778							1.32438	0.185798	-0.345744	-0.108362	5.76572e-07	0.411374	0.0552841	0.677745	11.3444	12.6688	12.8546	12.323	12.5604	1				II
502	ILMN_1234983	CTGAATTTAAGGATGCTGTGAGAAGAACTTTGGGATTGGGAAATACTCCC	chr1	94376257	94377196	NM_147038	-	Olfr1416	259040	MOR103-3	olfactory receptor 1416	-0.556199	-1.019	-0.462803	-0.299758	-0.966498	-0.416036	-0.952435	-0.536399	-0.593296	-1.02506							-0.0722982	0.0296114	-0.0813183	0.0176554	0.669633	0.899791	0.657465	0.947009	6.73158	6.65928	6.68889	6.57796	6.67694					II
503	ILMN_3160276	CAAAGAGTTTAAGGATGCTGTGAAAAGGACCCTGGGTTTGGGTCACACTC	chr1	94387394	94388330	NM_001011525	-	Olfr1415	258228	MOR103-12	olfactory receptor 1415	-0.474627	-0.917763	-0.443136	-0.257157	-0.899357	-0.36756	-0.646145	-0.278585	-0.725094	-1.0981							-0.0591017	0.184296	0.0715331	0.0246805	0.64572	0.101845	0.596338	0.895748	6.63181	6.57271	6.757	6.64424	6.59739					II
504	ILMN_1222406	CCCGGAGCTCCAACAAACTCATCTCTGTTCTGTATACAGTTCTTACACCC	chr1	94407624	94415092	NM_147039	-	Olfr1414	259041	MOR103-2	olfactory receptor 1414	-0.251388	-0.47903	-0.227643	-0.122011	-0.645886	-0.225472	-0.337839	-0.112367	-0.0320123	-0.832939							-0.151855	0.0583163	0.131581	0.064	0.0977808	0.692035	0.223943	0.653742	6.75056	6.5987	6.65702	6.73028	6.6627					II
505	ILMN_2757778	TGTCATGTTTGGCATCTGTGGGCTCATCATCGTGTCTACCACTCTTGTGG	chr1	94469701	94470783	NM_147037	+	Olfr1413	259039	MOR208-1	olfactory receptor 1413	-0.399174	-0.197342	0.201832	-0.0839021	-0.139277	-0.112717	0.062668	0.175385	0.21604	0.225607		LAD	LAD				-0.0656933	0.174321	-0.0566646	0.0699623	0.529778	0.0797968	0.653501	0.558092	6.59097	6.52528	6.6996	6.46861	6.59524					II
506	ILMN_2699148	TGTTTGCCATCTGTGGTTTCATTCTAATGGGGGCAACATTAGTCATCCTG	chr1	94484908	94485874	NM_146277	+	Olfr1412	258274	MOR208-4	olfactory receptor 1412	-0.514313	-0.265381	0.248932	-0.237132	-0.178153	-0.442057	-0.168905	0.273152	-0.0828278	-0.0895072							0.0331627	0.0393208	-0.00301068	0.00149199	0.824158	0.802078	0.989637	0.994397	6.77644	6.8096	6.84892	6.80659	6.81109					II
507	ILMN_1222501	GGCTGTGTCCTTGTTTTATGGAACTGTGTTTGTCATGTATGCCCAGCCTG	chr1	94493097	94494069	NM_146490	+	Olfr1411	258483	MOR208-3	olfactory receptor 1411	-0.585373	-0.352392	0.232981	-0.346587	-0.294197	-0.669938	-0.295063	0.374875	-0.348166	-0.235093							-0.0713169	-0.0344022	-0.0107702	0.0086324	0.46508	0.808407	0.950717	0.962839	6.70098	6.62966	6.59526	6.61889	6.63829					II
508	ILMN_2703311	CATCTCTTATGGTTACATCACTGTCACCATCCTCAGAATGCGTTCAGGGT	chr1	94504415	94505384	NM_146491	+	Olfr1410	258484	MOR208-2	olfactory receptor 1410	-0.689654	-0.47695	0.212703	-0.502726	-0.412695	-0.934694	-0.495931	0.438763	-0.809008	-0.391129							-0.0136903	0.052016	0.106519	0.034394	0.961618	0.831092	0.587893	0.902328	6.58411	6.57042	6.62244	6.67694	6.60482					II
509	ILMN_2700685	GAGGTTAGGACAGAGACACAGCCTTGTGAAGGCAGTGAGAGGCTGCCCTG	chr1	94516457	94517578	NM_206896	+	Olfr12	257890	MOR208-5	olfactory receptor 12	-0.797214	-0.623707	0.173507	-0.657888	-0.560792	-1.12901	-0.746758	0.382248	-1.08737	-0.602783							-0.0731745	0.033221	0.0155949	-0.0322615	0.532448	0.842753	0.935557	0.855136	6.64669	6.57351	6.60674	6.58911	6.54125					II
510	ILMN_1249277	CTCTCGGGACACGACCAGCTGATTGTAGACACCGTGTTGATATCACTAGA	chr1	94533721	94538562	NM_001163425	-	Myeov2	66915	1110002M09Rik	myeloma overexpressed 2	-0.916726	-0.777481	0.139245	-0.827627	-0.700808	-0.939329	-0.959752	-0.0204231	-0.87279	-1.0387							0.476024	-0.143982	-0.0925519	-0.393882	0.0349997	0.697288	0.823712	0.132487	11.831	12.3071	12.1631	12.2145	11.9132					II
511	ILMN_2683305	GTGCAATATTTCCAGACCCAGGGCGCCTACCCACAGATCGAGGACATGGC	chr1	94540794	94545418	NM_153114	-	Otos	260301	OTOSP	otospiralin	-0.950197	-0.813964	0.136234	-0.884993	-0.725226	-0.841146	-0.92761	-0.0864634	-0.805825	-0.967602							-0.107711	-0.0457008	-0.0233955	0.024166	0.367525	0.802479	0.910274	0.912471	6.82731	6.7196	6.6739	6.6962	6.74376					II
512	ILMN_2635784	GGTACTGGGTCCTTTCTCTGTCACTCGGTGTCAGTGGATAATGTGTGTTC	chr1	94728262	94756773	NM_016696	+	Gpc1	14733	AI462976	glypican 1	-1.04159	-0.50107	0.540516	-1.1249	-1.02839	-1.04315	-0.467805	0.575348	-1.24493	-1.08934							-0.887099	0.430168	0.671928	0.975864	2.70609e-07	0.00167044	2.1142e-05	1.03314e-06	12.1696	11.2825	11.7127	11.9544	12.2583	2		1	1	II
513	ILMN_2723839	GGTTGCACCCTGTGGTAGCCTGACACAAGAAGTGTCTGCACGATGACAGC	chr1	94766705	94799483	NM_172850	-	Ankmy1	241158	4930483I10Rik|ZMYND13	ankyrin repeat and MYND domain containing 1	-0.749644	-0.607666	0.141977	-1.07643	-0.941183	-0.649813	-0.680963	-0.0311496	-0.959483	-0.944518							0.105414	-0.143681	-0.0105872	-0.0513067	0.472622	0.379249	0.968923	0.815822	6.58805	6.69347	6.54979	6.68288	6.64216					II
514	ILMN_2776681	GGCTTTGGGTGTTGCCCCATCTTGATGGTAGTACAGGAACGTCTACTGAG	chr1	94803565	94805197	NM_175118	+	Dusp28	67446	0710001B24Rik|AV005521	dual specificity phosphatase 28	-0.633375	-0.707072	-0.0736969	-0.956493	-0.92156	-0.651883	-0.677859	-0.0259765	-0.96538	-0.943832							0.118053	0.0596448	0.107053	0.0975824	0.241958	0.693618	0.372077	0.439985	6.61103	6.72908	6.78872	6.83613	6.82666					II
515	ILMN_2666190	GCTCTCTGTGCCTGTCTGCTAGGAGAGACCCCAGGCTGTGACTTCAGCCT	chr1	94807401	94817162	NM_181405	+	Rnpepl1	108657	1110014H17Rik|AI894167	arginyl aminopeptidase (aminopeptidase B)-like 1	-0.584697	-0.701283	-0.116586	-0.901018	-0.863127	-0.657536	-0.7408	-0.0832642	-0.946979	-0.972333							1.83596	0.169368	-0.158022	0.0625935	1.95391e-10	0.169995	0.163172	0.696766	9.39163	11.2276	11.397	11.0696	11.2902	1				II
516	ILMN_2758502	AGTGGGTGCTGCAGGGCGGGGCTAGAACTCCCAAGTGGTATCTTCATTCC	chr1	94830984	94844525	NM_011796	+	Capn10	23830	AW049679|Capn8|mKIAA1845	calpain 10	-0.493967	-0.67964	-0.185674	-0.786322	-0.791611	-0.632815	-0.91512	-0.282305	-0.898431	-0.924028							-0.121737	0.409787	0.263619	0.210903	0.602928	0.0502026	0.190681	0.337207	7.89567	7.77394	8.18372	8.03756	7.98484					II
517	ILMN_1221121	CCCCTCCACCCTCTGTTCTGCAGTATTATCTAAACCTTCACCTTGGAAGG	chr1	94875479	94882968	NM_022320	+	Gpr35	64095	KPG_007	G protein-coupled receptor 35	-0.483111	-0.769776	-0.286665	-0.571052	-0.729919	-0.338771	-0.482209	-0.143438	-0.576751	-0.618073							0.372588	-0.358233	-0.379726	-0.291248	0.000638043	0.0048178	0.00149768	0.00950332	6.66085	7.03344	6.67521	6.65372	6.74219					II
518	ILMN_2871767	CCATCAGGGCCACCTTCCCCGCCTTTTCCAGAGAAATCTGTTCTACCGGC	chr1	94902910	94908846	NM_001159658	+	Aqp12	208760	AB084104|mAQP12	aquaporin 12	-0.475709	-0.792901	-0.317192	-0.5784	-0.731156	-0.627652	-0.937656	-0.310004	-0.525895	-0.692572							0.0100819	-0.0840606	-0.000165879	-0.0155259	0.963481	0.597875	0.999749	0.947147	6.6146	6.62468	6.54062	6.62451	6.60915					II
519	ILMN_2965896	AGATGCGGGTCTGAGTTGAAAGCCTTCCGGACTTCCAGTGGCCCAGACCA	chr1	94912032	94998442	NM_001110315	-	Kif1a	16560	ATSV|C630002N23Rik|Gm1626|Kns1	kinesin family member 1A	-0.48386	-0.735529	-0.251669	-0.726853	-0.852944	-0.506982	-0.313333	0.193649	-0.791213	-0.363777							0.0674137	0.00958283	-0.0567515	-0.0116558	0.717075	0.972216	0.795311	0.968819	6.69066	6.75808	6.76766	6.70133	6.74642					II
520	ILMN_2612117	GCCCTGCAGCATTGTCCTAAGAACAAGTTGTGAGCATCCTCTCACCAGAC	chr1	95031816	95041998	NM_016702	+	Agxt	11611	AGT|Agt1|Agxt1|SPT	alanine-glyoxylate aminotransferase	-0.943306	-0.537878	0.405428	-0.906306	-0.57426	-0.934925	-0.549161	0.385765	-0.882038	-0.443946							0.0560848	0.233113	0.135073	0.0710051	0.811307	0.197064	0.488693	0.777609	6.62288	6.67896	6.91208	6.81404	6.74997					II
521	ILMN_2767039	CCCACCGATCCATCCATTTGATAGCCGAACAGGTACAGCCACGAGACAAC	chr1	95047931	95057447	NM_001159940	-	2310007B03Rik	71874		RIKEN cDNA 2310007B03 gene	-1.09007	-0.621396	0.46867	-0.916374	-0.56064	-1.19245	-0.656162	0.536283	-0.961604	-0.856414							-0.0133154	-0.0854775	-0.00727185	-0.0815661	0.937495	0.476853	0.969653	0.485937	6.7452	6.73188	6.6464	6.72461	6.65031					II
522	ILMN_2772334	GCCTTAGCAGCCGGCCGCGCCTACAATATCTCCGTTTTCTCAGTCAAGAG	chr1	95132473	95193025	NM_172463	+	Sned1	208777	6720455I24Rik|AI197264|AI642697|D430044C15Rik|SST3|Snep	sushi, nidogen and EGF-like domains 1	-1.45182	-1.27353	0.178285	-1.30024	-1.23483	-1.69971	-1.146	0.553706	-1.24313	-1.21618							0.065864	0.164629	0.151229	0.188697	0.709777	0.293883	0.302287	0.173634	6.70516	6.77102	6.93565	6.92225	6.95972					II
523	ILMN_1218949	CGTTCCCAGAGGTGCTGCTTGATCTTGCTGTTCACTGTTAACACTGTAGC	chr1	95195787	95202447	NM_178051	-	Mterfd2	69821	1810059A23Rik|4933412H03Rik|Mterf4	mitochondrial transcription termination factor 4	-1.26668	-1.21187	0.0548123	-1.09402	-1.07505	-1.10372	-1.22398	-0.120261	-0.993473	-1.26996							0.242265	0.00371924	0.655302	0.653336	0.036479	0.988177	8.35356e-05	9.18757e-05	6.85718	7.09945	7.10317	7.75475	7.75279			1	1	II
524	ILMN_1250738	GAGCCTGCGATGCTAGTTTTCTTAGGTTTATGATATAGACTTGTAATTCA	chr1	95206013	95239365	NM_080850	-	Pask	269224	mKIAA0135	PAS domain containing serine/threonine kinase	-1.12184	-1.1285	-0.00666584	-0.784419	-0.910716	-1.13541	-0.974086	0.161323	-0.612683	-0.549693							-0.413026	0.0744559	-0.0116063	-0.0218488	0.000139379	0.590711	0.95436	0.909704	7.09673	6.6837	6.75816	6.6721	6.66186					II
525	ILMN_2699451	AATACCAATTAATGTTATAAAGATTCAATTGTATATATTCCTGGATTTCT	chr1	95240221	95264195	NM_023200	+	Ppp1r7	66385	2310014J01Rik|SDS22	protein phosphatase 1, regulatory (inhibitor) subunit 7	-1.03005	-0.969366	0.06068	-0.435803	-0.905714	-1.15401	-0.956039	0.197976	-0.601606	-0.595265							-0.0498323	-0.0859354	-0.0408066	-0.0398498	0.647968	0.429138	0.756061	0.769339	6.65986	6.61003	6.52409	6.56922	6.57018					II
526	ILMN_2914519	GAGGTCACAGTAGGGGTTACCGGAGGCTGACACACTTGCCTGGAAGACTG	chr1	95270472	95300881	NM_207031	+	Ano7	404545	Ngep|Ngep-L|Pcanap5|Tmem16g	anoctamin 7	-0.992795	-1.11785	-0.125056	-0.437678	-0.963623	-0.811071	-0.882923	-0.0718522	-0.119628	-0.725685							0.0462575	0.0603923	-0.115301	-0.0878158	0.784843	0.730175	0.401986	0.574581	6.67708	6.72334	6.78373	6.60804	6.63552					II
527	ILMN_2795359	CCATGTCCTATGTTTCCATAGCTACATCCATCCCTTGGCCTTAACTTTGG	chr1	95302516	95375385	NM_133808	-	Hdlbp	110611	1110005P14Rik|AA960365|AI118566|D1Ertd101e	high density lipoprotein (HDL) binding protein	-1.20206	-1.49054	-0.288478	-0.94905	-1.09501	-1.51445	-1.6679	-0.153454	-1.07895	-1.22758							-0.47845	-0.388389	0.398804	0.327117	7.94067e-06	0.000488764	0.000158998	0.000806028	12.5022	12.0238	11.6354	12.4226	12.3509					II
528	ILMN_2914510	TGGCAGTGTGGATTGTGAGGTCTTGCAGCCACAATTCTAACCCCCTTCAG	chr1	95375569	95406309	NM_001159717	+	2002-09-01	18000	AW208991|Nedd-5|Nedd5|mKIAA0158	septin 2	-1.29487	-1.4383	-0.143432	-1.14731	-0.836174	-1.50134	-1.68611	-0.184773	-1.16304	-1.15327							-0.228301	0.120876	0.327874	0.0698141	0.0352217	0.43068	0.00837302	0.696347	12.7704	12.5421	12.663	12.87	12.612					II
529	ILMN_2745925	TCTCCAGATCAGCAAAAGCTGCTCTGGTTCCCATCGCACATGCCCATGTG	chr1	95408680	95518553	NM_145519	+	Farp2	227377	AI465173|BC009153|D030026M03Rik|Fir|mKIAA0793	FERM, RhoGEF and pleckstrin domain protein 2	-0.899053	-1.13211	-0.233059	-0.964286	-0.434185	-1.19174	-1.1651	0.0266422	-0.938424	-0.683232				LAD			-0.233409	-0.165776	0.35177	0.208398	0.0463956	0.288494	0.00873336	0.123031	8.91213	8.67872	8.51294	9.03049	8.88712					II
530	ILMN_1223819	CCTCCAACCATCCGGCCAAGTCCACATAGCAAGCTGCACAAGGGAACTGC	chr1	95517327	95532304	NM_021537	-	Stk25	59041	1500019J11Rik|AU018434|C86992|Ste20-like|Ysk1	serine/threonine kinase 25 (yeast)	-0.811776	-1.01955	-0.207777	-1.02528	-0.281972	-0.765985	-0.986225	-0.22024	-0.799466	0.123989				LAD			0.591266	0.00955101	-0.0446303	0.267579	7.76662e-06	0.964256	0.789887	0.0129718	7.45382	8.04509	8.05464	8.00046	8.31267	1				II
531	ILMN_2772077	GCTCTAGGCTAGTTCACCTGACCAATGAACAAGAGATCCTGTGGATGAGG	chr1	95582270	95592339	NM_016778	+	Bok	51800	matador|mtd	BCL2-related ovarian killer	-0.904894	-1.08002	-0.175122	-0.984847	-0.437833	-1.12669	-1.0245	0.102198	-1.51732	-1.14057							0.611959	0.207769	-0.437486	-0.513479	0.00069739	0.347059	0.0164888	0.00648511	9.72962	10.3416	10.5493	9.90409	9.8281	1			2	II
532	ILMN_2773540	CTGCTGACACTGAAGTGTTGTCCAGGTGTTCTTGTAATGGCATAGAAAAC	chr1	95601967	95651415	NM_025920	-	Thap4	67026	2010320B01Rik	THAP domain containing 4	-0.975756	-1.26311	-0.28735	-0.751231	-0.356774	-0.946129	-1.35898	-0.412847	-0.623396	-0.398078				LAD			-0.044845	-0.46928	-0.725244	-0.654361	0.841935	0.00529192	9.09307e-05	0.000220444	9.35686	9.31201	8.84273	8.58677	8.65765			2	2	II
533	ILMN_1240472	GGGGTGGACATATGGAACACTACAACCTGAGGGAACTCTCAGGGCTTGAG	chr1	95651609	95686106	NM_174874	+	Atg4b	66615	2510009N07Rik|AW048066|Apg4b|Atg4bl|Autl1	autophagy related 4B, cysteine peptidase	-0.984811	-1.33384	-0.349034	-0.729598	-0.45346	-0.957908	-1.34107	-0.383164	-0.599147	-0.262232							0.137387	0.0257069	-0.0742725	-0.0926791	0.308069	0.917162	0.702382	0.612463	7.19042	7.3278	7.35351	7.25353	7.23512					II
534	ILMN_2971845	ATCTAACATTGGCGGGAACCTGGCAAGTTGACCGGTGCTGTGCGGGCGAT	chr1	95689152	95698511	NM_001105667	-	Dtymk	21915	AU044245|CDC8|D10Ertd203e|TMPK|TYPK|Tmk|mtmk	deoxythymidylate kinase	-0.873483	-1.15386	-0.280373	-0.795071	-0.743014	-0.991589	-1.2576	-0.266012	-0.912612	-0.97581							-1.41972	0.391376	0.57603	0.507608	1.19944e-07	0.0306954	0.00144026	0.00370314	10.9519	9.53214	9.92351	10.1082	10.0397	2		1	1	II
535	ILMN_2667300	AAAGAAGCTCCCGGGGCCGAGGCCGGCGGACGTCAGAAGAGGATACCCCA	chr1	95700541	95718677	NM_025454	+	Ing5	66262	1700001C14Rik|1700027H23Rik|1810018M11Rik|AI225768	inhibitor of growth family, member 5	-0.774744	-0.94738	-0.172637	-0.813437	-0.683353	-0.996387	-1.27769	-0.281303	-0.924386	-0.946367							-0.130847	-0.100058	0.123431	0.0421586	0.300798	0.555039	0.406013	0.846427	6.98344	6.8526	6.75254	6.97603	6.89476					II
536	ILMN_1252511	CAGGTTCTCTCTACGTAATTCTTACTGTTCTGGAACTTATGATGTAGACC	chr1	95721816	95748751	NM_178882	+	D2hgdh	98314	AA408776|AA408778|AI325464	D-2-hydroxyglutarate dehydrogenase	-0.582549	-0.601398	-0.0188498	-0.737344	-0.521634	-0.769068	-1.00416	-0.235089	-0.802622	-1.05393							0.054474	-0.0993191	-0.177144	-0.054549	0.682837	0.441344	0.0835622	0.720915	6.71121	6.76568	6.66636	6.58854	6.71113					II
537	ILMN_3042923	GTTCTGCCACCTCTGTTTCCTCCAAGATGCCACTACCTGCTGAGAGGCTG	chr1	95757920	95773071	NM_199366	+	Gal3st2	381334	GP3ST|Gm988	galactose-3-O-sulfotransferase 2	-0.408485	-0.21298	0.195505	-0.630919	-0.108972	-0.345392	-0.102258	0.243134	-0.652611	-0.0750455		LAD		LAD		DR	-0.0941044	0.0867597	-0.00838846	0.234418	0.401394	0.537075	0.969055	0.0271899	6.70921	6.61511	6.70187	6.60672	6.84953						IP
538	ILMN_3117688	CACACATAGATGACCAGAATCTGCGTCCTTACCAGGGTGGGAAGGCCAAT	chr1	95815013	95837816	NM_001205249	+	Gm9994	100041596	ENSMUSG00000056307|Gal3ST-2|Gal3st2	predicted gene 9994	-0.293875	0.0804243	0.374299	-0.288563	0.631531	-0.444565	0.00882806	0.453393	-0.391258	0.574634		LAD	LAD	LAD		DR	0.0254735	-0.130326	-0.0181591	-0.135223	0.898857	0.367942	0.93548	0.309388	6.71187	6.73734	6.60702	6.71918	6.60212						IP
539	ILMN_3015989	CCTGACACTGAGCCGTGACCCCAACCTTCCTGAAACCTTCATTTCTAGGG	chr1	95887085	95908116	NM_001039219	+	Gm6086	619597	EG619597|Gm219	predicted gene 6086	-0.30983	0.165677	0.475506	-0.428963	0.343186	-0.415232	0.167343	0.582575	-0.501681	-0.0131394		LAD		LAD		DR	-0.0298687	0.0135778	0.146223	-0.0582223	0.893173	0.95905	0.328015	0.783556	6.7136	6.68373	6.69731	6.82995	6.62551						IP
540	ILMN_2716254	GAGGAGGTTAGGGGTAGGTCAGCATGATGCTAGGATGGAGAGAGCTCTGT	chr1	95917069	95924907	NM_173772	+	Neu4	241159	9330166I04	sialidase 4	-0.265454	0.175469	0.440923	-0.475086	0.295619	-0.458349	0.172578	0.630927	-0.51168	0.230264		LAD		LAD		DR	-0.0437975	0.136177	0.0579043	0.0321035	0.761294	0.252665	0.692174	0.856533	6.79368	6.74988	6.88606	6.80779	6.78199						IP
541	ILMN_1260060	CAGCAGGGAAGGAAAGGGGGATATAACCTTGACGCAAACCAACACTGGGG	chr1	95934881	95949130	NM_008798	-	Pdcd1	18566	Ly101|PD-1|Pdc1	programmed cell death 1	-0.0658422	0.225291	0.291133	-0.41722	0.297709	-0.0141577	0.195862	0.21002	-0.437172	0.585551		LAD		LAD		DR	0.0443263	-0.00844881	-0.00615702	0.0575693	0.758114	0.96689	0.976236	0.701982	6.73209	6.77642	6.76797	6.77026	6.83399						IP
542	ILMN_2742739	CAGGATTTTATCTAGAGACTAGCATTATCTTGCAACAAATCCATTCCCAC	chr1	97210204	97231861	NM_026321	+	Fam174a	67698	2310044D20Rik|Fam174|Naa6|Tmem157	family with sequence similarity 174, member A	0.95368	0.82179	-0.13189	1.29892	0.785429	0.87826	0.433602	-0.444658	1.33264	0.381293	LAD	LAD	LAD	LAD			0.00633673	0.0153995	0.0302525	-0.0120112	0.967166	0.917637	0.818003	0.93976	6.60531	6.61165	6.62705	6.6419	6.59963							PP
543	ILMN_1223948	TATATGTATTCATATTCTGGACAAGGATAGTCATGTAGTACAGTTACCAA	chr1	97523819	97564171	NM_001159745	-	St8sia4	20452	PST|PST-1|SIAT8-D|ST8SiaIV|Siat8d	ST8 alpha-N-acetyl-neuraminide alpha-2,8-sialyltransferase 4	1.13623	1.44698	0.310757	1.29644	1.29699	1.10884	1.60683	0.497986	1.44713	1.65759	LAD	LAD	LAD	LAD			-0.0688389	0.204432	0.0520708	0.00442814	0.673445	0.148495	0.795311	0.986941	6.61046	6.54162	6.74605	6.59369	6.54604							PP
544	ILMN_2643556	AAGAACCAGCTTCAATGACAAAAAGTGCCAAGTAGACATGACAAGATGTC	chr1	98715360	98768748	NM_172658	-	Slco4c1	227394	9530051F04|C330017E21Rik|OATP-H|OATP-M1|OATP4C1|OATPX|PRO2176|SLC21A20|oatp-R	solute carrier organic anion transporter family, member 4C1	0.769551	1.1958	0.426246	1.06506	1.54031	0.926652	1.18201	0.255361	1.00033	1.92264	LAD	LAD	LAD	LAD			0.0879542	0.0176256	0.0227371	-0.0737388	0.422494	0.925635	0.901403	0.592331	6.53705	6.625	6.64263	6.64774	6.55126							PP
545	ILMN_2588432	GGCAATGCTATAATTTCATAAGAGAAAATTATCATAAAAGTATCTATTCA	chr1	98802752	98894137	NM_001039475	-	Slco6b1	67854	1700022M03Rik	solute carrier organic anion transporter family, member 6b1	1.1797	1.22026	0.0405573	0.646151	1.27488	1.03025	1.04133	0.0110838	0.786897	1.40717	LAD	LAD	LAD	LAD			-0.0317292	0.074265	0.0445493	-0.000976187	0.804955	0.515439	0.729142	0.995622	6.63944	6.60771	6.68198	6.65226	6.60674							PP
546	ILMN_2672845	AATTTCAGAAGAGAAAAAGAATATTAAATCATCTATGTGCAATCTTTATT	chr1	98956025	99024880	NM_028942	-	Slco6c1	74441	4933404A18Rik|C79179	solute carrier organic anion transporter family, member 6c1	1.03471	1.20658	0.171872	1.03031	0.910805	1.73317	1.14565	-0.587521	1.04585	0.846322	LAD	LAD	LAD	LAD			-0.0939353	-0.00411534	0.117605	0.161522	0.499818	0.986151	0.423013	0.226019	6.67458	6.58065	6.57653	6.69825	6.74217							PP
547	ILMN_2633819	GTTATTTATTGATGATTTTCCCTCTGGAACTGTATTATTTCTAACTGAAA	chr1	99540478	99558595	NM_133825	-	D1Ertd622e	52392	AI987691|AW047450	DNA segment, Chr 1, ERATO Doi 622, expressed	-0.222138	-0.134677	0.0874608	0.391283	-0.00575867	-0.503332	-0.302517	0.200815	0.275018	-0.905652			LAD				-0.0683559	0.139058	0.0438115	0.111443	0.518349	0.187683	0.756061	0.278316	6.64786	6.5795	6.71856	6.62331	6.69095					II
548	ILMN_1227412	GGTAGTAAGCTGTAGCTTCAAGCTTATGTTTAGAAGTACTGGACCCTTAT	chr1	99602619	99666669	NM_173760	-	Ppip5k2	227399	AW555814|D330021B20|Hisppd1|Vip2|mKIAA0433	diphosphoinositol pentakisphosphate kinase 2	-0.135789	0.023602	0.159391	0.661852	0.376934	-0.233098	-0.205203	0.0278952	0.680639	0.192312	LAD	LAD	LAD	LAD		DR	-0.614467	-0.233231	-0.316995	-0.32621	4.1759e-06	0.0388251	0.00349214	0.00303703	7.79732	7.18286	6.94962	6.86586	6.85665	2					IP
549	ILMN_2707273	CAGACAAAATACGTTGTTAGAAAATAAATTCTCGTGGAGAAGTCTCACCT	chr1	99666755	99689548	NM_026250	+	Gin1	252876	4930429M06Rik|8430411H10Rik|Gin-1|Zh2c2	gypsy retrotransposon integrase 1	-0.187814	0.023513	0.211327	0.415795	0.486215	-0.253083	-0.229689	0.0233947	0.712149	0.103799			LAD	LAD			0.00444846	0.19797	0.0363287	0.128971	0.985333	0.138611	0.858478	0.349672	6.63234	6.63679	6.83476	6.67312	6.76576					II
550	ILMN_2626294	TGGTGTGTTTCCGGATGTCTTATTTTTAGATGGTTACACTGTTAGACACT	chr1	99717670	99992209	NM_013626	-	Pam	18484	PHM	peptidylglycine alpha-amidating monooxygenase	-0.528683	-0.389625	0.139058	-0.691423	-0.153287	-0.192157	-0.552642	-0.360485	0.171861	-0.582852	LAD	LAD	LAD	LAD		DR	-0.640104	-0.0894202	-0.393833	-0.370122	2.92807e-05	0.62812	0.00432057	0.00682755	8.20245	7.56234	7.47292	7.16851	7.19222	2					IP
551	ILMN_2693887	GGGTATTAATGAATGTGGAGAAAAAGTACGGTGTTGGATCTATAATACAG	chr1	100317700	100405957	NM_027584	+	Slco6d1	70866	4921511I05Rik	solute carrier organic anion transporter family, member 6d1	0.641585	1.21305	0.571469	1.09481	1.03357	0.945071	1.15752	0.212444	1.12631	1.17643	LAD	LAD	LAD	LAD			0.038709	0.0149164	0.035522	-0.0108254	0.754133	0.927011	0.800279	0.951716	6.57871	6.61742	6.63233	6.65294	6.60659							PP
552	ILMN_2650925	GGAGGTTTCAAGAAAGATATGATGAAGTAGCTGTTCCTGTACCTTGCCAC	chr1	101669341	102382519	NM_172851	+	Cntnap5b	241175	C230078M14Rik|Caspr5-2	contactin associated protein-like 5B	0.55216	1.14109	0.588928	0.611637	0.357193	0.505073	0.990341	0.485268	0.729421	1.08844	LAD	LAD	LAD	LAD			-0.0577251	0.00845481	0.0762114	0.218995	0.66036	0.96719	0.568785	0.0334457	6.63716	6.57944	6.58789	6.65565	6.79843							PP
553	ILMN_2628406	CCTTCGTAAAAGCCAGAAGGAAAGCAGAAAAGCTGCCTCGTGCACTGTAG	chr1	106665395	106892058	NM_011800	+	Cdh20	23836	Cdh7	cadherin 20	1.27152	1.05044	-0.22108	0.931551	0.600671	0.70983	1.53275	0.822915	0.873743	1.13891	LAD	LAD	LAD	LAD			0.0819302	-0.0383922	-0.0169712	-0.0720102	0.538759	0.838701	0.938263	0.657305	6.59327	6.6752	6.63681	6.65823	6.60319							PP
554	ILMN_2774927	CCAAACGACTTACTGTTTCCAGCTTGATAGTCAACACGCAGAAGGGGGTG	chr1	107173493	107253287	NM_178779	-	Rnf152	320311	A930029B02Rik	ring finger protein 152	1.46737	0.749813	-0.717561	0.972275	1.06588	1.66269	0.486815	-1.17588	1.23772	0.882769	LAD	LAD	LAD	LAD			-0.00546291	0.073406	0.0786452	0.110329	0.977836	0.593732	0.54028	0.338789	6.86985	6.86439	6.9378	6.94303	6.97472							PP
555	ILMN_2883666	TTTTGGGAGACTCTGTGGCTTTGTTGATTATTGTTTCAGTGTCAGTCCCC	chr1	107414998	107560253	NM_013784	-	Pign	27392	Gm20308|PIG-N	phosphatidylinositol glycan anchor biosynthesis, class N	-0.217773	-0.35374	-0.135966	-0.0809798	-0.242047	-1.05514	-1.0512	0.0039396	-0.112708	-1.11096	LAD	LAD	LAD				0.169366	0.225991	0.389674	-0.0053947	0.186968	0.13681	0.00557731	0.985114	8.31489	8.48425	8.71025	8.87393	8.47886							PP
556	ILMN_2642411	GGTAGCTCAGAGGGTTGTTCCTGCTCTCATTACTCTCTCCAGTGACCCTG	chr1	107560437	107651708	NM_173187	+	2310035C23Rik	227446	6430401N10|Kiaa1468|mKIAA1468	RIKEN cDNA 2310035C23 gene	-0.942284	-1.15547	-0.213184	-0.528386	-1.13871	-1.04209	-1.00324	0.0388487	-0.144615	-1.07916							-0.149537	-0.0492286	0.0654366	-0.0153182	0.374677	0.85602	0.800073	0.964034	7.67005	7.52052	7.47129	7.58595	7.5052					II
557	ILMN_2482600	GTGAAAGGGATGCACGGCCACTACCACTAAGGCTTTGAGTTTGTGTGGAT	chr1	107677299	107744558	NM_009399	+	Tnfrsf11a	21934	Ly109|ODFR|OFE|Rank|TRANCE-R|mRANK	tumor necrosis factor receptor superfamily, member 11a, NFKB activator	-0.576889	-0.632403	-0.0555137	-0.574638	-0.641135	-0.612935	-0.881462	-0.268527	-0.563356	-0.674212							-0.045653	0.0519955	0.0261685	0.0615394	0.714169	0.700305	0.870737	0.630364	6.64266	6.59701	6.64901	6.62318	6.65855					II
558	ILMN_2428117	CGGAAAACATTGATGTGTGCTTTTTTACACTGACTACTTGCTGTGTGCAA	chr1	107886982	107930654	NM_001122676	+	Zcchc2	227449	9930114B20Rik|AW212015	zinc finger, CCHC domain containing 2	-1.16818	-1.32591	-0.157727	-1.13044	-0.749661	-1.23101	-1.47017	-0.239158	-1.04085	-1.16642							0.0155087	-0.191841	-0.207656	-0.229956	0.936438	0.104596	0.0507271	0.0314372	6.86233	6.87783	6.68599	6.67018	6.64788					II
559	ILMN_1232451	AAGGACACAGCCTAAATAACTGACCCCTTACTCGCTCTGAAGAGCCTCCC	chr1	108068445	108290822	NM_133821	+	Phlpp1	98432	AI836256|Phlpp|Plekhe1|SCOP|mKIAA0606	PH domain and leucine rich repeat protein phosphatase 1	-1.24943	-1.13243	0.117001	-0.611172	-0.731151	-1.74222	-1.10316	0.639058	-1.1884	-1.93107							-0.0425791	-0.187676	0.00171662	-0.0287214	0.838268	0.233186	0.996345	0.912087	7.04136	6.99878	6.8111	7.00049	6.97005					II
560	ILMN_1249021	GGGCAGCTTTTAAGGTTGATACTTTTAGGCGTGGCTGATGCCTATAGCAC	chr1	108434754	108610867	NM_009741	-	Bcl2	12043	AW986256|Bcl-2|C430015F12Rik|D630044D05Rik|D830018M01Rik	B cell leukemia/lymphoma 2	-0.904635	-1.05623	-0.151594	-0.845713	-0.441945	-1.29118	-1.30017	-0.00899918	-1.30856	-1.03073							-0.101012	-0.223946	-0.385521	-0.716753	0.689059	0.334817	0.0434335	0.000931586	8.2925	8.19149	7.96755	7.80597	7.47474				2	II
561	ILMN_2832608	AGGACTCCAGCAGGTGGTCACCATGGGCCTTTTCCGAACAATTGCCTTGT	chr1	108616986	108656319	NM_027534	-	Kdsr	70750	6330410P18Rik|9430079B08Rik|Fvt1	3-ketodihydrosphingosine reductase	-1.00229	-1.06186	-0.0595664	-1.11786	-0.770721	-0.937119	-0.922104	0.0150149	-0.992163	-0.644211							0.65885	0.11194	-0.140912	-0.0506429	4.76756e-07	0.285002	0.11684	0.696347	8.03826	8.69711	8.80905	8.5562	8.64647	1				II
562	ILMN_2455501	TGATTGCCTTTGGGTTTTGTGTACAGACTATTTTTGTTGATATTCAATGA	chr1	108667364	108693302	NM_009190	-	Vps4b	20479	8030489C12Rik|Skd1	vacuolar protein sorting 4b (yeast)	-0.495437	-0.747791	-0.252354	-0.795129	-0.383192	-0.329512	-0.779538	-0.450026	-0.604149	-0.0928114							-0.161291	-0.607552	-0.712328	-0.684385	0.169723	0.000289626	3.24117e-05	4.78904e-05	7.63443	7.47314	6.86558	6.76081	6.78875		2	2	2	II
563	ILMN_2749909	AGTCTACATAAATAATTTATAAAATGGTTCTGGTAAGTCAGTTATGTTGC	chr1	108757756	108779925	NM_009257	+	Serpinb5	20724	1110036M19Rik|AI462524|AI646751|Maspin|PI-5|Spi7|ovalbumin	serine (or cysteine) peptidase inhibitor, clade B, member 5	0.0801151	-0.0106397	-0.0907548	-0.389888	-0.478441	-0.277364	-0.235299	0.0420646	-0.476296	-0.322305	LAD						0.0713983	-0.0127903	-0.0210712	-0.0306094	0.444271	0.936487	0.890975	0.833822	6.57194	6.64334	6.63055	6.62227	6.61273					II
564	ILMN_2723803	GTGGCAGAGTCTATTGCCCTTGAATCTACTCTGGCTTTTGAGGGGTTTAG	chr1	108835533	108853657	NM_001199213	+	Serpinb12	71869	2300003F07Rik|4833409F13Rik	serine (or cysteine) peptidase inhibitor, clade B (ovalbumin), member 12	0.879308	0.816735	-0.0625722	0.596719	0.284876	0.788259	0.792379	0.00411981	0.965128	0.668481	LAD	LAD	LAD	LAD			0.0742041	0.181997	-0.0207286	0.032391	0.6437	0.213546	0.931529	0.889628	6.62843	6.70263	6.88463	6.6819	6.73502							PP
565	ILMN_1256506	CTGAAACATTAGAGCACTAAGTAGCACTCAAGAGTTGACAGACCATGGGG	chr1	108877560	108897772	NM_172852	+	Serpinb13	241196	5430417G24|HUR7|HURPIN|PI13|headpin	serine (or cysteine) peptidase inhibitor, clade B (ovalbumin), member 13	0.847028	0.918639	0.0716112	0.986734	0.681453	1.21034	0.966433	-0.243906	0.480045	0.249167	LAD	LAD	LAD	LAD			-0.00803354	-0.0814009	-0.0394153	0.0977859	0.971957	0.61881	0.841531	0.519068	6.70504	6.69701	6.61561	6.65759	6.79479							PP
566	ILMN_2755702	TTGCTTTACAAGATATCTAGATACTTCATAAGTTATAAATGTTGTGAATT	chr1	108942163	108948880	NM_009126	-	Serpinb3a	20248	1110001H02Rik|1110013A16Rik|Scca2|Serpinb4|Sqn5	serine (or cysteine) peptidase inhibitor, clade B (ovalbumin), member 3A	0.675371	0.883929	0.208558	1.04885	0.769579	0.60905	0.822903	0.213853	0.71581	0.505364	LAD	LAD	LAD	LAD			-0.0634942	0.0194875	0.0455536	0.0537679	0.711557	0.934934	0.828846	0.795578	6.62599	6.5625	6.58198	6.60805	6.61626							PP
567	ILMN_3009747	GCTAAGTATGTTTGTCCTGCTGCCAGTGGAAATCGATGGACTGAAGAAGT	chr1	108974769	108980057	NM_201376	-	Serpinb3d	394252	Serpinb3l1	serine (or cysteine) peptidase inhibitor, clade B (ovalbumin), member 3D	0.809267	0.89317	0.0839033	0.801639	0.689419	0.851189	1.05257	0.201383	1.02391	0.844562	LAD	LAD	LAD	LAD			-0.0977736	0.00382617	-0.0106224	-0.0208691	0.449479	0.986662	0.964855	0.927279	6.78073	6.68295	6.68678	6.67233	6.66209							PP
568	ILMN_2630163	GCTGCCACAGGAGTGGAAGTCAGTGTAAGATCAGCACAGATAGCAGAAGA	chr1	109050537	109057691	NM_198680	-	Serpinb3b	383548	Scca2-rs|Scca2-rs1	serine (or cysteine) peptidase inhibitor, clade B (ovalbumin), member 3B	1.17859	0.906495	-0.272093	0.892416	0.801993	1.30984	0.788288	-0.521552	1.10573	0.918202	LAD	LAD	LAD	LAD			-0.0372121	0.0823221	0.0174109	0.121678	0.812183	0.561194	0.929997	0.303533	6.68786	6.65064	6.73297	6.66805	6.77232							PP
569	ILMN_2769409	GCCTCGGGGGAGGAAGTCATTTTAAGATTAGCACAGGTAGCAGATTTCCG	chr1	109167777	109174948	NM_201363	-	Serpinb3c	381286	1110001H02Rik|1110013A16Rik|Scca2|Serpinb4	serine (or cysteine) peptidase inhibitor, clade B, member 3C	1.01937	0.955526	-0.06384	0.933632	0.5647	1.23719	1.01696	-0.220226	0.872791	0.810197	LAD	LAD	LAD	LAD			0.140616	-0.178511	-0.145318	-0.0252786	0.149725	0.127937	0.188608	0.896982	6.723	6.86362	6.68511	6.7183	6.83834							PP
570	ILMN_2834563	GCCTCAGACTTATCCTGTGAGTTAGTGAGCCCAAGACTCTAGCAGCTGTG	chr1	109258890	109277052	NM_025867	+	Serpinb11	66957	2310046M08Rik|AU015399	serine (or cysteine) peptidase inhibitor, clade B (ovalbumin), member 11	0.754628	1.0159	0.261269	0.772126	0.042876	0.482265	1.1359	0.653638	0.750664	0.0491675	LAD	LAD	LAD	LAD			0.0278627	0.0285484	0.0447852	0.0729908	0.87286	0.876595	0.791775	0.619703	6.52353	6.5514	6.57995	6.59618	6.62439							PP
571	ILMN_1234915	CTCAGAAACCAGAATGAAGGCTAACTCATTCTTGAGAAACAAGATGATGC	chr1	109319265	109349266	NM_027548	+	Serpinb7	116872	4631416M05Rik|megsin|ovalbumin	serine (or cysteine) peptidase inhibitor, clade B, member 7	0.602	0.859115	0.257115	0.589318	-0.300428	0.892354	1.04297	0.150619	0.387292	-0.34182	LAD	LAD	LAD				0.0775277	0.043387	0.0521795	-0.0131205	0.44511	0.761163	0.697904	0.943545	6.519	6.59653	6.63991	6.64871	6.58341							PP
572	ILMN_1253874	TTCTTTCTGAGGTGTTCCATCAAGCCAGCGTGGATGTCACCGAGGAGGGC	chr1	109407999	109422177	NM_001174170	+	Serpinb2	18788	PAI-2|Planh2|ovalbumin	serine (or cysteine) peptidase inhibitor, clade B, member 2	-0.357972	0.453904	0.811875	0.256804	-0.108194	-0.581182	0.620004	1.20119	0.240328	0.177661		LAD	LAD	LAD		DR	-1.46891	0.0554911	0.0779169	0.0143201	1.30411e-10	0.634741	0.434807	0.929074	8.04187	6.57296	6.62845	6.65088	6.58728	2					IP
573	ILMN_1240353	CTGGAAGTGAAATCAGTGTTCGAATTAAGGCACCTTCCATTGAATTAAAT	chr1	109425579	109445848	NM_198028	+	Serpinb10	241197	9830131G07|BB233602|Serpinb10-ps	serine (or cysteine) peptidase inhibitor, clade B (ovalbumin), member 10	-0.579935	0.236753	0.816688	-0.0215979	0.119684	-0.470845	0.508758	0.979603	0.315661	0.23788		LAD	LAD	LAD		DR	0.0302092	-0.0143171	-0.0796183	-0.037643	0.836786	0.936105	0.504623	0.812114	6.56346	6.59367	6.57935	6.51405	6.55603						IP
574	ILMN_2829250	GTTACAGGGCCACAGGAGGGGACAGGTGAGGAGTGAGGGATGGGAATATA	chr1	109486582	109502727	NM_001159748	+	Serpinb8	20725	CAP-2|CAP2|NK10|Spi8|ovalbumin	serine (or cysteine) peptidase inhibitor, clade B, member 8	0.248184	0.0612395	-0.186945	0.0335387	0.717649	-0.797397	-0.367835	0.429561	-0.769971	0.677214				LAD			-0.0425295	-0.0527869	0.000986061	0.0913663	0.83972	0.809871	0.998257	0.628323	6.90894	6.86641	6.81362	6.8674	6.95778					II
575	ILMN_2690911	GTTGTCAGGGAGCCAAAGGCACCTGGATCTAACTTTCATGGTACCCTCTG	chr1	111880313	112035578	NM_172853	+	Cdh7	241201	9330156F07Rik|CDH7L1	cadherin 7, type 2	0.561155	1.42949	0.868338	1.04358	0.422531	0.918855	1.3238	0.404946	1.47562	1.07344	LAD	LAD	LAD	LAD			-0.0381803	0.184677	-8.30677e-05	-0.05654	0.888312	0.355571	0.999884	0.840881	6.63864	6.60046	6.78514	6.60038	6.54392							PP
576	ILMN_1230321	TGAGGGAACAGGGTCATCAGCTGGCTCTCTGAGCTCCTTGGCATCCAGAG	chr1	112785771	112873949	NM_001081386	-	Cdh19	227485		cadherin 19, type 2	1.0007	1.42802	0.42732	1.23727	0.994593	0.903263	1.50937	0.606105	1.11102	1.04364	LAD	LAD	LAD	LAD			-0.085192	0.0177356	0.101157	-0.0285769	0.331079	0.909399	0.286427	0.847706	6.76143	6.67624	6.69398	6.7774	6.64766							PP
577	ILMN_1222968	AATGCTATTTGCCACTTCCACAAACCTTTTTTATCTTCCATATGAGGGGG	chr1	113755278	113761495	NM_001081316	-	Dsel	319901	9330132E09Rik|DS-epi2	dermatan sulfate epimerase-like	0.264888	0.707597	0.442709	0.335646	-0.0664698	-0.0139235	0.557552	0.571476	-0.09179	-0.658676		LAD				DR	-0.24087	-0.114863	0.188185	0.065692	0.0151843	0.40431	0.0909374	0.68075	8.03094	7.79007	7.6752	7.97825	7.85576						IP
578	ILMN_1246313	TCTGGACAACAGAAGAGTGCATCAGGTGAACATTAGCAAAGATGGACCAG	chr1	117581713	118477251	NM_001077425	+	Cntnap5a	636808	Caspr5-1|EG636808	contactin associated protein-like 5A	0.537586	1.10772	0.570137	0.590388	0.952618	0.99141	1.8067	0.815291	1.30262	1.46652	LAD	LAD	LAD	LAD			-0.0454541	0.153662	-0.0132296	-0.0684337	0.868792	0.485807	0.96973	0.807147	6.73735	6.69189	6.84555	6.67866	6.62346							PP
579	ILMN_1240067	CCAGATCGGGAAAAAGGGTTTCATCTGGATGTGGAAGATTATCTCTCAGG	chr1	120195094	120207709	NM_011650	-	Tsn	22099	2610034C24Rik|AU040286|C3PO|TB-RBP	translin	-0.304667	-0.431697	-0.12703	-0.179807	-0.67813	-0.788071	-0.855172	-0.067101	-0.365355	-0.441969							-0.534645	-0.752279	-1.14692	-1.10501	0.000917981	0.000447475	5.84954e-06	8.35521e-06	9.85414	9.31949	8.56721	8.17257	8.21448	2	2	2	2	II
580	ILMN_2714936	GGTGTGTAGTTGTGTATCTAAACCCCTCCAAAATATGTCAGGCTTCAGCC	chr1	120218419	120230408	NM_026472	+	Nifk	67949	AI852665|C130020J04Rik|Mki67ip	nucleolar protein interacting with the FHA domain of MKI67	-0.671296	-0.825624	-0.154328	-0.563266	-0.928722	-0.777771	-1.0108	-0.233027	-0.306623	-0.649728							-0.977239	0.012613	0.10728	-0.147373	1.38273e-07	0.956585	0.437931	0.240403	11.1635	10.1863	10.1989	10.2936	10.0389	2				II
581	ILMN_1247054	GTTTCACTTCCCAAGTGTATCATGGCAAATGTACAGATTTTTTGTTGTTG	chr1	120285634	120506039	NM_029709	+	Clasp1	76707	1700030C23Rik|5730583A19Rik|B130045P17Rik|CLASP1alpha	CLIP associating protein 1	-0.878648	-1.11338	-0.234731	-0.717616	-0.736097	-1.26481	-1.02365	0.241164	-1.2136	-1.12034							-0.402347	-0.634923	-0.537511	-0.540745	0.00157886	0.000314812	0.000461503	0.000480952	7.79945	7.39711	6.76218	6.85959	6.85636		2	2	2	II
582	ILMN_1253544	CAGTACTGCTAACGCCTGACAACACACCTGCATCGGTTAGAGCTCTGCTT	chr1	120355245	120355842	NR_027901	-	2900060B14Rik	68204		RIKEN cDNA 2900060B14 gene	-1.08602	-1.02544	0.06058	-0.705597	-0.756547	-1.09921	-0.875075	0.224135	-0.875552	-0.79634							0.149457	-0.112584	0.749145	0.231072	0.617142	0.761391	0.00332253	0.429038	7.33964	7.48909	7.37651	8.23824	7.72017			1		II
583	ILMN_2769832	GGTAGTCCAGACTGGTCAAATATGTGTGGCAGGTCACGGGAAAGGGAGTC	chr1	120524521	120581745	NM_023755	+	Tfcp2l1	81879	1810030F05Rik|4932442M07Rik|AA575098|Cp2l1|Crtr-1|D930018N21Rik|LBP-9|Tcfcp2l1	transcription factor CP2-like 1	-0.629224	-0.497733	0.131491	-0.61764	-0.587803	-0.520176	-0.367796	0.15238	-0.808264	-0.940005							-0.00890202	-0.0492367	0.105789	0.00974868	0.969908	0.803601	0.491583	0.971488	6.79695	6.78805	6.73881	6.89384	6.7978					II
584	ILMN_2522863	CTGGCTCTTGTGGTGTGGACTCATTGCCTGACATAGACCCTAGCTTCCCA	chr1	120730637	120950196	NM_001081125	-	Gli2	14633		GLI-Kruppel family member GLI2	-1.47657	-1.41697	0.0595957	-1.27668	-1.23853	-1.12166	-0.970494	0.151166	-1.34169	-1.78632							0.552889	-0.184233	0.475617	0.561009	2.90433e-05	0.149769	0.000372048	0.000108639	8.35652	8.90941	8.72517	9.38502	9.47041	1			1	II
585	ILMN_2653725	GCTTTCAATGTTTGCACTGATCTAGTTGCATGGTTAGTCAGAAACTGCCA	chr1	121312041	121318825	NM_008381	-	Inhbb	16324		inhibin beta-B	-1.14984	-0.916681	0.233155	-1.09209	-1.18244	-1.1714	-0.981667	0.189735	-0.989841	-1.06827							0.684746	-0.902906	-1.53299	-1.80259	0.00226608	0.00171366	1.12284e-05	3.04986e-06	9.38996	10.0747	9.1718	8.54171	8.27211	1	2	2	2	II
586	ILMN_2620336	TGTTTAGGTGCCGAATGTGAATCTGGGTGGGGAGAGCGGGAGCCCTTCGA	chr1	121366881	121401359	NM_022327	-	Ralb	64143	5730472O18Rik	v-ral simian leukemia viral oncogene homolog B (ras related)	-1.17434	-1.50996	-0.335617	-1.20364	-1.58809	-1.39943	-1.85907	-0.459639	-1.17387	-1.89827							0.229443	0.000880918	0.184528	0.020297	0.10441	0.998167	0.280201	0.948694	9.75683	9.98628	9.98716	10.1708	10.0066					II
587	ILMN_2696272	AGTGCTCCTACTGTTCAAATAGTTGTTTTCTGTGGGCTTTGCGGACACAG	chr1	121422730	121425560	NM_146103	+	Tmem185b	226351	2500001K11Rik	transmembrane protein 185B	-0.961407	-1.37116	-0.409755	-0.864686	-1.23895	-1.04934	-1.49047	-0.441122	-1.27911	-1.16304							0.235657	-0.0608102	-0.345644	-0.194288	0.0121498	0.687119	0.00206354	0.0636747	9.12557	9.36123	9.30042	9.01558	9.16694					II
588	ILMN_2518785	GTGGGACTGCTTATCTTCTTCTTTATGGCGTTGTTGGGGGTGATAGCCAC	chr1	121491400	121545577	NM_001113416	-	Epb4.1l5	226352	1700030C16Rik|AL022914|BE37|E230025E14Rik|Lulu1|NBL5|Epb41l5	erythrocyte membrane protein band 4.1 like 5	-0.657255	-1.2523	-0.595043	-0.286938	-0.809888	-0.928814	-1.54354	-0.614722	-0.762892	-1.13148			LAD				0.885307	-0.159096	-0.511221	-0.588185	3.68145e-06	0.378495	0.0014412	0.000542126	7.30131	8.18661	8.02752	7.67539	7.59843	1		2	2	II
589	ILMN_1231429	ATTGTTTCCCGGGTAGCACCAGGAACACCTTTATCTGAATTATGACACTG	chr1	121554669	121733648	NM_019933	-	Ptpn4	19258	PTPMEG|Ptn4|TEP|TEP/mPTPMEG|hPTP-MEG	protein tyrosine phosphatase, non-receptor type 4	-0.66224	-0.906919	-0.244679	-0.580567	-0.691006	-0.692818	-1.43844	-0.745621	-1.25538	-1.28017							0.0655107	-0.0681523	-0.0478065	-0.0148614	0.690253	0.710993	0.813347	0.953226	6.71138	6.77689	6.70874	6.72908	6.76203					II
590	ILMN_1224142	GAGATTGTGAGCCTGAGGGCCTGGTAGAACGCAGCATAAATAAACAGGGC	chr1	121804477	121809745	NM_175106	-	Tmem177	66343	2300008B03Rik	transmembrane protein 177	-0.45443	-1.12147	-0.667037	-1.05965	-0.703608	-0.575909	-1.24886	-0.672949	-1.35267	-0.676322							0.957549	0.152151	0.0397497	-0.0452489	1.28568e-06	0.386122	0.872379	0.854893	8.26919	9.22674	9.3789	9.26649	9.1815	1				II
591	ILMN_2526513	CTGTGATCAGGGCATAGAAGTCATGCTGACGCCAGAAATGGTCCAAGTGG	chr1	121820095	121891787	NM_001115074	-	Gm101	226356	Pcdp1|Cfap221	cilia and flagella associated protein 221	-0.49891	-0.897094	-0.398184	-0.816059	-0.739917	-0.58886	-1.13113	-0.542269	-1.29331	-0.471							0.0890485	0.00358932	0.0651476	0.0242595	0.39369	0.984916	0.626884	0.894238	6.62806	6.71711	6.72069	6.78225	6.74136					II
592	ILMN_2647251	CGGTAGGATGGACATCGGCCAGGTAGCCATTTTGTGTTCGAGTGGCTGCA	chr1	121903556	121960109	NM_001012322	+	Sctr	319229	6530402O03Rik	secretin receptor	-1.02292	-0.978674	0.0442416	-1.24948	-0.750613	-0.67421	-1.19511	-0.520901	-1.46874	-0.380466							1.41734	0.417123	-0.0938656	-0.253627	3.04293e-09	0.00206808	0.503062	0.0248764	6.65623	8.07358	8.4907	7.97971	7.81995	1				II
593	ILMN_1230151	CTGGAATAGGGTTTGAAAGAGACCAAAAGTCAGTTCCAGAATGGCTGCCC	chr1	121963953	121970357	NM_019432	-	Tmem37	170706	AI173373|AW540203|Pr|Pr1	transmembrane protein 37	-1.16747	-0.954524	0.212947	-1.09	-1.10335	-1.25824	-0.810759	0.447477	-0.735306	-1.10489							-0.0204215	-0.0417911	-0.0525608	0.00154643	0.926118	0.836938	0.788106	0.995077	6.70802	6.6876	6.64581	6.63504	6.68915					II
594	ILMN_1215469	GGGCCAGCGTTAACCTCTGCTCCTCCTCCCTCTGTAGTTTTTACCTACAA	chr1	122009856	122017673	NM_007830	-	Dbi	13167	ACBD1|Acbp|EP|endozepine	diazepam binding inhibitor	-1.18544	-1.11579	0.0696496	-0.954983	-1.17752	-1.25634	-1.31561	-0.0592617	-1.3073	-1.30673							2.07648	0.00217742	-0.222652	-0.371784	3.49788e-09	0.995201	0.209464	0.0267291	12.4488	14.5253	14.5275	14.3026	14.1535	1				II
595	ILMN_1235047	CCATCTCGTCCTGGTGAAAGCGGCTGCGGACCTTTGTTCCACAAGTTTTG	chr1	122017763	122084766	NM_001172074	+	3110009E18Rik	73103		RIKEN cDNA 3110009E18 gene	-1.04148	-1.05455	-0.0130625	-0.856971	-1.10252	-1.19409	-1.26925	-0.0751607	-1.23342	-1.40133							0.466668	-0.171265	0.0514537	-0.0970797	0.00536028	0.461768	0.870882	0.721877	8.5897	9.05636	8.8851	9.10782	8.95928					II
596	ILMN_2584709	AAGTCACCGCCTCTCCAGAGCCATTAATGAACCTGGTCTTCGGGAGGAGG	chr1	122122992	122167659	NM_001085409	-	Steap3	68428	1010001D01Rik|Tsap6|pHyde	STEAP family member 3	-1.11161	-1.25711	-0.145505	-1.58552	-1.24419	-1.26146	-1.4024	-0.140946	-1.56189	-1.49315							0.832694	0.275269	0.155297	0.141636	4.34463e-06	0.0737213	0.32611	0.393101	7.53195	8.36465	8.63992	8.51994	8.50628	1				II
597	ILMN_2671473	CCAACAAACAGAAAGTTCACCTTGTCATGCACACTCTCCATATCCTCCTC	chr1	122237158	122239751	NM_207233	+	C1ql2	226359	BC040774|CTRP10	complement component 1, q subcomponent-like 2	-0.286758	-0.0991027	0.187655	0.0232	-0.396554	-0.258643	-0.0523019	0.206341	0.264991	0.0759717				LAD			0.00844792	0.0316765	0.0184313	-0.0208277	0.959926	0.826213	0.908908	0.899891	6.67798	6.68643	6.71811	6.70486	6.6656					II
598	ILMN_1229922	GAACTCCTGGGGCAATCACAATTGCGTACATAATGAAGATGCGGGTGTGG	chr1	122371114	122401661	NM_010766	-	Marco	17167	AI323439|Ly112|Scara2	macrophage receptor with collagenous structure	-0.180654	-0.352618	-0.171963	0.0189483	0.268232	-0.16433	-0.477148	-0.312819	-0.263349	0.83509			LAD	LAD			0.0181787	-0.0392065	-0.030705	-0.0797382	0.914754	0.798638	0.852125	0.523946	6.7543	6.77248	6.73328	6.74178	6.69275					II
599	ILMN_2776047	TACAACCCCACAGACTGCGAGACTGAACCGCCGCTACAAGCCAAAGATTT	chr1	122499063	122504568	NM_010133	+	En1	13798	En-1|Mo-en.1	engrailed 1	-0.608536	-0.314437	0.294099	-0.359382	-0.220463	-0.754786	-0.477111	0.277675	-0.786191	-0.70429							-0.563802	-0.635051	-0.118867	-0.37116	8.37905e-05	0.000281354	0.451864	0.0062674	10.2783	9.71454	9.07949	9.59568	9.34338	2	2			II
600	ILMN_1216822	GTCCGTTCTTGGTTGCCATGTATATTTTTTGCTGGAGGCATAACGATGGG	chr1	123200929	123229166	NM_178082	-	Insig2	72999	2900053I11Rik|C730043J18Rik|Insig-2	insulin induced gene 2	-1.22911	-0.937886	0.291226	-0.60954	-0.758116	-1.49088	-1.27275	0.218128	-0.768707	-0.54173							1.30351	-0.0827262	-0.542176	-0.306083	4.41844e-08	0.673276	0.000540966	0.0257014	8.57989	9.8834	9.80068	9.34123	9.57732	1		2		II
601	ILMN_3033524	GACTACAGGATCTTGACATGGTTCTGCCGGTGATGGCAGAGAGACCCAGG	chr1	123327643	123403037	NM_001025156	+	Ccdc93	70829	4633402D15Rik|9230102M16Rik	coiled-coil domain containing 93	-0.827101	-1.12937	-0.302265	-0.960154	-0.608348	-1.23325	-1.45019	-0.216939	-1.45069	-1.15926							0.317215	0.214452	0.243857	0.0405711	0.0206417	0.225662	0.118263	0.884518	7.56812	7.88534	8.09979	8.1292	7.92591					II
602	ILMN_2595319	GCGGGCCTCACCTGAAGCTTTGATAAAACGTGTTCCACGCAGGTGTCTTC	chr1	123406349	123425042	NM_010483	-	Htr5b	15564	5-Ht5b	5-hydroxytryptamine (serotonin) receptor 5B	-0.482229	-0.555902	-0.0736725	-0.547561	-0.335165	-0.400119	-0.0345818	0.365538	-0.441476	-0.230837							-0.0225054	0.0756297	0.0954202	0.0122464	0.886995	0.554302	0.390254	0.949688	6.63339	6.61088	6.68651	6.7063	6.62313					II
603	ILMN_1246999	GCCTCAGGTTGCTCTGTCTTTTGGTTTTAAGGTCCCTCCTTTTGTTGATC	chr1	123450411	123464557	NM_025860	-	Ddx18	66942	2310005B10Rik	DEAD (Asp-Glu-Ala-Asp) box polypeptide 18	-0.140269	-0.0532656	0.0870034	-0.0797904	-0.0790907	-0.216221	-0.204547	0.0116737	-0.235448	-0.542807							-1.29174	-0.135257	0.0130462	-0.00918902	5.48804e-09	0.297601	0.951529	0.968937	11.9755	10.6837	10.5485	10.6968	10.6745	2				II
604	ILMN_2666205	TCACAGCCTAAATCTGATCTTTGGGAAAGCTGGGTTTCTCTGTCCTCTGA	chr1	125228714	125942136	NM_199021	-	Dpp10	269109	6430601K09Rik|DPP X|Dprp3	dipeptidylpeptidase 10	0.833278	1.24762	0.414342	1.22043	0.804585	0.993001	1.36863	0.375628	0.851974	1.16162	LAD	LAD	LAD	LAD			0.00417824	0.053146	0.00572879	0.0648398	0.981261	0.688356	0.975384	0.599774	6.5877	6.59188	6.64503	6.59761	6.65672							PP
605	ILMN_2851875	GATTCTGCAGTAGCTCTTTAAAAGCACAGCGGTTGGATAGCAAGCTGACT	chr1	127289481	127332304	NM_001205385	-	Actr3	74117	1200003A09Rik|Arp3	ARP3 actin-related protein 3	-0.865604	-1.09956	-0.233952	-0.840317	-0.670805	-1.2931	-1.31628	-0.0231786	-1.41262	-0.821345							-0.92191	-0.154945	-0.489287	-0.513968	1.68337e-06	0.369928	0.00147177	0.00110038	11.9687	11.0468	10.8919	10.5575	10.5328	2			2	II
606	ILMN_2596693	TGTGCTAAATTACTCTAAAACTGGGTGCTGCTTCCTTAAGTAATCTTACT	chr1	127457592	127492261	NM_028787	+	Slc35f5	74150	1300003P13Rik|AI646727	solute carrier family 35, member F5	-0.659852	-0.823401	-0.16355	-0.555861	-0.8952	-0.936849	-1.15186	-0.215007	-0.74599	-1.17786							0.381264	-0.179672	-0.380763	-0.350046	0.000272427	0.109331	0.000812967	0.00162713	6.65501	7.03627	6.8566	6.65551	6.68622					II
607	ILMN_1253365	GGAGGGTCTGGACTTTCTGCTCCATGCTTTTTTCTTCAACTACACACAGA	chr1	127573572	127770438	NM_027677	+	Gpr39	71111	4933415E13Rik	G protein-coupled receptor 39	-0.217029	-0.430031	-0.213002	-0.429324	-0.111641	-1.24637	-0.532744	0.71363	-1.26888	-1.35534	LAD			LAD	DR		-0.0760148	-0.00022279	0.116525	-0.0162597	0.57159	0.999314	0.370724	0.94201	6.79161	6.7156	6.71537	6.83212	6.69934								PI
608	ILMN_1239134	CGGTACCAATCTTTCAGCTCTGTGCTTGTCGGCTTCTTTTTGCCACTGGC	chr1	127768618	127808791	NM_145100	-	Lypd1	72585	2700050C12Rik|AI853408|C530008O16Rik|Lynx2|Lypdc1	Ly6/Plaur domain containing 1	0.274716	-0.464452	-0.739168	0.0891622	-0.116197	0.390926	-0.466441	-0.857367	0.444602	-0.427314	LAD		LAD		DR		0.0489129	-0.057424	0.041198	-0.0439492	0.707849	0.683299	0.789099	0.77679	6.56555	6.61446	6.55704	6.65566	6.57051								PI
609	ILMN_2631591	GCCTACAGACCAGGCAGACTAGAGCTATGTTTAGGATTTGTGTGGTTACC	chr1	127810212	128727209	NM_001081756	-	Nckap5	210356	8430408F21|D130011D22Rik|E030049G20Rik|Erih1|Erih2|Gm1548|Nap5	NCK-associated protein 5	0.166488	-0.017973	-0.184461	-0.613754	0.0218593	-0.757557	-1.20809	-0.450535	-0.536572	-0.761847	LAD	LAD	LAD	LAD	DR		-0.127282	-0.076214	0.235952	0.178135	0.291297	0.658187	0.0505425	0.159748	7.19263	7.06535	6.98914	7.3013	7.24348								PI
610	ILMN_3096212	CCGCTCCAGCCACAGCCAGTGCATCCCAGTTTACACCAAAACCACAAGGG	chr1	129101562	129379549	NM_145128	+	Mgat5	107895	4930471A21Rik|5330407H02Rik|AI480971|GlcNAc-TV	mannoside acetylglucosaminyltransferase 5	-0.733146	-1.07763	-0.344486	-0.210541	-0.260966	-0.766215	-0.91177	-0.145555	-0.803487	-0.315313			LAD	LAD			-0.111115	0.00110124	0.0255411	0.0334913	0.187028	0.995536	0.868722	0.823226	6.82133	6.71022	6.71132	6.73576	6.74371					II
611	ILMN_2713333	CATTTGTACGATGTGGGGAGGTTGTATTTGAGAGCTGGTAGTGTGTGTGC	chr1	129386918	129574598	NM_028135	-	Tmem163	72160	2610024A01Rik|SV31	transmembrane protein 163	0.0201415	0.236874	0.216733	0.128829	0.216429	0.59368	0.0775635	-0.516116	0.322895	-0.128709	LAD	LAD	LAD	LAD		DR	-0.0327431	-0.113816	-0.138422	-0.0625817	0.845987	0.397303	0.23418	0.693071	6.93732	6.90458	6.79076	6.76616	6.842						IP
612	ILMN_2626393	ACCTAGCTGCCACCGTTGCCAGATACCCTCGAAGGTTTGTGGGTTTGGGG	chr1	129625989	129664141	NM_001033041	+	Acmsd	266645		amino carboxymuconate semialdehyde decarboxylase	-0.110051	-0.366096	-0.256045	0.021774	0.327981	0.488667	0.15542	-0.333248	0.426597	1.1238	LAD	LAD	LAD	LAD			-0.0491124	0.00872121	0.0443183	0.0084561	0.807459	0.974287	0.845601	0.977287	6.7416	6.69248	6.7012	6.7368	6.70094							PP
613	ILMN_2746718	TTTGTATGTTTAGATATTACCATAAATACTCAGGATTGGAGCTGCTTGTA	chr1	129670740	129701414	NM_028399	+	Ccnt2	72949	2900041I18Rik|C81304|CycT2|CycT2a|CycT2b	cyclin T2	-0.67944	-0.753647	-0.0742069	-0.553002	-0.23215	-0.884488	-1.05433	-0.16984	-0.30064	-0.543935							0.0422805	-0.013263	-0.120028	-0.0654715	0.861756	0.965415	0.535579	0.789448	6.77653	6.81881	6.80555	6.69878	6.75334					II
614	ILMN_1242250	AGTAGCTTATCTAGGGACGTGCTTGGAGGAGAACACTCTGAGCATCTTCC	chr1	129711847	129736867	NM_011737	-	Map3k19	22625	Ysk4	mitogen-activated protein kinase kinase kinase 19	-0.728572	-0.722576	0.00599545	-0.7818	-0.497453	-0.622576	-0.471733	0.150842	-0.9392	-0.678011							0.0365394	-0.0672498	-0.0204215	0.0204586	0.772346	0.57538	0.897436	0.90204	6.63613	6.67267	6.60542	6.65225	6.69313					II
615	ILMN_2639579	GGACAGTGTTTGCTTTCCTGGGTATTGATGACAGAACTCTACAGTGTGGG	chr1	129765349	129840453	NM_178690	+	Rab3gap1	226407	1700003B17Rik|4732493F09Rik|AL117896|Rab3gap|p130	RAB3 GTPase activating protein subunit 1	-0.728618	-0.881258	-0.15264	-0.454531	-0.420746	-0.588265	-0.545777	0.0424882	-0.828534	-0.610401			LAD				-0.0524109	0.0980596	0.27022	0.189803	0.671176	0.412025	0.00613509	0.0473233	10.1874	10.135	10.233	10.4052	10.3248					II
616	ILMN_2493067	GGCTAATTGTCAAAACAGATTTTGTCTCCTGGTCCTCGTTTCCTGGTTTT	chr1	129850755	129999624	NM_001285945	-	Zranb3	226409	4933425L19Rik|AH2|AI316834|C730006D09	zinc finger, RAN-binding domain containing 3	-0.684328	-1.0426	-0.358273	-0.80618	-0.248202	-0.550885	-0.730526	-0.179641	-0.213093	0.475535			LAD	LAD			-1.06998	-0.018168	0.597105	0.212796	5.63026e-07	0.948755	0.000431117	0.163952	8.555	7.48501	7.46684	8.08212	7.69781	2		1		II
617	ILMN_3001855	TAGGTAGTGTGGCCGTTAAGTGTAAGGTAAATTATGTTCTCGATGCCTCC	chr1	129999882	130134312	NM_181750	+	R3hdm1	226412	R3hdm	R3H domain containing 1	-0.79018	-1.27536	-0.485178	-0.488323	-0.109715	-0.479146	-0.71604	-0.236894	-0.272974	0.594221				LAD			-0.332758	0.019329	0.0774844	-0.259403	0.0066362	0.938408	0.685411	0.0534782	10.0933	9.76059	9.77992	9.83807	9.50118					II
618	ILMN_2422153	CGAGGGGAAGACTTTAAAAAAGAAGGGAAAATATACAGACTGAGGACTCA	chr1	130140757	130175954	NM_026390	+	Ubxn4	67812	1300013G12Rik|Ubxd2|mKIAA0242	UBX domain protein 4	-0.717338	-1.02506	-0.307726	-0.498142	-0.428238	-0.809116	-1.16309	-0.35397	-0.591933	-0.103108							0.107777	0.0800009	0.0658482	0.076664	0.374122	0.619653	0.693704	0.634105	6.59712	6.70489	6.78489	6.77074	6.78156					II
619	ILMN_2526521	GACAAGTCACCACCTCAAGTTGCAGAGAAGCCTGGCTGGCCACCATACTA	chr1	130181340	130224895	NM_001081078	-	Lct	226413	Gm100|LAC|LPH|Lphl	lactase	-0.62974	-0.781532	-0.151792	-0.671951	-0.799235	-0.567465	-0.546476	0.0209885	-0.858692	-0.588594							-0.0469411	-0.0879007	-0.0609274	-0.0694549	0.705584	0.45871	0.629454	0.575447	6.68381	6.63687	6.54897	6.57594	6.56741					II
620	ILMN_1233857	GCCCCTGTGAATAGGTTCAACGGCTCCAGTGAAGATGCCAGCCAGGAGAC	chr1	130228167	130256233	NM_008567	-	Mcm6	17219	ASP-l1|D1Wsu22e|Mcmd6	minichromosome maintenance deficient 6 (MIS5 homolog, S. pombe) (S. cerevisiae)	-0.719511	-0.947978	-0.228467	-1.02065	-0.773997	-0.866914	-1.41904	-0.55213	-1.1095	-0.961999							-3.14507	0.138828	1.14568	0.964453	3.44288e-12	0.339099	4.70625e-07	1.93903e-06	10.6296	7.48453	7.62336	8.63021	8.44899	2		1	1	II
621	ILMN_2589477	CTGAACCTCGCCTGCCCTTGCAGCTGGATGATGCCATTCGGCCTGAAGTG	chr1	130308694	130313993	NM_145507	-	Dars	226414	5730439G15Rik	aspartyl-tRNA synthetase	-0.667972	-0.661361	0.00661112	-0.899688	-0.638158	-0.792758	-0.556179	0.236579	-1.19522	-0.717852							-0.559976	0.00964536	0.1734	0.227329	0.00143343	0.978935	0.423397	0.255771	9.64708	9.0871	9.09675	9.2605	9.31443	2				II
622	ILMN_2630459	TGTGTGGTAAATTGAATAAAGCTAGCCGTGATCCTCAGCTGTTGCTGCAT	chr1	130484775	130488876	NM_009911	-	Cxcr4	12767	CD184|Cmkar4|LESTR|PB-CKR|PBSF/SDF-1|Sdf1r|b2b220Clo	chemokine (C-X-C motif) receptor 4	0.379501	0.351187	-0.0283137	0.5428	0.677414	0.471882	0.411044	-0.0608383	0.202132	0.55848	LAD	LAD	LAD	LAD			0.0246286	0.150701	0.0636813	0.0829158	0.884035	0.19634	0.654037	0.530109	6.55209	6.57672	6.72742	6.6404	6.65963							PP
623	ILMN_2949380	TTTGTAGCCAGGGGATGATGGCACTTTGTGGGCTGCATCTGTTGAGACAG	chr1	131169880	132115855	NM_172485	+	Thsd7b	210417	1700074E13Rik|B930082A18|D130067I03Rik	thrombospondin, type I, domain containing 7B	1.15421	1.66205	0.507838	0.875971	1.29758	0.888592	0.80881	-0.0797822	1.0903	0.357536	LAD	LAD	LAD	LAD			0.0535595	-0.01975	0.0588965	-0.109163	0.710401	0.92086	0.705493	0.388092	6.7293	6.78286	6.76311	6.84176	6.6737							PP
624	ILMN_2644987	CCCAGCATGAACCTGATACCACGACAAGAACATCTACAGACAAAGGAGAG	chr1	132285104	132319576	NM_007827	-	Daf2	13137	AI323748|Daf|Daf-TM|TM-DAF|Cd55b	CD55 molecule, decay accelerating factor for complement B	0.934359	0.839931	-0.094428	0.561787	1.04917	1.10336	0.807287	-0.296074	0.543311	1.11136	LAD	LAD	LAD	LAD			-0.0408998	0.138748	0.0775573	0.0551181	0.837091	0.386618	0.672016	0.792728	6.61291	6.57201	6.71076	6.64957	6.62713							PP
625	ILMN_1248714	CCCAGCATGTACCTGTTACCAAGACAACAGTACGTCATCCAATAAGAACA	chr1	132335606	132359317	NM_010016	-	Cd55	13136	Daf|Daf-GPI|Daf1|GPI-DAF	CD55 molecule, decay accelerating factor for complement	1.14604	0.725068	-0.420967	0.665076	0.739218	1.19379	0.77315	-0.420635	0.790004	0.544203	LAD	LAD	LAD	LAD			0.328448	-0.0341821	-0.119326	0.25486	0.00053721	0.823894	0.241775	0.00872979	6.68648	7.01492	6.98074	6.8956	7.26978							PP
626	ILMN_1249370	ATTAATAGGTCATTTAGACTTTGCAATTAGTGGACAGAGTCTCCACGCAG	chr1	132473282	132526183	NM_009581	-	Zp3r	22789	AV264399|SP56	zona pellucida 3 receptor	0.580045	0.372898	-0.207147	0.408332	0.425704	0.333793	0.361729	0.0279365	0.232728	0.161973	LAD	LAD	LAD	LAD			0.0734228	0.155616	-0.059311	0.0350195	0.51872	0.165987	0.673838	0.83691	6.55115	6.62458	6.78019	6.56527	6.6596							PP
627	ILMN_2712176	GCCTGTACCACTGTCGTTTGCATCTGTGTTCTCTTTGTAGGCACCATCCT	chr1	132532497	132558195	NM_007576	-	C4bp	12269	AI195242|C4bpa	complement component 4 binding protein	0.5291	0.192399	-0.3367	0.0253027	0.127579	0.878956	0.188894	-0.690062	-0.0518186	-0.120923	LAD	LAD	LAD				-0.149374	0.0267636	0.0552058	0.0749976	0.164314	0.896123	0.751963	0.640053	6.79554	6.64617	6.67293	6.70137	6.72116							PP
628	ILMN_2484411	TTGAAGGCTGATATTTTACTGAAAGATAGAATGGTCACTGACATTCCACC	chr1	132566778	132578148	NR_028304	-	C4bp-ps1	12270	C4bpb	complement component 4 binding protein, pseudogene 1	0.16379	-0.14156	-0.305351	-0.126234	-0.0735586	0.432931	-0.0874043	-0.520335	-0.335396	0.0342807	LAD	LAD			DR		0.014341	0.044275	0.062886	0.0103287	0.947104	0.812958	0.711194	0.967056	6.58391	6.59825	6.64253	6.66114	6.60858								PI
629	ILMN_1253966	CTGTGTTCTGCTAGCAATGTAGGTGGCTTGAACCTTGAGCCTAATGTCCA	chr1	132585619	132625830	NM_001162415	-	Pfkfb2	18640	4930568D07Rik	6-phosphofructo-2-kinase/fructose-2,6-biphosphatase 2	-0.129729	-0.375968	-0.246239	-0.0974399	-0.158406	-0.768454	-0.787152	-0.0186977	0.0522687	-0.482437	LAD		LAD		DR		0.359704	0.159979	0.20346	0.0819978	0.00145042	0.240762	0.0840798	0.606928	7.2524	7.6121	7.77208	7.81556	7.6941								PI
630	ILMN_2595026	GGGTTATGCACCGTATTTATAGAGCTTACCTTTACCACTTGAGCATCCAA	chr1	132613903	132618634	NM_178691	+	Yod1	226418	9930028C20Rik|Hshin7	YOD1 OTU deubiquitinating enzyme 1 homologue (S. cerevisiae)	-0.24394	-0.417025	-0.173085	-0.0641734	-0.123496	-0.801541	-0.923023	-0.121482	-0.193556	-0.257456							-0.0590782	0.35073	0.246352	0.230628	0.71426	0.00953955	0.0385399	0.054771	7.58193	7.52285	7.87358	7.7692	7.75348					II
631	ILMN_2595232	GCAGAGTGGCCAAACCTGAGAAGCAAAGTCAAAGGACACAAAGGATGCAG	chr1	132628552	132641199	NM_177604	+	AA986860	212439	E030025M07|Sarg	expressed sequence AA986860	-0.437224	-0.48479	-0.0475661	0.0234267	-0.0738453	-0.789561	-0.833871	-0.0443098	0.0184264	-0.450909			LAD				-0.0015542	0.0636046	0.00472569	0.086604	0.995875	0.751553	0.987718	0.636869	6.61145	6.6099	6.6735	6.61462	6.6965					II
632	ILMN_1254222	CCCAGGATCACTCTAATTCAGATGACACATTTCCTACCAGATAAGCTCCC	chr1	132697478	132711317	NM_144960	+	Fcamr	64435		Fc receptor, IgA, IgM, high affinity	0.162392	-0.126097	-0.288489	0.221356	0.606771	-0.138672	-0.320679	-0.182007	0.264606	0.499276	LAD		LAD	LAD	DR		0.0148632	0.0293211	0.0422271	-0.00791225	0.935595	0.864957	0.792038	0.971584	6.64774	6.6626	6.69192	6.70483	6.65469								PI
633	ILMN_1225605	CTGTCTTCAAGACCTCTGCTCTTATTAGAGGGAGAACTTTAGCATGGGGG	chr1	132723260	132748826	NM_011082	+	Pigr	18703		polymeric immunoglobulin receptor	0.132336	-0.130231	-0.262567	0.0947187	0.429309	0.378334	-0.0844339	-0.462768	0.321092	0.706888	LAD		LAD	LAD	DR		0.0155881	0.00924029	-0.011132	0.0119964	0.936607	0.965818	0.958928	0.956243	6.6619	6.67749	6.68673	6.66636	6.68949								PI
634	ILMN_1221820	CTAGCACGTTTTCCTTATAGGATCCCTGTCATGGCGTATGTCCTATACCC	chr1	132762353	132777367	NM_026976	+	Faim3	69169	1810037B05Rik|FcmuR|Toso|Fcmr	Fc fragment of IgM receptor	0.204445	0.0161711	-0.188273	-0.0380282	0.299505	0.0283815	-0.0998293	-0.128211	-0.202934	0.139046				LAD			-0.0163702	0.0466849	0.0484286	0.0567399	0.914555	0.717768	0.701972	0.641817	6.67364	6.65727	6.70396	6.7057	6.71401					II
635	ILMN_1214841	GATGGCACCTTTGGATGCTCCGACTGACCCACAAAGTAGATTTGCATATT	chr1	132778650	132783988	NM_053095	-	Il24	93672	FISP|Mda-7|Mda7|St16	interleukin 24	0.207226	0.0501518	-0.157074	-0.0776924	0.207334	-0.169926	-0.075978	0.0939477	-0.0572219	-0.195181							-0.0192954	0.211553	0.0598982	0.0626867	0.90464	0.0394424	0.643076	0.628724	6.84916	6.82987	7.04142	6.88977	6.89256					II
636	ILMN_2925044	GGAGAGGCTGCTGAGAACACTCCTGTCCAAGAATCTCAGACCTCAGCACC	chr1	132803768	132807873	NM_021380	-	Il20	58181	Zcyto10	interleukin 20	0.17704	0.0367582	-0.140282	-0.0812398	-0.0333628	0.38378	0.234924	-0.148856	-0.0370304	0.275799	LAD	LAD		LAD			0.0544005	-0.00103455	-0.0190347	0.0197753	0.625922	0.995712	0.907024	0.907447	6.55768	6.61208	6.61104	6.59304	6.63185							PP
637	ILMN_2679276	GAGCAATAGACAGCCCCTCTAACTTATTGTAAAGCGGCTTCTTCCAGGCC	chr1	132829232	132835818	NM_001009940	-	Il19	329244		interleukin 19	0.325926	0.0614134	-0.264513	0.0994475	-0.0650429	0.410325	0.0235515	-0.386774	-0.111124	-0.181899	LAD	LAD			DR		0.015517	0.0247786	0.0443189	-0.0491767	0.925709	0.877705	0.755898	0.727201	6.62408	6.6396	6.66438	6.68392	6.59042								PI
638	ILMN_1238505	AGGCTGGCCACACTTGAGAGCTGCAGGGCCCTTTGCTATGGTGTCCTTTC	chr1	132916421	132921547	NM_010548	+	Il10	16153	CSIF|Il-10	interleukin 10	-0.340837	-0.441307	-0.10047	0.0799136	-0.0116337	-0.268024	-0.274363	-0.0063397	0.374003	0.0692419			LAD				0.0550056	0.159952	0.0278568	0.0331915	0.652092	0.13649	0.866423	0.840664	6.60501	6.66002	6.81997	6.68788	6.69321					II
639	ILMN_2614212	CTTCCTGGATTTCCACCATGTGGTCTGGTGGATGGGACAGTCTTCGCACC	chr1	132950280	132994120	NM_008551	-	Mapkapk2	17164	AA960234|MAPKAP-K2|MK-2|MK2|Rps6kc1	MAP kinase-activated protein kinase 2	-1.23559	-1.09672	0.138868	-0.752254	-0.420661	-1.48491	-1.34998	0.134932	-1.03109	-0.577185							-0.617481	0.595122	0.193848	0.379968	1.69534e-05	0.000244651	0.111771	0.00303703	10.0114	9.3939	9.98902	9.58775	9.77387	2	1			II
640	ILMN_2699522	GTCCGAAACCAGTGGTAGTATACCTCTGTGCAGTGTATTGCCAAAGCTGA	chr1	133025017	133034811	NM_145508	-	Dyrk3	226419	BC006704	dual-specificity tyrosine-(Y)-phosphorylation regulated kinase 3	-1.35134	-1.19434	0.156999	-0.685573	-1.02369	-1.32956	-1.1222	0.207362	-0.309295	-1.50781							-1.01862	-0.0559271	0.272923	0.176884	8.50707e-08	0.746345	0.0173046	0.134529	7.72402	6.70541	6.64948	6.97833	6.88229	2				II
641	ILMN_2814333	TGTCAGGCAAGCACCATCGTCTCTCCTGCCCCTGGGGCCAAAGACAGTCT	chr1	133049783	133070048	NM_001136070	+	Eif2d	16865	D1Ertd5e|Lgtn	eukaryotic translation initiation factor 2D	-1.25499	-1.09867	0.156325	-0.809541	-1.03486	-1.26021	-1.13813	0.122086	-0.387329	-1.40963							-0.382744	0.137134	0.603033	0.345818	0.00187215	0.391289	0.000151698	0.0090884	8.74353	8.36078	8.49791	8.96381	8.7066			1		II
642	ILMN_2825020	CTGCAAACACTGTGAATGCTGCTGAGAACGTCCCCCCATGGATGGCTTTT	chr1	133072986	133141755	NM_018750	-	Rassf5	54354	1300019G20Rik|Maxp1|Nore1|Nore1A|Nore1B|Rapl	Ras association (RalGDS/AF-6) domain family member 5	-1.25346	-1.07481	0.178652	-1.33624	-0.792888	-1.34563	-1.07992	0.26571	-1.48207	-0.791427							-0.664529	0.0546378	0.453745	0.266726	7.05523e-05	0.824007	0.00411166	0.0807507	8.14832	7.48379	7.53843	7.93754	7.75052	2				II
643	ILMN_3161543	GGCTACCACAGCCTTATCAAGACACCAAGACTGTTCTTCCTCACCCAGGC	chr1	133151178	133176140	NM_019777	-	Ikbke	56489	AW558201|IKK-i|IKKepsilon|Ikki	inhibitor of kappaB kinase epsilon	-1.17938	-1.14684	0.0325391	-1.10746	-0.471107	-1.12589	-1.34162	-0.215729	-0.681557	-0.0966565							0.125335	0.171072	0.0413305	0.161336	0.120407	0.0771463	0.758615	0.0690927	7.21534	7.34068	7.51175	7.38201	7.50201					II
644	ILMN_2478748	GATCCCATGGTGTGATTTCCTAGCTCTGGTGCTCCTGGGGAAGCACGATG	chr1	133181827	133423938	NM_001081011	-	Srgap2	14270	9930124L22Rik|AI448945|FBP2|Fnbp2|srGAP3	SLIT-ROBO Rho GTPase activating protein 2	-0.820066	-1.16631	-0.346244	-1.16521	-0.433677	-1.57536	-0.821593	0.753771	-0.372655	-1.29378							0.0491246	-0.0176439	0.0341346	0.144865	0.702332	0.921288	0.830942	0.14833	6.6753	6.72442	6.70678	6.75856	6.86929					II
645	ILMN_2876973	AGCCATTATAGATGTTGTACCATGTGATCCGGGTAAAGTCAACCTTCATC	chr1	133424565	133436449	NM_175382	+	Fam72a	108900	2700049P18Rik|P17	family with sequence similarity 72, member A	-1.20359	-0.867012	0.336577	-0.562171	-0.775212	-1.59267	-0.821014	0.771661	-0.330304	-1.29393							0.153671	-0.149378	-0.150335	-0.141384	0.132929	0.249612	0.200613	0.243441	6.63681	6.79048	6.6411	6.64014	6.64909					II
646	ILMN_2667432	GGGACGAGAATGCCCCTAATGAAGATTCTACCAATGTGGCTTTCACCATC	chr1	133495690	133508577	NM_011924	+	Avpr1b	26361	AVPR3|V3/V1b|VIBR|VPR3	arginine vasopressin receptor 1B	-0.564656	-0.559731	0.00492533	-0.0339812	-0.355643	-0.693024	-0.518514	0.17451	0.142035	-0.340166			LAD				-0.049706	0.0416747	-0.0561873	0.000179976	0.682111	0.772408	0.666874	0.999444	6.6886	6.63889	6.68056	6.5827	6.63907					II
647	ILMN_2960325	GATGGCAAGATAAATACCCACACACCTCTGCCTCAGGTCACAACCCATCC	chr1	133534890	133572084	NM_007799	+	Ctse	13034	A430072O03Rik|C920004C08Rik|CE|CatE	cathepsin E	-0.674857	-0.637717	0.0371405	-0.396059	-0.307332	-0.405084	-0.665232	-0.260148	-0.0486056	-0.471648				LAD			-0.00715062	0.0849038	0.147754	-0.0142945	0.971891	0.543628	0.176904	0.945977	6.65179	6.64464	6.72954	6.79239	6.63034					II
648	ILMN_2769490	GCATTCGGCAGCACGATGAACATAAGGACCATATCTAAGGGTACGCAGCA	chr1	133585271	133610041	NM_145509	+	5430435G22Rik	226421	Rab7b	RAB7B, member RAS oncogene family	-1.08963	-0.644469	0.445159	-0.799847	-0.435352	-0.948936	-0.710616	0.23832	-0.886372	-0.315529							-0.784693	-0.204434	0.16085	0.295154	3.81125e-05	0.304187	0.413977	0.079552	8.50643	7.72174	7.5173	7.88259	8.01689	2				II
649	ILMN_2623155	GATACACTCGGGATTGCAGGAGTGACTGAGAGAAGAGTATGTCTGCCAAG	chr1	133640598	133666982	NM_177243	+	Slc26a9	320718	E030002L01Rik	solute carrier family 26, member 9	-1.07467	-0.72385	0.35082	-0.928485	-0.861943	-1.62528	-0.793745	0.831537	-0.96973	-0.924764							-0.0075273	0.134055	0.0380919	-0.0737964	0.968293	0.244226	0.8121	0.576335	6.68274	6.67522	6.80927	6.71331	6.60142					II
650	ILMN_1260303	CCGGCTGGGGCTTGCTTTTGTAGGGTTATTAGGATTAGACAAGGAATGGG	chr1	133693971	133714692	NM_178079	+	Pm20d1	212933	4732466D17Rik|AI098026	peptidase M20 domain containing 1	-0.803166	-0.845115	-0.0419498	-0.831904	-0.968945	-0.669633	-0.595087	0.0745466	-1.06953	-0.746389							-0.0955281	-0.0914288	-0.0748505	-0.0464907	0.607695	0.675387	0.741967	0.861761	7.12807	7.03254	6.94111	6.95769	6.98605					II
651	ILMN_2617833	ACTTCTCCATCCCATACTTGACTGCTTTGGGGGACCTGCTTGGCACCGGA	chr1	133724588	133745440	NM_173865	+	Slc41a1	98396	AI573938|B230315F01Rik	solute carrier family 41, member 1	-0.739204	-0.88969	-0.150486	-0.812132	-0.838008	-0.941439	-0.975939	-0.0344999	-0.909166	-1.13902							-0.0718611	0.0851974	0.0225	0.0170221	0.582933	0.561239	0.909676	0.936703	6.79025	6.71839	6.80359	6.74089	6.73542					II
652	ILMN_2681186	CCTCTGGCTGGACATGCTGCTAGTTCTGTTTGGCTCCTTTTCTATCCAGG	chr1	133763853	133769464	NM_144875	+	Rab7l1	226422	Rab29	RAB29, member RAS oncogene family	-0.773318	-0.899861	-0.126543	-0.858022	-0.614703	-0.603533	-1.05558	-0.452048	-0.627145	-0.761311							-0.315869	0.723291	0.731947	0.648319	0.00120299	1.38116e-05	4.1373e-06	1.16839e-05	7.88213	7.56626	8.28955	8.29821	8.21458		1	1	1	II
653	ILMN_2960214	CTGCTTCCATACTGTGGAGTTGTTTGCTTCTTAGTTGGTCTGACCCCTCC	chr1	133807034	133832898	NM_175294	+	Nucks1	98415	2700010L10Rik|8430423A01Rik|AI647518|C78391|Nucks	nuclear casein kinase and cyclin-dependent kinase substrate 1	-0.881772	-0.915075	-0.0333034	-1.11237	-0.697046	-0.960813	-0.694588	0.266225	-1.20414	-0.218005							-0.959859	0.104205	0.519538	0.359078	2.3582e-07	0.506094	0.000271413	0.00436493	8.79238	7.83252	7.93673	8.35206	8.1916	2		1		II
654	ILMN_1218226	GTTCCTGCTCAAGGATTGGGACCCAAGGTCTCCACAGCATACCAAATCCC	chr1	133859491	133879549	NM_001177628	+	Slc45a3	212980	2210413P12Rik|AU023994|AU043764|IPCA-6|PRST|Pcanap6	solute carrier family 45, member 3	-0.862157	-1.3252	-0.463047	-1.0368	-1.12949	-0.798732	-1.18572	-0.386989	-1.05647	-1.30297							-0.121183	-0.0534617	0.0602864	0.0409829	0.252238	0.743987	0.701132	0.822007	6.92626	6.80507	6.75161	6.86536	6.84606					II
655	ILMN_1234710	CGCAAGAACAAGCCTAATATGAATTATGATAAACTCAGCCGAGCCCTGCG	chr1	133904181	133922261	NM_007923	+	Elk4	13714	2310011G17Rik|A130026I01Rik|BB162516|SAP-1|Sap1	ELK4, member of ETS oncogene family	-0.745588	-1.21706	-0.471471	-0.877049	-0.661613	-0.806066	-1.54084	-0.73477	-0.952421	-0.927567							-0.0555286	0.100144	0.0935807	0.0956109	0.623181	0.370265	0.372935	0.366752	6.73105	6.67552	6.77567	6.7691	6.77113					II
656	ILMN_2751471	ACTGCTTATACCTACATTGGTGATGATTGATGTGTTAATATAGAAAACTC	chr1	133923197	133964639	NM_172510	-	Mfsd4	213006	A230072B04|A930031D07Rik|AI850289	major facilitator superfamily domain containing 4	-0.838691	-1.00546	-0.166774	-0.506673	-0.520695	-1.05809	-0.842954	0.215136	-0.331436	-0.573815							0.0117747	-0.109047	-0.089615	-0.155443	0.941285	0.294211	0.374677	0.0779727	6.8097	6.82147	6.71243	6.73186	6.66603					II
657	ILMN_1229145	AGTCCGCCGCGGCGGCCAGAGAGGGGCACCGCGCCGGGCAAGCTGAGCAA	chr1	134010123	134036262	NM_008795	-	Cdk18	18557	AA682070|Ctk18|Pctk3	cyclin-dependent kinase 18	-1.10005	-0.798312	0.301741	-0.241094	-0.799683	-1.36132	-1.00153	0.359781	-0.509841	-0.953067							0.0916398	-0.0115402	-0.190634	-0.126206	0.549885	0.965076	0.159264	0.422494	6.6477	6.73934	6.7278	6.54871	6.61314					II
658	ILMN_1242627	GCGGCGTCTGCTGTGTCCCGACCTTTAACAGGAACCTTAGAGCTGTGCAG	chr1	134088012	134153959	NM_001033250	+	Lemd1	213409	4930540I23Rik|6430514M23Rik|AI428128|LEMP-1	LEM domain containing 1	-0.922881	-0.570268	0.352613	-0.773083	-0.70109	-1.10523	-0.427835	0.677397	-0.784038	-0.764046							-0.0618799	0.0914228	-0.0242704	0.0437939	0.585132	0.443786	0.884864	0.76695	6.68182	6.61994	6.71136	6.59567	6.66373					II
659	ILMN_2649530	TCAGTGAGGGGTGAGGGAAGCCCTTGATGTCTGTGTTAAAACGTGTGGTT	chr1	134195202	134203934	NM_144810	+	Klhdc8a	213417	A630065K24Rik	kelch domain containing 8A	-1.49081	-0.976669	0.514141	-0.764807	-0.98342	-1.85592	-1.16832	0.687602	-0.815027	-1.29282							0.0630583	0.0296332	-0.0843849	-0.0917286	0.588453	0.855204	0.476068	0.432662	6.78244	6.8455	6.87513	6.76111	6.75377					II
660	ILMN_2680038	GAGCACTGTCTGGATTGAGTCTCCAGTCCCTTCACACCCAAGGCTGGCCA	chr1	134212701	134230065	NM_028778	+	Nuak2	74137	1200013B22Rik|Omphk2|Snark|mKIAA0537	NUAK family, SNF1-like kinase, 2	-1.62146	-0.988098	0.63336	-0.822856	-1.21016	-1.65069	-1.23282	0.417861	-0.72466	-1.39585							-1.47841	-0.0761153	0.216624	0.125069	3.98451e-08	0.741473	0.175384	0.527447	8.575	7.09659	7.02048	7.31322	7.22166	2				II
661	ILMN_2593104	CCAGGACTTATTCTTGGTTCATCATACTCCAGACCATGTATCCTCTGGTG	chr1	134252891	134287858	NM_178874	-	Tmcc2	68875	1110063G11Rik	transmembrane and coiled-coil domains 2	-1.31439	-1.06044	0.253953	-0.973772	-1.127	-1.26381	-1.2993	-0.03549	-1.17934	-1.06339							-0.173216	0.111383	0.0696758	0.0865383	0.0782239	0.41575	0.644145	0.545897	7.11932	6.9461	7.05749	7.01578	7.03264					II
662	ILMN_2724910	GCCCCTGAACTTTTCACAGGAAAGTATGATAACTCTGTGGACGTCTATGC	chr1	134314029	134363536	NM_172516	+	Dstyk	213452	A930019K20Rik|C430014H23Rik|C820013G01|Ripk5	dual serine/threonine and tyrosine protein kinase	-0.909485	-1.0943	-0.184811	-1.00962	-1.06619	-0.843713	-1.3715	-0.527791	-1.02197	-0.868256							0.00609717	-0.0710669	-0.144294	-0.0713655	0.976224	0.630408	0.194445	0.623757	6.78561	6.7917	6.72064	6.64741	6.72034					II
663	ILMN_2790735	GAGAACCTGTCCCCGGCAGCCATAGTTTGTCCTTTCCTGGAGCTACGCCC	chr1	134373943	134402242	NM_172517	+	Rbbp5	213464	4933411J24Rik|C330016J05	retinoblastoma binding protein 5	-0.817836	-0.799217	0.0186193	-0.857529	-1.00188	-0.97767	-0.671319	0.306351	-1.02304	-1.32984							-0.300676	0.205366	0.394862	0.252409	0.00363864	0.0940971	0.00125137	0.0239231	8.42284	8.12216	8.32753	8.51702	8.37457					II
664	ILMN_1252531	CTCCACCTCTCTGAACAGTGTATTGACCAGAATGTACTAATCGCAGCCTT	chr1	134402806	134405216	NM_029025	+	Tmem81	74626	4930429O20Rik|AI465369	transmembrane protein 81	-0.697842	-0.712664	-0.0148218	-0.827836	-0.850261	-0.971423	-0.879855	0.0915674	-0.664543	-1.23207							-0.334169	-0.0733374	0.220875	0.0688841	0.000436619	0.561411	0.0186405	0.583881	7.40555	7.07138	6.99805	7.29226	7.14027					II
665	ILMN_2672943	GGGAGGTGAGGCTGTGCCAGCAGCTTTGGAGCTTCGAGTGTTATCTAAGG	chr1	134406001	134439517	NM_177129	-	Cntn2	21367	D130012K04Rik|TAG-1|Tax	contactin 2	-0.564589	-0.683786	-0.119198	-0.749022	-0.740561	-0.146518	-0.522015	-0.375497	-0.784532	-0.236844							-0.066031	-0.0896047	0.0361269	-0.0159332	0.545765	0.452258	0.811706	0.930034	6.73123	6.6652	6.5756	6.70133	6.64927					II
666	ILMN_2569798	GGGCTGCGCCCACTGAAGTTAAAATCCGAGTCCTGAACAGCACAGCCATC	chr1	134461266	134603903	NM_001160318	-	Nfasc	269116	AA387016|D430023G06Rik|NF|mKIAA0756	neurofascin	-0.270832	-0.639639	-0.368807	-0.52946	-0.360006	-0.340104	-0.467203	-0.127099	-0.689476	0.169806							-0.0704323	0.128248	0.0494877	0.0525952	0.546367	0.277596	0.74057	0.726315	6.61832	6.54788	6.67613	6.59737	6.60048					II
667	ILMN_1224922	CTGGGTAGCAGCGCGCCGTGGAGCAGCGATCCCAGCCGGGAGGCGAGTGA	chr1	134776931	134836582	NM_010732	+	Lrrn2	16980	5730406J09Rik|NLRR-2	leucine rich repeat protein 2, neuronal	-0.176274	-0.830112	-0.653839	-0.320933	-0.170303	0.136251	-0.378689	-0.51494	-0.126202	0.299872	LAD			LAD	DR		0.102646	-0.0406768	-0.0226629	-0.114496	0.314889	0.799647	0.900724	0.317833	6.5179	6.62055	6.57987	6.59788	6.50605								PI
668	ILMN_2644167	GCAGTGGCCTATGATAAGGCTTGAACAGTAGAGAGGAGGAATGTAGCAGC	chr1	134886421	134921925	NM_008575	-	Mdm4	17248	4933417N07Rik|AA414968|AL023055|AU018793|AU021806|C85810|Mdmx	transformed mouse 3T3 cell double minute 4	-0.861591	-0.854529	0.00706118	-0.546629	-0.833299	-1.0885	-0.880944	0.207555	-0.632841	-0.764888							0.0552086	-0.191986	-0.115705	-0.0931681	0.735583	0.148475	0.406501	0.548677	6.71424	6.76945	6.57746	6.65374	6.67628					II
669	ILMN_2526530	CAGGAGAAGACCGGCTGGTTTGGACTGGGTTCTCGAGGTCATGGAACCTA	chr1	134942588	135005265	NM_001099276	+	Pik3c2b	240752	C330011J12Rik|Gm199|PI3K-C2beta|PI3KC2beta	phosphoinositide-3-kinase, class 2, beta polypeptide	-0.645589	-1.02773	-0.382137	-0.688399	-1.06284	-0.900102	-0.883089	0.0170128	-0.461364	-0.785174							-0.0260009	-0.00290167	0.00657957	0.0362231	0.876791	0.988399	0.974799	0.835614	6.68035	6.65435	6.65145	6.66093	6.69057					II
670	ILMN_1239754	AACCGGACTGCAGCTTAACAACACTTGATTTCAGATGATTAGGTTTTTGT	chr1	135027742	135036377	NM_133819	+	Ppp1r15b	108954	1810033K10Rik|AI606441|C530022L24Rik|CReP	protein phosphatase 1, regulatory (inhibitor) subunit 15b	-0.698165	-1.27366	-0.575491	-0.896318	-0.841279	-0.886933	-1.5016	-0.614665	-1.12573	-0.921986							0.153906	-0.72847	-0.730016	-0.83311	0.175188	5.28167e-05	1.96697e-05	6.81628e-06	7.52173	7.67563	6.94716	6.94562	6.84252		2	2	2	II
671	ILMN_2778181	GTTAGGGCTTTCCCCGTCGTTGTCTCTCCTTTTTTTAAAAAGTGGTATTT	chr1	135142673	135200012	NM_182930	+	Plekha6	240753	9530028L01Rik|AU042621|Pepp3	pleckstrin homology domain containing, family A member 6	-1.13572	-0.905026	0.230693	-1.09095	-1.02256	-1.29081	-1.14105	0.149756	-1.13772	-1.03017							0.368087	-0.102913	-0.0742576	0.0199903	8.66223e-05	0.316906	0.480725	0.901025	6.58853	6.95662	6.85371	6.88236	6.97661					II
672	ILMN_1240839	TTCCTGGGGGGTGTCGCCATTGTGCTGCTGCGATGGCCCCTGCTGGGCAT	chr1	135206399	135219603	NM_026680	+	Golt1a	68338	0610012C01Rik|Kiss1|metastatin	golgi transport 1 homolog A (S. cerevisiae)	-0.757611	-0.678317	0.0792934	-0.814412	-0.70339	-1.05484	-0.64575	0.409087	-1.05883	-0.812677							-0.0562723	0.060291	0.178022	0.114869	0.73322	0.737595	0.15058	0.427268	6.81898	6.76271	6.823	6.94073	6.87758					II
673	ILMN_2735829	AGAAGGACCTGTCGACCTACAACTGGAACTCCTTCGGCCTGCGCTACGGC	chr1	135223788	135226299	NM_178260	+	Kiss1	280287	kisspeptin|metastatin	KiSS-1 metastasis-suppressor	-0.684152	-0.645744	0.0384078	-0.741818	-0.62963	-0.675929	-0.504777	0.171152	-0.794292	-0.500389							0.0644122	0.27611	0.00713454	-0.00334131	0.810509	0.178266	0.986134	0.992973	6.61646	6.68087	6.95698	6.68801	6.67753					II
674	ILMN_2620114	AGAGTTTGATCGGCATAACAATCGCATTGGATTCGCCTTGGCCCGCTAAG	chr1	135247142	135256900	NM_031193	+	Ren2	19702	Ren|Ren-2|Ren-B|Rn-2|Rnr	renin 2 tandem duplication of Ren1	-0.440872	-0.524758	-0.0838864	-0.476831	-0.421963	-0.311779	-0.585638	-0.273859	-0.411724	-0.258977							0.0299086	0.0836724	0.00930751	0.0851646	0.859664	0.558099	0.965721	0.53798	6.65374	6.68365	6.76732	6.69296	6.76881					II
675	ILMN_2777226	CACCCTCCCCGACATTTCCTTTGACCTGGGAGGCAGGGCCTACACACTCA	chr1	135247250	135256896	NM_031192	+	Ren1	19701	D19352|Ren|Ren-1|Ren-A|Ren1c|Ren1d|Rn-1|Rnr	renin 1 structural	-0.439672	-0.523793	-0.0841211	-0.474171	-0.420908	-0.311779	-0.585638	-0.273859	-0.411724	-0.258977							-0.0285598	0.0791238	-0.0457526	-0.0108844	0.831205	0.486911	0.724237	0.951497	6.7211	6.69254	6.77166	6.64678	6.68165					II
676	ILMN_2612868	CCACACACGGTTCTAGACTTGATGAGAGTTGGGCACAGCCTGCTTTTAAA	chr1	135260148	135276895	NM_175443	+	Etnk2	214253	4933417N20Rik|AI197444|EKI 2|Eki2|Tuc1	ethanolamine kinase 2	-0.297152	-0.473396	-0.176244	-0.269016	-0.337629	-0.294297	-0.600305	-0.306008	-0.423732	-0.311074							0.0282188	0.100008	-0.0273014	0.103073	0.85617	0.416334	0.873687	0.368232	6.6343	6.66252	6.76253	6.63522	6.76559					II
677	ILMN_1244292	CCCAAGGAAATCATTAGCACCTAGTCAAAGATCTGGAGCTGCCCTGGGGC	chr1	135278876	135320789	NM_011439	-	Sox13	20668	AA407916|AW259412|AW540933|Sox-13	SRY (sex determining region Y)-box 13	-0.199078	-0.369985	-0.170907	-0.105076	-0.366735	-0.0467698	-0.221862	-0.175092	0.0860859	-0.313122			LAD				-0.0516476	0.0604761	-0.00063843	0.0552788	0.656861	0.636031	0.998287	0.672126	6.67748	6.62584	6.68631	6.6252	6.68112					II
678	ILMN_2727618	TAGATGATGCAGAAGAGATTCATTCTAAAACAAAGTCAAGAAAACAACTG	chr1	135500447	135506857	NM_009227	-	Snrpe	20643	AL022645|C76690|SME	small nuclear ribonucleoprotein E	-0.57073	-0.855795	-0.285065	-0.707803	-0.378059	-0.822487	-0.970158	-0.147671	-1.06713	-0.682716							0.0566026	0.0686412	-0.00174398	0.0545665	0.598988	0.564969	0.993812	0.664774	6.52801	6.58461	6.65325	6.58287	6.63918					II
679	ILMN_1254632	GCTCCGCATCACCAAGAGAGCAGGTGTAAAAGAAGAGAAAAAATGTGGCC	chr1	135516447	135557976	NM_144530	-	Zc3h11a	70579	1110003F06Rik|5730454B08Rik|G630041M05Rik|Zc3hdc11a|Zc3hh11a|mKIAA0663	zinc finger CCCH type containing 11A	-1.1727	-1.46155	-0.288847	-1.18534	-0.88683	-1.50683	-1.74556	-0.238732	-1.41286	-1.03969							-0.0197761	0.00382668	-0.167165	-0.118927	0.897652	0.982624	0.0651189	0.224369	6.8631	6.84332	6.84715	6.67616	6.7244					II
680	ILMN_2617766	GGTGCACGCACAAGAGAGAGAAACGACGACACATTGTGAAAATGCAGCCG	chr1	135552455	135557462	NM_001166552	-	Zbed6	667118	Gm8466|MGR	zinc finger, BED type containing 6	-1.28994	-1.72067	-0.430736	-1.18792	-1.03084	-1.50682	-1.73697	-0.23015	-1.41836	-1.03206							0.0329253	-0.0685343	0.0140447	0.06209	0.845285	0.657085	0.9469	0.697205	6.71742	6.75035	6.68181	6.76439	6.81244					II
681	ILMN_2668455	AGTGGAAGCATGACGTGATAGAAAGTAATCAGGGTCACAAACTCCAGCTG	chr1	135575605	135586685	NM_001159649	-	Lax1	240754	A530029E09|E430019B13Rik	lymphocyte transmembrane adaptor 1	-1.25348	-1.66829	-0.414808	-1.14675	-1.18188	-1.2384	-2.06255	-0.824152	-0.868196	-1.41147							0.0414143	0.0318947	0.0151586	-0.0405257	0.788808	0.859276	0.941282	0.820053	6.56308	6.60449	6.63639	6.61965	6.56397					II
682	ILMN_1217742	TTGGTTTCTAAGGCGGGGACGAGTGTGCTCCTGTTGGATGGTGAAGCTGC	chr1	135599250	135650324	NM_213616	-	Atp2b4	381290	Pmca4	ATPase, Ca++ transporting, plasma membrane 4	-1.1901	-1.29772	-0.107623	-1.23523	-1.38427	-1.37527	-0.796638	0.578632	-1.71393	-1.49456							0.122041	0.0729963	-0.0591839	-0.0586192	0.190976	0.587415	0.67079	0.68092	6.95141	7.07345	7.14644	7.01426	7.01483					II
683	ILMN_1253158	CCCAGATGGTGCTAAGAGGCTCACTGAGGGAGCACTATTTACCTGCACCC	chr1	135793770	135804576	NM_001160420	-	Optc	269120		opticin	-1.70005	-1.4827	0.217347	-1.47039	-1.42581	-2.05857	-1.73652	0.32205	-1.55471	-1.78833							0.0713882	0.0524988	0.00505562	-0.0321986	0.468825	0.6838	0.97786	0.831993	6.62874	6.70013	6.75263	6.70518	6.66793					II
684	ILMN_2739760	GACCATGTTAACTCTGATACAGCGTCCGCATTCCAGCAAGCTTCACAGCA	chr1	135806881	135817978	NM_054077	-	Prelp	116847	7330409J17Rik|SLRR2A	proline arginine-rich end leucine-rich repeat	-1.71535	-1.46685	0.248498	-1.43744	-1.46173	-1.90632	-1.99949	-0.0931685	-1.57864	-1.47766							3.76218	0.290184	0.115105	0.0659732	9.55293e-12	0.102704	0.586274	0.80099	8.96651	12.7287	13.0189	12.8438	12.7947	1				II
685	ILMN_2999762	CCCCACTGGGATAGAGCCACCAGGGTAGCGAGTGGCAAGAAGCAGTTGTA	chr1	135934091	135944854	NM_021355	+	Fmod	14264	AI131919|AU041740|SLRR2E	fibromodulin	-1.24567	-1.11063	0.135043	-0.86851	-0.829929	-1.23296	-0.893656	0.339302	-0.946181	-1.11579							0.318784	-0.165544	0.217321	0.134021	0.00675502	0.275988	0.0939944	0.372101	6.63264	6.95143	6.78588	7.16875	7.08545					II
686	ILMN_1256772	GCGCTTTTATATGGAAGACTGTACAGCTTTATGGACAAATGTAAACTTTC	chr1	135971441	135975732	NM_007570	-	Btg2	12227	AA959598|APRO1|Pc3|TIS21	B cell translocation gene 2, anti-proliferative	-1.50875	-1.25394	0.25481	-0.739883	-0.806135	-1.69258	-1.56163	0.130952	-0.841336	-0.863679							-0.0017846	0.00617021	0.0359542	-0.0214719	0.993395	0.975633	0.828564	0.911098	6.62835	6.62656	6.63274	6.66252	6.60509					II
687	ILMN_1214574	GGCCTGGTGTTTAGAGCCTCTTGCAAATGTTGTACCTGGAGCTAAGTTCC	chr1	136007818	136048117	NM_001284525	+	Chit1	71884	2300002L19Rik	chitinase 1 (chitotriosidase)	-1.05504	-1.07086	-0.0158269	-0.490169	-0.429375	-1.48767	-1.28019	0.207478	-0.3715	-0.440585				LAD			0.0463526	-0.0160101	-0.0200027	-0.0573322	0.719736	0.927665	0.907991	0.675044	6.62403	6.67038	6.65437	6.65038	6.61305					II
688	ILMN_2609813	CCTCCCTTTACCCAGCCTGACCAAAGGACACCACTTGGATCAAGTAGGCA	chr1	136078980	136086608	NM_007695	+	Chil1	12654	AW208766|Brp39|Chi3l1|Gp39	chitinase-like 1	-0.572937	-0.872867	-0.29993	-0.574406	-0.628432	-0.629847	-0.841845	-0.211998	-0.695753	-0.687445							0.110364	0.106964	-0.121689	-0.053474	0.25879	0.385896	0.263747	0.720718	6.8898	7.00016	7.10712	6.87847	6.94669					II
689	ILMN_2761495	GCCCAGCCCCTTTGATTCTGGGGTCTACACTTGCAAGGCCATCAACGTGC	chr1	136090024	136097809	NM_016749	+	Mybph	53311	AI385643|MyBP-H	myosin binding protein H	-0.54818	-0.873754	-0.325574	-0.624116	-0.727246	-0.609129	-0.947078	-0.337948	-0.644997	-0.531598							0.0236037	-0.113493	-0.0614696	-0.075517	0.874925	0.30014	0.619415	0.523564	6.67662	6.70022	6.58673	6.63875	6.62471					II
690	ILMN_1254016	TTCAGTTGGAGGTAAGGTGTCCCTGGCTCTCAAGGAGGACCCTATGTCTA	chr1	136095791	136132034	NM_001282945	-	Adora1	11539	A1-AR|A1AR|A1R|AA1R|AI848715|BB176431|Ri	adenosine A1 receptor	-0.445356	-0.905984	-0.460628	-0.701999	-0.810823	-0.355566	-0.853997	-0.498431	-0.711886	-0.891849							0.189825	-0.0597988	-0.108734	-0.0784596	0.11102	0.76648	0.505538	0.67658	6.70406	6.89389	6.83409	6.78515	6.81543					II
691	ILMN_2863674	CTGCCCTGAGTTGAGAGAGAAGGGGGAGGAGCTATCCGGTTCCAAAGCCT	chr1	136186580	136189125	NM_031189	+	Myog	17928	MYF4|bHLHc3|myo	myogenin	-0.406384	-1.01593	-0.609551	-0.937289	-0.752866	-0.244692	-1.12635	-0.881657	-0.761773	-0.544457							-0.0569692	-0.0642045	0.0183504	0.0235891	0.640595	0.637156	0.918159	0.895221	6.859	6.80203	6.73783	6.82038	6.82562					II
692	ILMN_2652553	CTGAATAGTGGAGTTATAGAGAAGGGCCAGTCCTAAGATGGAAGGAGCCC	chr1	136193359	136229505	NM_001144855	-	Ppfia4	68507	100042382|1110008G13Rik|AI448359|AI852265|C81506|Gm3812	protein tyrosine phosphatase, receptor type, f polypeptide (PTPRF), interacting protein (liprin), alpha 4	-0.501962	-1.07076	-0.568794	-1.01186	-0.789731	-0.749414	-1.09973	-0.350318	-1.22965	-1.12613							0.0141299	0.00775353	0.134575	-0.0106783	0.935885	0.967672	0.183154	0.9568	6.56824	6.58237	6.59013	6.71695	6.5717					II
693	ILMN_3143227	CCACACTGAGGGGCATGCTGTCACTGGTTGAACAGATAGTGAGCCTGGGT	chr1	136242673	136258576	NM_020588	-	Tmem183a	57439	1300007B12Rik|1700020N19Rik|Tmem183	transmembrane protein 183A	-0.684442	-0.956357	-0.271915	-1.06417	-1.08724	-0.60893	-0.996827	-0.387897	-1.12236	-1.12728							-0.539699	0.227876	0.0666448	0.124765	0.000104495	0.10913	0.724864	0.417235	9.61624	9.07654	9.30441	9.14318	9.2013	2				II
694	ILMN_2651350	GCAGATCAAAGTCTGGACAAAAGTGGAGGACGAGGAGAGTTGGAGGCTAC	chr1	136282516	136287560	NM_173771	+	4933406M09Rik	240755		RIKEN cDNA 4933406M09 gene	-0.895663	-1.08287	-0.187212	-1.03049	-1.02699	-0.642665	-0.702234	-0.0595697	-0.874915	-1.27022							0.0545585	0.0385224	-0.0174331	-0.0249176	0.562769	0.750588	0.903304	0.857839	6.5997	6.65426	6.69278	6.63682	6.62934					II
695	ILMN_1243370	CCACTACTTAGATGAGTACAGGTTGAGTGCGCTTATAGACACAGTCCTAC	chr1	136302566	136308315	NM_028057	+	Cyb5r1	72017	1500005G05Rik|B5R.1|C80155|Nqo3a2	cytochrome b5 reductase 1	-0.895299	-1.05714	-0.161837	-0.925844	-0.918175	-1.11748	-1.02286	0.094622	-1.04301	-1.06273							1.0071	-1.17868	-1.01101	-1.22222	2.18396e-06	1.02627e-05	1.22423e-05	2.6838e-06	10.1032	11.1103	9.93166	10.0993	9.88812	1	2	2	2	II
696	ILMN_1213531	ACCTGGTCCCATCTTTCTAGGACAAACAAAGCCACGCCTTGATGTAGCCC	chr1	136312043	136328918	NM_028320	+	Adipor1	72674	2810031L11Rik|ACDCR1|CGI-45|Paqr1	adiponectin receptor 1	-0.920839	-1.05576	-0.134922	-0.943001	-0.80437	-1.23623	-1.28802	-0.0517872	-1.11325	-0.918033							0.833242	0.124621	-0.245171	-0.119677	1.39763e-06	0.42708	0.0484232	0.426042	10.9133	11.7465	11.8712	11.5014	11.6269	1				II
697	ILMN_2752702	CCAAGAAGGAAGATTCATGCTGTCCTCACTTAGGAAGACATTGTTGGTGC	chr1	136352131	136387450	NM_153128	+	Klhl12	240756	C3ip1	kelch-like 12	-0.908517	-1.40511	-0.496589	-1.18726	-0.551476	-0.729607	-0.943562	-0.213955	-0.778902	-0.449315							-0.120086	-0.196269	-0.174106	-0.264768	0.327742	0.146843	0.164716	0.0287824	7.54492	7.42484	7.22857	7.25073	7.16007					II
698	ILMN_2672997	AGAGCATGCCTCCCACTTAGTCGTCTCTGTCGCACCTTGTCCTAAAGCCC	chr1	136391236	136404461	NM_145510	+	Rabif	98710	AI842864|AW549708|E130318E12Rik|MSS4|RASGFR3	RAB interacting factor	-0.810807	-1.44395	-0.633142	-1.32186	-0.684535	-1.0233	-1.77401	-0.750711	-1.50152	-0.539915							0.0521644	0.131732	0.136652	0.469049	0.813698	0.495424	0.445662	0.00309887	8.19102	8.24318	8.37491	8.37983	8.71223					II
699	ILMN_1213572	CGCTAATCAGGTCGGTGGTCTCATGATCAGGCATATCTACATCTGGGGGG	chr1	136437521	136443599	NM_001145300	-	4931440L10Rik	71001	Mgat4e	MGAT4 family, member E	-0.750635	-1.71745	-0.966816	-1.26552	-0.946724	-0.640792	-1.51657	-0.875774	-1.17571	-1.108							-0.023323	-0.0251039	-0.0169249	-0.00175354	0.87309	0.870186	0.91848	0.992485	6.83161	6.80829	6.78318	6.79136	6.80653					II
700	ILMN_1251270	CAGCTGCAATCAGTGGTTTCACCAGGTCTGGGGTGGTGTCTCTCCAGAAA	chr1	136456754	136529455	NM_152895	+	Kdm5b	75605	2010009J12Rik|2210016I17Rik|AW556288|D1Ertd202e|Jarid1b|PLU-1|PUT1|Plu1|RBBP2H1A|Rb-Bp2|mKIAA4034	lysine (K)-specific demethylase 5B	-0.644072	-1.48059	-0.836513	-0.994837	-0.780374	-0.672172	-1.78514	-1.11297	-1.22838	-1.19715							0.762783	0.000989865	0.145196	0.112123	2.2982e-06	0.996986	0.269425	0.444523	7.80606	8.56884	8.56983	8.71404	8.68096	1				II
701	ILMN_1248279	CCCTTTTTGTGTAAGTGGAAAAATACCATCTGAAGACAAGTGCTTTGCAC	chr1	136543257	136645994	NM_009307	+	Syt2	20980	R74640|mKIAA4194	synaptotagmin II	-0.835695	-0.863906	-0.0282107	-0.72359	-0.863475	-0.612722	-0.965467	-0.352745	-0.873509	-0.78442							-0.0137619	0.193035	0.110794	0.0986466	0.939587	0.0769765	0.32145	0.404888	6.57618	6.56242	6.75546	6.67322	6.66107					II
702	ILMN_1251203	TCAAACCTTGAAGCAGATGAACGAACAACTGCAGGCTGAGAACAGGGCCC	chr1	136662519	136852517	NM_001081307	-	Ppp1r12b	329251	1810037O03Rik|9530009M10Rik|AI132431|Mypt2	protein phosphatase 1, regulatory (inhibitor) subunit 12B	-1.20534	-1.47686	-0.271515	-0.894987	-1.23424	-1.11362	-1.33445	-0.22083	-0.949129	-1.08153							-0.000110189	-0.0719698	0.0988087	0.0675753	0.999443	0.599992	0.397877	0.623497	6.57604	6.57593	6.50396	6.67474	6.6435					II
703	ILMN_2704919	GTATCCTTACAAAAGACCTTGTATGTTTACGAATTCTGCCATGCAGCGAT	chr1	136859141	136870756	NM_026024	+	Ube2t	67196	2700084L22Rik|C80607	ubiquitin-conjugating enzyme E2T (putative)	-1.26396	-1.27365	-0.00968244	-1.11119	-1.35306	-1.13007	-1.33801	-0.207943	-0.949233	-1.08004							-0.868483	-0.261934	-0.193128	-0.0369611	3.33435e-07	0.0332357	0.0870729	0.849163	7.71044	6.84196	6.58003	6.64883	6.805	2				II
704	ILMN_2609504	TCCAAGTCTTGCTTTGTCTTGGCCTTCAGCTTCACTTTCACCCTGGGCCT	chr1	136882929	137001853	NM_001033409	-	Lgr6	329252	A530037C04Rik|D830026M09	leucine-rich repeat-containing G protein-coupled receptor 6	-1.22827	-0.609093	0.619173	-0.972718	-1.08668	-1.51958	-0.817976	0.701604	-0.856147	-0.205668							-0.158201	0.0656742	0.00595592	0.033819	0.163322	0.71455	0.981307	0.877465	6.81897	6.66077	6.72644	6.66672	6.69459					II
705	ILMN_2625197	CCTCTACAACTGTCTGAACAGCGCATTGAGGAACAGGCTGCCCCGAGCTA	chr1	137005074	137029152	NM_007955	-	Ptprv	13924	Esp|OST|OST-PTP|mOST-PTP	protein tyrosine phosphatase, receptor type, V	-1.21789	-0.964789	0.253104	-0.922635	-0.426692	-1.37317	-1.24858	0.124583	-0.97378	-0.408135							0.0663441	0.114788	0.23178	0.4821	0.595493	0.362981	0.0241941	0.000160918	6.66522	6.73157	6.84635	6.96335	7.21367					II
706	ILMN_1235056	ATAATGTGAGGCTACAACTGAGGTTAACATTTTTAATGCTCGACCTGAGC	chr1	137029301	137041897	NM_177081	+	Ptpn7	320139	BPTP-4|C920001D21Rik|HEPTP|LC-PTP|LPTP	protein tyrosine phosphatase, non-receptor type 7	-1.16947	-1.03615	0.133322	-1.01974	-0.668931	-1.42657	-1.19337	0.233201	-0.956968	-0.356648							-0.0469732	0.0447926	0.0338003	0.0951226	0.707995	0.753547	0.826368	0.388924	6.67784	6.63086	6.67566	6.66466	6.72599					II
707	ILMN_2680781	GTTCCTCTTCCTTTTTACAGTTTTCAGCTCATATTTAACCTCTGTTTGGA	chr1	137043410	137052845	NM_026823	+	Arl8a	68724	1110033P22Rik|Arl10b|gie2	ADP-ribosylation factor-like 8A	-1.16041	-1.06725	0.0931657	-1.09457	-0.861335	-1.19012	-1.31453	-0.124404	-0.959343	-0.481979							0.289134	-0.898621	-1.73887	-1.64887	0.0025152	2.99361e-06	1.23481e-08	1.36104e-08	11.2138	11.5029	10.6043	9.76404	9.85404		2	2	2	II
708	ILMN_2620545	CTACAAACAATGCTGTTCTTATCCTCCGAGGGGCCTGCCAGATCTCCACC	chr1	137056826	137064258	NM_134438	-	Gpr37l1	171469	AW047233|CAG-18|D0Kist8	G protein-coupled receptor 37-like 1	-1.11263	-1.10225	0.0103882	-1.14696	-1.07842	-0.781035	-1.02208	-0.241047	-1.16925	-1.13077							0.0410585	-0.0958117	0.0362203	0.08728	0.83547	0.586034	0.871593	0.623692	6.69619	6.73725	6.64143	6.77347	6.82453					II
709	ILMN_2850233	GCCCCCTAACTGGACCAGCGAGAAGTAGGGTGATTCCAGGACCCCCTCTT	chr1	137150150	137155049	NM_001163131	-	Elf3	13710	ESE-1|ESX|jen	E74-like factor 3	-1.1439	-1.0326	0.111297	-1.25227	-1.15863	-1.19669	-1.21514	-0.0184555	-1.19885	-1.26718							0.124449	-0.167194	-0.0847123	-0.116754	0.248148	0.184254	0.552043	0.364361	6.64814	6.77259	6.60539	6.68787	6.65583					II
710	ILMN_2780316	CAAGGACAGTTAGAGGCTTCGCCTGGGTGGTCCCTGCCTCAGAAAGGCTT	chr1	137159275	137180661	NM_145417	-	Rnpep	215615		arginyl aminopeptidase (aminopeptidase B)	-1.18059	-1.06299	0.117594	-1.32865	-1.04779	-1.38289	-1.19512	0.187764	-1.62504	-0.982201							0.317299	0.00178063	0.105484	-0.00763046	0.0197128	0.995655	0.60309	0.981551	9.47362	9.79092	9.7927	9.8964	9.78329					II
711	ILMN_2722704	CATTCCTTCGGGACTTCTCTGCCTGGTGTTTTGTGTACAGTTATTCAGAC	chr1	137198111	137210314	NM_011590	-	Timm17a	21854	17kDa|mTim17a	translocase of inner mitochondrial membrane 17a	-1.2821	-1.11597	0.166134	-1.46207	-1.14936	-1.34141	-1.11819	0.223223	-1.51559	-0.998322							0.0971185	0.251802	-0.318475	-0.263211	0.465837	0.0564491	0.00952243	0.0296732	12.0802	12.1773	12.4291	11.8589	11.9141					II
712	ILMN_2604885	GTAGGGCTGAGGTCTTAACTCCTCTCTGCTGCTGAAAAAACGGACCAGTG	chr1	137221389	137264642	NM_053106	+	Lmod1	93689	9530015K06Rik|SM-Lmod	leiomodin 1 (smooth muscle)	-1.243	-1.13182	0.111178	-1.41024	-1.10131	-1.28688	-1.07036	0.21652	-1.3882	-1.13204							-0.140492	0.139016	0.0574909	0.00650242	0.0737098	0.157808	0.628775	0.973425	6.77542	6.63493	6.77395	6.69242	6.64143					II
713	ILMN_2775402	CTCCTATATGCCCAGTTTGGGCTGAGGTGGAGACAAGTGAGGGGGCTCTA	chr1	137268032	137271640	NM_175259	-	Shisa4	77552	9330132O05Rik|Tmem58|mShisa4	shisa family member 4	-1.1271	-1.10651	0.0205812	-1.14978	-0.989246	-1.27753	-1.3291	-0.0515693	-1.39714	-1.02355							-0.332217	-0.0440711	0.447394	0.235162	0.00634101	0.840493	0.0018535	0.0797226	7.73913	7.40691	7.36284	7.85431	7.64208					II
714	ILMN_1235337	CTGCACATAACCACAGAGTCTGATATTCAAAGGTATCCCTATCCCTCAGG	chr1	137278891	137327068	NM_153774	-	Ipo9	226432	0710008K06Rik|AI845704|C78347|Imp9|Ranbp9|mKIAA1192	importin 9	-0.995474	-1.21831	-0.222834	-1.18545	-1.08886	-0.944249	-1.40399	-0.459746	-1.38503	-1.49071							-0.154087	-0.12845	0.0904669	-0.0111724	0.30024	0.509819	0.664234	0.973155	10.9036	10.7495	10.6211	10.84	10.7384					II
715	ILMN_1232740	GCCTGGCATGGTGGTTCATGCCTCTAATCCCAGCACTTTAGGAGGCAGAG	chr1	137331156	137481932	NM_173437	-	Nav1	215690	9530089B19|9930003A20Rik|C230080M11Rik|Pomfil3|Unc53h1|mKIAA1151|steerin-1	neuron navigator 1	-1.17321	-1.19891	-0.0256981	-1.21838	-1.2811	-1.23514	-1.1687	0.0664335	-1.1698	-1.4294							-1.12135	-0.0811394	0.123972	-0.0158437	1.77303e-08	0.575664	0.294582	0.939958	7.91166	6.79032	6.70918	6.91429	6.77447	2				II
716	ILMN_1260378	CCTCCAACCCAGACTCAGACCCTTCTTTCTTCACCCTACCTTTCTCTAGT	chr1	137625773	137648806	NM_007791	+	Csrp1	13007	AA408841|AA959891|AW545626|CRP1|Csrp	cysteine and glycine-rich protein 1	-1.6518	-1.2257	0.426102	-1.34694	-1.47762	-1.45193	-0.990922	0.461005	-0.858607	-1.37093							-0.551634	-0.249348	-0.240178	-0.229601	4.29208e-06	0.0157966	0.0107144	0.0147368	7.49008	6.93845	6.6891	6.69827	6.70885	2				II
717	ILMN_2628567	AGTTCCTGGACACTAAGACTGTTGTTATATCCAGCTCAGACTTGCGAGCC	chr1	137662661	137665711	NM_013750	+	Phlda3	27280	Tih1	pleckstrin homology-like domain, family A, member 3	-1.63762	-1.34574	0.291879	-1.46202	-1.34142	-1.97731	-1.59881	0.378497	-1.84415	-1.60705							-0.0186772	-0.137956	-0.39327	-0.334967	0.941013	0.424956	0.00569894	0.01618	10.075	10.0563	9.91835	9.66303	9.72134					II
718	ILMN_2977056	GGAGCCAGGATGAAATGGCACACAAAGGGGAAGAGAGATGCCAGTGCCTG	chr1	137695997	137707566	NM_021467	+	Tnni1	21952	2700018B22Rik|AI747285|ssTnI	troponin I, skeletal, slow 1	-1.45554	-1.13758	0.317967	-1.4914	-1.16287	-1.43381	-1.26772	0.166085	-1.5016	-1.01483							0.109554	-0.145514	0.018145	-0.165609	0.393593	0.319499	0.937877	0.202074	6.74811	6.85767	6.71216	6.87581	6.69206					II
719	ILMN_1227260	TTTGCCAACTGCAGAGTTACATGTCTAGCCTGCTCCCAGCAGGCACTCGG	chr1	137715174	137729918	NM_133664	+	Lad1	16763		ladinin	-1.33601	-0.952129	0.38388	-1.3334	-1.0723	-1.055	-0.917727	0.137276	-1.231	-1.19009							0.0893234	-0.0197018	0.063848	-0.0610388	0.511491	0.929549	0.715433	0.736361	6.52649	6.61581	6.59611	6.67966	6.55477					II
720	ILMN_2762109	CCTAGAAGCAGGAGGTAAGGGGCTGGCTGGACTTTCTGTATCCCAGACTT	chr1	137767971	137815601	NM_019645	-	Pkp1	18772		plakophilin 1	-1.38457	-0.773385	0.61119	-0.969026	-1.24932	-1.31123	-0.919447	0.391779	-0.701583	-1.27774							0.0586743	0.0405728	0.0399172	0.021082	0.657134	0.806705	0.812181	0.915649	6.68954	6.74821	6.78878	6.78813	6.76929					II
721	ILMN_1227447	GGTGGTGCATGGGGTGGAAGCTGAGCCCACTGTGACCAGAGGAATGGAAA	chr1	137850154	137902919	NM_177642	-	Igfn1	226438	9830123M21Rik	immunoglobulin-like and fibronectin type III domain containing 1	-0.861149	-0.56639	0.294759	-0.44833	-0.707045	-0.67368	-0.547077	0.126603	-0.460345	-0.714819							0.000663877	0.0157291	0.00735372	-0.113999	0.997861	0.944465	0.975683	0.425521	6.75709	6.75776	6.77349	6.76511	6.64376					II
722	ILMN_1235494	CAAGAGCTCAGTGGGTGCGAGGAAAGTATGATCCAGCGCTCAGCCTTCGC	chr1	137904795	137931607	NM_001160145	+	Tmem9	66241	1500015G18Rik|AW545782	transmembrane protein 9	-0.724528	-0.580995	0.143533	-0.440234	-0.692062	-0.644484	-0.516436	0.128048	-0.445646	-0.761196							0.125967	-0.103549	0.488023	0.359019	0.304802	0.520918	0.000521294	0.00507441	9.92695	10.0529	9.94937	10.5409	10.4119					II
723	ILMN_2637561	CAGATGCCTGCCAGATGGAACCAGAGGAAGTCGAGGTGGCAGCAACAGAG	chr1	137949477	138016399	NM_014193	+	Cacna1s	12292	AW493108|Cav1.1|Cchl1a3|fmd|mdg|sj	calcium channel, voltage-dependent, L type, alpha 1S subunit	-0.848931	-0.559363	0.289568	-0.964103	-1.10655	-0.849066	-0.769781	0.079285	-0.409707	-0.750692							-0.0206107	0.0532854	0.018663	0.0419834	0.904816	0.720791	0.919833	0.797738	6.61778	6.59717	6.65045	6.61583	6.63915					II
724	ILMN_1254763	GTTCTGGAAATCGGATGTGTGTGTTCTAAGAGCTTGTCATAAATAAAACC	chr1	138027977	138074591	NM_001039472	+	Kif21b	16565	2610511N21Rik|mKIAA0449	kinesin family member 21B	-1.01824	-0.549304	0.468935	-1.23061	-1.65147	-1.59874	-0.525764	1.07298	-1.71914	-2.42251							0.121502	-0.184841	-0.0696152	-0.204941	0.199753	0.0931833	0.599486	0.0400344	6.74631	6.86781	6.68297	6.79819	6.66287					II
725	ILMN_2687181	GTGTTAGGAGTCTGCCTCCTGGGAGGGAGAGCTTCGGGCGGGCCTCAGGA	chr1	138110098	138130857	NM_028872	-	5730559C18Rik	67313	1700034M08Rik|4933426C09Rik|AI586180|D1Mgi54	RIKEN cDNA 5730559C18 gene	-0.807264	-0.509524	0.29774	-0.831057	-1.14796	-0.884322	-0.512628	0.371693	-0.706734	-1.17033							-0.0361757	0.0544946	-0.0329224	-0.022396	0.812272	0.719163	0.8488	0.908247	6.63995	6.60377	6.65827	6.57085	6.58137					II
726	ILMN_2535414	TGCTACTGACCTTCGCGCTGCCGCTGGCTGTCACCCTGATCTGCTACTGG	chr1	138155490	138157450	NM_001101516	-	Gpr25	383563	Gm1300	G protein-coupled receptor 25	-1.02293	-0.860752	0.162179	-0.959795	-1.2602	-1.00399	-0.765364	0.238628	-1.23057	-1.17163							0.0134362	0.0346426	-0.013311	-0.00822849	0.934766	0.810713	0.938534	0.965775	6.6059	6.61934	6.65398	6.60603	6.61111					II
727	ILMN_3131302	GACACCAAATGAGGACCAACTGAGCCAGCCCACAGAGCCACCTCCTAAAC	chr1	138164699	138242681	NM_001081360	-	Camsap2	67886	1600013L13Rik|4930541M15Rik|Camsap1l1|mKIAA1078	calmodulin regulated spectrin-associated protein family, member 2	-1.15701	-1.37983	-0.222825	-1.36231	-1.12528	-0.997205	-1.17585	-0.178649	-1.60877	-0.613239							-0.073278	0.0725109	0.0189482	-0.0686322	0.626191	0.676983	0.934391	0.700744	6.87674	6.80346	6.87597	6.82241	6.73483					II
728	ILMN_1233683	ATCACCAAAATTTCTAATAATACTGTATGACCTAGTCAATAAACTTGGAC	chr1	138311847	138336797	NM_026500	+	Ddx59	67997	1210002B07Rik|4833411G06Rik	DEAD (Asp-Glu-Ala-Asp) box polypeptide 59	-0.787232	-0.730702	0.0565291	-0.826015	-0.732261	-0.759538	-0.662636	0.0969017	-0.502364	-1.23689							-0.0221417	0.0230552	0.0670141	0.131501	0.896935	0.898208	0.623678	0.228643	6.57359	6.55145	6.5745	6.61846	6.68295					II
729	ILMN_2463259	TGGGTTCGGGCTAGGAGAGGTCAACCTGGCCGATATCTGGAGCTCTTGGA	chr1	138364511	138428088	NM_001287179	+	Kif14	381293	D1Ertd367e|E130203M01	kinesin family member 14	-0.838035	-0.86653	-0.0284943	-0.888828	-0.243053	-0.991112	-0.824044	0.167067	-0.874024	-0.483722							0.113205	-0.124781	-0.18994	-0.115896	0.335718	0.379765	0.102895	0.395203	6.69503	6.80824	6.68346	6.6183	6.69234					II
730	ILMN_1220893	GTACAAGAGTAAAGACACCCACCAGCCAGAGTTACAGGTAAGGTCTCGAG	chr1	138521477	138526968	NM_001160251	+	Zfp281	226442	Znf281	zinc finger protein 281	-0.908305	-0.910138	-0.00183312	-0.969192	-1.15505	-0.981823	-1.18336	-0.20154	-0.874614	-1.36441							-0.375119	0.0484627	0.20955	-0.0610942	0.000952118	0.790135	0.0707632	0.725594	8.77235	8.39723	8.4457	8.60678	8.33614					II
731	ILMN_2751680	TTCCGGACCGACACCGACGCCCCATTCCCGCCCGCAGCCGCCTTGTCATG	chr1	138740160	138850207	NM_001159769	-	Nr5a2	26424	AU020803|D1Ertd308e|Ftf|LRH-1|UF2-H3B	nuclear receptor subfamily 5, group A, member 2	0.306718	0.317261	0.0105431	0.174369	0.34735	0.15952	0.274828	0.115309	-0.109514	-0.621396	LAD	LAD	LAD	LAD			-0.0595196	0.142092	0.00495736	0.023545	0.739328	0.370564	0.986631	0.924511	6.74613	6.68661	6.8287	6.69157	6.71016							PP
732	ILMN_1212836	CCTCGTACAGTTAGTTCTGTTATGGAATTCACCATTTATGGGAAATGTAA	chr1	139959435	140071703	NM_001111316	-	Ptprc	19264	B220|CD45R|Cd45|L-CA|Ly-5|Lyt-4|T200|loc	protein tyrosine phosphatase, receptor type, C	0.0581504	0.345165	0.287014	1.16866	0.818051	0.317817	0.364671	0.0468549	1.42364	0.894429	LAD	LAD	LAD	LAD		DR	-0.0813818	0.122006	0.0170422	0.0196214	0.422375	0.273464	0.922272	0.913759	6.70643	6.62504	6.74705	6.64209	6.64467						IP
733	ILMN_2683356	AAGTTCCCTCCCAGGAAGCTTTCTAAATACCCACTGCTGAGCACTAGCAG	chr1	140170314	140186039	NM_177397	+	Atp6v1g3	338375		ATPase, H+ transporting, lysosomal V1 subunit G3	-0.072608	-0.23793	-0.165322	0.253826	0.360552	0.0268666	-0.11808	-0.144947	0.453093	0.541715			LAD	LAD			0.0365782	0.0318871	0.024066	0.0249629	0.824185	0.863839	0.902315	0.902805	6.59712	6.63369	6.66558	6.65776	6.65866					II
734	ILMN_2687046	TCCATTGTGTAGAAACAAATTCAGTGTGATGTTTGCAAGTGGTTATGGAA	chr1	140381290	140516273	NM_021605	-	Nek7	59125	2810460C19Rik|AU020186	NIMA (never in mitosis gene a)-related expressed kinase 7	-1.22591	-1.05324	0.172673	-0.554799	-0.637219	-1.6662	-1.1299	0.536295	-0.858303	-0.777348							0.147736	-0.133305	-0.114186	-0.0807704	0.225397	0.396397	0.456766	0.649855	6.6006	6.74833	6.61503	6.63415	6.66756					II
735	ILMN_2526546	GGTTTTCCAGTTCTCTGTGTGTTGAGAGGAGTGACTTGCAGAAGGTGCCG	chr1	140536671	140578652	NR_040304	-	Gm5833	545363		predicted gene 5833	-0.922969	-0.607641	0.315328	-0.162473	-0.776743	-0.51035	-0.355103	0.155247	0.336216	-0.671772			LAD				-0.0113708	-0.143176	-0.0819597	-0.0983151	0.950647	0.199253	0.497832	0.393206	6.82167	6.8103	6.66713	6.72834	6.71199					II
736	ILMN_3160067	GACCGGGACCAGCAGCCTTATCCACCTTCACAGAAGACCAAACGGATGCG	chr1	140727523	140739021	NM_001042577	-	Lhx9	16876	3110009O07Rik|BB104635|LH2B	LIM homeobox protein 9	-0.104422	-0.309944	-0.205522	-0.37945	-0.214262	-0.720555	-0.706008	0.0145471	-0.837761	-0.775547							-0.11409	0.120191	0.0630577	-0.0423036	0.294814	0.369928	0.685866	0.815667	6.73224	6.61815	6.73834	6.6812	6.57584					II
737	ILMN_1229684	ACCCAGCTACCGGCTATGTGGTTCTCACAAGGCTGGCCCACTTGCAGAGA	chr1	140748555	140753431	NM_001081226	-	2310009B15Rik	69549		RIKEN cDNA 2310009B15 gene	-0.131699	-0.343337	-0.211639	-0.472881	-0.370027	0.0972296	-0.273429	-0.370659	-0.472634	-0.483256							0.444594	-0.455434	-0.02261	-0.213975	0.000633949	0.00318208	0.925817	0.108615	10.3276	10.7722	10.3168	10.7496	10.5582					II
738	ILMN_1256919	CTGCTGTGCTGTTAAATCAGGTACTAACTTGTACATAGGCTGAAAGTGTG	chr1	140860285	141072619	NM_001166501	+	Dennd1b	329260	4632404N19Rik|4930467M19Rik|6820401H01Rik|F730008N07Rik	DENN/MADD domain containing 1B	-0.468278	-0.75439	-0.286112	-0.440209	-0.655651	-0.665058	-0.832457	-0.167398	-0.695882	-1.28106			LAD				0.0415888	-0.000969815	-0.0800819	0.0567269	0.698167	0.995536	0.396146	0.604627	6.64608	6.68766	6.68669	6.60758	6.74439					II
739	ILMN_2627090	CATCCATTCACAGAAGAGTGTCCCTGTGTTCGCCTGTCAGCCTCAGAATT	chr1	141094830	141273653	NM_133239	-	Crb1	170788	7530426H14Rik|A930008G09Rik	crumbs family member 1, photoreceptor morphogenesis associated	-0.018329	0.209594	0.227923	0.195727	-0.498318	0.818746	0.462197	-0.356548	1.49344	0.820909	LAD	LAD	LAD	LAD		DR	0.0634797	0.0438183	0.00542031	0.0601498	0.572584	0.762413	0.977525	0.65061	6.58285	6.64633	6.69015	6.65175	6.70648						IP
740	ILMN_1237987	TTAACAGTTGATGAGGGTGATTGCCAAAAGCTAGGTGTTTAGCTGCTCTG	chr1	141318959	141349584	NM_172643	+	Zbtb41	226470	8430415N23Rik|9430031N01|9830132G07Rik|AI316857	zinc finger and BTB domain containing 41 homolog	-0.285802	0.132646	0.418448	0.666021	-0.134811	-0.0528583	-0.0333861	0.0194722	0.610675	0.443438			LAD	LAD			0.996368	-0.173836	-0.463594	-0.926311	3.21837e-06	0.387535	0.00580437	3.4022e-05	8.10395	9.10032	8.92648	8.63672	8.17401	1			2	II
741	ILMN_2693205	GGAATTATGCCAATCATGGATACCTGGAGCAGTTTTTACTGTCAGTGTAA	chr1	141351349	141390665	NM_009791	+	Aspm	12316	Calmbp1|D330028K02Rik|MCPH5|Sha1	asp (abnormal spindle)-like, microcephaly associated (Drosophila)	-0.241121	0.405738	0.646859	0.807456	-0.371384	-0.837791	-0.0289681	0.808823	0.516448	-0.716074	LAD	LAD	LAD			DR	-1.34061	-0.00914297	0.00272223	-0.0228637	2.40957e-09	0.965154	0.991003	0.907641	8.07173	6.73112	6.72198	6.73384	6.70826	2					IP
742	ILMN_2896248	CTGGGTCTGTACTTCGGGTGCAGTGTGACAGGGGAAGGCTGAAATACCCT	chr1	141398283	141420333	NM_031164	+	F13b	14060	Cf-13b|Cf13b	coagulation factor XIII, beta subunit	0.531105	1.0244	0.493298	1.00065	0.160446	0.174032	0.742476	0.568444	1.21778	-0.196566	LAD	LAD	LAD	LAD			0.0664398	-0.170216	0.0294543	-0.0788234	0.520548	0.0870917	0.845601	0.48779	6.75747	6.82391	6.65369	6.85336	6.74508							PP
743	ILMN_2720352	CAATCAAGGCTACAGCCTTCAGAATAATCAGAGCACCATCACCTGTGCTG	chr1	141443640	141456799	NM_015780	-	Cfhr1	50702	AI194696|CFHRB|Cfhl1	complement factor H-related 1	1.27087	1.40731	0.136438	0.977141	0.63552	1.41388	1.69058	0.276694	0.864749	0.521878	LAD	LAD	LAD	LAD			-0.0662419	0.152401	-0.00876282	0.0806753	0.679308	0.298457	0.971898	0.636923	6.63437	6.56812	6.72053	6.55936	6.6488							PP
744	ILMN_2526875	TGGGGTAGCCTGCTACATGGGAAAATGGAGCACTCCACCTCGCTGTGTTG	chr1	141594495	141677816	NM_001160303	-	Gm4788	214403	Cfhrc|EG214403	predicted gene 4788	1.4476	1.10644	-0.34116	1.26257	1.06092	1.44762	1.21893	-0.228693	1.47313	1.37528	LAD	LAD	LAD	LAD			1.11888	-0.158301	-0.226891	0.329681	1.08042e-06	0.443786	0.184574	0.0434826	6.68042	7.7993	7.641	7.57241	8.12898	1						PP
745	ILMN_3041654	AACGTGGATATCAGAAAGCAAGAGGATCACTGCCATTTCGTACAAAGTGC	chr1	141706868	141755276	NM_001025575	-	Cfhr2	545366	Cfhrb_4/2	complement factor H-related 2	1.60278	1.7907	0.187923	1.68729	1.35573	1.58024	1.50919	-0.0710457	1.6304	1.36696	LAD	LAD	LAD	LAD			0.0410907	0.00605891	0.208726	0.00563882	0.848443	0.98207	0.139953	0.984884	6.62509	6.66618	6.67224	6.87491	6.67182							PP
746	ILMN_2592066	GTGGAAGTGATGTGTGAAAATGGGATATGGACAGAAAAACCAAAGTGCCG	chr1	141982431	142079988	NM_009888	-	Cfh	12628	Mud-1|NOM|Sas-1|Sas1	complement component factor h	1.2229	1.38605	0.163147	1.05139	0.777276	0.526516	0.8436	0.317084	0.495911	-0.0386407	LAD	LAD	LAD	LAD			0.0418439	-0.29319	-0.301474	-0.143403	0.768668	0.00951561	0.00400136	0.172834	6.84131	6.88315	6.58996	6.58168	6.73975							PP
747	ILMN_2572654	CAGAGATGAGGGCAGGGATCACCAAACAATCTTGAGAGCATGGGCTGTGA	chr1	142142833	142506838	NM_001081027	+	Kcnt2	240776	E330038N15Rik|Slick	potassium channel, subfamily T, member 2	0.548388	2.07731	1.52892	0.883023	-0.701866	1.15168	1.28363	0.13195	0.868399	-0.416061	LAD	LAD	LAD	LAD			-3.71372e-05	-0.0786465	-0.0132591	-0.00352314	0.999878	0.561411	0.94562	0.986956	6.67199	6.67196	6.59331	6.6587	6.66843							PP
748	ILMN_1216938	CTTCTATTTGTACACATGTCAACTTGGGACTTCTTATCTTCCATTATCCC	chr1	145454628	145549814	NM_145991	-	Cdc73	214498	8430414L16Rik|C130030P16Rik|C81219|Hrpt2	cell division cycle 73, Paf1/RNA polymerase II complex component	-0.597688	-0.796757	-0.19907	-1.04283	-0.802465	-0.207935	-0.368791	-0.160855	-0.899272	-0.829901							-0.0786556	-0.224755	-0.474962	-0.487686	0.632036	0.124421	0.00110354	0.000976406	7.89373	7.81507	7.59032	7.34011	7.32739					II
749	ILMN_2610493	CCAAAAGAAAGTTTACAGAATCAACTGTATAACACTAAACTCAAAGTGTT	chr1	145487826	145497067	NM_020025	+	B3galt2	26878		UDP-Gal:betaGlcNAc beta 1,3-galactosyltransferase, polypeptide 2	-0.541383	-0.809042	-0.267659	-1.04193	-0.617103	-0.656257	-0.877067	-0.22081	-1.2797	-0.671092							-0.0194204	-0.0564343	-0.0303834	0.0370868	0.89792	0.656661	0.838694	0.798476	6.65633	6.63691	6.58047	6.60652	6.67399					II
750	ILMN_1214664	GCTGGAATATGGCAACCAGTTTCAAGATGCGCTTCACAAGATGACTGGGG	chr1	145587576	145596808	NM_001038594	+	Glrx2	69367	1700010P22Rik|AI645710|Grx2	glutaredoxin 2 (thioltransferase)	-0.516004	-0.584347	-0.0683426	-0.942531	-0.785082	-0.133533	-0.348704	-0.215171	-0.958213	-0.900377							0.0403936	-0.353259	-0.496922	-0.559716	0.899927	0.0903483	0.00976988	0.00480826	9.72667	9.76707	9.41381	9.27014	9.20735				2	II
751	ILMN_2952466	ACCCATAAGGGAAATAAGGGTCACCTCCCGGCAGCCCTCCTACAGTATAG	chr1	145597920	145624181	NM_013835	-	Trove2	20822	1810007I17Rik|A530054J02Rik|AI646302|SS-A/Ro|Ssa|Ssa2	TROVE domain family, member 2	-0.620135	-0.718919	-0.0987832	-0.961568	-0.854992	-1.11537	-1.03989	0.0754774	-0.953378	-0.704455							-0.297125	0.0755463	0.60605	0.375867	0.00930313	0.676983	0.00012099	0.00454699	8.3532	8.05607	8.13162	8.66212	8.43194			1		II
752	ILMN_1226422	GCTTGTGCCACTCAGGCTATCGTAAGTGTACTACTGAACTGTACGCATCA	chr1	145624407	145654596	NM_001159866	+	Uchl5	56207	5830413B11Rik|Uch37	ubiquitin carboxyl-terminal esterase L5	-0.634159	-0.875994	-0.241836	-0.837863	-0.868589	-1.06978	-0.969198	0.100582	-0.883066	-0.624368							-0.9865	0.174479	0.0999403	0.162413	7.2147e-08	0.154017	0.446224	0.152067	10.1893	9.20278	9.37726	9.30272	9.3652	2				II
753	ILMN_2480115	CCTAGACCACATCTCGTTTTAGATGTTGTCACAGCAATGGGTTCTGTAAT	chr1	145846467	145851279	NM_009061	-	Rgs2	19735	GOS8	regulator of G-protein signaling 2	-0.247686	-0.789295	-0.541609	-0.765116	-1.37447	-0.871749	-1.25425	-0.382504	-1.18099	-1.5686							2.49686	-0.333006	-0.825759	-0.4954	7.3851e-11	0.0232978	1.5865e-05	0.000967483	6.78403	9.28089	8.94789	8.45514	8.78549	1		2		II
754	ILMN_2639953	AATTGGTCTTTTATTGAGATTAATTTCTTCATAATATGGACTCACCATAG	chr1	145985796	146024502	NM_153171	-	Rgs13	246709		regulator of G-protein signaling 13	0.541186	0.216817	-0.324369	-0.777415	-0.804148	0.217249	0.0973176	-0.119932	-1.46075	-1.19231	LAD	LAD					-0.0603739	-0.0404929	0.0882874	0.00844495	0.716034	0.841634	0.584996	0.97507	6.69732	6.63694	6.59645	6.72523	6.64539							PP
755	ILMN_2625377	GCGTGCTGTTGTGTAGAATGTGTTGAACTCTTGCAATCTCCTTCCCTTGG	chr1	146091798	146096234	NM_015811	-	Rgs1	50778	BL34	regulator of G-protein signaling 1	0.061469	0.144834	0.0833652	-0.382613	-0.844292	-0.165896	0.0928692	0.258765	-0.565923	-1.35798		LAD					0.0451021	0.0289554	0.0185899	-0.121361	0.725097	0.854347	0.913257	0.233637	6.67096	6.71607	6.74502	6.73466	6.59471					II
756	ILMN_2990103	GAGAGGTGGTGAAAATCTATATCCACAAATTTGACAACTTTGACATCAGC	chr1	146599970	146622551	NM_022881	-	Rgs18	64214		regulator of G-protein signaling 18	0.0920092	0.485349	0.39334	0.402127	0.132243	0.189305	0.450445	0.26114	0.688647	0.571328	LAD	LAD	LAD	LAD			-0.0367468	0.0480463	0.0682862	0.0222361	0.751986	0.689532	0.509632	0.882697	6.63048	6.59374	6.64178	6.66202	6.61597							PP
757	ILMN_2831407	CGTGTAAATAAACTCTCCCCACCCGGTCAGCGCCGCCTGGATCTGTTTTC	chr1	148344816	148749602	NM_001145807	+	Brinp3	215378	B830045N13Rik|Fam5c	bone morphogenetic protein/retinoic acid inducible neural specific 3	0.464267	0.856997	0.39273	0.0243159	-0.372469	-0.52629	0.545793	1.07208	-0.0205473	0.0323674	LAD	LAD	LAD	LAD		DR	0.199255	-0.0920118	-0.0339692	0.143054	0.047643	0.539997	0.860607	0.24541	7.11799	7.31725	7.22523	7.28328	7.4603						IP
758	ILMN_2606027	AACAGTTTCTGACAGTATGAATTTTTTGACATTAGCATAGAGCTATATAC	chr1	151676751	151808414	NM_008869	-	Pla2g4a	18783	Pla2g4|cPLA2|cPLA2-alpha|cPLA2alpha	phospholipase A2, group IVA (cytosolic, calcium-dependent)	-0.968997	-0.332101	0.636896	-0.350735	-0.583028	-0.847547	-0.536681	0.310865	-1.09312	-0.929568			LAD	LAD			-0.0617514	0.146564	0.0854796	0.0465189	0.675071	0.273625	0.560502	0.801868	6.64454	6.58279	6.72935	6.66827	6.62931					II
759	ILMN_2737444	CAGGGACAGATGCTGAGCTCCACTTCATCGGAATGCTAAGTGTCCACAGC	chr1	151923790	151946896	NR_015466	-	Ptgs2os	320019	7530420F21Rik	prostaglandin-endoperoxide synthase 2, opposite strand	-1.34668	-0.324122	1.02255	-0.537331	-0.876408	-1.61331	-0.598507	1.01481	-0.63053	-1.08483							-0.292243	0.0261774	0.0223806	-0.0140379	0.0013182	0.870587	0.894566	0.939661	6.91394	6.62169	6.64787	6.64407	6.60766					II
760	ILMN_1231600	CTGACCCAAGCATGTTATAAAGACTGACATTTTAGACATTTTGAAGGCCC	chr1	151947253	151955142	NM_011198	+	Ptgs2	19225	COX2|Cox-2|PES-2|PGHS-2|PHS II|PHS-2|Pghs2|TIS10|gripghs	prostaglandin-endoperoxide synthase 2	-1.40531	-0.388519	1.01679	-0.496037	-0.899989	-1.57156	-0.557705	1.01385	-0.570071	-1.06988							-0.474817	-0.000388556	0.0483897	0.0450465	0.000100882	0.998816	0.78439	0.807748	7.11003	6.63521	6.63483	6.6836	6.68026					II
761	ILMN_2795189	CCTAGAGCAGACCAACATGGAAGACGAGGACATTGAATAAGCCTTCACCA	chr1	152166546	152181036	NM_024458	+	Pdc	20028	Rpr-1|Rpr1	phosducin	0.788277	0.385023	-0.403254	0.0760382	0.329579	0.889818	0.516766	-0.373051	0.186006	0.704536	LAD	LAD	LAD	LAD			0.0126979	0.102882	-0.0220062	0.00821747	0.951935	0.473044	0.913617	0.973664	6.61081	6.62351	6.72639	6.6015	6.63172							PP
762	ILMN_2719794	CTGGCCCAGGTTTCCAAAAGTAAACTGTGCATCTAAATGGAGTTGCATGT	chr1	152208440	152240185	NM_001077237	-	BC003331	226499	1810053E15Rik|Odr4|odr-4	cDNA sequence BC003331	0.285027	-0.224981	-0.510008	-0.532839	0.236744	-0.616907	-0.833262	-0.216355	-0.990083	-0.171939	LAD	LAD		LAD	DR		0.657463	-0.173524	-0.916898	-0.69471	0.00149029	0.545936	0.000315072	0.00262576	8.04729	8.70476	8.53123	7.78786	8.01005	1		2	2				PI
763	ILMN_2502996	CCCCCTTCGAGCTCCTCCGTAGATACCAGTAGTAGTCAACCGAAGCCTTT	chr1	152239967	152297065	NM_133780	+	Tpr	108989	2610029M07Rik|C77892	translocated promoter region, nuclear basket protein	-0.51801	-0.987309	-0.469298	-0.691544	-0.299535	-0.491411	-0.722446	-0.231035	-0.872924	-0.232619							-0.423333	0.159503	0.227607	0.0306388	0.000406244	0.244936	0.0523124	0.886624	10.1585	9.7352	9.8947	9.96281	9.76584					II
764	ILMN_2668333	CTGTTGGACCTTTCCAGACACACACCTTCAGGATCCATTACTCGGTGCCC	chr1	152296541	152313295	NM_021400	-	Prg4	96875	CACP|DOL54|JCAP|MSF|SZP|lubricin	proteoglycan 4 (megakaryocyte stimulating factor, articular superficial zone protein)	-0.485833	-0.947276	-0.461443	-0.5901	-0.454302	-0.568261	-1.0297	-0.461435	-0.279003	-0.86514							0.673753	0.432773	-0.0985231	0.00734155	1.01332e-06	0.000565143	0.384764	0.973155	6.68753	7.36129	7.79406	7.26276	7.36863	1				II
765	ILMN_1245853	CTACACGTCCACTACGAGAGGCAGAGACCTACCGCATGAAGGTGGGAGCT	chr1	152409631	152840565	NM_001024720	-	Hmcn1	545370	EG545370|Gm201	hemicentin 1	1.36162	0.971852	-0.389764	1.2531	1.34507	1.70514	0.569472	-1.13567	0.259719	0.174974	LAD	LAD	LAD	LAD			-0.102944	0.100127	0.112824	0.0428777	0.266185	0.391067	0.274657	0.774072	6.67737	6.57442	6.67455	6.68725	6.6173							PP
766	ILMN_1230799	GGCTCGGTGTCTGTGTAGTGCTACACCTAATTTATGGTGCCCAAATGAGC	chr1	153191627	153211575	NM_054102	+	Ivns1abp	117198	1190004M08Rik|1700126I16Rik|AA960440|HSPC068|ND1|NS-1|NS1-BP|Nd1-L|Nd1-S|mKIAA0850	influenza virus NS1A binding protein	-0.303623	-0.58914	-0.285516	-0.285603	-0.217296	-0.345178	-0.63756	-0.292382	-0.536753	-0.123642							-1.67721	-0.163447	0.0295048	-0.191329	1.24346e-09	0.248552	0.892068	0.125813	10.1602	8.483	8.31956	8.51251	8.29167	2				II
767	ILMN_2798079	CCCCAAGACTTAAGACATGACCATGCCACCACATTCCACATGGGCTGCTT	chr1	153214828	153275565	NM_025819	-	Swt1	66875	1200016B10Rik|C1orf26	SWT1 RNA endoribonuclease homolog (S. cerevisiae)	-0.457515	-0.966032	-0.508517	-0.125737	-0.74894	-0.546009	-1.23722	-0.691212	-0.284564	-1.17953			LAD				0.124086	0.258836	0.111283	0.0680528	0.297282	0.0468168	0.434989	0.698257	7.49374	7.61782	7.87666	7.72911	7.68588					II
768	ILMN_1225861	GAATGTGCATCTGTCACTTAGCCTGCCGCCCGGTGAAGCCAACCATCGTT	chr1	153275777	153305313	NM_026876	+	Trmt1l	98685	1190005F20Rik|AW226554|C1orf25|Trm1-like|Trm1l	tRNA methyltransferase 1 like	-0.568706	-1.14975	-0.581049	-0.223941	-0.87305	-0.510038	-1.16471	-0.654672	-0.169593	-0.997567							-0.0787899	0.0783023	0.121473	0.314291	0.629711	0.677721	0.439908	0.0175544	7.50949	7.4307	7.509	7.55217	7.74499					II
769	ILMN_1223375	CCTCTGTACATTTGAGAGTTTACTGTCCCTTTATTATGTATGTTTGATGC	chr1	153316535	153347953	NM_011277	-	Rnf2	19821	AI326319|AI450156|AU019207|Ring1B|dinG	ring finger protein 2	-0.587033	-1.11515	-0.528117	-0.379861	-0.722425	-0.593577	-1.12907	-0.535489	-0.284785	-0.49721							0.0632495	-0.538628	-0.479064	-0.514762	0.689438	0.000523356	0.000527108	0.000331881	7.23033	7.29358	6.75496	6.81452	6.77882		2		2	II
770	ILMN_2591031	TTGAAGGCATTCTAATCAAGCACGTGAAGGACTCCAGCCACACCACCCAC	chr1	153418502	153566477	NM_022018	+	Fam129a	63913	AI256368|AU019833|Niban	family with sequence similarity 129, member A	-1.14123	-0.960753	0.180477	-0.88251	-0.588356	-0.546689	-0.472021	0.0746685	-1.28145	-0.162024							0.0111308	0.27818	0.611898	0.518307	0.958437	0.0232994	4.18156e-05	0.000167329	7.39793	7.40906	7.68724	8.02096	7.92737			1	1	II
771	ILMN_2687755	CTATGTACTGTGATGTAAAAGTCTGGGCAAAATGTATATAATCCTTGTAT	chr1	153602503	153669458	NM_001039644	+	Edem3	66967	2310050N11Rik	ER degradation enhancer, mannosidase alpha-like 3	-0.71329	-1.10187	-0.388581	-0.683798	-0.433459	-0.823778	-0.776386	0.047392	-0.847695	-0.0636629							0.0565867	-0.0535983	-0.0734045	0.0236557	0.740504	0.780056	0.673804	0.920762	6.62727	6.68386	6.63026	6.61045	6.70751					II
772	ILMN_2669982	TGTAGCATTGGCTTTTGCTCAGATGCAAATGGAAGTGTGACCACGTGACC	chr1	153731653	153937450	NM_197990	-	1700025G04Rik	69399	2610510E02Rik|2900042O04Rik|ENSMUSG00000073540	RIKEN cDNA 1700025G04 gene	-0.989453	-0.973881	0.0155716	-0.484756	-0.200588	0.0540886	-0.377624	-0.431712	0.301192	0.349815			LAD	LAD			-0.986844	-0.519817	-0.173017	-0.255304	3.96494e-06	0.00605248	0.360121	0.133587	8.90897	7.92213	7.40231	7.74911	7.66682	2	2			II
773	ILMN_2835012	CAGTGCCTCTGCCATCCCACGTAGTCGATAGACAGGTATCAGTGAGTGGT	chr1	154217865	154233812	NM_025677	-	Tsen15	66637	5730449L18Rik|AL023077|Sen15	tRNA splicing endonuclease 15 homolog (S. cerevisiae)	0.329808	-0.592803	-0.922612	0.466599	0.25054	0.111801	-0.710319	-0.822121	0.395066	0.071899	LAD		LAD	LAD	DR		-1.2211	0.017673	0.384506	0.393897	4.72743e-07	0.956811	0.018843	0.0171649	10.4077	9.18656	9.20423	9.57106	9.58045	2							PI
774	ILMN_2889899	GCTGAGAAACCAGGCTTATCCAGCCCCAGCTTGTGTCTTCTCATCTAGAG	chr1	154246996	154357825	NM_177756	+	Colgalt2	269132	AI427652|D730024P12|Glt25d2	collagen beta(1-O)galactosyltransferase 2	0.369254	-0.509509	-0.878763	0.032259	0.278169	0.102722	-0.526352	-0.629073	0.297358	-0.0023388	LAD		LAD	LAD	DR		0.0859757	0.0832583	-0.000383404	0.0600231	0.58399	0.653364	0.99908	0.770818	6.56859	6.65457	6.73783	6.65419	6.71459								PI
775	ILMN_2717176	TTGTCTGTAATAACAGTTTCATTCTGTGCTTCCGATCTGCGCTATGCTGG	chr1	154364659	154472241	NM_016846	-	Rgl1	19731	Rgl|mKIAA0959	ral guanine nucleotide dissociation stimulator,-like 1	-1.47982	-1.31253	0.167293	-1.42228	-1.3385	-1.58807	-1.6577	-0.0696236	-1.42668	-0.930142							0.4235	-0.0675187	0.173196	-0.164547	0.00107951	0.734156	0.222954	0.260385	9.49777	9.92127	9.85375	10.0945	9.75672					II
776	ILMN_1221296	GGTCTTCTGAGCCGACAAAAAGAGAATCAGAACCGAGAAGCCTGGGCAGC	chr1	154597680	154604674	NM_001081197	+	Apobec4	71281	4933431M11Rik	apolipoprotein B mRNA editing enzyme, catalytic polypeptide-like 4 (putative)	-1.05377	-0.827018	0.226754	-0.963053	-1.07732	-1.13394	-0.769215	0.364722	-1.05863	-1.08342							0.0414092	-0.0273349	-0.0393474	-0.0702028	0.736839	0.855526	0.777313	0.54827	6.64093	6.68234	6.655	6.64299	6.61213					II
777	ILMN_1244135	GCTGCTCTCCAGGCTGCTCAGAAAAACCCCCCTATTAACACAAAGAGCCA	chr1	154613671	154622710	NM_026369	+	Arpc5	67771	5830443F10Rik|p16-Arc	actin related protein 2/3 complex, subunit 5	-0.950592	-0.828822	0.12177	-0.783151	-0.992343	-1.2322	-0.98338	0.248824	-0.93691	-1.17656							-1.19645	0.163529	0.361258	0.579543	5.47409e-05	0.66559	0.19498	0.0289704	10.3776	9.18111	9.34464	9.54237	9.76066	2			1	II
778	ILMN_2649101	CCCAAGCCTACCCAGTTGTGGCCATTTTTGTTTCTTGCTGACAAGTGAGC	chr1	154655019	154684120	NM_010877	+	Ncf2	17970	NOXA2|Ncf-2|p67phox	neutrophil cytosolic factor 2	-0.868551	-0.97737	-0.108818	-0.650132	-0.986977	-0.607624	-0.789022	-0.181398	-0.375342	-0.723501							-0.106485	0.0513433	0.0376719	0.0804577	0.188731	0.677091	0.778551	0.440064	6.69876	6.59228	6.64362	6.62995	6.67274					II
779	ILMN_2682103	TGTTTGGAATGTTTATGACTCTCTCGGCGGGGTTCCTCGCCTTGCCATCC	chr1	154684124	154749776	NM_001160256	-	Smg7	226517	9430023P16Rik|mKIAA0250	Smg-7 homolog, nonsense mediated mRNA decay factor (C. elegans)	-1.08086	-1.37344	-0.292579	-1.06704	-1.3487	-1.18437	-1.57289	-0.388519	-1.275	-1.65294							-0.358714	0.0798406	0.16388	-0.0509574	0.0224457	0.769078	0.437263	0.870709	9.78679	9.42807	9.50791	9.59195	9.37712					II
780	ILMN_1214700	TCCCATCATGACCGAGACCACAAAGACCCACGTTATCCTGCTGGCCTGCG	chr1	154802230	154966391	NM_175460	+	Nmnat2	226518	AI843915|D030041I09Rik|PNAT1|PNAT2	nicotinamide nucleotide adenylyltransferase 2	-1.33938	-1.18325	0.156135	-1.46797	-1.34323	-0.76299	-1.04008	-0.277091	-0.460149	-1.02447							-0.11882	0.0325616	0.202084	0.0758202	0.280589	0.863828	0.0691777	0.619156	6.99676	6.87794	6.9105	7.08003	6.95376					II
781	ILMN_2775307	AGTCCTGCTGCTATGTCAGGACAAGAGATCTAATCCCGCTGTGGCCAGTA	chr1	154969885	155033577	NM_008485	-	Lamc2	16782	AA589349	laminin, gamma 2	-1.29261	-1.47748	-0.184878	-1.30775	-1.17225	-1.02639	-1.54613	-0.519738	-1.55664	-0.883842							-0.276554	-0.10051	-0.12003	-0.0847525	0.00916131	0.513269	0.374466	0.590783	7.30664	7.03008	6.92957	6.91005	6.94533					II
782	ILMN_2774596	TCTCTACAGCCTTCCCCCCTCAGGGAGGGCAATAAAGCGCAACACTTGGC	chr1	155066051	155179916	NM_010683	-	Lamc1	226519	Lamb2	laminin, gamma 1	-1.28138	-1.96481	-0.68343	-1.29483	-1.57529	-1.32753	-1.95447	-0.626943	-1.32092	-1.33696							1.34577	-0.337127	-0.356086	-0.212283	2.75395e-08	0.0226913	0.00917607	0.123836	10.4197	11.7654	11.4283	11.4093	11.5532	1				II
783	ILMN_1218141	CCAGCACCCAAACTGAAGATGACGAACAATCATATCTACAACAACAATGG	chr1	155272338	155299704	NM_001033162	+	Shcbp1l	71836	1700012A16Rik	Shc SH2-domain binding protein 1-like	-0.720935	-0.884582	-0.163647	-0.316239	-0.728767	-0.53436	-0.587582	-0.0532219	-0.03942	-0.422186							0.0717576	-0.0407002	-0.0238132	-0.0722404	0.487659	0.776639	0.884845	0.551913	6.67049	6.74225	6.70155	6.71843	6.67001					II
784	ILMN_2629748	ATCCGGTGGGGGCTATAGAGGATCTGGAGGATTCCAGCGAAGGGGTTATG	chr1	155302887	155334790	NM_007842	-	Dhx9	13211	AI326842|Ddx9|HEL-5|NDHII|RHA|mHEL-5	DEAH (Asp-Glu-Ala-His) box polypeptide 9	-0.875001	-1.16324	-0.288238	-0.686995	-1.03516	-1.0131	-1.34469	-0.331586	-0.846319	-1.5175							-1.28699	0.0425083	0.376237	0.084032	9.8487e-09	0.81944	0.0022919	0.586896	9.21895	7.93196	7.97447	8.3082	8.016	2				II
785	ILMN_1231465	ATGAACCTAAACTTTTTTGTTATAAAGGAGTCACAAGCTCTAAGTCATTC	chr1	155350145	155396844	NM_028749	-	Npl	74091	0610033B02Rik	N-acetylneuraminate pyruvate lyase	-0.888573	-1.08237	-0.193794	-1.00483	-1.37363	-1.09513	-1.01559	0.0795448	-0.912834	-1.26993							0.00696493	-0.0185032	0.113247	-0.00600145	0.972783	0.925635	0.356763	0.979545	6.64166	6.64862	6.63012	6.76187	6.64262					II
786	ILMN_2732430	GGACTCCGGGCCTCGCCAGGTTTTGGGTTTGGGGTCCTCTCAATAAACTG	chr1	155500166	155544795	NM_026380	+	Rgs8	67792	6530413N01Rik	regulator of G-protein signaling 8	-1.18499	-1.08481	0.100178	-1.10821	-1.25802	-1.05258	-1.31159	-0.259017	-1.40974	-0.945111							-0.0256579	0.0606829	0.0700471	0.155273	0.878984	0.680553	0.609276	0.143369	6.68173	6.65607	6.71675	6.72612	6.81134					II
787	ILMN_2600744	GCCTCCTCCCTACCAGACTCTACCTCTGCAAGCCTTGGGAATCACTGAGG	chr1	155587482	155592598	NM_011267	+	Rgs16	19734	Rgs14|Rgsr	regulator of G-protein signaling 16	-1.00113	-0.943722	0.0574127	-0.526776	-1.12691	-1.26077	-1.15044	0.110323	-0.934734	-1.66202							-1.49614	0.242895	0.168631	0.383778	3.02396e-08	0.150345	0.317775	0.0122763	8.41553	6.91939	7.16229	7.08803	7.30317	2				II
788	ILMN_1257798	CAGAAGCTTTGACCAGTGGACATCTAAGATCGACAAAAATGTTATGGATG	chr1	155596555	155611351	NM_011882	+	Rnasel	24014	E230029I04Rik	ribonuclease L (2', 5'-oligoisoadenylate synthetase-dependent)	-0.883983	-0.915517	-0.0315344	-0.487599	-0.969381	-1.11782	-1.08843	0.0293908	-0.667078	-1.4897							0.00717077	-0.0421468	0.0240479	-0.0202048	0.971999	0.80154	0.898712	0.920971	6.66017	6.66734	6.6252	6.69139	6.64714					II
789	ILMN_1220565	GGACCTTAGGGTGCCAGATTTTACCCCTATACAATAATCGGGGCTACAGG	chr1	155626516	155691271	NM_001243223	-	Rgsl1	240816	4930415K13Rik|Gm202|Rgsl2	regulator of G-protein signaling like 1	-0.511626	-0.676695	-0.165069	-0.308046	-0.274763	-0.623859	-0.650777	-0.0269181	-0.315096	-0.290428							0.0706826	-0.0316812	0.0459009	0.0965142	0.643574	0.878982	0.815958	0.541907	6.62578	6.69646	6.66478	6.74236	6.79298					II
790	ILMN_1237653	GGTGCTGATGCGTGAACCTGGACGTGCTCAAGTGGTTTCCTATTGCCTGC	chr1	155696671	155698325	NM_178243	-	5830403L16Rik	240817	AJ554213|Me9|e92|Teddm2	transmembrane epididymal family member 2	-0.447607	-0.660452	-0.212845	-0.451404	-0.475464	-0.527133	-0.610229	-0.0830962	-0.10925	-0.311374							0.19804	0.183822	-0.0445005	-0.0899127	0.0370647	0.121332	0.792332	0.507603	6.62834	6.82638	7.01021	6.78188	6.73647					II
791	ILMN_2962539	ATAGCTTATGCTCAATAAGGTTTACTTCCGGGGCCCCCCTTTTCTTTCCC	chr1	155721474	155724001	NM_001008426	+	Gm5531	433365	EG433365|Teddm1b	transmembrane epididymal protein 1B	-0.476773	-0.815996	-0.339224	-0.598018	-0.700887	-0.180994	-0.488252	-0.307258	-0.00740046	-0.524547							-0.0690456	0.265785	0.124326	-0.0186761	0.66075	0.0480401	0.384316	0.938578	6.63662	6.56758	6.83336	6.6919	6.5489					II
792	ILMN_1235654	GAGAGAGAGTGAAACAATGGCGTTAAAGAGAGGAATCTCTGCTCAAGCCC	chr1	155738775	155740190	NM_178244	+	Teddm1	240819	Epdd1|e9-1|Teddm1a	transmembrane epididymal protein 1A	-0.373819	-0.847582	-0.473763	-0.581359	-0.765034	-0.384344	-0.885484	-0.50114	-0.85328	-0.985143							-0.0796653	0.0160419	-0.02786	0.0352624	0.404709	0.923438	0.855056	0.81314	6.69278	6.61311	6.62915	6.58525	6.64837					II
793	ILMN_2644496	GCCAGGCAGCGCTTATAAATCAACCTAACATTTATAAGATTTCCTCTGAC	chr1	155747058	155756853	NM_008131	+	Glul	14645	GS|Glns	glutamate-ammonia ligase (glutamine synthetase)	-0.27596	-0.84821	-0.57225	-0.637292	-0.77336	-0.461555	-1.06553	-0.603979	-1.13052	-1.16981							0.632697	-0.561121	-0.577959	-0.626631	8.32734e-06	0.00025629	8.03496e-05	4.5471e-05	6.73802	7.37072	6.8096	6.79276	6.74409	1	2	2	2	II
794	ILMN_1240036	CGTTCCTCCACCCTCAAGCGACACCAGCAGATCCATTCAGGGGACAAGGA	chr1	156048316	156052804	NM_001204908	+	Zfp648	100503355	ENSMUSG00000066797|Gm10178|Gm203	zinc finger protein 648	0.2962	-0.108111	-0.404312	0.0990778	-0.00498372	0.0816578	-0.161792	-0.24345	-0.0571525	0.412079	LAD			LAD			-0.0995182	-0.0951849	-0.0550382	-0.00912466	0.264077	0.398684	0.665978	0.961498	6.83786	6.73834	6.64315	6.6833	6.72921					II
795	ILMN_2756414	CCTGTGTGCTCAGGGGCAGCTAAGAATACAAGCATGATCCTAAGGGAACG	chr1	156239648	156573050	NM_009782	-	Cacna1e	12290	A430040I15|BII|Cach6|Cacnl1a6|Cav2.3|Cchra1|alpha1E	calcium channel, voltage-dependent, R type, alpha 1E subunit	1.2788	0.738336	-0.540462	0.684338	0.926566	0.881228	0.169111	-0.712118	0.490596	0.894081	LAD	LAD	LAD	LAD			0.0181257	0.163159	0.12281	0.134808	0.946534	0.360674	0.497832	0.450973	6.69158	6.7097	6.87286	6.83251	6.84451							PP
796	ILMN_2642275	CTCCTTCTCTGTATTGATTTTTGTATAAAAATGTAACTTTACGTGTCTAA	chr1	156943496	156946766	NM_010500	-	Ier5	15939		immediate early response 5	-1.49668	-1.03781	0.458867	-1.24864	-0.876742	-1.63086	-1.12957	0.501294	-1.39453	-0.703904							0.0798576	-0.0532817	0.0800177	-0.0577944	0.511985	0.740773	0.564826	0.718234	6.64409	6.72395	6.67067	6.80397	6.66616					II
797	ILMN_2704177	GGGTGTTTTTGTGGCAGGGATAAGCAACAGGAAGTAGTGAAATCCCTTGG	chr1	157005832	157050647	NM_021433	+	Stx6	58244	2310039E05Rik|2410005I16Rik|AA437559|AI415714|AI845861	syntaxin 6	-1.10297	-1.20714	-0.104178	-1.09721	-0.547408	-1.1646	-1.14655	0.0180513	-1.25834	-0.607236							-0.0725861	0.376785	0.132518	0.138833	0.696382	0.0157588	0.42781	0.405984	8.27208	8.19949	8.57627	8.33201	8.33832					II
798	ILMN_2845849	CACACCCCGTGTTGGTTAGGTGATGCTGTCCGGTGACTCCCTGAACTATA	chr1	157122786	157264574	NM_011273	-	Xpr1	19775	Rmc-1|Rmc1|Sxv|Syg1|XR	xenotropic and polytropic retrovirus receptor 1	-0.226868	-0.623175	-0.396307	-0.228123	-0.400525	-0.433721	-0.694202	-0.260481	-0.185422	-0.0128986			LAD	LAD			0.378636	0.0656268	-0.0672595	-0.0839375	0.0288611	0.836938	0.834946	0.788541	8.427	8.80564	8.87127	8.73838	8.7217					II
799	ILMN_1232903	ACGGCTGCTTGCCAGAAGAGGTGACGGGCTGCAAAGCGGTCTCTCTGCTG	chr1	157405249	157534363	NM_028250	+	Acbd6	72482	0610010G04Rik|2610100E10Rik	acyl-Coenzyme A binding domain containing 6	-0.397614	-1.19827	-0.800657	-0.0150495	-0.547489	-0.586556	-0.922257	-0.335701	-0.480401	-0.358424			LAD				0.0718125	0.0474226	0.262039	0.226979	0.637881	0.807216	0.0302542	0.0629876	9.28281	9.35462	9.40204	9.61666	9.5816					II
800	ILMN_2770659	CCCCCCAGAATAATAAAATAGTTTCTGGACCACCTTGATTACACACTAAT	chr1	157548823	157589157	NM_010712	-	Lhx4	16872	A330062J17Rik|Gsh-4|Gsh4	LIM homeobox protein 4	-0.396176	-0.959993	-0.563817	-0.613464	-0.40369	-0.309687	-0.515687	-0.206	-0.445775	-0.437142							0.0587593	0.0923542	0.113811	-0.0768559	0.719937	0.573015	0.429595	0.651178	6.65508	6.71383	6.80619	6.82765	6.63698					II
801	ILMN_1239077	CCCCAGCAAACATCGTCATAGACTCTTCTGCATCTAGACACACAGGCCGG	chr1	157625284	157660029	NM_023268	-	Qsox1	104009	1300003H02Rik|QSOX|Qscn6|SOx	quiescin Q6 sulfhydryl oxidase 1	-0.718179	-1.10591	-0.387731	-0.779381	-0.408052	-0.98459	-1.53412	-0.549529	-1.08361	-0.496237							0.926997	-0.178287	-0.452039	-0.699999	4.5573e-06	0.350727	0.00544504	0.000237779	7.5772	8.5042	8.32591	8.05216	7.8042	1			2	II
802	ILMN_1242411	ATGCACCGTGGGAGCCGAGGGCGGAGGCGACACTCTCAGGTAAATTGGCA	chr1	157692093	157820385	NM_001039184	-	Cep350	74081	4933409L06Rik|6430546F08Rik	centrosomal protein 350	-0.558753	-1.25334	-0.694589	-0.549982	-0.497965	-0.647719	-1.1471	-0.499382	-0.926743	-0.57265							0.127397	-0.0596491	-0.233196	-0.110468	0.371712	0.779424	0.0906769	0.533951	6.69804	6.82544	6.76579	6.59224	6.71497					II
803	ILMN_2751215	TAAAGTCAAGTTCACCAGCTCTAGCACTGCCAGCTCCTACAACCACATGG	chr1	157851728	157881947	NM_001160019	-	Tor1aip1	208263	LAP1|Lap1B	torsin A interacting protein 1	-0.829817	-1.38812	-0.558306	-0.789925	-0.698258	-1.26361	-1.85342	-0.589809	-0.809814	-0.535219							0.645551	0.154727	0.298896	0.386709	3.87731e-05	0.355556	0.0289264	0.00662839	8.29599	8.94154	9.09627	9.24044	9.32825	1				II
804	ILMN_2767764	GCTTTCCCTTATGGCACCTCACCTCCGCTGATAAAACTGACATCCATCCC	chr1	157882856	157900866	NM_001160180	+	Tor1aip2	240832	1110020D10Rik|15kDa|A130072J07|AA103493|AW060462|AW610675|C77739|Ifrg15|Lull1	torsin A interacting protein 2	-0.891042	-1.40677	-0.515732	-0.622199	-0.744039	-1.20141	-1.87272	-0.671304	-0.873922	-0.582965							-0.272801	0.0579362	0.244433	0.313191	0.00181874	0.656949	0.00889116	0.00178636	7.18456	6.91176	6.96969	7.15619	7.22495					II
805	ILMN_2890145	CACACTGCCCTTCAGCCCACATTGTTCAAGGCACAGGTTCCACCCTTGGC	chr1	157923085	158135156	NM_177838	-	Fam163a	329274	A230106N23Rik	family with sequence similarity 163, member A	NA	NA	NA	NA	NA	-0.627062	-1.02366	-0.396595	-0.818299	-0.0266339							0.0129479	-0.0270407	-0.0314112	-0.0629051	0.941229	0.868954	0.844583	0.636768	6.62455	6.63749	6.61045	6.60608	6.57459					II
806	ILMN_2526606	GTCAGGGAGCCATAGACCAGCTCTCTTTCATTTTGTCCCCCCAGCACCAG	chr1	158185425	158233737	NM_001277730	-	Tdrd5	214575	Gm103	tudor domain containing 5	-0.483651	-0.37112	0.112531	-0.592885	-0.560124	-0.230613	-0.415404	-0.184791	-0.610176	-0.693342							0.0497938	0.00447453	0.0260601	0.0685196	0.6836	0.980538	0.872665	0.584269	6.57165	6.62144	6.62592	6.6475	6.68996					II
807	ILMN_2717146	GCCTCTGGCCCTAACATCTCCACCTCTCCCTATATCATCTGTTGGAGATT	chr1	158240865	158258166	NM_130456	+	Nphs2	170484	PDCN|SRN1	nephrosis 2, podocin	-0.496801	-0.427293	0.0695081	-0.17305	-0.376729	-0.255315	-0.418884	-0.163568	-0.575742	-0.697449							-0.113324	0.0932372	0.0821756	-0.0889614	0.185035	0.409892	0.453712	0.410989	6.69475	6.58142	6.67466	6.6636	6.49246					II
808	ILMN_2419998	AAGAAGATTGGGTTGGTAACCATGACCACGTTGGCCGCATTCGCAGGAGT	chr1	158358238	158404459	NM_009230	-	Soat1	20652	8430426K15Rik|ACAT-1|AW550831|Acact|ald|hid	sterol O-acyltransferase 1	-0.815243	-0.765631	0.0496115	-0.740172	-0.620959	-0.777857	-0.520422	0.257435	-0.712403	-0.129443							-1.92689	-0.217072	0.83995	0.441658	7.96831e-09	0.276098	9.18757e-05	0.010523	9.69521	7.76832	7.55125	8.60827	8.20997	2		1		II
809	ILMN_2698137	TTCCATACCTGCCTCGGTTACCGCTGCTTCCTTCCAAGACGAGGACCCTG	chr1	158488917	158579750	NM_001136104	+	Abl2	11352	AA536808|Abll|Arg	v-abl Abelson murine leukemia viral oncogene 2 (arg, Abelson-related gene)	-1.25901	-1.1915	0.0675033	-0.745753	-0.677538	-0.990256	-0.756247	0.234008	-0.686285	-0.755675							0.0306535	-0.0133276	-0.0436272	-0.0919157	0.839391	0.942902	0.775754	0.443411	6.63757	6.66822	6.65489	6.62459	6.5763					II
810	ILMN_2437513	GGCATGTTCTGTTGTGCAGACTGAAAACTTTTTAAAGAGGCCTCGTCATG	chr1	158583747	158604470	NM_023141	-	Tor3a	30935	Adir	torsin family 3, member A	-1.09778	-1.0813	0.016478	-0.781613	-0.541193	-1.11487	-1.25529	-0.140418	-0.736545	-0.315553							1.13876	-0.790905	-0.437484	-0.640865	6.01239e-08	3.22003e-05	0.00126444	6.99696e-05	7.75968	8.89844	8.10753	8.46096	8.25757	1	2		2	II
811	ILMN_1247603	GGAAGTGTTTCCAGAGTGTGCGTCTCGGGTGACCCTTGCTGTCTTTTCTC	chr1	158608701	158649041	NM_145413	-	Fam20b	215015	C530043G21Rik|mKIAA0475	family with sequence similarity 20, member B	-0.873746	-0.953785	-0.0800386	-0.80382	-0.596315	-0.555304	-0.729253	-0.173949	-0.775157	-0.861194							-0.190052	0.0350715	0.339757	0.15591	0.118899	0.878323	0.0117033	0.296122	8.12628	7.93623	7.9713	8.27599	8.09214					II
812	ILMN_2483811	AACCATTGGCTTGCACTATGACCTCCTTGAGTGATGTGCAACTTGGCTCC	chr1	158734296	158869757	NM_001159968	-	Ralgps2	78255	1810020P17Rik|2210408F11Rik|4921528G01Rik|9130014M22Rik|AU043409|AW046161	Ral GEF with PH domain and SH3 binding motif 2	-0.721985	-0.631444	0.0905411	-0.49244	-0.257472	-0.667115	-0.523121	0.143994	-0.817631	0.0224269							-0.637948	0.0572249	0.336074	0.283526	1.24251e-06	0.672914	0.00123283	0.00431738	7.58604	6.94809	7.00532	7.28417	7.23162	2				II
813	ILMN_2874422	GGCATTTTCTGGGCTGAATACAGAGGCGGGTCCTACTCCTTGAGGGCAGT	chr1	158769153	158791209	NM_028333	+	Angptl1	72713	2810039D03Rik|ANG3|ANGPT3|ANGY|ARP1	angiopoietin-like 1	-0.729386	-0.614574	0.114812	-0.481415	-0.330461	-0.645754	-0.618999	0.0267552	-0.0778991	-0.524467							2.09257	0.40328	0.347687	0.298102	2.67598e-10	0.00639077	0.00828901	0.0216983	6.70371	8.79628	9.19956	9.14397	9.09438	1				II
814	ILMN_1247752	CGTCTGGAGCTGCTTTCTAATTTATCTGTACTTCAACTTCGCCGAGGTGG	chr1	159029278	159038776	NM_028540	-	Tex35	73435	1700057K13Rik	testis expressed 35	-0.98108	-0.48959	0.49149	-0.532298	-0.735057	-0.796547	-0.416898	0.379649	-0.520181	-0.763117							0.0134618	-0.0961973	0.0277399	-0.0023927	0.941284	0.447561	0.873283	0.990612	6.63817	6.65163	6.55543	6.67937	6.64923					II
815	ILMN_1233634	GCCTCCGAGAGAGATAAGTGGATGGAAAACCTTCGAAGGACCGTTCAGCC	chr1	159065313	159342726	NM_177644	-	Rasal2	226525	6530401P13|A330066M24Rik	RAS protein activator like 2	-0.85879	-0.631124	0.227666	-0.617438	-0.417733	-0.904182	-0.693721	0.210462	-0.845823	-0.267072			LAD				-0.516191	0.141409	-0.0211299	0.214523	0.000142593	0.363406	0.929403	0.0966504	7.4596	6.94341	7.08482	6.92228	7.15793	2				II
816	ILMN_1221257	CACAGACATTCCTGCCTAAACTTAACCCCTTCTGTGAGCAAAAGGTACTG	chr1	159388712	159418864	NM_001033284	+	BC026585	226527		cDNA sequence BC026585	-0.679061	-0.689622	-0.0105601	-0.525876	-0.663542	-0.731125	-0.663794	0.0673305	-0.410286	-0.516146							0.0761811	-0.05427	0.0547133	-0.0320029	0.49707	0.712562	0.705568	0.853525	6.52472	6.6009	6.54663	6.65561	6.5689					II
817	ILMN_1254335	CTGACATCTGGCTATCAAGTTAGATTGCTGTAGGCATCATATCGCCATGG	chr1	159436926	159498555	NM_033354	+	Sec16b	89867	Lztr2|Rgpr|Rgpr-p117	SEC16 homolog B (S. cerevisiae)	-0.681567	-0.73229	-0.0507232	-0.395099	-0.708344	-0.708082	-0.753913	-0.0458314	-0.637147	-1.04596							0.197763	0.143851	-0.24542	-0.140412	0.0982638	0.375884	0.0625008	0.358301	7.99636	8.19413	8.33798	7.94871	8.05372					II
818	ILMN_1253269	TTGACTTGTTCCAAGAGCCCCTCACAGTTCATCCGGAGCCCTCTTCCCAC	chr1	160175399	160286391	NM_207583	-	Brinp2	240843	6430517E21Rik|BB361039|Fam5b|mKIAA1747	bone morphogenic protein/retinoic acid inducible neural-specific 2	1.27795	0.600107	-0.677847	0.384747	1.02307	1.67844	0.981152	-0.697286	1.00997	0.888579	LAD	LAD	LAD	LAD			-0.0654877	0.0550067	0.292341	0.0117803	0.756558	0.820253	0.0500168	0.971391	6.70499	6.63951	6.69451	6.93185	6.65129							PP
819	ILMN_2727272	CAACTTCAACTACAACAGTGTTGTTTAAGAGATTTATTGTACGATTATGA	chr1	160292434	160621917	NM_007495	+	Astn1	11899	Astn|GC14|mKIAA0289	astrotactin 1	1.12314	0.721383	-0.401757	0.481938	1.31817	1.68391	0.979342	-0.704569	1.01174	0.884868	LAD	LAD	LAD	LAD			0.0272984	0.291437	-0.0041028	0.0346204	0.846888	0.00542896	0.983507	0.819717	6.55542	6.58271	6.87415	6.57861	6.61733							PP
820	ILMN_2480498	GGCAGCCTTCAATCACAGATACAGAAAAGAGATCAGCAGGGGCAAAGAGC	chr1	160641861	160887569	NM_001085376	-	Pappa2	23850	PAPP-A2|PLAC3|Pappe	pappalysin 2	-0.97165	-0.750584	0.221067	-0.823101	-0.855511	-1.00532	-0.723784	0.281533	-0.521595	-0.724651							0.0968679	-0.034366	-0.0471563	-0.0574171	0.324921	0.827927	0.7469	0.682319	6.76517	6.86204	6.82767	6.81488	6.80462					II
821	ILMN_2707245	GGAACACCTTTTTGTCAGATGGGGTGAGAGTCTTTTGAAGAAGTTGCACT	chr1	161162456	161277711	NM_011931	+	Rfwd2	26374	AI316802|C80879|Cop1	ring finger and WD repeat domain 2	-0.845982	-1.62415	-0.778173	-1.0343	-0.701534	-0.783921	-1.04245	-0.258527	-0.920819	-0.233246							-0.039068	-0.157914	-0.306277	-0.657565	0.784581	0.155702	0.00332663	9.0714e-06	9.15545	9.11638	8.95847	8.8101	8.45882				2	II
822	ILMN_1252176	GGAAAGGCCATGAATTCTCCATCCCCTTTGTAGAAATGAAGATGAGGCCC	chr1	161453899	161855053	NM_022312	+	Tnr	21960	J1-tenascin|TN-R|janusin|restrictin	tenascin R	-1.17687	-0.648934	0.52794	-0.881477	-0.749703	-0.83335	-0.632523	0.200827	-0.646663	0.0205682							0.0536723	-0.073425	0.093752	0.101445	0.639142	0.546367	0.372339	0.329053	6.54916	6.60284	6.52941	6.69659	6.70428					II
823	ILMN_1253602	GCAGCTATGTGTCCCGTATCAGTGCCCCAAGCATGGACAGCAGTTTCTGG	chr1	161974510	162008717	NM_001162896	+	4930523C07Rik	67647		RIKEN cDNA 4930523C07 gene	-1.07123	-1.1029	-0.0316674	-0.763555	-0.748171	-0.974154	-1.47742	-0.503267	-0.712362	-0.631505							0.487491	0.243291	0.330431	0.202354	0.000182875	0.072316	0.00871749	0.108642	7.86899	8.35648	8.59977	8.68691	8.55884					II
824	ILMN_2637219	TATTAACACTCAATATACAAAGTGTACACAATTAATCAATAACCTTTAAC	chr1	162004865	162008116	NR_038031	-	4930562F07Rik	75255		RIKEN cDNA 4930562F07 gene	-1.08313	-1.01878	0.0643576	-0.888427	-0.908594	-1.25528	-0.828215	0.427069	-0.94375	-1.10193							0.0226986	-0.0572281	0.000654729	-0.00117333	0.870911	0.636023	0.998036	0.994675	6.58944	6.61214	6.55491	6.61279	6.61097					II
825	ILMN_2416178	GGAAATCTTTAGAAATTGGTGGATATCTCTGTATCCATCTGATAATATAG	chr1	162015162	162083706	NM_177839	-	Tnn	329278	Tnw|tenascin-W	tenascin N	-0.978828	-0.798102	0.180726	-0.899689	-0.855104	-0.983882	-1.0312	-0.0473126	-0.684803	-0.538297							0.0104377	-0.0676845	-0.00882316	0.0261752	0.951764	0.585046	0.961881	0.871911	6.65712	6.66756	6.59987	6.65873	6.69373					II
826	ILMN_1256760	TTTATTATAAGTAAAACATAGTGGTACCTTTATATTAATTCTATATTTAT	chr1	162125390	162131317	NM_025474	+	Mrps14	64659	1810032L21Rik|AL022847|Rpms14	mitochondrial ribosomal protein S14	-1.17125	-0.916125	0.25513	-0.763057	-0.814637	-1.21195	-0.845953	0.365998	-0.595374	-0.925027							-0.0297542	0.0999814	0.0750456	0.0695474	0.844737	0.413017	0.550733	0.599299	6.7528	6.72304	6.82302	6.79809	6.79259					II
827	ILMN_2638958	GCTGGGAGATAGAATACAGAAGTGTTTGTCTGTAGTTGACATTAGATCCC	chr1	162132497	162143023	NM_009786	-	Cacybp	12301	SIP	calcyclin binding protein	-1.19176	-0.917555	0.274205	-0.809678	-0.811339	-1.11514	-0.879987	0.23515	-0.85505	-1.00079							-0.737629	-0.419417	-0.473027	-0.52457	4.58923e-06	0.00410949	0.000780365	0.000386563	7.92244	7.18481	6.76539	6.71178	6.66024	2			2	II
828	ILMN_2750778	CAGAGAGAATCTGACAAGGAGGAGCCCATCACCCCTACTAGTGCTGGGGG	chr1	162186702	162723069	NM_013862	-	Rabgap1l	29809	5830411O09Rik|8430421H08Rik|9630005B12Rik|AW049894|HHL|Hh1|mKIAA0471	RAB GTPase activating protein 1-like	-0.781224	-0.824199	-0.0429746	-0.229008	-0.476073	-0.51112	-0.748696	-0.237576	-0.679195	-0.73645			LAD	LAD			0.15449	-0.00882726	-0.0172528	-0.126722	0.0773186	0.963894	0.924122	0.228706	6.75176	6.90625	6.89743	6.889	6.77953					II
829	ILMN_2789321	GCAAGCAGAAAATGGCCAGCCCGAGCCCCAAAACAAGATCCGCACTGAGG	chr1	162836541	162905107	NM_001024952	+	Rc3h1	381305	5730557L09Rik|Gm551|N28103|mKIAA2025	RING CCCH (C3H) domains 1	-0.822599	-1.70709	-0.884492	-0.490601	-1.06736	-0.941645	-1.76143	-0.819788	0.144307	-1.33565			LAD				-0.039224	0.137489	0.0925518	-0.0216803	0.83231	0.351805	0.553439	0.926525	6.84415	6.80492	6.94241	6.89747	6.78324					II
830	ILMN_2628681	GGAGAGTGGCTAATCCTTGTGTGAACTAAAATATTCTTAATCTTTGCACC	chr1	162908736	162933145	NM_080844	+	Serpinc1	11905	AI114908|ATIII|At-3|At3	serine (or cysteine) peptidase inhibitor, clade C (antithrombin), member 1	-0.764611	-1.47338	-0.708773	-0.830801	-0.943256	-0.579353	-1.42522	-0.845867	-0.705007	-0.826003							-0.0779263	0.823624	0.225252	-0.0325795	0.809386	0.00178483	0.368945	0.939559	6.75501	6.67708	7.5007	6.90233	6.6445		1			II
831	ILMN_2435592	ACTGATCAGGCAGGTAGCTGACACGTACAGAAGAGACTGCTTCAGATGGA	chr1	162947886	162964390	NM_173424	-	Zbtb37	240869	D430004I08Rik	zinc finger and BTB domain containing 37	-0.890201	-1.32089	-0.430691	-0.701469	-0.76488	-1.22266	-1.50122	-0.278561	-1.12003	-0.721781							-0.00114851	0.0823033	-0.0254381	-0.0259537	0.995952	0.528971	0.88484	0.885379	6.6001	6.59895	6.68125	6.57351	6.573					II
832	ILMN_2680850	ATAGAAGATGGTGTCAGATATATTGTGTTAAAATTTTACCATTAAAGTGT	chr1	162965296	162968668	NR_002840	+	Gas5	14455	Gas-5|Mir5117	growth arrest specific 5	-0.8992	-1.28264	-0.383436	-0.567723	-0.658736	-1.19765	-1.53716	-0.339511	-1.14002	-0.825516							0.00259179	0.0458276	0.08449	0.101644	0.990943	0.775397	0.515842	0.410925	6.59908	6.60167	6.6475	6.68616	6.70331					II
833	ILMN_2688721	AGGGTTAGACAGACTGGTATGTCTTGTCACGGGAGCACCCAGCATCAGAG	chr1	162970743	163000763	NM_172644	-	Dars2	226539	5830468K18Rik|aspRS	aspartyl-tRNA synthetase 2 (mitochondrial)	-0.912438	-1.29788	-0.385443	-0.464898	-0.489899	-0.778391	-1.03687	-0.258475	0.121202	0.0575534				LAD			0.401102	0.350452	0.0432117	0.109531	0.0121036	0.0715131	0.891686	0.664368	7.64786	8.04896	8.39942	8.09218	8.15849					II
834	ILMN_2676726	GCTTGTGTATCCAGCATATCACTGTGGCTGTGTCCTGTTATAAAAGATGC	chr1	163001022	163016474	NM_001159930	+	Cenpl	70454	2610300B10Rik|AW121806|AW550697|CENP-L	centromere protein L	-0.864057	-1.26429	-0.400229	-0.34095	-0.338687	-0.852612	-1.01365	-0.161036	-0.016173	0.124242			LAD	LAD			-1.9193	0.0457041	0.447602	0.278369	5.45531e-10	0.826083	0.00137812	0.0295543	9.37945	7.46016	7.50586	7.90776	7.73853	2				II
835	ILMN_2725780	ACATGTATCATTTATGCTTTTTTCTAGCATGTATAACTTTTTAAAATAAA	chr1	163018508	163061610	NM_001039482	-	Klhl20	226541	AI504637|D930050H05Rik|Kleip|mKIAA4210	kelch-like 20	-0.614745	-1.12853	-0.513788	-0.251402	-0.490371	-0.581696	-1.10261	-0.520909	-0.595279	-0.876917			LAD				-0.0478013	0.00861383	0.0128436	0.000101461	0.774886	0.970451	0.956358	0.999843	6.65325	6.60545	6.61406	6.61829	6.60555					II
836	ILMN_1240591	GTGCCTTTTACAGATGCCACATGGTGTAGAAGGCTACATTACATTTCAGT	chr1	163072842	163100638	NM_028664	+	Ankrd45	73844	4933409K03Rik	ankyrin repeat domain 45	-0.493385	-0.86095	-0.367566	-0.659594	-0.675823	-0.540331	-1.02267	-0.482342	-0.643496	-0.917249							0.0173996	0.0758668	-0.0402108	0.0440703	0.928674	0.614601	0.821052	0.805003	6.6305	6.6479	6.72377	6.60769	6.69197					II
837	ILMN_2623951	CCAGGGGCTCAGATTACAAATGTTACCATCATGCCCTATGCCATCAGCTT	chr1	163170242	163181297	NM_007453	-	Prdx6	11758	1-Cys Prx|1-cysPrx|9430088D19Rik|AA690119|Aop2|Brp-12|CP-3|GPx|Ltw-4|Ltw4|Lvtw-4|NSGPx|ORF06|Prdx5|aiPLA2	peroxiredoxin 6	-0.65158	-0.769509	-0.117929	-1.01529	-0.66063	-0.802715	-0.932439	-0.129724	-1.38454	-0.892326							-0.0631222	0.0830773	0.0370944	0.0585527	0.624449	0.550129	0.828411	0.702646	6.78374	6.72062	6.8037	6.75771	6.77917					II
838	ILMN_2460662	CCCACCAAAGAACCACGTCAGCGATGCAAAGAAAACCAGGAGAGCTTTGT	chr1	163325568	163348337	NM_009452	+	Tnfsf4	22164	Ath-1|Ath1|CD134L|OX-40L|Ox40l|TXGP1|Txgp1l|gp34	tumor necrosis factor (ligand) superfamily, member 4	-0.76214	-0.527975	0.234165	-0.305875	-0.452875	-0.874338	-0.628581	0.245757	-0.399181	-0.398474							-0.0560296	-0.0788774	0.0705748	-0.0452413	0.692923	0.590711	0.628473	0.795524	6.75449	6.69846	6.61958	6.76903	6.65322					II
839	ILMN_2482910	GCCTGGAGCAAGAAGATCCAGGATACTGTTGGAAGAGTTCATCTCACTCA	chr1	163424787	163435421	NM_183391	+	Tnfsf18	240873	Gitrl	tumor necrosis factor (ligand) superfamily, member 18	-0.531033	-0.0735267	0.457506	-0.494834	-0.579586	-0.764509	-0.151603	0.612907	-0.481696	-0.541779							-0.0664292	0.0357936	-0.0492567	0.00948065	0.53761	0.810118	0.717613	0.960769	6.66523	6.5988	6.63459	6.54954	6.60828					II
840	ILMN_1248413	CACTCACTTCCAGGGTGGGTCTACTTACTACCTCACAGAGGCCGTTTTTG	chr1	163710822	163718626	NM_010177	-	Fasl	14103	APT1LG1|CD178|CD95-L|CD95L|Fas-L|Faslg|Tnfsf6|gld	Fas ligand (TNF superfamily, member 6)	-0.450944	-0.602914	-0.15197	-0.760056	-0.393412	-0.399325	-0.428247	-0.0289221	-0.836697	-0.067475							0.0122257	-0.0390753	-0.00268158	-0.0448538	0.957101	0.841952	0.992504	0.822014	6.60791	6.62014	6.58106	6.61746	6.57528					II
841	ILMN_1242378	GCCCAGTTCCTTGGGTGGATAGGAACGAAAGCCTAAACCTCTCCTTCAGC	chr1	163746242	163806792	NM_172645	-	Suco	226551	4732491B11|AI848100|AU016931|Opt	SUN domain containing ossification factor	-0.507722	-0.858925	-0.351203	-0.530762	-0.356591	-0.624012	-0.773137	-0.149125	-0.169046	-0.683297							-0.30168	0.206473	0.0160678	0.116615	0.000786553	0.0381296	0.924286	0.238453	8.18479	7.88311	8.08958	7.89917	7.99972					II
842	ILMN_1235918	CCAAGACAGTTTCTGACACTGGTACCTTCCCCTAATCATGTATCTCCCAA	chr1	163872219	163899279	NM_001204905	-	4930558K02Rik	75368		RIKEN cDNA 4930558K02 gene	-0.986081	-0.742548	0.243533	-1.07759	-0.555708	-1.05731	-0.852471	0.204836	-1.40755	-0.820083							-0.0545424	0.0194776	0.0815146	0.0306995	0.601851	0.898647	0.423212	0.833409	6.63805	6.58351	6.60299	6.66503	6.61421					II
843	ILMN_1241054	CTGGAGGGTGAGTTCATCTCAGGCAGTTAGGAAACCAGAGGTGACATTTA	chr1	163899318	163903566	NM_026078	+	Pigc	67292	3110030E07Rik|AW212108	phosphatidylinositol glycan anchor biosynthesis, class C	-1.22389	-0.807861	0.416024	-1.13293	-0.685246	-0.950141	-0.787851	0.162289	-1.37444	-0.71758							0.0949814	-0.0654669	0.113266	0.0332245	0.613751	0.783938	0.568728	0.908839	6.72579	6.82078	6.75531	6.93404	6.854					II
844	ILMN_1214059	GCAACATACAAAGGGGTATTTTTCAACCTTTAAGTGACATAGAAGAGCTC	chr1	163920353	164408165	NM_172646	-	Dnm3	103967	9630020E24Rik|AW061159|B230343F03Rik|C530045C17|mKIAA0820	dynamin 3	-1.43712	-1.24433	0.192788	-1.43448	-1.02281	-0.194366	-0.236263	-0.0418976	0.00444869	-0.492035			LAD				-0.11023	-0.022821	0.0430523	0.142606	0.432298	0.92443	0.842684	0.33882	6.71798	6.60775	6.58493	6.6508	6.75035					II
845	ILMN_1255731	CATGGTCTCACCCTGCTTGTTAATCAAGGGGGATAGAAGCTTATGAACTC	chr1	164147753	164155681	NR_002870	+	Dnm3os	474332	6030416H16Rik|Hag2|Npn1|P/L01	dynamin 3, opposite strand	-1.58257	-1.29161	0.290968	-1.49258	-1.13042	-2.06521	-1.5077	0.557504	-1.90206	-1.40863							-0.203994	0.0465937	0.261338	0.312309	0.222086	0.875947	0.144157	0.0747254	8.27135	8.06735	8.11395	8.32869	8.37966					II
846	ILMN_1218104	GGACACTGGCCCGCCTCTTTGCCTTTTGGCTGCTGTCAAGTGAAGAACTC	chr1	164463802	164478476	NM_144877	-	Mettl13	71449	5630401D24Rik	methyltransferase like 13	-0.83845	-0.642916	0.195534	-0.573735	-0.918537	-1.13363	-0.921353	0.212275	-0.515735	-1.23041							-0.671393	0.0245937	0.102648	0.146608	2.04312e-05	0.920609	0.549067	0.337773	7.93765	7.26626	7.29085	7.36891	7.41287	2				II
847	ILMN_2516348	GCAAATGTAGTGCCACACCCCGTTTCCCGGCTTCTCAATGCCTCGTGATG	chr1	164500958	164529209	NM_016796	+	Vamp4	53330	D1Ertd147e	vesicle-associated membrane protein 4	-0.794196	-0.775413	0.0187827	-0.427509	-0.388571	-1.09932	-0.96073	0.13859	-0.495304	-0.829022				LAD			0.330373	-0.104631	0.59893	0.538904	0.00508906	0.538645	0.000149283	0.000375397	8.39337	8.72375	8.61912	9.32268	9.26265			1	1	II
848	ILMN_2932705	GCAGTATGATTGACTACAACCCCCTGGAGAGGAAGCTGTTTGCCTGGGAC	chr1	164569280	164579825	NM_010865	+	Myoc	17926	AI957332|GLC1A|TIGR	myocilin	-0.608658	-0.796504	-0.187846	-0.44409	0.11613	-0.35555	-0.774862	-0.419312	-0.421047	-0.00953806				LAD			0.0505685	-0.151511	-0.228208	-0.145479	0.654114	0.125083	0.0110663	0.108426	6.7552	6.80577	6.65426	6.57756	6.66029					II
849	ILMN_1241880	GAAAGTGCTTTGGCGGTTTGTACGGCGGTGGCTCGGGCTTTCGGGACCGA	chr1	164601915	164670687	NM_001081290	-	Prrc2c	226562	1810043M20Rik|9630039I18Rik|A630006J20|Bat2d|Bat2d1|Bat2l2|E130112L15Rik|Prrc3|mKIAA1096	proline-rich coiled-coil 2C	-0.96712	-1.19657	-0.22945	-0.825937	-0.385909	-1.00631	-0.979363	0.0269505	-0.832564	-0.676415				LAD			-0.874404	0.295443	0.299082	0.341065	0.000103898	0.216365	0.165497	0.107821	8.16841	7.294	7.58945	7.59309	7.63507	2				II
850	ILMN_2591271	GCTACCGAGAAGATTTCCCCCTTACCGATTACTGTGGTACATGCCCCAGA	chr1	164724013	164742680	NM_144878	-	Fmo4	226564	D1Ertd532e	flavin containing monooxygenase 4	-0.10826	-0.523539	-0.415279	-0.542209	-0.278895	0.0161208	-0.460211	-0.476332	-0.779944	-0.526632							0.0461238	-0.0443276	0.0043102	-0.0907555	0.774611	0.804813	0.986631	0.534108	6.73784	6.78396	6.73963	6.78827	6.6932					II
851	ILMN_2838308	CCCCTTTCCGGTTCACCTCACTGGCAGCTTGGTATTGCTGGGTCTCTTGC	chr1	164759691	164796679	NM_010231	-	Fmo1	14261		flavin containing monooxygenase 1	-0.322922	-0.968743	-0.645821	-0.941556	-1.08664	-0.584818	-1.45295	-0.868132	-1.23632	-1.7185							2.59099	-0.786707	-0.207097	-0.699434	2.40178e-11	3.22003e-05	0.0940016	3.37328e-05	6.71847	9.30946	8.52275	9.10236	8.61003	1	2		2	II
852	ILMN_2604975	AGGGGCAGGGGGAGGTTGTCAGTTATGAGAGACATTTTCTTGGAACGGAA	chr1	164805177	164828843	NM_018881	-	Fmo2	55990	2310008D08Rik|2310042I22Rik|AW107733	flavin containing monooxygenase 2	-0.515458	-1.44999	-0.934536	-0.862855	-1.11217	-0.632812	-1.51741	-0.884597	-0.636175	-1.08299							0.0197901	0.0715663	-0.0738465	0.0465882	0.91732	0.6407	0.613468	0.790973	6.85255	6.87234	6.94391	6.7985	6.91893					II
853	ILMN_2526625	CAGCTGGCCCTGGAAGTGTACTTTGGCCCTTGTAGTCCTTATCAGTTTCG	chr1	164846681	164867356	NM_001178038	-	Fmo6	226565		flavin containing monooxygenase 6	-0.619772	-1.31235	-0.692576	-0.838729	-1.03674	-0.659324	-1.40364	-0.744315	-0.98422	-0.944965							-0.0281846	0.00618006	0.046633	-0.1059	0.865785	0.976251	0.771381	0.385312	6.61048	6.58229	6.58847	6.62892	6.47639					II
854	ILMN_2731963	GTGGGACCGATCACTGAAGCCTATGAAGACGCGTGTCGTCAGTAAAGTTC	chr1	164883930	164914622	NM_008030	-	Fmo3	14262	AW111792	flavin containing monooxygenase 3	-0.339042	-0.841218	-0.502177	-0.717264	-0.90539	-0.267633	-0.56415	-0.296517	-0.639395	-1.12786							-0.104829	-0.0145351	0.0769873	0.029157	0.38798	0.948076	0.620876	0.890441	6.73407	6.62924	6.6147	6.70622	6.65839					II
855	ILMN_2758849	CTGAAGCTCATTTATGATGTGGCCAGTATTAGAACCCTCGAAGGGAACGA	chr1	164954432	165015801	NM_030071	-	Mroh9	78258	4921528O07Rik|Armc11	maestro heat-like repeat family member 9	-0.316546	-0.561684	-0.245137	-0.296545	-0.468638	-0.935109	-0.716987	0.218122	-0.21722	-0.584467	LAD				DR		-0.0196621	-0.0313317	-0.0469534	0.0149736	0.900215	0.835987	0.731623	0.93388	6.61581	6.59614	6.56481	6.54919	6.61112								PI
856	ILMN_3057018	CCCTCCCAAGATGTTGTTTACACGAGGGGCTTCATAACGGATTCTAACGG	chr1	165175249	165243781	NM_011127	-	Prrx1	18933	A230024N07Rik|AA755424|AI385634|AI843499|K-2|Pmx|Pmx1|Prx1|mHox	paired related homeobox 1	-1.64666	-1.12236	0.524299	-0.757489	-0.584738	-1.93336	-0.913745	1.01962	-0.640506	-0.463459							-0.654467	0.396469	0.43009	0.338354	7.33619e-05	0.0168823	0.00546722	0.0244192	8.47444	7.81997	8.21644	8.25006	8.15833	2				II
857	ILMN_2743991	CTGTTCCCAAAAACTTGACTGGTGCATTGTGCTAGATTTGAATGTGTATA	chr1	165315039	165333772	NM_178883	-	Gorab	98376	NTKL-BP1|SCYL1-BP1|Scyl1bp1	golgin, RAB6-interacting	-1.32502	-0.639053	0.685967	-1.1275	-1.00721	-1.41009	-0.677605	0.732487	-1.1064	-0.976516							0.106786	-0.620254	-0.751538	-0.818267	0.536742	0.000906739	8.3096e-05	4.5471e-05	7.95101	8.0578	7.43754	7.30626	7.23953		2	2	2	II
858	ILMN_2654532	GGAAACCTAAGCTTCCGAACACTGCAGATCAAAGGGAAGACTTCTGCTCT	chr1	165709809	165847231	NM_010629	+	Kifap3	16579	KAP-3|KAP3|SMAP	kinesin-associated protein 3	-0.313518	-0.991838	-0.67832	-0.7831	-0.758792	-0.0644071	-0.431751	-0.367344	-0.644999	-0.789652	LAD				DR		0.661346	-0.121023	-0.215559	-0.362436	0.000226031	0.609908	0.245102	0.0351052	8.01964	8.68099	8.55996	8.46543	8.31855	1							PI
859	ILMN_1235616	AAGTCTTGGAGGACCCCTCGTCTAACGTATTCCCTAAATGGTTGTCTGGC	chr1	165859230	165885257	NM_001286002	+	Scyl3	240880	1200016D23Rik|6030457O16|AW214499|Pace1	SCY1-like 3 (S. cerevisiae)	-0.816449	-0.935217	-0.118768	-0.421957	-0.727791	-0.723894	-1.05024	-0.326348	-0.831103	-1.00574							0.0161291	0.0679083	0.167815	0.122743	0.937495	0.676275	0.150359	0.345445	6.89136	6.90749	6.97539	7.0753	7.03023					II
860	ILMN_2934549	TCTGGGAACCTGCTGCTAAGGTGACTGTAGAAGAAGTGAAGACGTCAGCG	chr1	165884138	165924912	NM_201364	-	BC055324	381306		cDNA sequence BC055324	-0.920394	-0.91849	0.00190384	-0.266659	-0.61372	-0.973458	-0.754565	0.218894	-0.160114	-0.336121							-1.42942	0.0575359	0.260952	0.113324	6.297e-09	0.758492	0.0320176	0.448537	8.33392	6.9045	6.96204	7.16545	7.01783	2				II
861	ILMN_2625188	AAACATTCCTCAGGCTATTAAGTAGGAGTGGCCGGGTGCTTCTGGCCAGC	chr1	165925075	165927374	NM_027279	+	Mettl18	69962	2810422O20Rik|C78571	methyltransferase like 18	-0.935688	-0.914274	0.0214136	-0.0721165	-0.429783	-0.992767	-0.742777	0.24999	-0.135475	-0.333406							9.09449e-05	0.092372	0.152527	0.118853	0.999735	0.681066	0.404979	0.565083	7.08799	7.08809	7.18046	7.24061	7.20694					II
862	ILMN_1229155	CAGTGGCTGCCGAAGTATTCTTGAACATTGTGTTCTGTGTCCTGGCACTG	chr1	165978364	165987808	NM_011345	+	Sele	20339	CD62E|E-selectin|ELAM-1|Elam|LECAM2	selectin, endothelial cell	-0.638804	-0.882352	-0.243547	-0.350211	-0.254722	-0.84895	-1.16989	-0.32094	-0.163729	-0.0820817							0.054379	0.0120678	-0.0282123	-0.104331	0.625922	0.943277	0.852762	0.299643	6.64391	6.69829	6.71036	6.67008	6.59396					II
863	ILMN_3009860	ATGAAGACAACAGGTAGAAAAATTCCTGGGCTCAGGCTGGAGTGACACCC	chr1	165992206	166010916	NM_001164059	+	Sell	20343	AI528707|CD62L|L-selectin|LECAM-1|Lnhr|Ly-22|Ly-m22|Lyam-1|Lyam1	selectin, lymphocyte	-0.587151	-0.819125	-0.231973	-0.369452	-0.16776	-0.734447	-1.1322	-0.39775	-0.467333	-0.165416							0.0251814	0.0181032	0.00568602	0.0302266	0.882575	0.924398	0.978677	0.868288	6.5588	6.58398	6.60209	6.58967	6.61421					II
864	ILMN_1236889	CCCGGTCTGCCAATGTCTCATTCGATTTCTCAGGATTCCACATGCAAGTG	chr1	166045394	166080157	NM_011347	+	Selp	20344	CD62P|GMP-140|Grmp|LECAM3|PADGEM	selectin, platelet	-0.593526	-0.710288	-0.116763	-0.333623	0.104301	-0.525182	-0.59316	-0.0679773	-0.485567	0.113329				LAD			-0.313317	0.0649357	0.0347123	-0.0262567	0.000367987	0.579701	0.801497	0.862534	6.99516	6.68184	6.74678	6.71656	6.65559					II
865	ILMN_1222970	CTGCATCTTCATTTAAAAAGTCGTGGTGGGGAGACTACTGGGAGCCCTCC	chr1	166081989	166150405	NM_007976	+	F5	14067	AI173222|Cf-5|Cf5	coagulation factor V	-0.617713	-0.82453	-0.206817	-0.179348	-0.172112	-0.755585	-0.802823	-0.0472374	-0.30185	0.406608			LAD	LAD			0.0129358	-0.103389	0.0779989	0.0827528	0.945719	0.423986	0.557022	0.536634	6.74977	6.7627	6.65931	6.8407	6.84545					II
866	ILMN_1250531	GCAGAATGCAGACCCTAGTGGGCTGTACTGTATGCACTTTGATGAAGACG	chr1	166179176	166195516	NM_001276455	+	Slc19a2	116914	AV276020|AW322295|DDA1|THTR1|TRMA	solute carrier family 19 (thiamine transporter), member 2	-1.10154	-0.911294	0.190247	-0.470779	-0.474652	-1.23162	-0.816103	0.415514	-0.56355	-0.203864							-0.834052	-0.28168	0.159698	-0.249952	2.38592e-07	0.0152245	0.134785	0.0174994	9.30367	8.46962	8.18794	8.62932	8.21967	2				II
867	ILMN_2908953	GGCCCCATGTCTCGGCGTCACTACAGATTGTGGGAGTAGGATTTGCCTTT	chr1	166205728	166217978	NM_029115	+	Ccdc181	74895	4930455F23Rik|AI427889	coiled-coil domain containing 181	-1.17728	-0.998696	0.17858	-0.474255	-0.655837	-1.3865	-1.09972	0.286784	-0.319063	-0.570252							-0.0510067	0.103195	0.357996	0.204641	0.643653	0.328027	0.000430039	0.0202751	6.92358	6.87257	6.97577	7.23057	7.07722					II
868	ILMN_1246343	ACCCTTAAAAGTTCGGGAAACAAAGGCATCCTTACTTCGACCCCAATCCG	chr1	166219930	166237615	NM_001160209	-	Blzf1	66352	1700030G05Rik|Blzf1l|Golgin-45|Jem-1	basic leucine zipper nuclear factor 1	-1.11648	-1.06694	0.0495414	-0.336221	-0.814506	-1.02691	-1.08851	-0.0615967	-0.558554	-0.991302							0.106453	-0.174412	-0.14767	-0.104464	0.292325	0.122518	0.160089	0.379573	6.76505	6.87151	6.69709	6.72384	6.76704					II
869	ILMN_1259075	GTAATAATTGCCAGGAGTACAGTGCTCTTGTTGATCTTGTGTCAGTCAGG	chr1	166237805	166367427	NM_138314	+	Nme7	171567	D530024H21Rik|Nm23-M7|Nm23-r7	NME/NM23 family member 7	-0.740783	-0.998855	-0.258071	0.388356	-0.858264	-1.07437	-1.08634	-0.0119681	-0.601936	-0.976788			LAD				-1.09684	-0.352656	0.396462	0.29948	3.38804e-08	0.0060352	0.00126454	0.00905132	11.4255	10.3286	9.97599	10.7251	10.6281	2				II
870	ILMN_2767615	GTGATGGGTTGTGTTGTGCTCCGTGCTGAATGCTGTCTCGCCATCTCTCC	chr1	166367229	166388486	NM_009721	-	Atp1b1	11931	Atp4b|Atpb|Atpb-1|NKbeta1	ATPase, Na+/K+ transporting, beta 1 polypeptide	-0.935234	-0.694575	0.240659	-0.381161	-0.629431	-1.04993	-0.643303	0.406622	-0.501794	-0.774839							-1.36275	-0.237912	0.700287	0.573256	3.40317e-08	0.123839	8.29914e-05	0.00043653	10.4804	9.11769	8.87977	9.81797	9.69094	2		1	1	II
871	ILMN_2606210	GCAGACCCAACAGTGAGAATGAATATGAGGGCCAGGAAAACCTGTGCGAA	chr1	166726862	166754397	NM_019759	+	Dpt	56429	1810032B19Rik|5033416F05Rik|EQ-1|Eq1	dermatopontin	-0.956871	-0.822892	0.133979	-1.43398	-1.05633	-1.26359	-0.974028	0.289565	-1.88004	-1.06743							3.1203	-0.390653	0.625618	0.309878	2.40697e-10	0.059803	0.00215208	0.110492	7.97695	11.0973	10.7066	11.7229	11.4071	1		1		II
872	ILMN_2948552	ATGGCTGAAACTGTTCCCACAGGAGCCCAGAGGTCCACCAGCACAGCGAT	chr1	166861778	166865641	NM_008510	-	Xcl1	16963	AI661682|ATAC|LTN|Lptn|SCM-1|SCM-1a|Scyc1	chemokine (C motif) ligand 1	-0.402386	-0.672272	-0.269887	-0.297183	-0.519209	-0.185617	-0.737701	-0.552084	-0.00658744	-0.551326							0.00150417	0.0158316	0.0671801	0.0440455	0.994796	0.934626	0.63168	0.790826	6.63452	6.63602	6.65185	6.7032	6.68007					II
873	ILMN_1227170	CGTCATCGTCTTCACCACCCTCATGCCGACCAGAAGAGAGAAGTGTGCGC	chr1	166996747	167022061	NR_040480	-	4930568G15Rik	75857		RIKEN cDNA 4930568G15 gene	-1.13121	-0.826405	0.304809	-0.66904	-0.395234	-1.27619	-0.722125	0.554061	-0.788325	-0.738242							-0.101983	-0.0339316	0.0220257	-0.028089	0.303257	0.833931	0.901172	0.873993	6.78693	6.68495	6.65101	6.70697	6.65686					II
874	ILMN_2647782	AGACAGCCTCTACCATTTGGCGTTGCTCCATGCCTCTGGCGTTGACTCCT	chr1	167067983	167090904	NM_032005	-	Tbx19	83993	AU019250|D1Ertd754e|Tpit	T-box 19	-0.764542	-0.86242	-0.097878	-0.646325	-0.37809	-0.393976	-0.950828	-0.556852	-0.659698	-0.262306							0.0634588	-0.114697	0.0440732	-0.0669487	0.612743	0.355659	0.782939	0.636017	6.61306	6.67652	6.56183	6.7206	6.60957					II
875	ILMN_2488997	TCGTTTTCCTCCCTTCATAGAGAAAGAGTGTTGCTGGGGAGAGCTACCTC	chr1	167104471	167124564	NM_145512	-	Sft2d2	108735	2010005O13Rik|AI506168|AW561909|cI-45	SFT2 domain containing 2	-0.636816	-0.951887	-0.315071	-0.634501	-0.472689	-0.579458	-1.1504	-0.570945	-0.83096	-0.511782							1.26486	-0.0667725	-0.644592	-0.52539	8.3389e-09	0.676919	2.76998e-05	0.000150395	7.73816	9.00302	8.93625	8.35843	8.47763	1		2	2	II
876	ILMN_2622066	GCTGAGGATAAGCAGTACTTTAAAACACACAGACTGCTGGGAAGCGTGGA	chr1	167142416	167167089	NM_145513	-	Tiprl	226591	1810011K17Rik	TIP41, TOR signalling pathway regulator-like (S. cerevisiae)	-0.660425	-0.804989	-0.144564	-0.479276	-0.503373	-0.697579	-0.532819	0.16476	-0.169048	-0.61136							-0.0738491	0.00977837	-0.000463493	-0.0337506	0.441694	0.955603	0.998603	0.819203	6.68756	6.61371	6.62349	6.61325	6.57996					II
877	ILMN_3096982	GGACCTCCAGGCTCTTCAGCATTTCCAACAGGATCACAGACTTGGGTCTG	chr1	167225896	167251982	NM_001081126	+	Gpr161	240888	Gm208|Gm208Gpr|vl	G protein-coupled receptor 161	-0.738905	-0.921221	-0.182316	-0.267447	-0.639598	-0.77857	-0.732489	0.0460811	-0.349133	-0.738879							-0.0363887	0.1004	0.124325	-0.0472533	0.767298	0.338251	0.166906	0.714718	6.67455	6.63817	6.73857	6.76249	6.59091					II
878	ILMN_2608666	CTCGGAACACCATCACCGTCCCAGCCTCTTTCATGTTGAGGATGTTGGCG	chr1	167259631	167390594	NM_028759	-	Dcaf6	74106	1200006M05Rik|Iqwd1|PC326	DDB1 and CUL4 associated factor 6	-0.301345	-0.769286	-0.467941	-0.396387	-0.167355	-0.579931	-1.1493	-0.569369	-1.0707	-0.918437							0.85557	0.154806	0.264456	-0.107741	1.89243e-05	0.475332	0.124222	0.649104	7.72873	8.5843	8.73911	8.84876	8.47656	1				II
879	ILMN_1237846	TATACCAAAAAATTGGAGTTTGTTCGCTGTTAATTTCTTTGTGGGGTCAG	chr1	167391338	167411345	NM_027430	+	Mpc2	70456	0610006C01Rik|2010002I07Rik|2610205H19Rik|AA108335|Brp44|ESTM43	mitochondrial pyruvate carrier 2	-0.441693	-1.0149	-0.573204	-0.648492	-0.607648	-0.620108	-1.10462	-0.484508	-1.00459	-0.87873							1.46303	-1.33484	-1.63086	-1.92048	2.00776e-07	1.04925e-05	7.06725e-07	2.09571e-07	8.51944	9.98247	8.64763	8.35161	8.06199	1	2	2	2	II
880	ILMN_2672960	CTCAGCCTCCGAGTTAACAGGAGATCAATGGCTTCAGACAGTCTTGAGTC	chr1	167415313	167506904	NM_173029	+	Adcy10	271639	4930431D04Rik|4931412F17|Sacy|sAC	adenylate cyclase 10	-0.53606	-1.08171	-0.545647	-0.217692	-0.457931	-0.432677	-1.16908	-0.736405	-0.741095	-0.662397			LAD				0.122261	0.0717746	0.00954359	0.0123717	0.198565	0.602343	0.962622	0.951716	6.60534	6.7276	6.79938	6.73715	6.73998					II
881	ILMN_1223687	GGAAACATTCGAAGCGGGATTATACCGGGGCCCAGTCATTTACGCACAGT	chr1	167522311	167564672	NM_001001880	-	Mpzl1	68481	1110007A10Rik|PZR	myelin protein zero-like 1	-0.769275	-0.925372	-0.156097	-0.439818	-0.389303	-1.11172	-0.9197	0.192018	-0.925535	-0.0562102							-0.170691	-0.0359574	0.0884876	0.124862	0.028082	0.793681	0.381595	0.173548	6.9438	6.77311	6.73715	6.86159	6.89797					II
882	ILMN_1250704	GTATCCTGTCCGGGGATAAAACAGGGTTTGCAGGAATATGGGTCGGTCTG	chr1	167579075	167638225	NM_001038846	-	Rcsd1	226594	A430105K13Rik|BC025872	RCSD domain containing 1	-0.53569	-0.701889	-0.166199	-0.767463	-0.504481	-0.355963	-0.562617	-0.206654	-0.655633	-0.269993							0.154357	0.0169505	-0.124841	-0.101425	0.0596458	0.920542	0.197005	0.334073	6.6531	6.80746	6.82441	6.68262	6.70603					II
883	ILMN_1239638	TTTGACCCAACACCAACCATAACCCCAGCCCTTCTCGGGCACTCTGTATC	chr1	167693910	167705435	NM_011804	+	Creg1	433375	AA755314|Creg	cellular repressor of E1A-stimulated genes 1	-0.534951	-0.309784	0.225167	-0.606023	0.0178118	-0.706369	-0.484011	0.222359	-0.814375	-0.112462							0.860992	0.19859	0.00237225	0.236857	1.47533e-07	0.0769466	0.992199	0.0215362	7.47996	8.34095	8.53954	8.34333	8.57781	1				II
884	ILMN_1256639	CCCTCCCCTGGCTTATAGCAGCAGTATTATGACCTGACCTGGCTGAGCTT	chr1	167718811	167801284	NM_001113393	+	Cd247	12503	4930549J05Rik|A430104F18Rik|AW552088|Cd3|Cd3-eta|Cd3-zeta|Cd3h|Cd3z|Cd3zeta|T3z|Tcrk|Tcrz	CD247 antigen	-0.525647	-0.358169	0.167478	-0.422422	0.0644353	-0.864956	-0.237769	0.627187	-0.803972	-0.253363				LAD			0.0930252	-0.0609723	-0.0109821	0.036591	0.409362	0.691991	0.958778	0.840508	6.7788	6.87183	6.81086	6.86085	6.90842					II
885	ILMN_2663367	GAGTGCAGAGCTGGGTTGCCACAGGCTTTCCTCACTACAGGGTGATAGGC	chr1	167795284	167865079	NM_198933	-	Pou2f1	18986	2810482H01Rik|NF-A1|Oct-1|Oct1|Otf-1|Otf1	POU domain, class 2, transcription factor 1	-0.639499	-0.603544	0.0359545	-0.311641	-0.185	-0.647966	-0.747247	-0.0992819	-0.284499	0.0614036				LAD			-0.0380681	0.264779	0.364482	0.0633969	0.851984	0.0621302	0.00637483	0.750121	7.31033	7.27226	7.53704	7.63674	7.33566					II
886	ILMN_2644809	GACTTCGCTGAGTTTGGGGCCAAGAGGAAATTCACCCAGAGCTTCATGAG	chr1	168028278	168058029	NM_001160049	-	Dusp27	240892	C130085G02Rik|Gm209	dual specificity phosphatase 27 (putative)	-0.291656	-0.115563	0.176093	-0.0896062	-0.0302704	-0.448529	-0.312846	0.135683	-0.357983	-0.378778			LAD	LAD			-0.0718135	-0.0380654	0.00443204	0.155758	0.536127	0.812889	0.984013	0.131963	6.83722	6.76541	6.72734	6.76984	6.92116					II
887	ILMN_2666173	ATACTTGGCTAAATTCTTTGTTTCAATCAAAATGTTTCTTTATCAATAAA	chr1	168060590	168096641	NM_021610	+	Gpa33	59290	2010310L10Rik|2210401D16Rik|BB116197	glycoprotein A33 (transmembrane)	-0.10953	-0.251021	-0.141492	0.0374086	0.0964787	-0.44472	-0.278594	0.166126	-0.290253	-0.320658			LAD	LAD			-0.0498302	-0.00937102	0.044518	0.139902	0.715686	0.962959	0.778551	0.193979	6.63321	6.58338	6.57401	6.6279	6.72328					II
888	ILMN_2671385	AATGTCACTCCTAAAACCTACTTAATTTGTAAGGAAACTATTTCATAGAT	chr1	168131515	168168875	NM_175296	-	Mael	98558	4933405K18Rik|AU019877	maelstrom homolog (Drosophila)	0.725291	-0.196906	-0.922196	0.275305	0.5926	1.04588	-0.328323	-1.37421	0.284037	0.644946	LAD		LAD	LAD	DR		-0.00498392	0.0209195	0.069165	0.0278344	0.983788	0.927005	0.696243	0.904243	6.58552	6.58054	6.60146	6.64971	6.60838								PI
889	ILMN_2440679	GAGTCGGGTGCAAAGATGCCTACTTCATGAGAATCACCTGCCCAGTTGTT	chr1	168184269	168246963	NM_001164528	+	Ildr2	100039795	2810478N18Rik|3110063L10Rik|AI852300|D1Ertd471e|Dbsm1|ENSMUSG00000040612|Ll	immunoglobulin-like domain containing receptor 2	0.563672	-0.321741	-0.885414	-0.116586	0.155354	0.878988	-0.223531	-1.10252	0.138301	0.358543	LAD			LAD	DR		0.0501994	-0.0930862	-0.0645742	-0.140057	0.761963	0.553338	0.703957	0.281566	6.69395	6.74415	6.65107	6.67958	6.6041								PI
890	ILMN_2679662	CAGAATCTGTTAGTGACTAGTTAGCAACTGGAGTTCCCAAGCAACCCGCT	chr1	168309297	168323751	NM_030245	+	Tada1	27878	2900026B15Rik|D1Ertd251e|Staf42|Tada1l	transcriptional adaptor 1	0.151978	-0.51577	-0.667748	-0.1434	-0.12508	-0.193154	-0.846738	-0.653584	-0.15664	-0.0870251							0.6038	0.526189	0.288726	0.25813	0.0441792	0.166085	0.486685	0.562069	8.02396	8.62776	9.15395	8.91648	8.88589	1				II
891	ILMN_1228441	CCTGCGCAGTCTGTCAGAGTTCCACACACATGACCGTGACTCCTGAGAAC	chr1	168323741	168339959	NM_001142948	-	Pogk	71592	9130401E23Rik|BASS2|mKIAA1513	pogo transposable element with KRAB domain	0.302675	-0.463768	-0.766443	-0.139047	-0.20836	0.233927	-0.428147	-0.662074	-0.334157	-0.796022							-0.192214	0.187404	0.254475	0.299958	0.0112694	0.0412885	0.00387042	0.00129762	8.82789	8.63567	8.82308	8.89015	8.93563					II
892	ILMN_2526887	CATACCAGTATCGTCTACAAGGGCCAGGGAAATGGGCAGGTGCTCGGGCA	chr1	168413743	168427719	NM_001164306	-	Gm4846	226601	EG226601|Fmo13	predicted gene 4846	1.31297	0.401244	-0.911728	0.355203	0.65534	1.28922	0.466288	-0.822928	0.336823	1.25123	LAD	LAD	LAD	LAD			-0.0437075	0.0196846	-0.0291944	-0.136207	0.780217	0.922388	0.879188	0.25508	6.72145	6.67775	6.69743	6.64855	6.54154							PP
893	ILMN_1243033	CCTCCCCACAAGTGAGCTCCAGAGCCGATGGGTTGTGCATGTGTTCAAAG	chr1	168559101	168577824	NM_001164312	-	Gm4847	226604	EG226604|Fmo12	predicted gene 4847	1.13947	0.567615	-0.571852	0.77094	0.72921	0.869571	0.607483	-0.262088	0.641316	1.34929	LAD	LAD	LAD	LAD			0.0542512	0.0321677	-0.0429814	-0.0319987	0.66197	0.840411	0.775754	0.848863	6.53672	6.59097	6.62314	6.54799	6.55898							PP
894	ILMN_2864559	ATGACCTCGCATCCCAGAGGGCACGTCAAGAAGCTGAAGCATCACAAGGC	chr1	168592185	168611976	NM_172844	-	Fmo9	240894	4831428F09Rik	flavin containing monooxygenase 9	0.879549	0.551751	-0.327798	0.876023	1.04634	0.892208	0.48629	-0.405918	1.23675	0.763036	LAD	LAD	LAD	LAD			-0.0477591	0.0455782	0.121101	-0.0191328	0.704506	0.750444	0.231239	0.915877	6.61415	6.56639	6.61197	6.68749	6.54726							PP
895	ILMN_2590605	CTTGGTGACTTCAAGATGACCAAGAGCAGCATTTATATTGCCAGGATCAG	chr1	168931547	169021433	NM_001160261	+	Fam78b	226610	C030014K22Rik|C030020L09Rik	family with sequence similarity 78, member B	1.09447	0.2605	-0.833969	0.440165	0.938921	1.90988	0.37108	-1.5388	0.377686	0.876701	LAD	LAD	LAD	LAD			0.0529248	-0.0464839	-0.0486111	-0.0293596	0.750588	0.806552	0.797365	0.893309	6.64392	6.69685	6.65036	6.64824	6.66749							PP
896	ILMN_1242013	GGTCGAGAGGCTCTGGTCACCTGTACATACGCCTCCTCAGAAAATTACTG	chr1	169156216	169215258	NM_030724	-	Uck2	80914	AA407809|AI481316|AU018180|AU020720|TSA903|UK|UMK|Umpk	uridine-cytidine kinase 2	-1.10743	-0.807047	0.300383	-0.685484	-0.513233	-1.30364	-0.912452	0.391191	-0.351888	-0.639712							-1.59221	0.163537	0.397382	0.190819	4.45348e-08	0.438014	0.0175723	0.311175	10.0294	8.4372	8.60073	8.83458	8.62801	2				II
897	ILMN_2711651	CACTGCTTAACTAATGGGATAGTGCTATGGTCACGGATGGCTTCTTTAGT	chr1	169238800	169264109	NM_001039483	+	Tmco1	68944	1190006A08Rik|4930403O06Rik|AA109065|AU022572|ESTM39	transmembrane and coiled-coil domains 1	-1.01117	-0.955221	0.0559466	-0.345533	-0.913363	-0.989905	-0.924517	0.0653883	-0.128138	-0.756493							0.520943	0.29488	-0.354953	-0.497809	0.00577949	0.211903	0.0857335	0.0166524	10.3762	10.8971	11.192	10.5422	10.3993	1				II
898	ILMN_2599181	CTGGTGAATCAGTACATATACATTCTTTGTTCATTGACAACTAAAAAACA	chr1	169280121	169298661	NM_019993	+	Aldh9a1	56752	AA139417|Abaldh|ESTM40|TMABA-DH|Tmabadh	aldehyde dehydrogenase 9, subfamily A1	-0.975595	-0.919524	0.0560718	-0.527859	-0.950692	-0.793687	-0.9377	-0.144013	-0.470698	-1.19674							-0.0419681	0.00205905	0.0854075	0.0266197	0.718118	0.990014	0.394378	0.859291	6.61167	6.5697	6.57176	6.65511	6.59632					II
899	ILMN_1238479	TGGCCTGGATTATTGGGCGAGTCCTTTACGCATATGGCTACTACACAGGA	chr1	169302514	169323928	NM_025569	-	Mgst3	66447	2010012L10Rik|2010306B17Rik|2700004G04Rik|AA516734|GST-III	microsomal glutathione S-transferase 3	-0.975229	-0.764834	0.210394	-0.56106	-0.846487	-1.18916	-0.844811	0.344345	-0.868267	-0.692651							2.09283	0.349656	-0.154092	0.0052327	7.88936e-09	0.0822433	0.497832	0.989769	9.59892	11.6918	12.0414	11.5377	11.697	1				II
900	ILMN_2909808	CAGGACTACATCTTCTTACTGCTCATCGGCTTCTGCATCTTCGCTGCCGG	chr1	169375805	169396911	NM_001013382	-	Lrrc52	240899	4930413P14Rik	leucine rich repeat containing 52	-0.145137	-0.0180656	0.127071	0.404691	0.481219	0.412967	0.213103	-0.199865	0.864263	0.995495	LAD	LAD	LAD	LAD		DR	-0.00759728	0.286873	-0.010483	0.0637741	0.98104	0.111518	0.974742	0.812921	6.64293	6.63533	6.92221	6.62485	6.69911						IP
901	ILMN_1232561	GGAGATGTTGGAGACCCCACTGCAGATCACCTGAACCTCCTCAGCTGCAG	chr1	169548395	169569754	NM_001159731	+	Rxrg	20183	Nr2b3	retinoid X receptor gamma	-0.319138	-0.356546	-0.037408	-0.494607	0.439071	-0.284428	-0.439389	-0.154962	-0.691103	0.72792				LAD			0.583576	0.464964	0.39027	0.408585	2.03954e-05	0.00118281	0.00184739	0.00141345	6.68281	7.26639	7.73135	7.65666	7.67497	1				II
902	ILMN_2655648	GGAGAGCCTTTGCAAGTCAGCCCATGGGGCAGGAAAAGGAGCATCAGAGG	chr1	169619688	169778864	NM_033652	+	Lmx1a	110648	Lmx1.1|dr|dreher|sst	LIM homeobox transcription factor 1 alpha	0.721483	0.115987	-0.605495	0.310567	0.632238	0.275488	-0.308088	-0.583576	0.336979	-0.00251008	LAD	LAD	LAD	LAD	DR		-0.0303935	-0.0719024	-0.0175868	0.112354	0.829949	0.56635	0.918159	0.274731	6.71745	6.68706	6.61516	6.66947	6.79941								PI
903	ILMN_2499305	GGTGGGCTTCATCGGAAAGTCTGTATTGGTCATAGGGGAAAAGAAAGCCA	chr1	170049494	170362389	NM_008783	-	Pbx1	18514	2310056B04Rik|D230003C07Rik|Pbx-1	pre B cell leukemia homeobox 1	-1.29333	-1.17062	0.122708	-0.567256	-1.0032	-1.36487	-0.762468	0.602403	-1.14248	-0.690262							-0.949403	-0.150109	-0.112671	-0.000857391	1.67281e-06	0.405735	0.543882	0.997695	8.48095	7.53155	7.38144	7.41888	7.53069	2				II
904	ILMN_2755241	CCACTGTTAATCAAGAAATCCACAAGATTAAATCTGCAATTCAACAACTG	chr1	171428064	171461595	NM_023284	-	Nuf2	66977	2410003C07Rik|AU044112|C85691|Cdca1|NUF2R	NUF2, NDC80 kinetochore complex component, homolog (S. cerevisiae)	-0.698914	-0.0822952	0.616619	-0.202907	-0.415108	-0.873731	-0.148653	0.725078	-0.054173	-0.333137							0.00610499	-0.076081	0.0492261	-0.0218483	0.972514	0.531839	0.713157	0.897989	6.62127	6.62737	6.55129	6.6766	6.60552					II
905	ILMN_2979824	AGGGTAGGAAGGGTGCCTCAAGGGCAGTGCTGTGAGGCCACAAAAGGATG	chr1	171585631	171623657	NM_009063	+	Rgs5	19737	1110070A02Rik	regulator of G-protein signaling 5	-1.0904	-0.251689	0.838708	-0.331477	-0.372586	-0.685051	-0.0359764	0.649075	-0.423379	-0.280209							-0.0568106	0.156049	-0.105675	0.0547393	0.620386	0.131051	0.305561	0.682949	6.6251	6.56829	6.72434	6.46261	6.62303					II
906	ILMN_1244081	GAGGTAAGAGCTTGTTCACCCCATCCCAAACACCAAGGCTAGCAGAGACC	chr1	171671607	171677773	NM_009062	-	Rgs4	19736	AA004315|AA597169|ESTM48|ESTM50	regulator of G-protein signaling 4	-1.34953	-0.560436	0.789097	-0.496763	-0.742336	-1.54255	-0.736291	0.806262	-0.773218	-0.842274							-1.94217	0.105494	0.139796	0.249613	3.56204e-11	0.370469	0.159132	0.0108616	8.63327	6.6911	6.79659	6.83089	6.94071	2				II
907	ILMN_2862026	CCGAAGCTCTGCGATGCTTAGAGTGCCACCTGCTGGTCAAATGGCATAGC	chr1	171859069	171864784	NM_001033185	+	1700084C01Rik	78465		RIKEN cDNA 1700084C01 gene	-1.05458	-0.744769	0.309812	-0.765398	-0.884978	-0.95204	-0.552843	0.399197	-1.02625	-0.803933							0.0208466	-0.0586265	0.0492476	0.0250133	0.918926	0.736729	0.788933	0.910113	6.62617	6.64701	6.58839	6.69626	6.67203					II
908	ILMN_1229529	GTTTCTGGCTATATTTCTAGTGTTTGACCAGTGCTTGCCATTTCCTGGGC	chr1	171879667	171899336	NM_010476	-	Hsd17b7	15490	AI266814|ERG27	hydroxysteroid (17-beta) dehydrogenase 7	-1.12281	-0.86609	0.256717	-0.87669	-0.741698	-1.21139	-1.04995	0.161437	-0.654698	-0.952754							0.673739	0.0686349	0.173429	-0.0230269	1.06069e-05	0.707993	0.184686	0.923648	9.90005	10.5738	10.6424	10.7472	10.5508	1				II
909	ILMN_2446405	CTTCTATGAGGAGACAACATCTGGGCCTTATTCAATAGCCTGTGGTGGGT	chr1	171902437	172019075	NM_022563	-	Ddr2	18214	AW495251|Ntrkr3|tyro10	discoidin domain receptor family, member 2	-1.48685	-1.00072	0.486124	-1.12	-0.492854	-1.6399	-1.1461	0.493796	-0.876032	0.0697498							-0.307436	-0.288365	0.307608	0.282075	0.0044901	0.0249761	0.00969797	0.0170373	11.5168	11.2094	10.921	11.517	11.4915					II
910	ILMN_2502542	GGGCCACATAGGGAGCCGTTGTTTTGGTAGATCAATTGTGAACCTGTGGG	chr1	172072133	172105077	NM_133806	-	Uap1	107652	AA420407|AA437972|AGX-1|AGX-2|AGX1|AgX|ESTM38|SPAG2	UDP-N-acetylglucosamine pyrophosphorylase 1	-1.07392	-1.23738	-0.163452	-0.952799	-0.677539	-1.17988	-1.76637	-0.586498	-1.59003	-0.649377							-0.107899	-0.333231	-0.797259	-0.846366	0.613796	0.0803754	0.000172532	0.000116437	8.33957	8.23168	7.89844	7.43442	7.38531			2	2	II
911	ILMN_2753233	CACCCATGTGGCCACCCTTTATTTGTGCAGTAGGGCAGGTGCTGCTCTTT	chr1	172129386	172145524	NM_010633	-	Uhmk1	16589	4732477C12Rik|4930500M09Rik|AA673513|AI449218|AU021979|KIS|Kist|P-CIP2	U2AF homology motif (UHM) kinase 1	-0.622223	-0.979747	-0.357524	-0.616032	-0.262706	-0.454363	-0.609866	-0.155503	0.066787	-0.214594			LAD				-0.108233	0.068225	0.0430107	0.15641	0.259189	0.614946	0.778718	0.119915	6.89802	6.78979	6.85802	6.8328	6.9462					II
912	ILMN_2915800	GAAGCGGCTTCTGTCCAGGAGCGAGAAGACTGAACTTAGAGGCGAATGTT	chr1	172163001	172181718	NM_001033499	+	Sh2d1b2	545378	EAT-2B|Eat2b|Ert|Sh2d1c	SH2 domain containing 1B2	-0.30149	-0.606321	-0.30483	-0.263922	0.149876	-0.310435	-0.379643	-0.0692077	0.229055	0.225527	LAD		LAD	LAD	DR		-0.0129604	0.0520725	-0.0853997	0.0364076	0.936867	0.689557	0.423474	0.804858	6.64455	6.63158	6.68366	6.54619	6.66799								PI
913	ILMN_2978617	GTAACTCAATGGTCGAGAACTTGCTTAGCGTGTGCAAAGGCCCCAGGGTC	chr1	172207454	172215793	NM_012009	+	Sh2d1b1	26904	EAT-2|EAT-2A|Eat2|Eat2a|Sh2d1b	SH2 domain containing 1B1	-0.123076	-0.444153	-0.321078	-0.240527	0.697654	-0.232788	-0.573653	-0.340866	-0.427948	0.708942				LAD			-0.19927	0.0581071	0.0889865	-0.00158105	0.0410265	0.720324	0.517972	0.994563	6.79865	6.59938	6.65748	6.68836	6.59779					II
914	ILMN_2634503	GCCACATCAAGGGGGGTTTCAAGGAGGGTTTCAGCTGCAAGGTGTACTAC	chr1	172238991	172242256	NM_001039593	+	1700015E13Rik	76925		RIKEN cDNA 1700015E13 gene	-0.103578	-0.433	-0.329423	-0.119798	0.948243	-0.293091	-0.458787	-0.165696	-0.439445	1.08436				LAD			0.00175829	0.239845	0.0139215	-0.0482292	0.993187	0.0232978	0.940022	0.74127	6.72983	6.73159	6.97143	6.74551	6.68336					II
915	ILMN_2844963	TTCAGCCGAGGTGTGACTGATCTGGATGCCGTAGGGAAGGATGGAGGCTC	chr1	172247626	172519980	NM_001109985	-	Nos1ap	70729	6330408P19Rik|Capon	nitric oxide synthase 1 (neuronal) adaptor protein	0.139381	0.0901033	-0.0492773	0.459218	0.648311	0.237371	-0.139781	-0.377153	0.334311	-0.742801	LAD	LAD	LAD	LAD	DR		0.0709328	-0.0864112	-0.0415794	-0.124474	0.573956	0.539011	0.807589	0.292041	6.72244	6.79338	6.70696	6.7518	6.6689								PI
916	ILMN_2745551	GCAAATGAACTTCTCCTTCTGACCAGTAACTACCTTCTTTCGTGCTCTGA	chr1	172574662	172612920	NM_177068	+	Olfml2b	320078	1110018N05Rik|4832415H08Rik|AI467542	olfactomedin-like 2B	-1.13821	-0.991527	0.146686	-1.3087	-1.03994	-1.18172	-0.809418	0.372305	-1.65919	-1.17914							0.903777	0.0942534	0.856437	0.726803	2.08376e-05	0.724368	0.000131252	0.000513462	10.3486	11.2524	11.3466	12.1088	11.9792	1		1	1	II
917	ILMN_2451709	TTTCCGTGACTAAACCTGTTCTACAAAGTGCCACCAGAAGTATGGGTTCG	chr1	172634587	172797902	NM_001081304	-	Atf6	226641	9130025P16Rik|9630036G24|AA789574|Atf6alpha|ESTM49	activating transcription factor 6	-1.06191	-1.62509	-0.563184	-1.05647	-0.66162	-1.28323	-1.03997	0.243258	-0.731287	-0.414905							0.0140543	-0.046277	-0.118866	-0.0718747	0.935885	0.751553	0.254184	0.574891	6.78989	6.80394	6.75767	6.68508	6.73207					II
918	ILMN_2775813	CATATATACAGTTACGTTGCTTGGCAATTCAGATATTTAGTTATGTAAGT	chr1	172804318	172815671	NM_023173	-	Dusp12	80915	1190004O14Rik|AA027408|AW049275|ESTM36|LMW-DSP4|T-DSP4|VH1|mVH1	dual specificity phosphatase 12	-1.01986	-0.881546	0.138314	-0.835294	-0.595092	-1.02542	-0.554866	0.470553	-0.76545	-0.693371							0.0138885	0.105051	0.0669694	0.045698	0.929943	0.319559	0.553667	0.730199	6.56244	6.57632	6.68138	6.64329	6.62202					II
919	ILMN_2703829	CTCTCCTCGGTCATCTGGTCATGGAGCTGAGGGACTTGTCTGTCTACCTG	chr1	172847724	172857714	NM_001160215	-	Fcrla	98752	BB219290|FCRL|FCRL1|FREB|Fcrlm1|Fcrx|Freb1|mFREB|mFcrX	Fc receptor-like A	-0.684665	-0.534317	0.150348	-0.717722	-0.487973	-0.535533	-0.658987	-0.123455	-0.850718	-0.2811							0.0870184	0.0635024	0.0101987	-0.115519	0.349523	0.61145	0.955061	0.240453	6.60132	6.68834	6.75184	6.69853	6.57282					II
920	ILMN_3029178	GAGAAACCCTTCCAGAGGAAGTAGGTGAGTACAGACAGCCCTCTGGGGGC	chr1	172890688	172906202	NM_010187	-	Fcgr2b	14130	AI528646|CD32|F630109E10Rik|Fc[g]RII|FcgRII|Fcgr2|Fcgr2a|Fcr-2|Fcr-3|Ly-17|Ly-m20|LyM-1|Lym-1|fcRII	Fc receptor, IgG, low affinity IIb	-0.537297	-0.468714	0.0685827	-0.774978	-0.759075	-0.522918	-0.47921	0.0437074	-0.78288	-1.08218							-0.06134	-0.0312575	0.127002	0.0374385	0.636851	0.85801	0.259551	0.831347	6.78357	6.72223	6.69097	6.84923	6.75967					II
921	ILMN_2631161	GGACTCTGGGTGGCGATGGCGATCCTTTCCGTGCTTAGCCATTGCTCCTA	chr1	172949056	172959892	NM_144559	+	Fcgr4	246256	4833442P21Rik|CD16-2|FcgRIV|FcgammaRIV|Fcgr3a|Fcrl3	Fc receptor, IgG, low affinity IV	-0.75869	-0.573925	0.184764	-0.934145	-1.2864	-0.81341	-0.574546	0.238864	-0.939501	-1.36312							0.496284	-0.146826	0.171634	0.211765	0.000131874	0.310998	0.173663	0.0836029	6.85838	7.35467	7.20784	7.5263	7.56643					II
922	ILMN_2687403	CCACACAGCCTTCCTTTGAAAGCAACTTACAAGCAGGCCGGGATGTTTGG	chr1	172981299	172989534	NM_010188	-	Fcgr3	14131	CD16	Fc receptor, IgG, low affinity III	-0.807041	-0.623924	0.183117	-0.964575	-1.20682	-0.762863	-0.54382	0.219043	-0.955363	-1.15376							0.025109	-0.0424203	0.0472266	-0.0638141	0.883854	0.7955	0.768283	0.66623	6.61641	6.64152	6.5991	6.68875	6.57771					II
923	ILMN_2645509	CATAATTCCCAGCTCCCCGGTTATCCAAGGAGACAACCCAGATGAACCGC	chr1	173051791	173057098	NM_001081275	+	1700009P17Rik	75472	AV282292|Flattop|Fltp|Cfap126	cilia and flagella associated protein 126	-0.721163	-0.791531	-0.0703677	-1.00872	-0.59961	-0.944852	-0.99843	-0.0535784	-1.30387	-0.71929							0.132478	-6.49162e-05	0.0391674	0.0639854	0.267464	0.999826	0.848346	0.726011	6.56195	6.69443	6.69436	6.73359	6.75841					II
924	ILMN_2594149	TGTCCTGCTCAGCTAGAGGGAGATAAAGAGCAGCCTGGGAGCTTGGAGCT	chr1	173059287	173080734	NM_025321	-	Sdhc	66052	0610010E03Rik|AI316496|AU019277	succinate dehydrogenase complex, subunit C, integral membrane protein	-0.688822	-0.790284	-0.101462	-0.918574	-0.464674	-0.549024	-0.823762	-0.274738	-0.840495	-0.232997							1.23793	0.255699	0.0373513	0.0829322	6.12489e-07	0.187384	0.903072	0.751141	11.4345	12.6724	12.9281	12.7097	12.7553	1				II
925	ILMN_2817329	TTCGTTTGTTTACCTGAGCCCACGGCCCCATGACCGAGGACCAATGACGT	chr1	173080843	173091254	NM_008623	+	Mpz	17528	Mpp|P-zero|P0	myelin protein zero	-0.612067	-0.784463	-0.172396	-0.781237	-0.301366	-0.572795	-0.878074	-0.305279	-0.924781	-0.241355							-0.125022	0.00720678	-0.00723662	0.0847628	0.235839	0.973629	0.974225	0.554613	6.7014	6.57638	6.58358	6.56914	6.66114					II
926	ILMN_1218127	CAGCTGCACTTTCTCCCGGGCTGACCTAAATCCAGGAGCTTGCAAAATGT	chr1	173103394	173126399	NM_025557	-	Pcp4l1	66425	1500036F01Rik	Purkinje cell protein 4-like 1	-0.585182	-0.835604	-0.250422	-0.669153	-0.313627	-0.4051	-0.755849	-0.350749	-0.431116	-0.22783							0.0136237	0.0388978	0.057573	-0.0517942	0.943452	0.816938	0.703118	0.744581	6.63316	6.64678	6.68568	6.70435	6.59499					II
927	ILMN_1212992	GCTGATGGGCCTGCTGGCTGACCTCCGGAGTATAAACAATGCATACTCCT	chr1	173144100	173148976	NM_001243062	+	Nr1i3	12355	AA209988|AI551208|CAR|CAR-beta|Care2|ESTM32|MB67	nuclear receptor subfamily 1, group I, member 3	-0.782121	-0.948432	-0.166311	-0.703844	-0.556839	-0.575713	-1.00647	-0.430759	-0.712673	-0.553127							0.0707614	0.0139501	0.0376247	-0.0144207	0.421289	0.927006	0.766381	0.927433	6.60164	6.6724	6.68635	6.71002	6.65798					II
928	ILMN_1232024	TTTCCAGTTAGGTAGCGGGTTGAGGTTCCCAATACTGCCATCAGCCCCAC	chr1	173147933	173152645	NM_001037170	-	Tomm40l	641376		translocase of outer mitochondrial membrane 40 homolog-like (yeast)	-0.829079	-0.994066	-0.164987	-0.738551	-0.642507	-0.966521	-1.16703	-0.200511	-0.972812	-0.72025							0.571683	-0.0318604	-0.303981	-0.324945	5.10711e-05	0.883338	0.0158034	0.011176	9.41758	9.98926	9.9574	9.68528	9.66432	1				II
929	ILMN_2775957	GGCAGACGGACCGGATATGCAGAGCCTGTTCACTCAATACTTTCAGAGCA	chr1	173155184	173156510	NM_013474	+	Apoa2	11807	Alp-2|Apo-AII|ApoA-II|ApoAII|Apoa-2|Hdl-1	apolipoprotein A-II	-0.868142	-1.03671	-0.168565	-0.775709	-0.733048	-0.896179	-1.15122	-0.255037	-0.959918	-0.70611							0.0542142	-0.11569	-0.0167297	-0.0964204	0.653251	0.308478	0.924457	0.389202	6.62051	6.67472	6.55903	6.65799	6.5783					II
930	ILMN_2748875	CAGAACAGACGTGCTTGGCTGCATTCTTTTCCCACTTCTAATTCTCTCCG	chr1	173159702	173164480	NM_010185	-	Fcer1g	14127	AI573376|CD23|FcR-gamma|FcR[g]|FcRgamma|Fce1g|FcepsilonRI|Ly-50	Fc receptor, IgE, high affinity I, gamma polypeptide	-0.912649	-1.08768	-0.175035	-0.808699	-0.811522	-1.21188	-1.21871	-0.00683397	-1.07118	-0.845262							-7.74967e-05	0.0571669	0.0120323	-0.00737943	0.999588	0.65714	0.945334	0.970133	6.62598	6.6259	6.68307	6.63793	6.61852					II
931	ILMN_2704165	ACCTACCTCTTGGGCTTCTGGATGACATTTATGAGTTTTCCAAGAACTTC	chr1	173164990	173177243	NM_153064	-	Ndufs2	226646	CI-49kD	NADH dehydrogenase (ubiquinone) Fe-S protein 2	-0.990527	-1.15247	-0.161938	-0.863648	-0.958796	-1.31853	-1.26969	0.0488476	-1.01617	-1.1085							1.28917	-0.324464	-0.814207	-0.93295	7.3335e-08	0.0375242	3.0932e-05	1.017e-05	10.3468	11.636	11.3116	10.8218	10.7031	1		2	2	II
932	ILMN_1230152	ATGCTCTTTTTGGAGTCAGACAAATGTGGGTTATATTCTGGCCCCGCATC	chr1	173180552	173190053	NM_172845	+	Adamts4	240913	3830423K05|ADAM-TS4|ADAMTS-2|ADMP-1|mKIAA0688	a disintegrin-like and metallopeptidase (reprolysin type) with thrombospondin type 1 motif, 4	-1.09676	-1.2169	-0.120134	-0.877094	-1.16306	-1.31464	-1.25541	0.0592293	-1.02468	-1.07417							-0.372781	0.440289	0.869943	0.906167	0.00585808	0.00851652	2.36035e-05	1.78009e-05	8.01448	7.6417	8.08199	8.51164	8.54787			1	1	II
933	ILMN_2930764	ATGGTTCCTAAGAAGCTGTCTGGTGGAGGAAACCCCTAGCCGGGCATTTC	chr1	173200458	173207026	NM_020579	+	B4galt3	57370	9530061M23Rik|AA104562|AW125175|ESTM26|ESTM6|R74981	UDP-Gal:betaGlcNAc beta 1,4-galactosyltransferase, polypeptide 3	-1.20472	-1.20612	-0.00139797	-0.733666	-1.27206	-1.43221	-1.4555	-0.0232887	-1.03663	-1.72489							-0.036248	0.134779	0.608339	0.420775	0.832604	0.317258	4.69579e-05	0.000908889	9.03664	9.00039	9.13517	9.60873	9.42116			1		II
934	ILMN_2826816	CAGCTATGCAATTCCTGACGGCCCAGAGGTTGCCCCTGACTTTGGCTGGA	chr1	173207122	173211317	NM_008911	-	Ppox	19044	Ppo	protoporphyrinogen oxidase	-1.20879	-1.20481	0.00398014	-0.686276	-1.28598	-1.25712	-1.32902	-0.0719036	-0.908205	-1.76949							0.604165	0.249396	-7.0687e-05	0.0593308	2.63738e-06	0.0196806	0.999883	0.667039	7.96742	8.57159	8.82098	8.57151	8.63092	1				II
935	ILMN_2495939	GTGACACCATCTTGAAGCCCTGGCACCTGTGAAAACCTTCCCAACACCCT	chr1	173212083	173218092	NM_013919	-	Usp21	30941	ESTM28|Usp16|Usp23|W53272	ubiquitin specific peptidase 21	-1.20427	-1.19783	0.00643431	-0.662129	-1.30671	-1.17931	-1.21358	-0.0342666	-0.6878	-1.63221							-0.0509299	0.00821652	0.234412	0.101663	0.823931	0.978622	0.130819	0.62646	7.62114	7.57021	7.57842	7.80462	7.67187					II
936	ILMN_2744693	TCCTTGGCTGGCAGTGGAAGTCCCCGATCTGATCCAGAAGGGTGTGATCC	chr1	173218694	173225113	NM_025388	-	Ufc1	66155	1110021H02Rik|AA062310|ESTM29	ubiquitin-fold modifier conjugating enzyme 1	-1.20504	-1.19669	0.00835549	-0.678183	-1.28948	-1.09862	-1.11515	-0.0165291	-0.527189	-1.48113							0.378892	0.300703	0.089007	0.221011	0.00624276	0.0697189	0.678502	0.162655	11.086	11.4648	11.7656	11.5539	11.6859					II
937	ILMN_2645074	TAGTAAGCGGCCAGCCCGAGGGAGAACCACACTTGGGAGCCAGCGAAAAC	chr1	173259275	173272632	NM_011615	+	Dedd	21945	CASP8IP1|DEFT|Dedpro1|FLDED1|KE05	death effector domain-containing	-1.02724	-1.01861	0.0086335	-0.68681	-0.96351	-1.15195	-1.11355	0.0384007	-0.532475	-0.877868							-0.0552029	0.142344	0.219103	0.310657	0.7582	0.357892	0.0857335	0.0156083	7.44177	7.38657	7.52891	7.60567	7.69722					II
938	ILMN_2754027	TCATGAAAACTGAAGTTATGCTGAGGGCTGAGCAGCACTGGCATTGAAAA	chr1	173272367	173275776	NM_012049	-	Nit1	27045	AI255805|ESTM30|W57327	nitrilase 1	-1.00833	-1.00189	0.00644389	-0.70553	-0.908778	-1.07694	-1.05123	0.0257043	-1.10719	-0.762979							1.5871	-0.299304	-0.548659	-0.71656	2.28508e-08	0.0789429	0.00130457	0.000178489	8.63261	10.2197	9.92041	9.67105	9.50315	1		2	2	II
939	ILMN_1219667	TGGTTGGAGGTGTGCTGGTGGAGCGGACTGTCAAAGAAGTGCTGCCTGCC	chr1	173275829	173288301	NM_011070	+	Pfdn2	18637	ESTM27|W48336	prefoldin 2	-0.993133	-0.98531	0.00782304	-0.774873	-0.856066	-1.12323	-1.09388	0.0293489	-1.08774	-0.780409							-0.188706	-0.00361818	0.239901	-0.0776205	0.32036	0.992317	0.234101	0.799597	10.8376	10.6489	10.6453	10.8888	10.5713					II
940	ILMN_1217812	GGGAGGCACTCTGTGTTGTGGCAAACCTACAAAGCGATCTCATCAGAGCT	chr1	173288579	173290929	NM_001033039	-	Klhdc9	68874	1190002J23Rik|AA087357|ESTM31	kelch domain containing 9	-0.992585	-0.989726	0.00285877	-0.857014	-0.831047	-0.864455	-0.879134	-0.0146787	-0.855442	-0.780168							0.0653827	-0.0249931	-0.0657419	0.203236	0.753949	0.927309	0.775285	0.197457	6.7036	6.76898	6.74399	6.70324	6.97222					II
941	ILMN_1235878	GGTAGGGCCGTGTGGACATAACCTCCTTTTGGGGAAGCCAGTGCCTTAGT	chr1	173300303	173318418	NM_027893	+	Pvrl4	71740	1200017F15Rik|Prr4	poliovirus receptor-related 4	-0.990912	-1.02355	-0.0326407	-1.12254	-0.891833	-0.853023	-0.843567	0.00945584	-0.803977	-0.761614							0.0911432	-0.0262402	-0.0239621	-0.026648	0.32922	0.867274	0.882953	0.870435	6.62876	6.7199	6.69366	6.69594	6.69325					II
942	ILMN_2954575	GAGGGAATGTCACTCAATTTGGCTCTAGCACTGTCTCTGCACAGGCTGGG	chr1	173319090	173340370	NM_001005508	+	Arhgap30	226652	6030405P05Rik|Gm102|mFLJ00267	Rho GTPase activating protein 30	-0.956319	-1.02488	-0.0685583	-1.1977	-0.90463	-0.916026	-0.922906	-0.00687977	-1.06406	-0.762266							0.0191391	-0.0668834	-0.0945544	-0.0637527	0.918764	0.660038	0.468042	0.678742	6.83212	6.85126	6.78437	6.7567	6.78751					II
943	ILMN_2436330	CGGTGTCAATCTTGTTTTTCCTCATCATTTCCTCTCCGTGCAGGTGGAAG	chr1	173341811	173348873	NM_009480	+	Usf1	22278	bHLHb11	upstream transcription factor 1	-0.972611	-1.01163	-0.0390154	-1.20423	-0.875989	-0.980274	-1.10065	-0.120379	-1.44488	-1.10564							-0.00188439	0.0542882	-0.0262595	0.054778	0.994796	0.788141	0.910101	0.792377	6.70717	6.70529	6.75958	6.67903	6.76007					II
944	ILMN_1243926	GCCGGGGCCTATAAAGAGTGGCTGGAGAAACAGGGCTAGATAAAAGGCTC	chr1	173349163	173350483	NM_001164525	+	Tstd1	226654	AV065366|EG226654|Gm4848|KAT	thiosulfate sulfurtransferase (rhodanese)-like domain containing 1	-0.974546	-1.00669	-0.0321389	-1.21181	-0.873897	-1.02477	-1.19615	-0.171384	-1.52231	-1.23504							-0.0742829	-0.113814	-0.0762382	-0.256041	0.716652	0.580763	0.73499	0.0960177	7.41252	7.33824	7.22442	7.262	7.0822					II
945	ILMN_2713305	CTCATAACTACGCTGCGCTTCAGACGTCTCAAACTTCAACCAACTCGGCT	chr1	173367691	173394724	NM_172647	+	F11r	16456	9130004G24|AA638916|ESTM33|JAM|JAM-1|JAM-A|Jcam|Jcam1|Ly106	F11 receptor	-0.810068	-0.813503	-0.00343506	-1.09893	-0.831646	-1.07069	-1.19758	-0.126887	-1.48097	-1.02895							0.315065	-0.126178	-0.0899315	-0.191839	0.000935464	0.269924	0.440782	0.0484106	6.7351	7.05017	6.92399	6.96024	6.85833					II
946	ILMN_2697266	GAACACATGACTGACTAGCATGCATGAAGAAGTGGGTTTCATTCTCAGCT	chr1	173433608	173434881	NM_019484	+	Alyref2	56009	C130042O11Rik|REF2|Refbp2	Aly/REF export factor 2	0.579044	0.181277	-0.397767	0.0352993	0.563017	0.201737	-0.0229207	-0.224657	-0.672865	0.458613	LAD	LAD		LAD			0.529513	-0.247831	-0.420519	-0.258605	4.291e-05	0.0466094	0.000941351	0.0240902	6.93304	7.46255	7.21472	7.04203	7.20395	1						PP
947	ILMN_2772117	CTCACAATGGGTACAGCAGTAGCCGGAAGATAACTGAAGCAGCTGTGCTT	chr1	173448254	173465425	NM_010584	-	Itln1	16429	IntL|Itln|Itln2|Itln3|Itln5|Itlna|Lfr	intelectin 1 (galactofuranose binding)	1.23122	0.560614	-0.670606	0.559166	1.17501	2.30692	1.1845	-1.12242	1.54744	1.94843	LAD	LAD	LAD	LAD			-0.051724	-0.0555708	0.00563771	-0.0259875	0.728071	0.732368	0.980117	0.897527	6.6568	6.60507	6.5495	6.61071	6.57908							PP
948	ILMN_1237466	GACAGGATCTGACATAGCTTGGCATGGCCTGAATTTGCTGAGTAGCCAAG	chr1	173489323	173515447	NM_018729	+	Cd244	18106	2B4|C9.1|F730046O15Rik|Ly90|NAIL|NKR2B4|Nmrk|SLAMF4	CD244 natural killer cell receptor 2B4	1.68179	0.891186	-0.790608	1.24658	1.89645	2.17101	1.07532	-1.09569	1.59022	1.89532	LAD	LAD	LAD	LAD			-0.125427	0.122541	0.055896	0.00950534	0.152145	0.269924	0.675816	0.961323	6.77016	6.64473	6.76728	6.70063	6.65424							PP
949	ILMN_1231309	CCTGCCATGGCTTAGACTAGCCTGAATTTGATGCCTTCCTCTTCTTGTCA	chr1	173518743	173537541	NM_001277968	-	Ly9	17085	AI893573|CD229|Lgp100|Ly-9|SLAMF3|T100	lymphocyte antigen 9	1.40962	0.878318	-0.531304	1.16003	1.6329	0.984751	0.675998	-0.308753	0.958911	1.50664	LAD	LAD	LAD	LAD			-0.0365397	0.125518	-0.00463621	0.0150931	0.848487	0.411791	0.98676	0.951716	6.68643	6.64989	6.7754	6.64525	6.66498							PP
950	ILMN_2638491	CCAGCAGCTATGAGCCAGGTGCTGTGTTACACTTTCATGGATTGTTGCAA	chr1	173562533	173583168	NM_144539	-	Slamf7	75345	19A|19A24|4930560D03Rik|CRACC|CS1	SLAM family member 7	1.21617	0.937248	-0.27892	0.896263	1.2447	1.31675	1.12219	-0.194556	0.79413	1.00477	LAD	LAD	LAD	LAD			-0.0169325	0.121045	0.0116848	0.0967059	0.935885	0.400456	0.960322	0.513524	6.57958	6.56265	6.68369	6.57433	6.65936							PP
951	ILMN_2633530	CTCTGGCTCTATTGGACAAAGGAAAATGTGTTACTGAACGTCTGCGAGAG	chr1	173612185	173635388	NM_007649	+	Cd48	12506	AI449234|AW610730|BCM1|BLAST|BLAST-1|BLAST1|Bcm-1|MEM-102|SLAMF2|Sgp-60	CD48 antigen	1.23805	0.958208	-0.279845	0.972867	1.25431	1.45318	0.958097	-0.495086	0.733434	1.28452	LAD	LAD	LAD	LAD			0.0278574	0.101477	0.0297517	-0.0568456	0.838752	0.34971	0.841531	0.65037	6.57448	6.60233	6.70381	6.63208	6.54549							PP
952	ILMN_1249863	GCCAGAGAGCTGACCCATATACCCAGTGAAAGGACTTTTTGAAGGAGGAT	chr1	173697262	173731315	NM_013730	+	Slamf1	27218	4933415F16|AA177906|CD150|CDw150|ESTM51|IPO-3|Slam	signaling lymphocytic activation molecule family member 1	0.881204	0.858607	-0.0225967	0.991486	1.18847	0.905938	1.07868	0.172741	1.25414	1.27759	LAD	LAD	LAD	LAD			0.0504694	-0.0525769	-0.0343321	-0.067134	0.647209	0.675235	0.807292	0.559488	6.67227	6.72274	6.67017	6.68841	6.65561							PP
953	ILMN_2754698	GCCGTGCTCTTTCTGCTTATTCTCATTCCGATGTTGGCATTTCTGTTCCG	chr1	173769827	173785228	NM_001252472	+	Cd84	12523	A130013D22Rik|CDw84|SLAMF5	CD84 antigen	1.00319	0.603698	-0.399496	0.8591	1.07482	1.08995	0.574049	-0.515904	0.751331	1.03473	LAD	LAD	LAD	LAD			-0.064963	0.0315941	-0.0027719	0.0570108	0.556642	0.83759	0.989911	0.671784	6.73362	6.66866	6.70025	6.66589	6.72567							PP
954	ILMN_2740678	GACCTCAACTTAAATACATCATCTTCTATAAAAGACCTTCCCAGTGCAGT	chr1	173847667	173873999	NM_030710	+	Slamf6	30925	KAL1|KAL1b|Ly108|NTB-A|NTBA|SF2000	SLAM family member 6	1.15093	0.758031	-0.392898	0.862328	0.857992	1.26621	0.8293	-0.436914	1.14343	0.831003	LAD	LAD	LAD	LAD			-0.0694829	0.0788177	0.00945966	0.00117016	0.655415	0.648559	0.969868	0.996045	6.67074	6.60126	6.68008	6.61072	6.60243							PP
955	ILMN_2685770	TGTACCCAGTCTCCCCTCTTCCTCAGTTTTTCCCATCTGGAAATCTGGAG	chr1	173934501	173957399	NM_033509	-	Vangl2	93840	C530001F03Rik|Lp|Lpp1|Ltap|Vang1l2|loop-tail|ska17|ska<m17Jus>|stbm|strabismus	vang-like 2 (van gogh, Drosophila)	-0.242374	-0.285644	-0.0432698	-0.417065	-0.488991	-0.571474	-0.60564	-0.0341665	-0.717276	-0.583825							-0.428938	0.0527382	0.506552	0.403768	0.000204852	0.753297	0.000170171	0.00106778	7.502	7.07307	7.1258	7.57962	7.47683			1		II
956	ILMN_2656711	TCTGGTTGCATTCCTAATTTCCTACAAAAAGAAAAATTAAAGTGACCTCG	chr1	173982422	173987727	NM_010916	-	Nhlh1	18071	Hen1|Nscl|Tal2|bHLHa35	nescient helix loop helix 1	-0.746365	-0.824677	-0.078312	-0.66591	-0.532157	-0.733204	-0.828523	-0.0953184	-0.971688	-0.668542							0.0741306	-0.0182241	0.00632112	-0.0397794	0.530832	0.923742	0.975869	0.815492	6.54534	6.61948	6.60125	6.6258	6.5797					II
957	ILMN_2914418	GCTGCACCAGGAAGAGGGTGTGAAAGATTGTGCATCTGCATTCAACTACC	chr1	173996143	174012880	NM_021607	-	Ncstn	59287	9430068N19Rik|AA727311|Aph2|D1Dau13e|Kiaa0253|Nct|mKIAA0253	nicastrin	-0.833632	-1.13328	-0.299645	-0.833572	-0.478921	-1.04916	-1.10641	-0.0572558	-0.474381	-0.460335							0.33007	-0.114802	0.00967353	-0.186413	0.0160526	0.581292	0.975203	0.269366	8.05581	8.38588	8.27108	8.39556	8.19947					II
958	ILMN_2681906	CCACTTTCCCCAGCCACGCGAGTTGTTAACTATCCCATCTTTTTCTTGGG	chr1	174012659	174052463	NM_009938	+	Copa	12847	AU040324|xenin	coatomer protein complex subunit alpha	-0.935547	-1.34913	-0.413586	-1.09456	-0.543639	-1.02629	-1.01853	0.00775395	-0.587112	-0.490755							-0.129021	-0.416705	-0.0328299	0.0955186	0.440421	0.0152009	0.906104	0.662533	11.0139	10.8849	10.4682	10.8521	10.9804					II
959	ILMN_2970834	CTTTGAATCAACCTGCTTTTTCACAGTGGTTTTAAGCACCATGGTTGCCA	chr1	174056885	174066628	NM_001159525	+	Pex19	19298	Pxf	peroxisomal biogenesis factor 19	-0.973597	-1.45527	-0.481669	-1.34278	-0.578846	-0.810199	-1.78361	-0.97341	-1.42313	-0.465432							1.24774	-0.719224	-1.46158	-1.32442	3.85549e-07	0.000604887	8.01472e-07	1.86914e-06	7.38818	8.63592	7.91669	7.17434	7.3115	1	2	2	2	II
960	ILMN_2960335	CTCTAAATGGGGGCTGGGATGGGGACTGAGGAGACGTGGGAGGGACAAGA	chr1	174078145	174126524	NM_153555	+	Dcaf8	98193	AA408877|AA433120|AA792214|AU018973|C76055|D1Dau35e|D1Ucla4|H326|Wdr42a	DDB1 and CUL4 associated factor 8	-0.861516	-1.19598	-0.334464	-1.27753	-0.778497	-1.03316	-1.34613	-0.312969	-1.89783	-0.861197							-0.0308074	0.048523	-0.0513069	-0.0102006	0.894356	0.829434	0.819948	0.973664	6.80125	6.77045	6.81897	6.71914	6.76025					II
961	ILMN_1260506	CCCGTATTCCCAGTGCCAAGAAGTACAAAGACATTATCCGGCAGCCCTCT	chr1	174126859	174136912	NM_011063	-	Pea15a	18611	Mat1|PEA-15|Pea15|Pkcs15	phosphoprotein enriched in astrocytes 15A	-0.816267	-0.939278	-0.123011	-0.878951	-0.709406	-0.62797	-0.864875	-0.236905	-0.342451	-0.95076							-0.761974	0.128643	-0.028072	0.0697648	1.1723e-06	0.344242	0.888475	0.661086	9.34008	8.57811	8.70675	8.55004	8.64787	2				II
962	ILMN_2773330	TCTACCATGAGCCCCCCGAGGACGACAAGGCCTCGCAGAGACAATTTGAG	chr1	174140024	174150026	NM_009813	-	Casq1	12372	CSQ|CSQ-1|CSQ1|sCSQ	calsequestrin 1	-0.744057	-0.851856	-0.107798	-0.73131	-0.63668	-0.721197	-0.718176	0.00302026	-0.340312	-0.889998							-0.0553029	-0.0219095	0.0618404	0.0781851	0.652641	0.899035	0.642215	0.533318	6.60808	6.55278	6.53087	6.61462	6.63097					II
963	ILMN_1260057	CACGAGAGCCAGGACTGAGTATAACAATGACACCTGAGATAGAGCTGAGC	chr1	174153638	174188555	NM_013734	-	Atp1a4	27222		ATPase, Na+/K+ transporting, alpha 4 polypeptide	-0.586245	-0.725381	-0.139136	-0.726961	-0.639786	-0.470204	-0.606359	-0.136155	-0.799706	-0.255261							0.108482	-0.175567	-0.0433741	-0.0506198	0.162846	0.0538742	0.724237	0.671197	6.65497	6.76345	6.58789	6.72008	6.71283					II
964	ILMN_2722716	ATCTTCATCTATGATGAAGTTCGGAAGCTCATCCTACGGCGGTACCCTGG	chr1	174201839	174228195	NM_178405	-	Atp1a2	98660	AW060654|Atpa-3|mKIAA0778	ATPase, Na+/K+ transporting, alpha 2 polypeptide	-0.569601	-0.790314	-0.220713	-1.16234	-0.852773	-0.692507	-0.966806	-0.274299	-1.58394	-1.32299							2.82921	0.397107	-0.172741	-0.306587	2.66098e-11	0.00956908	0.236162	0.0245437	6.58225	9.41146	9.80857	9.23872	9.10487	1				II
[truncated: 40,412 more rows]
[truncated: 22 more columns]
