# Supplementary material for: Genomic loci mispositioning in Tmem120a knockout mice yields latent lipodystrophy
Source: Nat Commun. 2022 Jan 13;13:321. doi: 10.1038/s41467-021-27869-2 (PMC8758788; doi:10.1038/s41467-021-27869-2)
Supplement: Supplementary file 7 — Supplementary Data 4 [file 41467_2021_27869_MOESM7_ESM.xlsx]

## Sheet: 200109 - sel2.FT4, 3T3L1 damID_
Supplementary Data S4. Genes changing most in the Tmem120a–/– mice from RNA-Seq data and their respective DamID and expression changes in the 3T3-L1 adipogenesis system +/- Tmem120a and Tmem120a/Tmem120b knockdown
Annotation of transcripts in the microarrays - 3T3L1											Expression 3T3L1, selected genes				DamID 3T3L1		Tmem120aKO mouse RNAseq		Tmem120a mouse KO
											1=up, 2=down				PI: released diff				RNAseq data
															IP: recruited diff
																		log2(KO/WT)
PROBE_ID	PROBE_SEQUENCE	chrom	txStart	txEnd	RefSeq	strand	GeneID	Synonyms	Description	name2	D vs U	kdA vs D	kdB vs D	kdAB vs D	repositioning_U.D	KD_affected_position_D.KD	ensg	log2FC	ko.UP	ko.DOWN	MATCHING 3T3L1 knockdown & mouse KO
ILMN_2749909	AGTCTACATAAATAATTTATAAAATGGTTCTGGTAAGTCAGTTATGTTGC	chr1	108757756	108779925	NM_009257	+	20724	1110036M19Rik|AI462524|AI646751|Maspin|PI-5|Spi7|ovalbumin	serine (or cysteine) peptidase inhibitor, clade B, member 5	Serpinb5						PI	ENSMUSG00000067006	1.20614	ko.UP
ILMN_2666205	TCACAGCCTAAATCTGATCTTTGGGAAAGCTGGGTTTCTCTGTCCTCTGA	chr1	125228714	125942136	NM_199021	-	269109	6430601K09Rik|DPP X|Dprp3	dipeptidylpeptidase 10	Dpp10							ENSMUSG00000036815	1.88574	ko.UP
ILMN_2761495	GCCCAGCCCCTTTGATTCTGGGGTCTACACTTGCAAGGCCATCAACGTGC	chr1	136090024	136097809	NM_016749	+	53311	AI385643|MyBP-H	myosin binding protein H	Mybph							ENSMUSG00000042451	4.37021	ko.UP
ILMN_2637561	CAGATGCCTGCCAGATGGAACCAGAGGAAGTCGAGGTGGCAGCAACAGAG	chr1	137949477	138016399	NM_014193	+	12292	AW493108|Cav1.1|Cchl1a3|fmd|mdg|sj	calcium channel, voltage-dependent, L type, alpha 1S subunit	Cacna1s							ENSMUSG00000026407	3.8751	ko.UP
ILMN_2985761	GAATTCCTATAGACACATGGGGTCTACCAGTGAGAACAGCCTACATCTGC	chr2	67011890	67024269	NM_001033477	+	383709		predicted gene 1322	Gm1322							ENSMUSG00000027022	5.82617	ko.UP
ILMN_1228343	CAACTTGGACAGCTTCACTCAGTGGATGAATTGAACTTGTTACAACTCAG	chr2	67284058	67364663	NM_001024618	+	241431	2310003D02Rik|2310008C07Rik|A530024P18Rik|AI452089|Cmya3|Gm352|Xin2	xin actin-binding repeat containing 2	Xirp2							ENSMUSG00000027022	5.82617	ko.UP
ILMN_2527465	ATGGGCTGGGATGCTGAAGGAAATCCGTTACGCTTCGGGAGCTAGTTGCC	chr2	69508176	69522296	NM_001081087	+	228003	Gm112|Kbtbd10|SARCOSIN	kelch-like 41	Klhl41							ENSMUSG00000075307	4.7278	ko.UP
ILMN_2597515	CTGATCAATGAAGAACCGGACGTAAATATCTCAAAGACTACTTTTCTGTG	chr2	103103589	103143353	NM_007914	-	13661	9030625L19Rik|AU019492	ets homologous factor	Ehf						IP	ENSMUSG00000012350	0.928259	ko.UP
ILMN_2767216	TCTCATCAGTCATTGTACAGTTTGTTTACACAAGTGCAGTTTGTTTGTGC	chr2	113873024	113878547	NM_009608	-	11464	Actc-1	actin, alpha, cardiac muscle 1	Actc1							ENSMUSG00000068614	6.09927	ko.UP
ILMN_2506244	AACAGGATGAACTGGCCCACGAGGAGTATGAAGCCATCGGGCAGACCCCA	chr2	152737087	152748801	NM_001081044	+	228785	9830004H17Rik|BB138278	myosin, light polypeptide kinase 2, skeletal muscle	Mylk2							ENSMUSG00000027470	5.35238	ko.UP
ILMN_2882658	AGGAACTGGCTGAGTGCTTCCGCATCTTTGACAGGAACGCAGACGGCTAC	chr2	164602661	164605234	NM_009394	-	21925	Tncs	troponin C2, fast	Tnnc2							ENSMUSG00000017300	5.66754	ko.UP
ILMN_1214483	TGCCCGCTACAGGACACAAACCTCCCTCCCACGTCCATCTTACAAACTAG	chr3	87752614	87757294	NM_007759	+	12904	AI893628|Crabp-2|CrabpII	cellular retinoic acid binding protein II	Crabp2							ENSMUSG00000004885	2.33756	ko.UP
ILMN_1237871	ACGTGTGACATGTGTGAGGTGGCAAGGAACAGTGTCCTGCAGTGTGGGAT	chr3	102877936	102903643	NM_001033303	+	229665	AI553520|Ampd-1	adenosine monophosphate deaminase 1	Ampd1							ENSMUSG00000070385	4.943	ko.UP
ILMN_2761361	AGTGTGATGCAGGTTCACTTTACAAAATATTACCAAAATAAAATTTGTAT	chr3	144459522	144482458	NM_030601	-	80797	Clca3a2	chloride channel calcium activated 3A2	Clca2							ENSMUSG00000028262	1.34716	ko.UP
ILMN_2759003	TCGCACTTGAGGGATGACTGGATCAGATAGGAAGTGAGCATTGGCCAGCA	chr3	154239483	154260062	NM_001168358	-	209584	5230400J09Rik	tRNA-yW synthesizing protein 3 homolog (S. cerevisiae)	Tyw3							ENSMUSG00000047583	0.871297	ko.UP
ILMN_2875730	CCCGAGAATGAAGAATGGCCTGAGCCTCCAGTGTTGAGTGGAGACTTCTC	chr4	61096818	61100736	NM_001200004	-	100039150	Gm2068|Mup13	major urinary protein 15	Mup15							ENSMUSG00000096674	2.84125	ko.UP
ILMN_3065459	TGAATTTCTTCCTCTTCCTGTTCAATAAATGATTACCCTTGCACTTAAAA	chr4	60961050	61100734	NM_008647	-	17841	AA589603|Mup-2|Mup4	major urinary protein 2	Mup2							ENSMUSG00000078688	1.69031	ko.UP
ILMN_1214024	CAGTGTAAGGATCCGTTCTCCTGCTCCTCAACTCTACAGCAGCACATTTC	chr4	73587482	73596750	NM_027981	-	71886	2310003M01Rik|AV083437	RIKEN cDNA 2310002L09 gene	2310002L09Rik							ENSMUSG00000028396	5.5897	ko.UP
ILMN_1220089	ATGAACACACTCAAGGGTGTAAGGCAGCCAAAGCAGGTCTACTTTGAGAG	chr4	143689782	143700004	NM_001085419	+	100041077	OTTMUSG00000010432	predicted gene 13102	Gm13102							ENSMUSG00000073723	21.5438	ko.UP
ILMN_1218769	GCGAAGACACACTGAGCGTGGATTATTAACTGTAAGCGATACTACTTTGT	chr4	149493452	149518277	NM_019741	+	56485	AI526984|Glut5|Slc5a	solute carrier family 2 (facilitated glucose transporter), member 5	Slc2a5						IP	ENSMUSG00000028976	4.33795	ko.UP
ILMN_2893321	GCAGGGCACTTTGACAGCGGTGTGCTTTAGAGAGTCACTTCATGGATTCC	chr5	20930720	20987942	NM_177869	+	330050	4631428I10|AI847670	family with sequence similarity 185, member A	Fam185a							ENSMUSG00000047221	0.691255	ko.UP
ILMN_2766971	GTGGTGTGAGAAAGCCTCGAGTAGAGTATTCTCTTATTAAAAAAGGCGTC	chr5	100506891	100588827	NM_182841	-	231503		transmembrane protein 150C	Tmem150c					PI	IP	ENSMUSG00000050640	1.95326	ko.UP
ILMN_1255404	GCATCAGAAAGACCGTGAGGACCAGGAGGAAGAGCTGGAGGATGTGCGTC	chr5	113117895	113325382	NM_028901	-	74376	4932408L24Rik|4933411E19Rik|Gm448	myosin XVIIIb	Myo18b							ENSMUSG00000072720	6.17252	ko.UP
ILMN_1260428	CGCAGCCTTTCCCCCTGACGTCACCGGCAATCTTGATTATAAGAATTTGG	chr5	122550988	122556863	NM_010861	+	17906	MLC-2|MLC-2v|Mlc2v|Mylpc	myosin, light polypeptide 2, regulatory, cardiac, slow	Myl2							ENSMUSG00000013936	4.33176	ko.UP
ILMN_1255691	GCACATTGCACTTCCTTTGAATCATGAGAGGTACGAGAGGAACTCTTTTC	chr6	142182747	142227394	NM_001267707	-	108096	Oatp-3|Oatp3|Slc21a7	solute carrier organic anion transporter family, member 1a5	Slco1a5					IP		ENSMUSG00000063975	1.13726	ko.UP
ILMN_2608804	ATCGACGACATGATCCCCGCGCAGAAGTAGGCGCAGGGCGTGGCGCACCA	chr7	19996442	20006932	NM_007710	+	12715	Ckmm|M-CK|MCK	creatine kinase, muscle	Ckm							ENSMUSG00000030399	5.51709	ko.UP
ILMN_2676012	GACAGCTCATCACCTGCTAAATAAGTCATCAGAACCCGGACACCAGCGCT	chr7	51757068	51780039	NM_146189	-	233199		myosin binding protein C, fast-type	Mybpc2							ENSMUSG00000038670	5.5072	ko.UP
ILMN_1219128	GAGGTTGGCAGTGTGCTATCAGAAGAGAATATAGGCAGGGTGATCCCAGG	chr7	58766398	58854077	NM_177694	+	233246	9330162L24|Gdd1|Tmem16e	anoctamin 5	Ano5					IP		ENSMUSG00000055489	6.22327	ko.UP
ILMN_2679609	TAGTCGGGATTTAGTGGTCAGGGCAGCACAGTGGCGTGAACCTCATTAGT	chr7	109250256	109259662	NM_009710	+	11870	ADPRT|ARTC1|Yac-1	ADP-ribosyltransferase 1	Art1							ENSMUSG00000030996	7.02088	ko.UP
ILMN_2666864	CCCGAACTCACGGGGCTTGCAGGCACAAGGCAACTGACTAGCTGATTGCT	chr7	133589373	133606587	NM_007504	-	11937	SERCA1	ATPase, Ca++ transporting, cardiac muscle, fast twitch 1	Atp2a1							ENSMUSG00000030730	6.055	ko.UP
ILMN_2977331	GGGCAGGAGCGGAAGGGAGCTCCAACGTCTTCTCCATGTTTGACCAGACT	chr7	134355121	134357801	NM_016754	+	17907	2410014J02Rik|MLC-2|Mlc2	myosin light chain, phosphorylatable, fast skeletal muscle	Mylpf							ENSMUSG00000030672	4.63193	ko.UP
ILMN_2900484	GGATCCTCCAGTCCCAATGAGTTTGATGGTCTCTTCCAGCCTCTGTGAGC	chr7	135147891	135154907	NM_001079932	+	434246	BC067209|MG53	tripartite motif-containing 72	Trim72							ENSMUSG00000042828	4.96109	ko.UP
ILMN_2481133	GGCATGGAGGGCCGGAAGAAAATGTTCGAGTCTGAGTCCTAACTGCCCAC	chr7	149628372	149630310	NM_009405	+	21953		troponin I, skeletal, fast 2	Tnni2			1	1			ENSMUSG00000031097	5.308	ko.UP		xx
ILMN_2469018	GCCAAGGGCAAAGTCGGTGGGCGCTGGAAGTAAAAGAGCAGAGAGGTGCA	chr7	149684740	149701914	NM_001163670	+	21957	fTnT	troponin T3, skeletal, fast	Tnnt3							ENSMUSG00000061723	6.13713	ko.UP
ILMN_2523613	GGTTGCAGGACAGCCACCCCCAGCCCAGAGTTTTGTAAGCCAACATTCTT	chr7	149730513	149744503	NR_002452	-	330677	9530074L01|Rhit1	non-coding transcript 1	Nctc1							ENSMUSG00000087090	9.32253	ko.UP
ILMN_1256343	CCTCCTCACCAGGGCCTCACCAGAGGTCCTGGGTCCATCAATAAATACAG	chr7	149761436	149764051	NR_001592	-	14955	AI747191	H19, imprinted maternally expressed transcript	H19	1		1	1			ENSMUSG00000000031	1.74336	ko.UP		x
ILMN_1238982	GCATGTGGACTGAGGCTCAGATGGTCCTAGCATGTGGTAGTCTGGATAGT	chr8	15057652	15133419	NM_008664	+	17930	AW146149	myomesin 2	Myom2					IP		ENSMUSG00000031461	4.27129	ko.UP
ILMN_1221160	GTAGACACCCTGCAGATCCAGTTTTCTACCACACCTAGAAATGCAGCGAC	chr9	73327230	73781374	NM_001081153	-	208898	1500037O19Rik|AU019458|D9Ertd414e|Munc13-3|Unc13h3	unc-13 homolog C (C. elegans)	Unc13c					IP		ENSMUSG00000062151	4.08365	ko.UP
ILMN_1247118	TGGTCCATGAAAGCTAGTGAATTTTTGAGCCCCAGAATAGCCTGCACTGC	chr9	77484538	77507929	NM_172925	+	244923	9830147P19Rik|D930047P17Rik|Kbtbd1	kelch-like 31	Klhl31					PI		ENSMUSG00000044938	4.44565	ko.UP
ILMN_2892441	TAAGAAGTTCCTGCAACCCGGAAGTCAGAGGAAGCCTCCTCCAGATGGCC	chr9	78039772	78057156	NM_010357	+	14860	GST5.7|mGsta4	glutathione S-transferase, alpha 4	Gsta4		1					ENSMUSG00000032348	0.781808	ko.UP		x
ILMN_2660803	CGTGGGCGGTGATCTTAAGACTGTTTCATGACTATAAATACCGGGTGGTG	chr9	83842387	84017847	NM_199195	+	12040	BCKDE1B|BCKDH E1-beta	branched chain ketoacid dehydrogenase E1, beta polypeptide	Bckdhb	1	2	2	2			ENSMUSG00000032263	0.789614	ko.UP
ILMN_2664638	CCCTCATTCCTCTGTTCATTTGTTGAACAAAGACGTTTTGAATAAAGACA	chr9	99774524	99776589	NM_011440	-	20669		SRY (sex determining region Y)-box 14	Sox14							ENSMUSG00000053747	6.6437	ko.UP
ILMN_2607377	CCTAGGCCTCTCATTCATCTTGGCAGGACTGATTGTTGGTGGAGCCTGCA	chrX	104592533	104598699	NM_008409	-	16431	AW108051|Bricd2a|E25|Itm2	integral membrane protein 2A	Itm2a							ENSMUSG00000031239	0.916252	ko.UP
ILMN_2694687	CATTATCCTACCTGTGGAGTCACGTAATAAGAAGCCAAAATGTGCCTGAG	chr10	62578542	62666700	NM_182992	-	68802	1110056A04Rik|9830112J03|AI853556|mKIAA4170	myopalladin	Mypn					PI	IP	ENSMUSG00000020067	5.14779	ko.UP
ILMN_2664858	ATAAGTCACAGGTCACTGGGGAGCCCCGTCAATCACTGCCACGGCGCTGG	chr10	80271240	80276243	NM_028001	-	71912	2300003C06Rik|2310032K21Rik|JP-45|JP45	junctional sarcoplasmic reticulum protein 1	Jsrp1							ENSMUSG00000020216	5.64862	ko.UP
ILMN_2739266	GTGTGGGAGCTGCTGAAAAATGCCAACCCCAACGAATACGAGAAGATCGC	chr10	87981023	88067897	NM_001252372	-	109272	8030451F13Rik	myosin binding protein C, slow-type	Mybpc1					PI	IP	ENSMUSG00000020061	4.78877	ko.UP
ILMN_2693176	TAACCTTCCCCACCGTGCGGTTGCGCGCCTTTGTGCGCGAGCGCGAGAAG	chr11	58825642	58949877	NM_199152	-	380698	BC046431|Gm878|OTTMUSG00000005786|UNC89	obscurin, cytoskeletal calmodulin and titin-interacting RhoGEF	Obscn						IP	ENSMUSG00000061462	4.32599	ko.UP
ILMN_1241214	GGAGAAATCACAAAATGTGACGTTCTTTGTCACTGTCCTGTATATCACGG	chr11	67051313	67073949	NM_010855	+	17884	AI506973|MHC2B|MM|MYH-2B|Minimsc|Minmus|MyHC-IIb|Myhsf	myosin, heavy polypeptide 4, skeletal muscle	Myh4					IP	PI	ENSMUSG00000057003	5.9982	ko.UP
ILMN_1239717	GTGGAAGATGGATCTTTATAAGCAGGACTGATGGCTAGCCCCAGAAGATT	chr11	83522505	83524862	NM_007969	+	14038	Expi|Kal1|WDNM1	WAP four-disulfide core domain 18	Wfdc18							ENSMUSG00000000983	0.997319	ko.UP
ILMN_2696682	CCCCAGCACCCTCTGGTAGCACTGCAATAAATGCTCAGCCATGTTCCACG	chr11	98245124	98246267	NM_011540	+	21393	AI503981|AJ223855	titin-cap	Tcap							ENSMUSG00000007877	5.10575	ko.UP
ILMN_2858930	GGAGGCTCAGAACCAGGAGTACAACATGCTGCTGGACATCAAGACTCGGC	chr11	99993072	99997263	NM_008469	-	16665	AI528832|K15|Krt1-15	keratin 15	Krt15							ENSMUSG00000054146	2.62643	ko.UP
ILMN_1215847	CGTGTTGTGTTCAAGCAGCCTGGTGGCTAGTGCCTTCATATTAGAGCACC	chr11	102748649	102758514	NM_010277	-	14580	AI836096	glial fibrillary acidic protein	Gfap							ENSMUSG00000020932	5.67598	ko.UP
ILMN_1231340	CCAGGAAGCCCTTCAACCCATCAACTGAGTGTCCTTCAGGTCTTACAGCA	chr11	120507344	120509651	NM_001204820	-	68515	1110012N22Rik	myeloid-associated differentiation marker-like 2	Myadml2							ENSMUSG00000025141	7.06211	ko.UP
ILMN_2732401	ACTTCAAACCGTTATGTCAGCTCATCCTCTGTAGTGCTGGGACAGCAGGC	chr15	41696838	41701266	NM_175456	-	223513	C130068O12Rik|STARS	actin-binding Rho activating protein	Abra							ENSMUSG00000042895	7.05987	ko.UP
ILMN_1218223	CTCCCCCATCCTCTATGGCCCTCGGATGACGCCATTCTTCTGGAAATGCT	chr15	78021547	78034586	NM_013645	-	19293	PV|Parv|Pva	parvalbumin	Pvalb							ENSMUSG00000005716	5.00621	ko.UP
ILMN_1238309	GGAGAGAGGAAGCTTTCCGAGGCCTGAGTGTTGCATCACATGCAGTAGGA	chr16	7069927	7412573	NM_183188	+	268859	A2bp|A2bp1|Hrnbp1|fox-1	RNA binding protein, fox-1 homolog (C. elegans) 1	Rbfox1					IP		ENSMUSG00000008658	3.59481	ko.UP
ILMN_2702215	AGCTCAGTCAGGTACTGGCAAGACAGCCACATTTGCTATTTCCATCCTGC	chr16	23107540	23114205	NM_001123037	+	13682	4833432N07Rik|BM-010|Ddx2b|Eif4|eIF-4A-II|eIF4A-II	eukaryotic translation initiation factor 4A2	Eif4a2	1						ENSMUSG00000022884	0.770362	ko.UP
ILMN_1216742	GCCTCTCAGTGGAGAATGGGATTCCTTCACTTGGTGGTGAAGCAGATAGG	chr16	25802001	25892174	NM_001127264	+	22061	AI462811|Ket|P51/P63|P63|P73l|Tp63|Trp53rp1	transformation related protein 63	Trp63	1						ENSMUSG00000022510	0.797244	ko.UP
ILMN_2724088	GCCACTGGAGAGGTGAAAACAGAGGATGACTCCAGTTTGCCTCCAGGTTC	chr18	37424651	37427108	NM_053126	+	93872	PcdhbA	protocadherin beta 1	Pcdhb1							ENSMUSG00000051663	7.65715	ko.UP
ILMN_1213750	GTTCTGCTCTTCGTTGGGATGAAGCTGTGCAAGAGGGCCAGGTCGCCTTC	chr18	37571327	37574168	NM_053135	+	93881	Pcdhb5D|PcdhbJ	protocadherin beta 10	Pcdhb10							ENSMUSG00000045657	1.40782	ko.UP
ILMN_2444217	GCCAGCTTCCTCAGTTCTATATTACCGTCTCAACCCGATTACTGTAACAG	chr18	44493727	44515376	NM_001033621	+	58916	5530402I04Rik|Ttid	myotilin	Myot							ENSMUSG00000024471	5.29901	ko.UP
ILMN_2747543	CCGAGAGACTGCCGAGACAGACACGGCTGAACAAGTGGTAGCCTCCTTCA	chr19	4861215	4877909	NM_013456	-	11474		actinin alpha 3	Actn3							ENSMUSG00000006457	5.5943	ko.UP
ILMN_2597778	GCGCTGTGCCTTTCTGGATACTAAGAATACACTGTTCTACCCTGAACACC	chr19	16510156	16685308	NM_008137	+	14675	AU023208	guanine nucleotide binding protein, alpha 14	Gna14							ENSMUSG00000024697	0.800495	ko.UP
ILMN_1253791	GCGTTATCAAGGTTTCCCTGGTCACTCACAAAGGCTTAGTCACAATGAGC	chr19	27397108	27411669	NM_183179	+	240595	KV11.1	potassium channel, subfamily V, member 2	Kcnv2							ENSMUSG00000047298	1.63957	ko.UP
ILMN_3138732	AGGTGTTGGCTGGACCCCTCCTGGCTCCTACAAAGTGGAAATGGCTCGAC	chr19	56394530	56464528	NM_008733	-	18175		nebulin-related anchoring protein	Nrap	1		1				ENSMUSG00000049134	3.80061	ko.UP		x
ILMN_2625197	CCTCTACAACTGTCTGAACAGCGCATTGAGGAACAGGCTGCCCCGAGCTA	chr1	137005074	137029152	NM_007955	-	13924	Esp|OST|OST-PTP|mOST-PTP	protein tyrosine phosphatase, receptor type, V	Ptprv							ENSMUSG00000097993	-3.71263		ko.DOWN
ILMN_2844963	TTCAGCCGAGGTGTGACTGATCTGGATGCCGTAGGGAAGGATGGAGGCTC	chr1	172247626	172519980	NM_001109985	-	70729	6330408P19Rik|Capon	nitric oxide synthase 1 (neuronal) adaptor protein	Nos1ap					PI		ENSMUSG00000038473	-1.81233		ko.DOWN
ILMN_2660698	TCTAAGCCTTCCAGTATATACCCTTGTCATGAGAAAAGAGGTACATGGTG	chr2	113167892	113556924	NM_010230	+	14260	Fmn|ld	formin 1	Fmn1					IP		ENSMUSG00000044042	-0.985424		ko.DOWN
ILMN_2457585	CCCCAGCCTGGAACCCTCTGATCAACTTGCTGGGACCTATAACGTCTTAG	chr2	155207591	155215583	NM_178111	+	68728	1110029F20Rik|Tp53inp2	transformation related protein 53 inducible nuclear protein 2	Trp53inp2	1						ENSMUSG00000038375	-0.732325		ko.DOWN
ILMN_1233455	AGTTTAGTTCCAAACTCAGAGCCCTGTCCTTTGGAGAGGGTCAACCCCAG	chr3	103539316	103541924	NM_133859	-	99543	2810002E22Rik|AI115209|AW550633|HNOEL-iso|ONT3|mONT3	olfactomedin-like 3	Olfml3	1						ENSMUSG00000027848	-0.519428		ko.DOWN
ILMN_2676615	GGATACAAGCCGCTAACATCCACAGGATAGTAAATGTGTAAACTGCACAG	chr3	122122697	122233100	NM_013867	+	29815	AI131758|AND-34	breast cancer anti-estrogen resistance 3	Bcar3	1	2	2	2			ENSMUSG00000028121	-0.8727		ko.DOWN	xxx
ILMN_2631704	GCCCGAGTTCCCAGGTGTTTACACCAGAGTGGCCAATTATTTTGATTGGA	chr3	129539656	129578246	NM_007686	+	12630		complement component factor i	Cfi					PI	IP	ENSMUSG00000058952	-6.99959		ko.DOWN
ILMN_2509273	CACAGCCAGCAGCACGGGAACAAGAAGGACTGAGCTAGATCTGATGCCAG	chr5	136211359	136220042	NM_172541	-	215210	2010310D06Rik|Tmpit	transmembrane protein 120A	Tmem120a	1	2		2			ENSMUSG00000039886	-1.13402		ko.DOWN	xxx
ILMN_2627050	TATTAGATATTAGATATTAGAATGGCTATTCTACCCTTCTTTTTGTTTCC	chr7	19007884	19017404	NM_054063	-	114871	cea16	pregnancy-specific glycoprotein 28	Psg28							ENSMUSG00000030373	-6.20866		ko.DOWN
ILMN_1241754	CAGACACTGCCTAGCCCAGACCCTCTGTCCCTACCTACACTTTGTCCCCT	chr7	31025156	31065440	NM_146186	-	233064	2310038K02Rik	WD repeat domain 62	Wdr62							ENSMUSG00000037020	-0.851527		ko.DOWN
ILMN_1242135	CCACAGGAAGACCGTCGTGGAGAAGCCCCGATGGCTGGGGAAATATCAGA	chr9	45211220	45218361	NM_052823	+	11936	Atp1g1	FXYD domain-containing ion transport regulator 2	Fxyd2							ENSMUSG00000059412	-0.925935		ko.DOWN
ILMN_2874399	GCGTGCTCAATTACCTTGCTCAGTCCAATGGCTGGTTCACTGAGGTGCAC	chrX	6356431	6525489	NM_177914	+	331374	Gm360	diacylglycerol kinase kappa	Dgkk					PI		ENSMUSG00000062393	-5.90668		ko.DOWN
ILMN_2654186	GGAGAGCAATTCACTGTGTCTGGCGTGTGGAAGAAGAGGGTCCTGAAGCA	chr13	41405284	41454370	NM_017464	-	18003	Cas-L|CasL|HEF1|MEF1|Nedd-9|p105	neural precursor cell expressed, developmentally down-regulated gene 9	Nedd9	1						ENSMUSG00000021365	-0.64869		ko.DOWN
ILMN_1228474	GTGGTGTGGAATCTGGAACCTGCTTGTTCTACAACAGCATGGCAACTACT	chr13	61101638	61107272	NM_012007	-	26898	CATP|CatRLP|Ctsp	cathepsin J	Ctsj							ENSMUSG00000055298	-3.44906		ko.DOWN
ILMN_2665568	CAGCATTTCCACAGTAATGTCATCCACTTCAATGACCAGCCTTCCCTTGC	chr13	61296507	61304753	NM_021445	-	58518	1600022N02Rik	cathepsin 6	Cts6							ENSMUSG00000021441	-7.21948		ko.DOWN
ILMN_2603908	CCCCAGTCTCGTTAGAAATGAGTATACTCTTGAACAGCCACCAGCTATAG	chr15	84895118	84962387	NM_080470	-	140557	SMC-1B|SMC1beta|Smc1l2	structural maintenance of chromosomes 1B	Smc1b							ENSMUSG00000022432	-6.27564		ko.DOWN
ILMN_1213975	CTTCCTTCTCTCTCTTCAGAGCTGCCATCATTAAAGAGCCAGCTTCCATT	chr15	100592177	100654402	NM_021530	+	59033	AW493845|C230026C11|NDCBE|kNBC-3	solute carrier family 4 (anion exchanger), member 8	Slc4a8							ENSMUSG00000023032	-1.34072		ko.DOWN
ILMN_2610944	CACAGTCCCTAATAGTAGACTTGGACCAGGGAAAACAGCCTGTACTTTCG	chr17	18013434	18020903	NM_013521	-	14293	FPR|LXA4R|fMLF-R	formyl peptide receptor 1	Fpr1							ENSMUSG00000045551	-6.34975		ko.DOWN
ILMN_3003124	GAGTGACCGAGGTAGTCGTTGCCAGGTACTCGGATAACATGATTGTGGAC	chr17	45767152	45796258	NM_001013767	-	268958		calpain 11	Capn11							ENSMUSG00000058626	-7.17265		ko.DOWN
ILMN_1216399	ATATCCTTGGTATGAATTATGTATTTAAACTATTTATAAAGAAATGAACG	chr17	52742033	53044544	NM_001031811	+	211468	C130090D05Rik|ELK|ELK1|ELK3|Kv12.1	potassium voltage-gated channel, subfamily H (eag-related), member 8	Kcnh8					IP		ENSMUSG00000035580	-5.26011		ko.DOWN
