# Supplementary material for: Genomic loci mispositioning in Tmem120a knockout mice yields latent lipodystrophy
Source: Nat Commun. 2022 Jan 13;13:321. doi: 10.1038/s41467-021-27869-2 (PMC8758788; doi:10.1038/s41467-021-27869-2)
Supplement: Supplementary file 8 — Supplementary Data 5 [file 41467_2021_27869_MOESM8_ESM.xlsx]

## Sheet: 200115 - FTX6, qPCR miRNAs KO-N
Supplementary Data S5. miRNA changes determined by qPCR from Control versus Tmem120a–/– iWAT
										Ct is in log2 scale, a difference of "1" means 2-fold changes!										Highlighted top differentially expressed miRNAs				Distances to LADs (15cut_sm0_X), in bp										DamID 3T3L1		Combined 2-fold+15%topDE	Circulating miRNAs	Lipodystrophy miRNAs				Functional annotations (manual literature search)
										deltaCt positive = DOWN in KO														d=distance to nearest LAD												NET29A-KO mouse	Dicer KO	Thomou-75
																								d2=distance to nearest LAD edge														(down in both human LDs)						Links to...
Orden	plate	pos	miRNA ID	mature.seq	mirID	mirID.2	chr	start	end	deltaCt.KO-WT	FDR (adjusted p-value)	P.Value	t	fc_down	fc_up	meanCt.WT	meanCt.KO	stdevCt.WT	stdevCt.KO	>2-foldchange	top 15% differentially expressed	fold.change	rank %	d.U	d.D	d.A	d.AB	d2.U	d2.D	d2.A	d2.AB	LAD.sizes	LAD.ids	repositioning_U.D	KD_affected_position_D.KD	mir.de	thomou	thomou75	ID	canonical.ID	Ensembl.ID	PMID	function literature (myo/adipogenesis and combined diabetes, IR and obesity)	Myo	Adipo	Diabetes, insulin res, obesity
212	1	I20	mmu-miR-339-3p	UGAGCGCCUCGGCGACAGAGCCG	MIMAT0004649	mmu-miR-339,mmu-miR-339-3p	chr5	139845604	139845699	-4.34938	0.592158	0.0382662	-2.41211	0.0490575	20.3842	30.4247	26.0753	2.30321	3.53843	UP, >2-fold	UP, top-15% DE	20.3842	6.45624	807634	836251	477790	525765	807634	836251	477790	525765	93653, 89362, 17277, 37896	chr5_138944318_139037971, chr5_138919992_139009354, chr5_139350538_139367815, chr5_139281944_139319840			mir.UP	DOWN.thomou	thomou75	mmu-miR-339-3p	Mir339	ENSMUSG00000065593	31222113	diabetes			x
9	1	A9	mmu-miR-1	UGGAAUGUAAAGAAGUAUGUAU	MIMAT0000123	mmu-miR-1a-1,mmu-miR-1a-3p	chr2	180123753	180123829	-4.17179	0.457323	0.00131226	-4.36545	0.0554837	18.0233	31.776	27.6042	1.17848	2.04525	UP, >2-fold	UP, top-15% DE	18.0233	0.286944	546616	551444	103647	0	546616	551444	103647	4640	1132615, 1248645, 17772, 43968	chr2_178444523_179577138, chr2_178323665_179572310, chr2_180227475_180245247, chr2_180084501_180128469		IP	mir.UP	DOWN.thomou		mmu-miR-1	Mir1a-1	ENSMUSG00000070144	21270519, 22496873, 23723006	myogenic, muscle specific, adipogenesis (down), diabetes (down)	x	x	x
565	2	H13	mmu-miR-1966	AAGGGAGCUGGCUCAGGAGAGAGUC		mmu-miR-1966,mmu-miR-1966-5p	chr8	108139366	108139473	-3.70652	0.780924	0.0817897	-1.92838	0.0765994	13.0549	29.2534	25.5469	4.29208	2.25048	UP, >2-fold	UP, top-15% DE	13.0549	10.4735	492347	568048	529851	510490	492347	568048	529851	510490	314007, 37330, 44565, 471837	chr8_107333013_107647020, chr8_107533989_107571319, chr8_107564951_107609516, chr8_107157040_107628877			mir.UP			mmu-miR-1966	Mir1966	ENSMUSG00000089432
252	1	K12	mmu-miR-410	AAUAUAACACAGAUGGCCUGU	MIMAT0001091	mmu-miR-410,mmu-miR-410-3p	chr12	110981925	110982005	-3.65449	0.796697	0.114029	-1.72666	0.0794126	12.5925	35.4628	31.8084	0.182261	5.33956	UP, >2-fold	UP, top-15% DE	12.5925	13.3429	2121403	492526	417583	355846	2121403	492526	417583	355846	1535900, 25722, 55990, 23528	chr12_107324623_108860523, chr12_110463678_110489400, chr12_110508353_110564343, chr12_110602552_110626080			mir.UP	DOWN.thomou		mmu-miR-410	Mir410	ENSMUSG00000065497	20126310, 26240138	obesity, myogenic (heart)	x		x
307	1	M19	mmu-miR-467d	UAAGUGCGCGCAUGUAUAUGCG	MIMAT0004886	mmu-miR-467d,mmu-miR-467d-5p	chr2	10429257	10429341	-3.29026	0.796697	0.0974634	-1.82263	0.102219	9.78289	34.7705	31.4803	1.14371	4.40144	UP, >2-fold	UP, top-15% DE	9.78289	11.7647	0	0	0	0	117004	105016	12340	110904	392962, 389541, 208873, 715131	chr2_10312253_10705215, chr2_10324241_10713782, chr2_10416917_10625790, chr2_10318353_11033484			mir.UP			mmu-miR-467d	Mir467d	ENSMUSG00000077021
82	1	D10	mmu-miR-133a	UUUGGUCCCCUUCAACCAGCUG	MIMAT0000145	mmu-miR-133a-2,mmu-miR-133a-3p	chr2	180133084	180133187	-3.28548	0.720385	0.0568453	-2.17317	0.102559	9.75052	33.8279	30.5424	1.97468	2.92949	UP, >2-fold	UP, top-15% DE	9.75052	7.89096	555947	560775	94289	4616	555947	560775	94289	4616	1132615, 1248645, 17772, 43968	chr2_178444523_179577138, chr2_178323665_179572310, chr2_180227475_180245247, chr2_180084501_180128469		IP	mir.UP	DOWN.thomou		mmu-miR-133a	Mir133a-2	ENSMUSG00000065460	21270519, https://doi.org/10.1586/eem.12.21, 23723006	myogenic, muscle specific, insulin resistance, diabetes (down)	x		x
509	2	F5	mmu-miR-1897-3p	UCAACUCGUUCUGUCCGGUGAG	MIMAT0007865	mmu-miR-1897,mmu-miR-1897-3p	chr3	34537386	34537464	-2.70936	0.796697	0.217651	-1.31305	0.152898	6.5403	32.5025	29.7931	3.32284	4.00917	UP, >2-fold		6.5403	24.6772	26832	29869	341193	94855	26832	29869	341193	94855	22881, 15322, 184123, 19489	chr3_34564295_34587176, chr3_34492196_34507518, chr3_34012071_34196194, chr3_34423043_34442532			mir.UP	DOWN.thomou		mmu-miR-1897-3p	Mir1897	ENSMUSG00000104797
388	2	A4	mmu-miR-669k	UAUGCAUAUACACGCAUGCAA	MIMAT0005831	mmu-miR-669k,mmu-miR-669k-3p	chr2	10396927	10397053	-2.67856	0.796697	0.109139	-1.75359	0.156197	6.40216	32.6764	29.9979	2.2124	3.13423	UP, >2-fold	UP, top-15% DE	6.40216	12.6255	0	0	0	0	84674	72686	5499	78574	392962, 389541, 67327, 715131	chr2_10312253_10705215, chr2_10324241_10713782, chr2_10335225_10402552, chr2_10318353_11033484			mir.UP	DOWN.thomou		mmu-miR-669k	Mir669k	ENSMUSG00000094297
417	2	B9	mmu-miR-691	AUUCCUGAAGAGAGGCAGAAAA	MIMAT0003470	mmu-miR-691,mmu-miR-691	chr16	74342235	74342312	-2.54588	0.796697	0.0974929	-1.82245	0.171244	5.83963	31.0661	28.5202	1.59997	3.11442	UP, >2-fold	UP, top-15% DE	5.83963	11.9082	0	0	0	0	1145672	1145672	1392809	1234794	3623668, 4984849, 3518441, 3348073	chr16_71864316_75487984, chr16_70503135_75487984, chr16_72216680_75735121, chr16_72229033_75577106			mir.UP	DOWN.thomou		mmu-miR-691	Mir691	ENSMUSG00000104758
328	1	N16	mmu-miR-496	UGAGUAUUACAUGGCCAAUCUC	MIMAT0003738	mmu-miR-496a,mmu-miR-496a-3p	chr12	110977329	110977407	-2.39737	0.51508	0.0146753	-2.9268	0.189811	5.26841	33.762	31.3646	1.65983	1.12073	UP, >2-fold	UP, top-15% DE	5.26841	2.72597	2116807	487930	412987	351250	2116807	487930	412987	351250	1535900, 25722, 55990, 23528	chr12_107324623_108860523, chr12_110463678_110489400, chr12_110508353_110564343, chr12_110602552_110626080			mir.UP	DOWN.thomou		mmu-miR-496	Mir496a	ENSMUSG00000070136	28386478, 30939476	obesity, diabetes			x
83	1	D11	mmu-miR-133b	UUUGGUCCCCUUCAACCAGCUA	MIMAT0000769	mmu-miR-133b,mmu-miR-133b-3p	chr1	20672850	20672968	-2.36315	0.520602	0.0224076	-2.7338	0.194367	5.14491	34.9393	32.5762	0.890605	1.71977	UP, >2-fold	UP, top-15% DE	5.14491	4.30416	13020	0	0	4005	13020	60820	46963	4005	521979, 3132434, 127706, 109162	chr1_20137852_20659831, chr1_17601354_20733788, chr1_20592225_20719931, chr1_20676972_20786134	IP	PI	mir.UP	DOWN.thomou	thomou75	mmu-miR-133b	Mir133b	ENSMUSG00000065480	21270519, 23723006	myogenic, muscle specific, adipogenesis (down), diabetes (down)	x	x	x
118	1	E22	mmu-miR-184	UGGACGGAGAACUGAUAAGGGU	MIMAT0000213	mmu-miR-184,mmu-miR-184-3p	chr9	89697098	89697166	-2.29621	0.520536	0.0179394	-2.81122	0.203597	4.91166	34.0289	31.7327	1.5195	1.29533	UP, >2-fold	UP, top-15% DE	4.91166	3.29986	0	7985	2383	8756	4	7985	2383	8756	79353, 71665, 104923, 70774	chr9_89617817_89697170, chr9_89617449_89689114, chr9_89589793_89694716, chr9_89617569_89688343	PI		mir.UP	DOWN.thomou		mmu-miR-184	Mir184	ENSMUSG00000065596	31222113	diabetes			x
535	2	G7	mmu-miR-1938	CGGUGGGACUUGUAGUUCGGUC		mmu-miR-1938,mmu-miR-1938	chr12	40949299	40949398	-2.0678	0.772119	0.0729021	-1.99706	0.238523	4.19248	31.4566	29.3888	0.7466	2.45717	UP, >2-fold	UP, top-15% DE	4.19248	9.32568	70060	82256	51992	124609	70060	82256	51992	124609	52030, 23618, 70592, 54862	chr12_40827210_40879240, chr12_40843426_40867044, chr12_40826716_40897308, chr12_40769829_40824691			mir.UP			mmu-miR-1938	Mir1938	ENSMUSG00000089371
583	2	I7	mmu-miR-9*	AUAAAGCUAGAUAACCGAAAGU	MIMAT0000143	mmu-miR-9-2,mmu-miR-9b-2,mmu-miR-9b-5p,mmu-miR-9-3p	chr13	83878419	83878490	-2.01855	0.70372	0.053511	-2.17951	0.246807	4.05175	32.4457	30.4271	0.733864	2.16237	UP, >2-fold	UP, top-15% DE	4.05175	7.60402	0	0	0	0	492506	464167	18404	34287	2412341, 2384847, 494516, 483236	chr13_81958655_84370996, chr13_81957810_84342657, chr13_83860015_84354531, chr13_83844132_84327368			mir.UP			mmu-miR-9*	Mir9*	None	28939056	adipogenic		x
540	2	G12	mmu-miR-1942	UCAGAUGUCUUCAUCUGGUUG		mmu-miR-1942,mmu-miR-1942	chr15	76046041	76046103	-1.96227	0.520536	0.0208089	-2.72589	0.256624	3.89675	35.198	33.2357	0.49692	1.66743	UP, >2-fold	UP, top-15% DE	3.89675	3.87374	1392560	889421	774918	849791	1392560	889421	774918	849791	22906, 15845, 31279, 19855	chr15_74630576_74653482, chr15_75140776_75156621, chr15_75239845_75271124, chr15_75176396_75196251			mir.UP			mmu-miR-1942	Mir1942	ENSMUSG00000087899
148	1	G4	mmu-miR-207	GCUUCUCCUGGCUCUCCUCCCUC	MIMAT0000240	mmu-miR-207,mmu-miR-207	chr4	40669950	40670028	-1.89429	0.760831	0.0673485	-2.04409	0.269006	3.71739	32.9949	31.1006	1.66089	1.56927	UP, >2-fold	UP, top-15% DE	3.71739	8.75179	66357	61060	103978	56864	66357	61060	103978	56864	37863, 346387, 147612, 41242	chr4_40565731_40603594, chr4_40262504_40608891, chr4_40418361_40565973, chr4_40571845_40613087			mir.UP	DOWN.thomou		mmu-miR-207	Mir207	ENSMUSG00000065452	26770988, 31564413	diabetes			x
398	2	A14	mmu-miR-673-5p	CUCACAGCUCUGGUCCUUGGAG	MIMAT0003739	mmu-miR-673,mmu-miR-673-5p	chr12	110810200	110810290	-1.84204	0.778757	0.079038	-1.94887	0.278927	3.58517	33.9709	32.1288	1.18935	2.00732	UP, >2-fold	UP, top-15% DE	3.58517	9.89957	1949678	320801	245858	184121	1949678	320801	245858	184121	1535900, 25722, 55990, 23528	chr12_107324623_108860523, chr12_110463678_110489400, chr12_110508353_110564343, chr12_110602552_110626080			mir.UP			mmu-miR-673-5p	Mir673	ENSMUSG00000076316
436	2	C4	mmu-miR-710	CCAAGUCUUGGGGAGAGUUGAG	MIMAT0003500	mmu-miR-710,mmu-miR-710	chr8	66993129	66993238	-1.80708	0.796697	0.175043	-1.45647	0.285768	3.49934	34.0848	32.2777	1.93125	2.42394	UP, >2-fold		3.49934	20.5165	14032	3856	101945	266618	14032	3856	101945	266618	73285, 118173, 33289, 15357	chr8_66905813_66979098, chr8_66871101_66989274, chr8_66857896_66891185, chr8_66711155_66726512		PI	mir.UP	DOWN.thomou		mmu-miR-710	Mir710	ENSMUSG00000076042
443	2	C11	mmu-miR-718	CUUCCGCCCGGCCGGGUGUCG	MIMAT0003514	mmu-miR-718,mmu-miR-718	chrX	71269188	71269275	-1.80497	0.796697	0.125455	-1.66759	0.286188	3.49421	28.039	26.234	1.87281	1.93088	UP, >2-fold	UP, top-15% DE	3.49421	14.4907	452792	488903	175794	396739	452792	488903	175794	396739	18878, 153185, 20204, 31481	chrX_71722066_71740944, chrX_71758177_71911362, chrX_71445068_71465272, chrX_70840969_70872450			mir.UP			mmu-miR-718	Mir718	ENSMUSG00000076127
557	2	H5	mmu-miR-1958	UAGGAAAGUGGAAGCAGUAAGU		mmu-miR-1958,mmu-miR-1958	chr4	48225991	48226087	-1.78625	0.796697	0.405931	-0.875452	0.289924	3.44918	33.5306	31.7444	2.41126	4.10181	UP, >2-fold		3.44918	48.637	126308	204099	95778	0	126308	204099	95778	8524	20979, 393074, 16218, 34462	chr4_48078705_48099684, chr4_47628819_48021893, chr4_48321864_48338082, chr4_48200149_48234611		IP	mir.UP			mmu-miR-1958	Mir1958	ENSMUSG00000087844
173	1	H5	mmu-miR-292-5p	ACUCAAACUGGGGGCUCUUUUG	MIMAT0000369	mmu-miR-292a,mmu-miR-292b-3p,mmu-miR-292b,mmu-miR-292a-5p	chr7	3219190	3219271	-1.7539	0.51508	0.0088191	-3.22118	0.2965	3.37268	32.975	31.2211	0.392356	1.20209	UP, >2-fold	UP, top-15% DE	3.37268	1.57819	155693	489900	146146	77426	155693	489900	146146	77426	33328, 41717, 16771, 71428	chr7_3030170_3063498, chr7_3709170_3750887, chr7_3056274_3073045, chr7_3070337_3141765			mir.UP	DOWN.thomou		mmu-miR-292-5p	Mir292a	ENSMUSG00000078041	21245416	adipogenesis (down)		x
112	1	E16	mmu-miR-181a	AACAUUCAACGCUGUCGGUGAGU	MIMAT0000210	mmu-miR-181a-1,mmu-miR-181a-5p	chr1	139863032	139863118	-1.7527	0.796697	0.44446	-0.795137	0.296746	3.36989	30.4014	28.6487	3.15514	4.58607	UP, >2-fold		3.36989	53.9455	87603	0	81513	83180	87603	18288	81513	83180	53736, 54392, 238099, 258918	chr1_139950720_140004456, chr1_139844744_139899136, chr1_139944630_140182729, chr1_139946297_140205215	IP	PI	mir.UP			mmu-miR-181a	Mir181a-1	ENSMUSG00000065565	21270519, 30648107	myogenic, anti-adipogenic	x
396	2	A12	mmu-miR-672	UGAGGUUGGUGUACUGUGUGUGA	MIMAT0003735	mmu-miR-672,mmu-miR-672-5p	chrX	101311514	101311613	-1.71442	0.796697	0.185939	-1.4172	0.304724	3.28165	32.8227	31.1083	0.93159	2.87194	UP, >2-fold		3.28165	22.2382	0	30969	16876	5152	78153	30969	16876	5152	234429, 30731, 55193, 22072	chrX_101233361_101467790, chrX_101249815_101280546, chrX_101328488_101383681, chrX_101316764_101338836	PI		mir.UP			mmu-miR-672	Mir672	ENSMUSG00000076286
481	2	E1	mmu-miR-883a-3p	UAACUGCAACAGCUCUCAGUAU	MIMAT0004849	mmu-miR-883a,mmu-miR-883a-3p	chrX	64033933	64034008	-1.70513	0.796697	0.225526	-1.64244	0.306694	3.26057	35.6027	33.8976	NA	NA	UP, >2-fold		3.26057	25.3945	0	0	0	7849	107066	1520650	163069	7849	516094, 3669463, 1744515, 170076	chrX_63926867_64442961, chrX_61885195_65554658, chrX_62452562_64197077, chrX_64041856_64211932		PI	mir.UP			mmu-miR-883a-3p	Mir883	ENSMUSG00000078017	31258879	insulin resistance			x
143	1	F23	mmu-miR-202-5p	UUCCUAUGCAUAUACUUCUUU	MIMAT0004546	mmu-miR-202,mmu-miR-202-5p	chr7	147143588	147143659	-1.66442	0.796697	0.11129	-2.15928	0.315471	3.16986	35.4199	33.7555	0.258484	NA	UP, >2-fold	UP, top-15% DE	3.16986	12.9125	34602	113493	173673	11796	34602	113493	173673	11796	73578, 43454, 78916, 17531	chr7_147035409_147108987, chr7_146986642_147030096, chr7_146891000_146969916, chr7_147114262_147131793			mir.UP			mmu-miR-202-5p	Mir202	ENSMUSG00000065502
156	1	G12	mmu-miR-216a	UAAUCUCAGCUGGCAACUGUGA	MIMAT0000662	mmu-miR-216a,mmu-miR-216a-5p	chr11	28657012	28657083	-1.64389	0.592158	0.0390807	-2.36252	0.319992	3.12508	33.9711	32.3272	1.01487	1.33343	UP, >2-fold	UP, top-15% DE	3.12508	6.59971	0	0	2128	91871	30894	31772	2128	91871	378784, 2181188, 33714, 17779	chr11_28309193_28687977, chr11_26507667_28688855, chr11_28659210_28692924, chr11_28547363_28565142		PI	mir.UP	DOWN.thomou		mmu-miR-216a	Mir216a	ENSMUSG00000065539	29175120	diabetes (down)			x
114	1	E18	mmu-miR-181c	AACAUUCAACCUGUCGGUGAGU	MIMAT0000674	mmu-miR-181c,mmu-miR-181c-5p	chr8	86702772	86702860	-1.63983	0.592158	0.0372142	-2.39087	0.320894	3.1163	28.0675	26.4277	0.65002	1.51557	UP, >2-fold	UP, top-15% DE	3.1163	6.1693	649240	1988636	937192	650489	649240	1988636	937192	650489	70631, 61062, 56311, 26845	chr8_85982902_86053533, chr8_84653075_84714137, chr8_85709270_85765581, chr8_86025439_86052284			mir.UP	DOWN.thomou		mmu-miR-181c	Mir181c	ENSMUSG00000065483	29766503	adipogenic in C2C12		x
351	1	O15	mmu-miR-547	CUUGGUACAUCUUUGAGUGAG	MIMAT0003173	mmu-miR-547,mmu-miR-547-3p	chrX	65241549	65241626	-1.63343	0.796697	0.162738	-1.50343	0.322321	3.1025	31.698	30.0645	2.15313	1.62999	UP, >2-fold		3.1025	18.9383	91218	0	9847	19338	91218	313032	9847	19338	82341, 3669463, 283548, 73083	chrX_65332843_65415184, chrX_61885195_65554658, chrX_65251472_65535020, chrX_65149129_65222212	IP	PI	mir.UP	DOWN.thomou		mmu-miR-547	Mir547	ENSMUSG00000076005
629	2	K5	mmu-miR-146b*	GCCCUAGGGACUCAGUUCUGGU	MIMAT0004826	mmu-miR-146b,mmu-miR-146b-3p	chr19	46417252	46417360	-1.63112	0.796697	0.158736	-1.56949	0.322837	3.09754	35.386	33.7549	0.355534	2.0027	UP, >2-fold		3.09754	18.2209	1633709	1604063	1614600	1144063	1633709	1604063	1614600	1144063	2263734, 1393180, 616229, 32010	chr19_48051068_50314802, chr19_48021422_49414602, chr19_48031959_48648188, chr19_45241180_45273190			mir.UP			mmu-miR-146b*	Mir146b*	None	19188425	adipogenic		x
342	1	O6	mmu-miR-539	GGAGAAAUUAUCCUUGGUGUGU	MIMAT0003169	mmu-miR-539,mmu-miR-539-5p	chr12	110966339	110966412	-1.62391	0.772119	0.0742209	-1.98639	0.324454	3.0821	33.8951	32.2712	1.47735	1.34602	UP, >2-fold	UP, top-15% DE	3.0821	9.61263	2105817	476940	401997	340260	2105817	476940	401997	340260	1535900, 25722, 55990, 23528	chr12_107324623_108860523, chr12_110463678_110489400, chr12_110508353_110564343, chr12_110602552_110626080			mir.UP		thomou75	mmu-miR-539	Mir539	ENSMUSG00000076063	26952965	anti-adipogenic	x
669	2	L21	mmu-miR-431*	CAGGUCGUCUUGCAGGGCUUCU	MIMAT0004753	mmu-miR-431,mmu-miR-431-3p	chr12	110828657	110828747	-1.61701	0.778757	0.0794377	-1.94585	0.326011	3.06738	29.4366	27.8196	0.719234	1.90268	UP, >2-fold	UP, top-15% DE	3.06738	10.043	1968135	339258	264315	202578	1968135	339258	264315	202578	1535900, 25722, 55990, 23528	chr12_107324623_108860523, chr12_110463678_110489400, chr12_110508353_110564343, chr12_110602552_110626080			mir.UP	DOWN.thomou		mmu-miR-431*	Mir431*	None	26215566	myogenic	x
612	2	J12	mmu-miR-34c*	AAUCACUAACCACACAGCCAGG	MIMAT0004580	mmu-miR-34c,mmu-miR-34c-3p	chr9	50911139	50911215	-1.60635	0.592158	0.0355293	-2.41768	0.328427	3.04482	33.5179	31.9115	1.11501	1.13562	UP, >2-fold	UP, top-15% DE	3.04482	5.88235	1559670	1470287	726434	710368	1559670	1470287	726434	710368	31237, 43790, 29362, 59851	chr9_52470884_52502121, chr9_52381501_52425291, chr9_50155344_50184706, chr9_50140921_50200772			mir.UP		thomou75	mmu-miR-34c*	Mir34c*	None	31554925, 30601927	insulin resistance, diabetes			x
448	2	C16	mmu-miR-742	GAAAGCCACCAUGCUGGGUAAA	MIMAT0004237	mmu-miR-742,mmu-miR-742-3p	chrX	64033548	64033612	-1.56574	0.796697	0.368051	-0.941382	0.337805	2.96029	34.0482	32.4825	2.24283	3.53244	UP, >2-fold		2.96029	42.7547	0	0	0	8245	106681	1521046	163465	8245	516094, 3669463, 1744515, 170076	chrX_63926867_64442961, chrX_61885195_65554658, chrX_62452562_64197077, chrX_64041856_64211932		PI	mir.UP			mmu-miR-742	Mir742	ENSMUSG00000077092
314	1	N2	mmu-miR-470	UUCUUGGACUGGCACUGGUGAGU	MIMAT0002111	mmu-miR-470,mmu-miR-470-5p	chrX	64067126	64067200	-1.56405	0.796697	0.356056	-0.966229	0.3382	2.95683	29.5856	28.0215	2.51258	3.20223	UP, >2-fold		2.95683	41.8938	0	0	0	0	140259	1487458	129877	25270	516094, 3669463, 1744515, 170076	chrX_63926867_64442961, chrX_61885195_65554658, chrX_62452562_64197077, chrX_64041856_64211932			mir.UP	DOWN.thomou		mmu-miR-470	Mir470	ENSMUSG00000070073
97	1	E1	mmu-miR-144	UACAGUAUAGAUGAUGUACU	MIMAT0000156	mmu-miR-144,mmu-miR-144-3p	chr11	77886507	77886572	-1.53863	0.772119	0.0721054	-2.0597	0.344212	2.90518	35.1207	33.5821	0.547893	1.76739	UP, >2-fold	UP, top-15% DE	2.90518	9.18221	2630343	2574223	2128858	1916160	2630343	2574223	2128858	1916160	50350, 30924, 21068, 29262	chr11_80516914_80567264, chr11_80460794_80491718, chr11_75736582_75757650, chr11_75941086_75970348			mir.UP			mmu-miR-144	Mir144	ENSMUSG00000065401	31222113, https://doi.org/10.1586/eem.12.21	diabetes, insulin resistance			x
610	2	J10	mmu-miR-31*	UGCUAUGCCAACAUAUUGCCAUC	MIMAT0004634	mmu-miR-31,mmu-miR-31-3p	chr4	88556461	88556566	-1.52199	0.592158	0.0375118	-2.42409	0.348205	2.87187	35.4038	33.8818	0.216749	1.30084	UP, >2-fold	UP, top-15% DE	2.87187	6.31277	240761	245927	195795	237300	240761	245927	195795	237300	105165, 96775, 150544, 103080	chr4_88210536_88315701, chr4_88213760_88310535, chr4_88210123_88360667, chr4_88216082_88319162			mir.UP	DOWN.thomou		mmu-miR-31*	Mir31*	None	30648107	diabetes			x
298	1	M10	mmu-miR-466g	AUACAGACACAUGCACACACA	MIMAT0004883	mmu-miR-466g,mmu-miR-466g	chr2	10436222	10436301	-1.50169	0.588851	0.032832	-2.4633	0.35314	2.83174	29.4444	27.9427	0.776534	1.21663	UP, >2-fold	UP, top-15% DE	2.83174	5.45194	0	0	0	0	123969	111981	19305	117869	392962, 389541, 208873, 715131	chr2_10312253_10705215, chr2_10324241_10713782, chr2_10416917_10625790, chr2_10318353_11033484			mir.UP	DOWN.thomou		mmu-miR-466g	Mir466g	ENSMUSG00000078025	31683538, 30816452	diabetes			x
350	1	O14	mmu-miR-546	AUGGUGGCACGGAGUC	MIMAT0003166	mmu-miR-546,mmu-miR-546	chr10	126435496	126435616	-1.46101	0.813131	0.524977	-0.657977	0.36324	2.753	33.1555	31.6945	3.50702	4.37593	UP, >2-fold		2.753	64.5624	145226	127496	100114	138932	145226	127496	100114	138932	523423, 590559, 28776, 56033	chr10_125766848_126290271, chr10_125717442_126308001, chr10_126306607_126335383, chr10_126240532_126296565			mir.UP	DOWN.thomou		mmu-miR-546	Mir546	ENSMUSG00000072837	22333916	myogenic	x
506	2	F2	mmu-miR-1894-5p	CUCUCCCCUACCACCUGCCUCU	MIMAT0007877	mmu-miR-1894,mmu-miR-1894-5p	chr17	36054834	36054914	-1.45806	0.51508	0.0127741	-3.0735	0.363982	2.74739	34.9679	33.5099	0.776101	0.633326	UP, >2-fold	UP, top-15% DE	2.74739	2.43902	402177	410016	281630	421180	402177	410016	281630	421180	477894, 434680, 35973, 135349	chr17_36457090_36934984, chr17_36464929_36899609, chr17_36336543_36372516, chr17_36476093_36611442			mir.UP	DOWN.thomou		mmu-miR-1894-5p	Mir1894	ENSMUSG00000084751
586	2	I10	mmu-miR-15a*	CAGGCCAUACUGUGCUGCCUCA	MIMAT0004624	mmu-miR-15a,mmu-miR-15a-3p	chr14	62250864	62250947	-1.45735	0.753799	0.0622068	-2.09102	0.364161	2.74604	32.5604	31.103	0.670546	1.53901	UP, >2-fold	UP, top-15% DE	2.74604	8.17791	245688	971331	348873	114792	245688	971331	348873	114792	50697, 137162, 17315, 64717	chr14_62496634_62547331, chr14_61142372_61279534, chr14_61884677_61901992, chr14_62071356_62136073			mir.UP	DOWN.thomou		mmu-miR-15a*	Mir15a*	None
85	1	D13	mmu-miR-135a	UAUGGCUUUUUAUUCCUAUGUGA	MIMAT0000147	mmu-miR-135a-2,mmu-miR-135a-5p	chr10	91534831	91534930	-1.4519	0.796697	0.292001	-1.11055	0.36554	2.73568	30.9823	29.5304	2.28889	2.33668	UP, >2-fold		2.73568	34.8637	16447	0	16447	0	16447	126669	16447	232909	39218, 324634, 21357, 558014	chr10_91479167_91518385, chr10_91408162_91732796, chr10_91497028_91518385, chr10_91209825_91767839	IP	PI	mir.UP			mmu-miR-135a	Mir135a-2	ENSMUSG00000065524	24729974	myogenic	x
250	1	K10	mmu-miR-409-3p	GAAUGUUGCUCGGUGAACCCCU	MIMAT0001090	mmu-miR-409,mmu-miR-409-3p	chr12	110981368	110981446	-1.44104	0.51508	0.00598581	-3.4474	0.368301	2.71517	33.7249	32.2838	0.794917	0.427685	UP, >2-fold	UP, top-15% DE	2.71517	1.0043	2120846	491969	417026	355289	2120846	491969	417026	355289	1535900, 25722, 55990, 23528	chr12_107324623_108860523, chr12_110463678_110489400, chr12_110508353_110564343, chr12_110602552_110626080			mir.UP		thomou75	mmu-miR-409-3p	Mir409	ENSMUSG00000105849	https://doi.org/10.2337/db19-269-OR	insulin resistance			x
662	2	L14	mmu-miR-376a*	GGUAGAUUCUCCUUCUAUGAGU	MIMAT0003387	mmu-miR-376a,mmu-miR-376a-5p	chr12	110961991	110962058	-1.43756	0.796697	0.485791	-0.734071	0.36919	2.70863	34.1975	32.7599	1.40912	3.77804	UP, >2-fold		2.70863	60.9756	2101469	472592	397649	335912	2101469	472592	397649	335912	1535900, 25722, 55990, 23528	chr12_107324623_108860523, chr12_110463678_110489400, chr12_110508353_110564343, chr12_110602552_110626080			mir.UP	DOWN.thomou		mmu-miR-376a*	Mir376a*	None
275	1	L11	mmu-miR-455	GCAGUCCACGGGCAUAUACAC	MIMAT0003742	mmu-miR-455,mmu-miR-455-3p	chr4	62917885	62917966	-1.42673	0.588851	0.0328113	-2.50458	0.371974	2.68836	34.634	33.2073	0.952033	0.78369	UP, >2-fold	UP, top-15% DE	2.68836	5.30846	1013203	999225	673452	708979	1013203	999225	673452	708979	16592, 26356, 24056, 22596	chr4_61888091_61904683, chr4_61892305_61918661, chr4_62220378_62244434, chr4_63626944_63649540			mir.UP	DOWN.thomou		mmu-miR-455	Mir455	ENSMUSG00000070102	22294612	muscle wasting (down)
432	2	B24	mmu-miR-706	AGAGAAACCCUGUCUCAAAAAA	MIMAT0003496	mmu-miR-706,mmu-miR-706	chr6	119984246	119984329	-1.39323	0.51508	0.0123861	-3.02457	0.380711	2.62666	25.9129	24.5197	0.339554	0.969937	UP, >2-fold	UP, top-15% DE	2.62666	2.15208	605786	1297927	348533	648813	605786	1297927	348533	648813	59205, 15339, 21369, 15443	chr6_120590114_120649319, chr6_121282255_121297594, chr6_119614345_119635714, chr6_120633141_120648584			mir.UP	DOWN.thomou		mmu-miR-706	Mir706	ENSMUSG00000076217
422	2	B14	mmu-miR-695	AGAUUGGGCAUAGGUGACUGAA	MIMAT0003481	mmu-miR-695,mmu-miR-695	chr2	155182553	155182661	-1.36285	0.796697	0.225624	-1.32336	0.388813	2.57193	35.2922	33.9293	0.283237	1.99	UP, >2-fold		2.57193	25.538	1177066	1176473	1051111	979249	1177066	1176473	1051111	979249	219010, 51345, 15514, 26215	chr2_153786478_154005488, chr2_153954736_154006081, chr2_154115929_154131443, chr2_156161909_156188124			mir.UP	DOWN.thomou		mmu-miR-695	Mir695	ENSMUSG00000076216
356	1	O20	mmu-miR-582-3p	CCUGUUGAACAACUGAACCCAA	MIMAT0005292	mmu-miR-582,mmu-miR-582-3p	chr13	110114938	110115018	-1.34726	0.796697	0.267767	-1.1715	0.393037	2.54429	34.6611	33.3138	1.72244	2.28947	UP, >2-fold		2.54429	31.4204	61040	128067	5588	232970	61040	128067	5588	232970	24106, 43750, 32600, 17643	chr13_110176057_110200163, chr13_109943122_109986872, chr13_110076751_110109351, chr13_109864326_109881969			mir.UP	DOWN.thomou		mmu-miR-582-3p	Mir582	ENSMUSG00000076946	30648107	insulin resistance			x
325	1	N13	mmu-miR-493	UGAAGGUCCUACUGUGUGCCAGG	MIMAT0004888	mmu-miR-493,mmu-miR-493-3p	chr12	110818443	110818525	-1.32549	0.51508	0.00618778	-3.42793	0.399014	2.50618	35.4628	34.1374	0.182261	0.786875	UP, >2-fold	UP, top-15% DE	2.50618	1.14778	1957921	329044	254101	192364	1957921	329044	254101	192364	1535900, 25722, 55990, 23528	chr12_107324623_108860523, chr12_110463678_110489400, chr12_110508353_110564343, chr12_110602552_110626080			mir.UP	DOWN.thomou		mmu-miR-493	Mir493	ENSMUSG00000077025	24952657	myogenic	x
403	2	A19	mmu-miR-677	UUCAGUGAUGAUUAGCUUCUGA	MIMAT0003451	mmu-miR-677,mmu-miR-677-5p	chr10	127522342	127522419	-1.31875	0.796697	0.168769	-1.7561	0.400883	2.4945	35.2163	33.8976	0.0132252	NA	UP, >2-fold		2.4945	19.5122	189403	931781	182990	647503	189403	931781	182990	647503	36253, 1534639, 36944, 26548	chr10_127296687_127332940, chr10_128454199_129988838, chr10_127302409_127339353, chr10_128169921_128196469			mir.UP			mmu-miR-677	Mir677	ENSMUSG00000104755
157	1	G13	mmu-miR-216b	AAAUCUCUGCAGGCAAAUGUGA	MIMAT0003729	mmu-miR-216b,mmu-miR-216c-3p,mmu-miR-216c,mmu-miR-216b-5p	chr11	28646191	28646276	-1.25236	0.796697	0.415401	-0.848559	0.41976	2.38232	34.6092	33.3568	1.838	3.21585	UP, >2-fold		2.38232	50.2152	0	0	0	81050	41701	42579	2286	81050	378784, 2181188, 295007, 17779	chr11_28309193_28687977, chr11_26507667_28688855, chr11_28353555_28648562, chr11_28547363_28565142		PI	mir.UP			mmu-miR-216b	Mir216b	ENSMUSG00000076318	29163176	diabetes			x
390	2	A6	mmu-miR-669m	AUAUACAUCCACACAAACAUAU		mmu-miR-669m-1,mmu-miR-669m-3p	chr2	10434417	10434514	-1.25192	0.796697	0.44764	-0.792788	0.41989	2.38157	32.2935	31.0416	1.8813	3.15077	UP, >2-fold		2.38157	54.089	0	0	0	0	122164	110176	17500	116064	392962, 389541, 208873, 715131	chr2_10312253_10705215, chr2_10324241_10713782, chr2_10416917_10625790, chr2_10318353_11033484			mir.UP			mmu-miR-669m	Mir669m-1	ENSMUSG00000089570
240	1	J24	mmu-miR-377	AUCACACAAAGGCAACUUUUGU	MIMAT0000741	mmu-miR-377,mmu-miR-377-3p	chr12	110978720	110978787	-1.24216	0.796697	0.373946	-0.970465	0.42274	2.36552	35.4199	34.1778	0.258484	2.13567	UP, >2-fold		2.36552	43.472	2118198	489321	414378	352641	2118198	489321	414378	352641	1535900, 25722, 55990, 23528	chr12_107324623_108860523, chr12_110463678_110489400, chr12_110508353_110564343, chr12_110602552_110626080			mir.UP	DOWN.thomou		mmu-miR-377	Mir377	ENSMUSG00000065438	29175120	diabetes			x
149	1	G5	mmu-miR-208a	AUAAGACGAGCAAAAAGCUUGU	MIMAT0000520	mmu-miR-208a,mmu-miR-208a-3p	chr14	55567897	55567979	-1.22911	0.796697	0.217955	-1.32133	0.42658	2.34423	35.4279	34.1988	0.190107	2.03368	UP, >2-fold		2.34423	24.8207	125545	348169	122168	125545	125545	348169	122168	125545	38207, 51694, 54364, 15314	chr14_55404146_55442353, chr14_55916147_55967841, chr14_55391366_55445730, chr14_55427039_55442353			mir.UP	DOWN.thomou		mmu-miR-208a	Mir208a	ENSMUSG00000065432	26708096, 24952657	myogenic, muscle specific	x
660	2	L12	mmu-miR-330*	GCAAAGCACAGGGCCUGCAGAGA	MIMAT0000569	mmu-miR-330,mmu-miR-330-3p	chr7	19766814	19766911	-1.20777	0.796697	0.126939	-1.66027	0.432937	2.3098	34.413	33.2053	0.749968	1.59235	UP, >2-fold	UP, top-15% DE	2.3098	14.6341	485553	342641	441020	437231	485553	342641	441020	437231	419354, 54549, 215532, 47360	chr7_18861908_19281262, chr7_19369625_19424174, chr7_19110263_19325795, chr7_19282224_19329584			mir.UP	DOWN.thomou		mmu-miR-330*	Mir330*	None
175	1	H7	mmu-miR-294	AAAGUGCUUCCCUUUUGUGUGU	MIMAT0000372	mmu-miR-294,mmu-miR-294-3p	chr7	3220642	3220725	-1.20588	0.796697	0.368494	-0.945108	0.433506	2.30678	34.479	33.2731	1.66321	2.66828	UP, >2-fold		2.30678	42.8981	157145	488446	147598	78878	157145	488446	147598	78878	33328, 41717, 16771, 71428	chr7_3030170_3063498, chr7_3709170_3750887, chr7_3056274_3073045, chr7_3070337_3141765			mir.UP	DOWN.thomou		mmu-miR-294	Mir294	ENSMUSG00000077903	21245416	adipogenesis (down)		x
604	2	J4	mmu-miR-29c*	UGACCGAUUUCUCCUGGUGUUC	MIMAT0004632	mmu-miR-29c,mmu-miR-29c-5p	chr1	196863741	196863828	-1.19173	0.796697	0.179642	-1.43965	0.437778	2.28426	34.0297	32.838	1.30017	1.5533	UP, >2-fold		2.28426	21.2339	10260	129864	25804	22943	10260	129864	25804	22943	26861, 201374, 40528, 46085	chr1_196874087_196900948, chr1_196993691_197195065, chr1_196889631_196930159, chr1_196886770_196932855			mir.UP			mmu-miR-29c*	Mir29c*	None
606	2	J6	mmu-miR-30b*	CUGGGAUGUGGAUGUUUACGUC	MIMAT0004524	mmu-miR-30b,mmu-miR-30b-3p	chr15	68168977	68169072	-1.16995	0.796697	0.188633	-1.40779	0.444436	2.25004	34.917	33.747	0.960206	1.79334	UP, >2-fold		2.25004	22.6686	97428	94848	104605	123306	97428	94848	104605	123306	630891, 2797362, 67508, 89348	chr15_68266499_68897390, chr15_68263919_71061281, chr15_68273676_68341184, chr15_68292377_68381725			mir.UP	DOWN.thomou		mmu-miR-30b*	Mir30b*	None
645	2	K21	mmu-miR-214*	UGCCUGUCUACACUUGCUGUGC	MIMAT0004664	mmu-miR-214,mmu-miR-214-5p	chr1	164153499	164153608	-1.1648	0.796697	0.264063	-1.1812	0.446026	2.24202	33.6335	32.4687	0.952933	2.2461	UP, >2-fold		2.24202	30.8465	775451	671843	204522	364931	775451	671843	204522	364931	29630, 24488, 39209, 32246	chr1_164929058_164958688, chr1_163457169_163481657, chr1_164358129_164397338, chr1_164518538_164550784			mir.UP			mmu-miR-214*	Mir214*	None	21270519	myogenic	x
146	1	G2	mmu-miR-205	UCCUUCAUUCCACCGGAGUCUG	MIMAT0000238	mmu-miR-205,mmu-miR-205-5p	chr1	195333657	195333724	-1.16411	0.772119	0.0701466	-2.01996	0.446241	2.24094	31.641	30.4769	0.901467	1.00796	UP, >2-fold	UP, top-15% DE	2.24094	9.03874	104511	208896	128234	0	104511	208896	128234	12630	68557, 849854, 69522, 82131	chr1_195438234_195506791, chr1_195542619_196392473, chr1_195461957_195531479, chr1_195264223_195346354		IP	mir.UP	DOWN.thomou		mmu-miR-205	Mir205	ENSMUSG00000065533	26664929	adipogenic, diabetes		x	x
327	1	N15	mmu-miR-495	AAACAAACAUGGUGCACUUCUU	MIMAT0003456	mmu-miR-495,mmu-miR-495-3p	chr12	110956964	110957026	-1.15138	0.796697	0.153993	-1.55191	0.450195	2.22126	34.9045	33.7532	0.923628	1.49755	UP, >2-fold		2.22126	17.6471	2096442	467565	392622	330885	2096442	467565	392622	330885	1535900, 25722, 55990, 23528	chr12_107324623_108860523, chr12_110463678_110489400, chr12_110508353_110564343, chr12_110602552_110626080			mir.UP			mmu-miR-495	Mir495	ENSMUSG00000070105	26240138	myogenic (heart)	x
296	1	M8	mmu-miR-466f-3p	CAUACACACACACAUACACAC	MIMAT0004882	mmu-miR-466f-1,mmu-miR-466f-3p	chr2	10388571	10388664	-1.1381	0.695399	0.0514954	-2.20197	0.454356	2.20092	28.1949	27.0568	0.504055	1.07517	UP, >2-fold	UP, top-15% DE	2.20092	7.31707	0	0	0	0	76318	64330	13888	70218	392962, 389541, 67327, 715131	chr2_10312253_10705215, chr2_10324241_10713782, chr2_10335225_10402552, chr2_10318353_11033484			mir.UP	DOWN.thomou		mmu-miR-466f-3p	Mir466f-1	ENSMUSG00000077972	21983986	diabetes			x
538	2	G10	mmu-miR-1941-3p	CAUCUUAGCAGUAUCUCCCAU		mmu-miR-1941,mmu-miR-1941-3p	chr15	101199783	101199865	-1.11273	0.796697	0.240148	-1.42947	0.462418	2.16254	35.2257	34.113	NA	0.304579	UP, >2-fold		2.16254	28.264	488471	2177620	222763	248114	488471	2177620	222763	248114	29057, 117415, 36837, 77708	chr15_100682256_100711313, chr15_103377484_103494899, chr15_101422627_101459464, chr15_101447978_101525686			mir.UP	DOWN.thomou		mmu-miR-1941-3p	Mir1941	ENSMUSG00000088459	27840929	myogenesis	x
86	1	D14	mmu-miR-135b	UAUGGCUUUUCAUUCCUAUGUGA	MIMAT0000612	mmu-miR-135b,mmu-miR-135b-5p	chr1	134094665	134094761	-1.10995	0.796697	0.357519	-0.963165	0.463309	2.15839	31.815	30.7051	1.97384	2.0851	UP, >2-fold		2.15839	42.0373	620851	1260826	560104	511592	620851	1260826	560104	511592	69889, 43966, 43704, 50404	chr1_134715611_134785500, chr1_132789874_132833840, chr1_134654864_134698568, chr1_134606352_134656756			mir.UP	DOWN.thomou		mmu-miR-135b	Mir135b	ENSMUSG00000065435	24729974	myogenic	x
555	2	H3	mmu-miR-1956	AGUCCAGGGCUGAGUCAGCGGA		mmu-miR-1956,mmu-miR-1956	chr3	138189385	138189449	-1.10586	0.796697	0.147838	-1.5646	0.464624	2.15228	28.0551	26.9493	0.383609	1.66134	UP, >2-fold		2.15228	16.7862	548207	574959	168232	91090	548207	574959	168232	91090	2369959, 2352452, 19006, 37540	chr3_138737655_141107614, chr3_138764407_141116859, chr3_138357680_138376686, chr3_138060756_138098296			mir.UP			mmu-miR-1956	Mir1956	ENSMUSG00000088373
416	2	B8	mmu-miR-690	AAAGGCUAGGCUCACAACCAAA	MIMAT0003469	mmu-miR-690,mmu-miR-690	chr16	28600021	28600129	-1.08986	0.520536	0.0193084	-2.76893	0.469806	2.12854	26.0123	24.9224	0.240797	0.793247	UP, >2-fold	UP, top-15% DE	2.12854	3.5868	0	0	5730	0	219322	223181	5730	220019	1353171, 1350743, 53288, 1066905	chr16_27466280_28819451, chr16_27472567_28823310, chr16_28541004_28594292, chr16_27753243_28820148		PI	mir.UP			mmu-miR-690	Mir690	ENSMUSG00000076064	30767782	insulin resistance			x
407	2	A23	mmu-miR-681	CAGCCUCGCUGGCAGGCAGCU	MIMAT0003458	mmu-miR-681,mmu-miR-681	chr12	70864822	70864931	-1.08349	0.796697	0.252094	-1.21329	0.471887	2.11915	33.7903	32.7068	0.856341	2.02308	UP, >2-fold		2.11915	29.8422	641000	634744	602404	685779	641000	634744	602404	685779	263418, 3949277, 32544, 29683	chr12_69960405_70223823, chr12_66280802_70230079, chr12_71467334_71499878, chr12_70149361_70179044			mir.UP			mmu-miR-681	Mir681	ENSMUSG00000076065	24051403	diabetes			x
147	1	G3	mmu-miR-206	UGGAAUGUAAGGAAGUGUGUGG	MIMAT0000239	mmu-miR-206,mmu-miR-206-3p	chr1	20669091	20669163	-1.08333	0.796697	0.32819	-1.0264	0.471939	2.11892	34.2398	33.1564	1.70073	1.99312	UP, >2-fold		2.11892	39.3113	9261	0	0	7810	9261	64625	50768	7810	521979, 3132434, 127706, 109162	chr1_20137852_20659831, chr1_17601354_20733788, chr1_20592225_20719931, chr1_20676972_20786134	IP	PI	mir.UP	DOWN.thomou		mmu-miR-206	Mir206	ENSMUSG00000065559	21270519, 29141971, 28428964, 28708070	myogenic, muscle specific, insulin resistance, diabetes (down), anti-adipogenic	x		x
677	2	M5	mmu-miR-470*	AACCAGUACCUUUCUGAGAAGA	MIMAT0004760	mmu-miR-470,mmu-miR-470-3p	chrX	64067126	64067200	-1.07855	0.796697	0.320535	-1.06563	0.473503	2.11192	35.477	34.3985	0.217676	1.95729	UP, >2-fold		2.11192	38.307	0	0	0	0	140259	1487458	129877	25270	516094, 3669463, 1744515, 170076	chrX_63926867_64442961, chrX_61885195_65554658, chrX_62452562_64197077, chrX_64041856_64211932			mir.UP			mmu-miR-470*	Mir470*	None
488	2	E8	mmu-miR-1190	UCAGCUGAGGUUCCCCUCUGUC	MIMAT0005847	mmu-miR-1190,mmu-miR-1190	chr12	102259883	102259978	-1.07264	0.796697	0.428353	-0.824449	0.475449	2.10328	34.5757	33.503	1.87458	2.66056	UP, >2-fold		2.10328	52.2238	75898	88963	142538	95355	75898	88963	142538	95355	646071, 24903, 19169, 603334	chr12_102335875_102981946, chr12_102348940_102373843, chr12_102098177_102117346, chr12_102355332_102958666			mir.UP	DOWN.thomou		mmu-miR-1190	Mir1190	ENSMUSG00000080575
333	1	N21	mmu-miR-501-5p	AAUCCUUUGUCCCUGGGUGAAA	MIMAT0003508	mmu-miR-501,mmu-miR-501-5p	chrX	6818369	6818477	-1.05353	0.796697	0.312446	-1.0621	0.481789	2.0756	34.4383	33.3848	1.69893	1.77222	UP, >2-fold		2.0756	37.5897	279409	172829	191033	8673	279409	172829	191033	8673	23503, 24842, 17956, 24858	chrX_7097885_7121388, chrX_6620699_6645541, chrX_6609381_6627337, chrX_6784839_6809697			mir.UP	DOWN.thomou		mmu-miR-501-5p	Mir501	ENSMUSG00000076251	31212688	myogenesis	x
667	2	L19	mmu-miR-411*	UAUGUAACACGGUCCACUAACC	MIMAT0001093	mmu-miR-411,mmu-miR-411-3p	chr12	110948385	110948466	-1.04042	0.796697	0.327293	-1.0284	0.486187	2.05682	35.1922	34.1518	0.634223	2.42485	UP, >2-fold		2.05682	39.0244	2087863	458986	384043	322306	2087863	458986	384043	322306	1535900, 25722, 55990, 23528	chr12_107324623_108860523, chr12_110463678_110489400, chr12_110508353_110564343, chr12_110602552_110626080			mir.UP			mmu-miR-411*	Mir411*	None
270	1	L6	mmu-miR-450b-3p	AUUGGGAACAUUUUGCAUGCAU	MIMAT0003512	mmu-miR-450b,mmu-miR-450b-3p	chrX	50401174	50401255	-1.03046	0.796697	0.182182	-1.44169	0.489555	2.04267	33.0935	32.063	1.48068	0.429243	UP, >2-fold		2.04267	21.8077	156555	206231	100203	242999	156555	206231	100203	242999	21898, 381769, 16529, 52644	chrX_50222722_50244620, chrX_49813175_50194944, chrX_50284443_50300972, chrX_50105532_50158176			mir.UP	DOWN.thomou		mmu-miR-450b-3p	Mir450b	ENSMUSG00000076050	23665678	myogenic	x
472	2	D16	mmu-miR-876-3p	UAGUGGUUUACAAAGUAAUUCA	MIMAT0004855	mmu-miR-876,mmu-miR-876-3p	chr4	36592406	36592486	-1.01676	0.796697	0.2195	-1.43587	0.494224	2.02337	35.5912	34.5744	0.016328	0.957167	UP, >2-fold		2.02337	25.1076	0	0	0	0	1075531	1080852	1085559	856145	3821963, 4550788, 3442496, 1963450	chr4_35516875_39338838, chr4_35511554_40062342, chr4_35506847_38949343, chr4_35485181_37448631			mir.UP			mmu-miR-876-3p	Mir876	ENSMUSG00000077851
300	1	M12	mmu-miR-466i	AUACACACACACAUACACACUA	MIMAT0005834	mmu-miR-466i,mmu-miR-466i-3p	chr13	17839307	17839427	-0.978694	0.796697	0.102225	-1.79361	0.507439	1.97068	30.683	29.7043	0.906756	0.885974		UP, top-15% DE	1.97068	12.3386	178871	89524	260193	43957	178871	89524	260193	43957	26925, 27364, 93805, 38429	chr13_17633512_17660437, chr13_17722420_17749784, chr13_18099619_18193424, chr13_17883383_17921812			mir.UP	DOWN.thomou		mmu-miR-466i	Mir466i	ENSMUSG00000080574
598	2	I22	mmu-miR-26b*	CCUGUUCUCCAUUACUUGGCUC	MIMAT0004630	mmu-miR-26b,mmu-miR-26b-3p	chr1	74440884	74440968	-0.924856	0.753799	0.0627265	-2.08611	0.526733	1.8985	35.2806	34.3557	0.333329	0.918826		UP, top-15% DE	1.8985	8.32138	580724	589219	599886	116717	580724	589219	599886	116717	891242, 904907, 684221, 16412	chr1_72968919_73860161, chr1_72946759_73851666, chr1_73156778_73840999, chr1_74557684_74574096			mir.UP			mmu-miR-26b*	Mir26b*	None	28939056	adipogenic, insulin-stimulated glucose uptake		x	x
507	2	F3	mmu-miR-1895	CCCCCGAGGAGGACGAGGAGGA	MIMAT0007867	mmu-miR-1895,mmu-miR-1895	chr3	133903469	133903547	-0.906196	0.655443	0.0452946	-2.27683	0.53359	1.8741	33.2199	32.3137	0.297262	0.788238		UP, top-15% DE	1.8741	6.88666	3361	26450	85813	9478	3361	26450	85813	9478	47418, 103780, 31563, 60579	chr3_133852691_133900109, chr3_133773240_133877020, chr3_133786094_133817657, chr3_133913024_133973603			mir.UP	DOWN.thomou		mmu-miR-1895	Mir1895	ENSMUSG00000084564
611	2	J11	mmu-miR-33*	CAAUGUUUCCACAGUGCAUCAC	MIMAT0004666	mmu-miR-33,mmu-miR-33-3p	chr15	82028552	82028620	-0.880333	0.796697	0.10952	-1.75145	0.543242	1.8408	31.9044	31.024	0.23363	1.12341		UP, top-15% DE	1.8408	12.769	187325	247862	178481	204900	187325	247862	178481	204900	235918, 312290, 24201, 17086	chr15_82215944_82451862, chr15_82276481_82588771, chr15_82207100_82231301, chr15_82233519_82250605			mir.UP	DOWN.thomou		mmu-miR-33*	Mir33*	None	30648107	insulin resistance, obesity			x
622	2	J22	mmu-miR-133a*	GCUGGUAAAAUGGAACCAAAU	MIMAT0003473	mmu-miR-133a-2,mmu-miR-133a-5p	chr2	180133084	180133187	-0.869931	0.796697	0.0934557	-1.86841	0.547173	1.82758	35.5027	34.6328	0.184985	0.885681		UP, top-15% DE	1.82758	11.4778	555947	560775	94289	4616	555947	560775	94289	4616	1132615, 1248645, 17772, 43968	chr2_178444523_179577138, chr2_178323665_179572310, chr2_180227475_180245247, chr2_180084501_180128469		IP	mir.UP			mmu-miR-133a*	Mir133a*	None	21270519	myogenic	x
599	2	I23	mmu-miR-27a*	AGGGCUUAGCUGCUUGUGAGCA	MIMAT0004633	mmu-miR-27a,mmu-miR-27a-5p	chr8	86732571	86732657	-0.855331	0.796697	0.09562	-1.85417	0.552738	1.80917	35.4435	34.5882	0.207731	0.997555		UP, top-15% DE	1.80917	11.6212	679039	2018435	966991	680288	679039	2018435	966991	680288	70631, 61062, 56311, 26845	chr8_85982902_86053533, chr8_84653075_84714137, chr8_85709270_85765581, chr8_86025439_86052284			mir.UP			mmu-miR-27a*	Mir27a*	None
211	1	I19	mmu-miR-338-5p	AACAAUAUCCUGGUGCUGAGUG	MIMAT0004647	mmu-miR-338,mmu-miR-3065,mmu-miR-338-5p,mmu-miR-3065-3p	chr11	119876079	119876176	0.48838	0.796697	0.125388	1.66792	1.40287	0.712825	31.0277	31.516	0.194136	0.451522		DOWN, top-15% DE	1.40287	14.3472	1084198	1903891	1184071	857460	1084198	1903891	1184071	857460	40334, 48150, 68987, 38387	chr11_118751548_118791882, chr11_121780066_121828216, chr11_118623022_118692009, chr11_120733635_120772022			mir.DOWN	DOWN.thomou		mmu-miR-338-5p	Mir338	ENSMUSG00000065600	23842730, 28467989	diabetes (down), insulin resistance (down)			x
2	1	A2	mmu-let-7b	UGAGGUAGUAGGUUGUGUGGUU	MIMAT0000522	mmu-let-7b,mmu-let-7b-5p	chr15	85537749	85537833	0.528606	0.796697	0.125045	1.66962	1.44253	0.693224	24.6827	25.2113	0.184568	0.548542		DOWN, top-15% DE	1.44253	14.2037	797351	820741	750598	37428	797351	820741	750598	37428	1084073, 40035, 22984, 26693	chr15_86335183_87419256, chr15_86358573_86398608, chr15_86288430_86311414, chr15_85575260_85601953			mir.DOWN	DOWN.thomou		mmu-let-7b	Mirlet7b	ENSMUSG00000065564	20126310, 16870994	obesity, adipogenesis			x
192	1	H24	mmu-miR-320	AAAAGCUGGGUUGAGAGGGCGA	MIMAT0000666	mmu-miR-320,mmu-miR-320-3p	chr14	70843317	70843398	0.557485	0.79063	0.0873437	1.88891	1.4717	0.679486	29.8501	30.4076	0.136845	0.481297		DOWN, top-15% DE	1.4717	11.0473	1342045	693336	558151	773813	1342045	693336	558151	773813	18525, 82984, 22189, 23532	chr14_69482748_69501273, chr14_71536733_71619717, chr14_71401548_71423737, chr14_71617210_71640742			mir.DOWN	DOWN.thomou		mmu-miR-320	Mir320	ENSMUSG00000065528	21983986	diabetes			x
375	1	P15	mmu-miR-669c	AUAGUUGUGUGUGGAUGUGUGU	MIMAT0003479	mmu-miR-669c,mmu-miR-669c-5p	chr2	10430923	10431031	0.572961	0.796697	0.120325	1.69348	1.48757	0.672235	30.2172	30.7902	0.647097	0.0889101		DOWN, top-15% DE	1.48757	13.7733	0	0	0	0	118670	106682	14006	112570	392962, 389541, 208873, 715131	chr2_10312253_10705215, chr2_10324241_10713782, chr2_10416917_10625790, chr2_10318353_11033484			mir.DOWN			mmu-miR-669c	Mir669c	ENSMUSG00000076118
72	1	C24	mmu-miR-125b-5p	UCCCUGAGACCCUAACUUGUGA	MIMAT0000136	mmu-miR-125b-1,mmu-miR-125b-5p	chr9	41390009	41390085	0.634598	0.796697	0.124183	1.67391	1.5525	0.64412	24.2233	24.8579	0.0616405	0.781846		DOWN, top-15% DE	1.5525	14.0603	1410440	1408903	162883	337983	1410440	1408903	162883	337983	45782, 1668505, 19210, 41020	chr9_39933788_39979570, chr9_38312602_39981107, chr9_41207917_41227127, chr9_41011007_41052027			mir.DOWN			mmu-miR-125b-5p	Mir125b-1	ENSMUSG00000093354	21270519, 30648107, 27617174	myogenic (down), insulin resistance (down), adipogenic	x	x	x
43	1	B19	mmu-miR-30d	UGUAAACAUCCCCGACUGGAAG	MIMAT0000515	mmu-miR-30d,mmu-miR-30d-5p	chr15	68172770	68172851	0.743773	0.753799	0.0615392	2.09738	1.67455	0.597176	26.1031	26.8469	0.231381	0.66768		DOWN, top-15% DE	1.67455	8.03443	93649	91069	100826	119527	93649	91069	100826	119527	630891, 2797362, 67508, 89348	chr15_68266499_68897390, chr15_68263919_71061281, chr15_68273676_68341184, chr15_68292377_68381725			mir.DOWN	DOWN.thomou		mmu-miR-30d	Mir30d	ENSMUSG00000065437
8	1	A8	mmu-let-7i	UGAGGUAGUAGUUUGUGCUGUU	MIMAT0000122	mmu-let-7i,mmu-let-7i-5p	chr10	122422696	122422780	0.775983	0.796697	0.0912216	1.86272	1.71236	0.583991	27.4083	28.1843	0.21857	0.871432		DOWN, top-15% DE	1.71236	11.3343	158852	226384	147183	35282	158852	226384	147183	35282	1113318, 2548751, 22449, 34580	chr10_122581631_123694949, chr10_122649163_125197914, chr10_122569962_122592411, chr10_122458061_122492641			mir.DOWN	DOWN.thomou		mmu-let-7i	Mirlet7i	ENSMUSG00000065406	28939056	adipogenic		x
35	1	B11	mmu-miR-27b	UUCACAGUGGCUAAGUUCUGC	MIMAT0000126	mmu-miR-27b,mmu-miR-27b-3p	chr13	63402020	63402092	0.78428	0.772119	0.0740521	1.98775	1.72223	0.580642	27.5897	28.3739	0.192984	0.80921		DOWN, top-15% DE	1.72223	9.46915	441031	465543	53592	462254	441031	465543	53592	462254	77329, 201072, 18848, 42026	chr13_62883661_62960990, chr13_62735406_62936478, chr13_63455683_63474531, chr13_62897741_62939767			mir.DOWN	DOWN.thomou		mmu-miR-27b	Mir27b	ENSMUSG00000065475	21270519, 28386478	myogenic, obesity	x		x
130	1	F10	mmu-miR-194	UGUAACAGCAACUCCAUGUGGA	MIMAT0000224	mmu-miR-194-1,mmu-miR-194-5p	chr1	187137198	187137264	0.825179	0.796697	0.113591	1.74637	1.77175	0.564412	30.2515	31.0767	0.483855	0.817329		DOWN, top-15% DE	1.77175	13.1994	128810	1536031	191255	158755	128810	1536031	191255	158755	41866, 64589, 17036, 51683	chr1_186966523_187008389, chr1_188673294_188737883, chr1_187328518_187345554, chr1_187296018_187347701			mir.DOWN	DOWN.thomou		mmu-miR-194	Mir194-1	ENSMUSG00000065581	https://doi.org/10.1371/journal.pone.0155108	diabetes (down)			x
91	1	D19	mmu-miR-139-5p	UCUACAGUGCACGUGUCUCCAG	MIMAT0000656	mmu-miR-139,mmu-miR-139-5p	chr7	108623890	108623957	0.945835	0.51508	0.0147799	2.92271	1.9263	0.519129	27.837	28.7829	0.335664	0.501215		DOWN, top-15% DE	1.9263	2.86944	1033115	1050892	237210	44396	1033115	1050892	237210	44396	46461, 140283, 15997, 45086	chr7_109657071_109703532, chr7_109674848_109815131, chr7_108861166_108877163, chr7_108668352_108713438			mir.DOWN	DOWN.thomou		mmu-miR-139-5p	Mir139	ENSMUSG00000065446	29163176, 25529604	diabetes (down), anti-myogenic			x
360	1	O24	mmu-miR-592	AUUGUGUCAAUAUGCGAUGAUGU	MIMAT0003730	mmu-miR-592,mmu-miR-592-5p	chr6	27886655	27886750	1.00147	0.796697	0.123591	1.69301	2.00204	0.499489	34.1394	35.1409	0.926613	0.923597	DOWN, >2-fold	DOWN, top-15% DE	2.00204	13.9168	0	0	0	0	258883	260054	299374	408192	2362970, 2392315, 2207237, 1269468	chr6_25782663_28145633, chr6_25754489_28146804, chr6_25978887_28186124, chr6_27025474_28294942			mir.DOWN			mmu-miR-592	Mir592	ENSMUSG00000076067	30948354	obesity (down), insulin resistance (down)			x
301	1	M13	mmu-miR-466j	UGUGUGCAUGUGCAUGUGUGUAA	MIMAT0005848	mmu-miR-466j,mmu-miR-466j	chr10	60423471	60423592	1.00554	0.760831	0.0676779	2.06703	2.0077	0.498083	34.4986	35.5041	0.94003	0.197168	DOWN, >2-fold	DOWN, top-15% DE	2.0077	8.89527	2110552	1022637	0	540611	2110552	1022637	20069	540611	56009, 18467, 49109, 15245	chr10_62534143_62590152, chr10_61446228_61464695, chr10_60403402_60452511, chr10_59867616_59882861		IP	mir.DOWN	DOWN.thomou		mmu-miR-466j	Mir466j	ENSMUSG00000080526
642	2	K18	mmu-miR-200b*	CAUCUUACUGGGCAGCAUUGGA	MIMAT0004545	mmu-miR-200b,mmu-miR-200b-5p	chr4	155429790	155429859	1.00729	0.796697	0.235657	1.25941	2.01014	0.497479	32.3905	33.3978	1.18352	1.55214	DOWN, >2-fold		2.01014	27.4032	1222901	1349490	2169977	1250632	1222901	1349490	2169977	1250632	39671, 20734, 61386, 23629	chr4_154167219_154206890, chr4_154059567_154080301, chr4_153198428_153259814, chr4_154155530_154179159			mir.DOWN			mmu-miR-200b*	Mir200b*	None
295	1	M7	mmu-miR-466f	ACGUGUGUGUGCAUGUGCAUGU	MIMAT0005844	mmu-miR-466f-1,mmu-miR-466f-5p	chr2	10388571	10388664	1.01507	0.588851	0.0311166	2.49427	2.021	0.494805	32.0724	33.0875	0.619847	0.609825	DOWN, >2-fold	DOWN, top-15% DE	2.021	5.02152	0	0	0	0	76318	64330	13888	70218	392962, 389541, 67327, 715131	chr2_10312253_10705215, chr2_10324241_10713782, chr2_10335225_10402552, chr2_10318353_11033484			mir.DOWN	DOWN.thomou		mmu-miR-466f	Mir466f-1	ENSMUSG00000077972	21983986	diabetes			x
19	1	A19	mmu-miR-17	CAAAGUGCUUACAGUGCAGGUAG	MIMAT0000649	mmu-miR-17,mmu-miR-17-5p	chr14	115442893	115442976	1.04999	0.789384	0.0857079	1.90029	2.07052	0.482971	27.6957	28.7456	0.365998	1.23366	DOWN, >2-fold	DOWN, top-15% DE	2.07052	10.7604	0	20509	53422	13250	1853217	20509	53422	13250	10495212, 351270, 197799, 1516756	chr14_106800981_117296193, chr14_115071115_115422385, chr14_115191673_115389472, chr14_115456225_116972981	PI		mir.DOWN	DOWN.thomou		mmu-miR-17	Mir17	ENSMUSG00000065508	29766503	adipogenic		x
193	1	I1	mmu-miR-322	CAGCAGCAAUUCAUGUUUUGGA	MIMAT0000548	mmu-miR-322,mmu-miR-322-5p	chrX	50407432	50407526	1.05977	0.695399	0.0518805	2.19762	2.08459	0.47971	25.7321	26.7919	0.340759	1.03495	DOWN, >2-fold	DOWN, top-15% DE	2.08459	7.46055	162813	212489	106461	249257	162813	212489	106461	249257	21898, 381769, 16529, 52644	chrX_50222722_50244620, chrX_49813175_50194944, chrX_50284443_50300972, chrX_50105532_50158176			mir.DOWN	DOWN.thomou		mmu-miR-322	Mir322	ENSMUSG00000065418	21270519, 29766503	myogenic (down), adipogenic	x	x
25	1	B1	mmu-miR-20b	CAAAGUGCUCAUAGUGCAGGUAG	MIMAT0003187	mmu-miR-20b,mmu-miR-20b-5p	chrX	50095290	50095369	1.06304	0.796697	0.128256	1.65384	2.08933	0.478623	28.0648	29.1278	0.360752	1.49011	DOWN, >2-fold	DOWN, top-15% DE	2.08933	14.7776	0	0	0	7171	97636	99575	7998	7171	311853, 381769, 106115, 93402	chrX_49881152_50193005, chrX_49813175_50194944, chrX_50087292_50193407, chrX_49994718_50088120		PI	mir.DOWN	DOWN.thomou		mmu-miR-20b	Mir20b	ENSMUSG00000076041	30598522	adipogenesis		x
302	1	M14	mmu-miR-466k	UGUGUGUGUACAUGUACAUGUGA	MIMAT0005845	mmu-miR-466k,mmu-miR-466k	chr3	85271299	85271420	1.06672	0.796697	0.33742	1.02654	2.09466	0.477404	33.9756	35.0423	2.23275	0.877784	DOWN, >2-fold		2.09466	39.8852	749246	831099	442646	25963	749246	831099	442646	25963	24666, 36720, 23976, 23876	chr3_86020665_86045331, chr3_86102518_86139238, chr3_84804678_84828654, chr3_85297382_85321258			mir.DOWN			mmu-miR-466k	Mir466k	ENSMUSG00000080424
99	1	E3	mmu-miR-146a	UGAGAACUGAAUUCCAUGGGUU	MIMAT0000158	mmu-miR-146a,mmu-miR-146a-5p	chr11	43187899	43187963	1.08134	0.796697	0.0990706	1.81269	2.116	0.472589	29.5434	30.6247	0.960581	1.02898	DOWN, >2-fold	DOWN, top-15% DE	2.116	12.0516	19784	0	13653	0	19784	35306	13653	25495	131934, 185406, 177375, 777344	chr11_43036182_43168116, chr11_43037863_43223269, chr11_42996872_43174247, chr11_42436114_43213458	IP	PI	mir.DOWN	DOWN.thomou		mmu-miR-146a	Mir146	ENSMUSG00000065601	31582977, 22496873	diabetes (down), adipogenic		x	x
452	2	C20	mmu-miR-744	UGCGGGGCUAGGGCUAACAGCA	MIMAT0004187	mmu-miR-744,mmu-miR-744-5p	chr11	65548235	65548334	1.08348	0.796697	0.137696	1.60942	2.11914	0.471889	32.6052	33.6886	0.236228	1.59775	DOWN, >2-fold		2.11914	15.6385	95792	115200	114009	114286	95792	115200	114009	114286	1081025, 1137198, 1141872, 624931	chr11_65644125_66725150, chr11_65663533_66800731, chr11_65662342_66804214, chr11_65662619_66287550			mir.DOWN			mmu-miR-744	Mir744	ENSMUSG00000076460	28386478, 21983986, 29163176	obesity, diabetes (down)			x
182	1	H14	mmu-miR-297c	AUGUAUGUGUGCAUGUACAUGU	MIMAT0004865	mmu-miR-297c,mmu-miR-297c-5p	chr2	10430643	10430740	1.0854	0.796697	0.271346	1.16224	2.12196	0.471262	32.3117	33.3971	1.1298	2.00766	DOWN, >2-fold		2.12196	31.9943	0	0	0	0	118390	106402	13726	112290	392962, 389541, 208873, 715131	chr2_10312253_10705215, chr2_10324241_10713782, chr2_10416917_10625790, chr2_10318353_11033484			mir.DOWN	DOWN.thomou		mmu-miR-297c	Mir297c	ENSMUSG00000076976	29163176	diabetes			x
319	1	N7	mmu-miR-486	UCCUGUACUGAGCUGCCCCGAG	MIMAT0003130	mmu-miR-486a,mmu-miR-486b,mmu-miR-486b-3p,mmu-miR-486a-5p,mmu-miR-486b-5p,mmu-miR-486a-3p	chr8	24253027	24253154	1.09456	0.796697	0.212004	1.33062	2.13547	0.46828	31.2246	32.3191	0.516536	1.9445	DOWN, >2-fold		2.13547	24.3902	126256	164184	125484	131967	126256	164184	125484	131967	224577, 58056, 57725, 52695	chr8_24379409_24603986, chr8_24417337_24475393, chr8_24378637_24436362, chr8_24385120_24437815			mir.DOWN			mmu-miR-486	Mir486	ENSMUSG00000070084	21270519, 26708096	myogenic; muscle enriched	x
127	1	F7	mmu-miR-192	CUGACCUAUGAAUUGACAGCC	MIMAT0000517	mmu-miR-192,mmu-miR-192-5p	chr19	6264844	6264932	1.0948	0.796697	0.132124	1.6353	2.13583	0.468202	31.8416	32.9364	0.360671	1.56405	DOWN, >2-fold	DOWN, top-15% DE	2.13583	15.0646	1437162	1462799	1438218	1490171	1437162	1462799	1438218	1490171	936776, 901118, 86149, 28080	chr19_7702093_8638869, chr19_7727730_8628848, chr19_7703149_7789298, chr19_7755102_7783182			mir.DOWN			mmu-miR-192	Mir192	ENSMUSG00000065523	21983986	diabetes (down), adipogenesis (down)		x	x
293	1	M5	mmu-miR-466e-3p	UAUACAUACACGCACACAUAAGA	MIMAT0004880	mmu-miR-466b-2,mmu-miR-466b-3p	chr2	10420312	10420393	1.10099	0.655443	0.0460785	2.26683	2.14502	0.466196	30.5453	31.6463	0.85807	0.687411	DOWN, >2-fold	DOWN, top-15% DE	2.14502	7.03013	0	0	0	0	108059	96071	3395	101959	392962, 389541, 208873, 715131	chr2_10312253_10705215, chr2_10324241_10713782, chr2_10416917_10625790, chr2_10318353_11033484			mir.DOWN	DOWN.thomou		mmu-miR-466e-3p	Mir466b-2	ENSMUSG00000076966	25171162	obesity			x
52	1	C4	mmu-miR-92a	UAUUGCACUUGUCCCGGCCUG	MIMAT0000539	mmu-miR-92a-1,mmu-miR-92a-3p	chr14	115443649	115443728	1.10437	0.520602	0.0218245	2.69849	2.15005	0.465106	28.558	29.6624	0.570313	0.66551	DOWN, >2-fold	DOWN, top-15% DE	2.15005	4.16069	0	20017	54178	12498	1852465	20017	54178	12498	10495212, 1837973, 197799, 1516756	chr14_106800981_117296193, chr14_115463744_117301717, chr14_115191673_115389472, chr14_115456225_116972981	PI		mir.DOWN	DOWN.thomou		mmu-miR-92a	Mir92a-1	ENSMUSG00000076062	28386478	obesity			x
106	1	E10	mmu-miR-151-3p	CUAGACUGAGGCUCCUUGAGG	MIMAT0000161	mmu-miR-151,mmu-miR-151-3p	chr15	73085245	73085312	1.11471	0.520536	0.0162286	2.86888	2.16552	0.461783	30.1188	31.2335	0.311033	0.751691	DOWN, >2-fold	DOWN, top-15% DE	2.16552	3.01291	667037	600524	305919	331815	667037	600524	305919	331815	355750, 41559, 15213, 94917	chr15_72062459_72418209, chr15_73685835_73727394, chr15_72764114_72779327, chr15_72658514_72753431			mir.DOWN	DOWN.thomou		mmu-miR-151-3p	Mir151	ENSMUSG00000065612	27856635, 27153060	adipogenic (down), obesity, fatty liver disease, diabetes (down)			x
346	1	O10	mmu-miR-542-3p	UGUGACAGAUUGAUAACUGAAA	MIMAT0003172	mmu-miR-542,mmu-miR-542-3p	chrX	50402580	50402664	1.11959	0.796697	0.145417	1.57505	2.17285	0.460225	31.959	33.0786	0.539368	1.62882	DOWN, >2-fold		2.17285	16.3558	157961	207637	101609	244405	157961	207637	101609	244405	21898, 381769, 16529, 52644	chrX_50222722_50244620, chrX_49813175_50194944, chrX_50284443_50300972, chrX_50105532_50158176			mir.DOWN		thomou75	mmu-miR-542-3p	Mir542	ENSMUSG00000076140	20126310, 22294612	obesity, muscle wasting (up)			x
151	1	G7	mmu-miR-210	CUGUGCGUGUGACAGCGGCUGA	MIMAT0000658	mmu-miR-210,mmu-miR-210-3p	chr7	148407283	148407392	1.12502	0.778757	0.0804455	1.9383	2.18105	0.458494	32.9997	34.1247	0.616158	1.21641	DOWN, >2-fold	DOWN, top-15% DE	2.18105	10.33	427274	428966	431021	382020	427274	428966	431021	382020	620648, 42906, 338518, 672753	chr7_147359362_147980010, chr7_147935412_147978318, chr7_147637745_147976263, chr7_147352511_148025264			mir.DOWN	DOWN.thomou		mmu-miR-210	Mir210	ENSMUSG00000065551	30598522	adipogenesis		x
373	1	P13	mmu-miR-669a	AGUUGUGUGUGCAUGUUCAUGU	MIMAT0003477	mmu-miR-669a-3,mmu-miR-669a-5p	chr2	10396060	10396168	1.12572	0.67684	0.0485538	2.23633	2.1821	0.458275	31.9658	33.0916	0.635405	0.95798	DOWN, >2-fold	DOWN, top-15% DE	2.1821	7.1736	0	0	0	0	83807	71819	6384	77707	392962, 389541, 67327, 715131	chr2_10312253_10705215, chr2_10324241_10713782, chr2_10335225_10402552, chr2_10318353_11033484			mir.DOWN			mmu-miR-669a	Mir669a-3	ENSMUSG00000076028	21708977	antimyogenic (heart)		x
67	1	C19	mmu-miR-122	UGGAGUGUGACAAUGGUGUUUG	MIMAT0000246	mmu-miR-122,mmu-miR-122b,mmu-miR-122b-3p,mmu-miR-122-5p	chr18	65408515	65408580	1.13015	0.796697	0.284715	1.1435	2.18882	0.456868	33.5517	34.6819	1.75098	0.923609	DOWN, >2-fold		2.18882	33.8594	956419	1315524	527234	7933	956419	1315524	527234	7933	64319, 327441, 94198, 91616	chr18_64387778_64452097, chr18_66724103_67051544, chr18_65935813_66030011, chr18_65416512_65508128			mir.DOWN	DOWN.thomou		mmu-miR-122	Mir122	ENSMUSG00000065402	https://doi.org/10.1586/eem.12.21	adipogenesis		x
317	1	N5	mmu-miR-484	UCAGGCUCAGUCCCCUCCCGAU	MIMAT0003127	mmu-miR-484,mmu-miR-484	chr16	14159719	14159785	1.1349	0.796697	0.136951	1.61282	2.19603	0.455367	31.2005	32.3354	0.303434	1.66934	DOWN, >2-fold		2.19603	15.495	367499	379117	327121	107226	367499	379117	327121	107226	160979, 102093, 171504, 86891	chr16_14527283_14688262, chr16_14538901_14640994, chr16_14486905_14658409, chr16_13965603_14052494			mir.DOWN	DOWN.thomou		mmu-miR-484	Mir484	ENSMUSG00000070074
616	2	J16	mmu-miR-101a*	UCAGUUAUCACAGUGCUGAUGC	MIMAT0004526	mmu-miR-101a,mmu-miR-101a-5p	chr4	101019550	101019632	1.13498	0.789384	0.0860734	1.91939	2.19615	0.455342	33.5299	34.6649	0.809702	1.00269	DOWN, >2-fold	DOWN, top-15% DE	2.19615	10.9039	44171	338841	37291	74245	44171	338841	37291	74245	33538, 789619, 23043, 20661	chr4_101063802_101097340, chr4_101358472_102148091, chr4_101056922_101079965, chr4_101093876_101114537			mir.DOWN	DOWN.thomou		mmu-miR-101a*	Mir101a*	None	28939056, 20126310, 27845386	adipogenic, obesity (down), osteogenic		x	x
214	1	I22	mmu-miR-340-3p	UCCGUCUCAGUUACUUUAUAGC	MIMAT0000586	mmu-miR-340,mmu-miR-340-3p	chr11	49883204	49883301	1.13704	0.796697	0.234773	1.27043	2.19929	0.454692	31.2897	32.4268	0.672968	2.12221	DOWN, >2-fold		2.19929	26.9727	0	21101	0	0	7299	21101	23336	25052	86810, 23409, 61434, 83438	chr11_49803790_49890600, chr11_49838695_49862104, chr11_49845203_49906637, chr11_49824915_49908353	PI	IP	mir.DOWN	DOWN.thomou		mmu-miR-340-3p	Mir340	ENSMUSG00000065417	29163176	diabetes (down)			x
39	1	B15	mmu-miR-29c	UAGCACCAUUUGAAAUCGGUUA	MIMAT0000536	mmu-miR-29c,mmu-miR-29c-3p	chr1	196863741	196863828	1.17054	0.796697	0.352947	0.972767	2.25095	0.444256	29.0725	30.243	0.876261	2.87197	DOWN, >2-fold		2.25095	41.6069	10260	129864	25804	22943	10260	129864	25804	22943	26861, 201374, 40528, 46085	chr1_196874087_196900948, chr1_196993691_197195065, chr1_196889631_196930159, chr1_196886770_196932855			mir.DOWN	DOWN.thomou	thomou75	mmu-miR-29c	Mir29c	ENSMUSG00000065548	20126310	obesity (down)			x
20	1	A20	mmu-miR-18a	UAAGGUGCAUCUAGUGCAGAUAG	MIMAT0000528	mmu-miR-18a,mmu-miR-18a-5p	chr14	115443073	115443168	1.17192	0.796697	0.190162	1.41319	2.25311	0.443831	32.9007	34.0726	1.56167	1.0366	DOWN, >2-fold		2.25311	22.8121	0	20577	53602	13058	1853025	20577	53602	13058	10495212, 1837973, 197799, 1516756	chr14_106800981_117296193, chr14_115463744_117301717, chr14_115191673_115389472, chr14_115456225_116972981	PI		mir.DOWN	DOWN.thomou		mmu-miR-18a	Mir18	ENSMUSG00000065403	30598522	adipogenesis		x
215	1	I23	mmu-miR-340-5p	UUAUAAAGCAAUGAGACUGAUU	MIMAT0004651	mmu-miR-340,mmu-miR-340-5p	chr11	49883204	49883301	1.17292	0.796697	0.234575	1.27101	2.25468	0.443523	31.2881	32.4611	0.60204	2.23003	DOWN, >2-fold		2.25468	26.8293	0	21101	0	0	7299	21101	23336	25052	86810, 23409, 61434, 83438	chr11_49803790_49890600, chr11_49838695_49862104, chr11_49845203_49906637, chr11_49824915_49908353	PI	IP	mir.DOWN	DOWN.thomou		mmu-miR-340-5p	Mir340	ENSMUSG00000065417
258	1	K18	mmu-miR-425	AAUGACACGAUCACUCCCGUUGA	MIMAT0004750	mmu-miR-425,mmu-miR-425-5p	chr9	108471108	108471192	1.17563	0.796697	0.164443	1.49674	2.25892	0.442689	31.3093	32.4849	0.6426	1.80288	DOWN, >2-fold		2.25892	19.2253	589044	574771	563629	563256	589044	574771	563629	563256	146878, 615915, 48844, 537661	chr9_109060235_109207113, chr9_109045962_109661877, chr9_109034820_109083664, chr9_109034447_109572108			mir.DOWN	DOWN.thomou		mmu-miR-425	Mir425	ENSMUSG00000065579
497	2	E17	mmu-miR-1199	UCUGAGUCCCGGUCGCGCGG	MIMAT0005860	mmu-miR-1199,mmu-miR-1199-5p	chr8	86535414	86535532	1.21176	0.796697	0.115024	1.72131	2.31619	0.431743	33.1878	34.3995	1.26881	1.12767	DOWN, >2-fold	DOWN, top-15% DE	2.31619	13.4864	481882	1821278	769834	483131	481882	1821278	769834	483131	70631, 61062, 56311, 26845	chr8_85982902_86053533, chr8_84653075_84714137, chr8_85709270_85765581, chr8_86025439_86052284			mir.DOWN	DOWN.thomou		mmu-miR-1199	Mir1199	ENSMUSG00000080665
206	1	I14	mmu-miR-335-3p	UUUUUCAUUAUUGCUCCUGACC	MIMAT0004704	mmu-miR-335,mmu-miR-335-3p	chr6	30691299	30691396	1.21255	0.760831	0.0646896	2.06792	2.31747	0.431505	27.4645	28.677	0.861435	1.07792	DOWN, >2-fold	DOWN, top-15% DE	2.31747	8.46485	953877	968604	965488	263830	953877	968604	965488	263830	137852, 135540, 60576, 17585	chr6_31645272_31783124, chr6_31659999_31795539, chr6_31656883_31717459, chr6_30955225_30972810			mir.DOWN	DOWN.thomou		mmu-miR-335-3p	Mir335	ENSMUSG00000065501	https://doi.org/10.1586/eem.12.21	adipogenesis		x
160	1	G16	mmu-miR-219	UGAUUGUCCAAACGCAAUUCU	MIMAT0000664	mmu-miR-219a-1,mmu-miR-219c,mmu-miR-219c-3p,mmu-miR-219a-5p	chr17	34161928	34162037	1.21331	0.632975	0.0426827	2.34635	2.31869	0.431277	33.6933	34.9066	0.731932	0.818532	DOWN, >2-fold	DOWN, top-15% DE	2.31869	6.74319	888373	2302893	381482	294235	888373	2302893	381482	294235	17485, 434680, 39774, 34898	chr17_33256071_33273556, chr17_36464929_36899609, chr17_34543518_34583292, chr17_34456271_34491169			mir.DOWN			mmu-miR-219	Mir219a-1	ENSMUSG00000065555	21245416	adipogenic		x
24	1	A24	mmu-miR-20a	UAAAGUGCUUAUAGUGCAGGUAG	MIMAT0000529	mmu-miR-20a,mmu-miR-20a-5p	chr14	115443379	115443485	1.2172	0.778757	0.0797034	1.94385	2.32495	0.430116	27.505	28.7222	0.221351	1.47173	DOWN, >2-fold	DOWN, top-15% DE	2.32495	10.1865	0	20260	53908	12741	1852708	20260	53908	12741	10495212, 1837973, 197799, 1516756	chr14_106800981_117296193, chr14_115463744_117301717, chr14_115191673_115389472, chr14_115456225_116972981	PI		mir.DOWN	DOWN.thomou		mmu-miR-20a	Mir20a	ENSMUSG00000065442	31969862, 31969862	adipogenesis		x
675	2	M3	mmu-miR-467d*	AUAUACAUACACACACCUACAC	MIMAT0004887	mmu-miR-467a-1,mmu-miR-467a-3p	chr2	10397973	10398045	1.22836	0.796697	0.150399	1.55371	2.343	0.426804	32.0466	33.275	0.828971	1.74018	DOWN, >2-fold		2.343	17.0732	0	0	0	0	85720	73732	4507	79620	392962, 389541, 67327, 715131	chr2_10312253_10705215, chr2_10324241_10713782, chr2_10335225_10402552, chr2_10318353_11033484			mir.DOWN	DOWN.thomou		mmu-miR-467d*	Mir467d*	None
74	1	D2	mmu-miR-126-5p	CAUUAUUACUUUUGGUACGCG	MIMAT0000137	mmu-miR-126a,mmu-miR-126b-3p,mmu-miR-126b,mmu-miR-126a-5p	chr2	26446877	26446949	1.23527	0.796697	0.111763	1.73901	2.35426	0.424763	21.8239	23.0592	0.495481	1.64132	DOWN, >2-fold	DOWN, top-15% DE	2.35426	13.056	100868	94137	98103	700574	100868	94137	98103	700574	31840, 28065, 23572, 23073	chr2_26547816_26579656, chr2_26541085_26569150, chr2_26545051_26568623, chr2_27147522_27170595			mir.DOWN	DOWN.thomou		mmu-miR-126-5p	Mir126a	ENSMUSG00000065540	30648107	insulin resistance (down)			x
153	1	G9	mmu-miR-212	UAACAGUCUCCAGUCACGGCCA	MIMAT0000659	mmu-miR-212,mmu-miR-212-3p	chr11	74986890	74986980	1.24897	0.588851	0.0292472	2.52999	2.37671	0.420749	32.3338	33.5828	0.484004	1.01234	DOWN, >2-fold	DOWN, top-15% DE	2.37671	4.44763	811951	811806	749603	550804	811951	811806	749603	550804	1019383, 228703, 21068, 24073	chr11_73155557_74174940, chr11_73946382_74175085, chr11_75736582_75757650, chr11_74412014_74436087			mir.DOWN	DOWN.thomou		mmu-miR-212	Mir212	ENSMUSG00000065590	28386478	obesity			x
431	2	B23	mmu-miR-705	GGUGGGAGGUGGGGUGGGCA	MIMAT0003495	mmu-miR-705,mmu-miR-705	chr6	85286286	85286367	1.26019	0.796697	0.169051	1.47897	2.39528	0.417488	31.5285	32.7887	0.554266	2.01464	DOWN, >2-fold		2.39528	19.6557	2748074	2745207	240729	1580094	2748074	2745207	240729	1580094	440034, 481403, 97993, 21119	chr6_82098179_82538213, chr6_82059677_82541080, chr6_85527095_85625088, chr6_83685074_83706193			mir.DOWN	DOWN.thomou		mmu-miR-705	Mir705	ENSMUSG00000076012	23598412	adipogenesis		x
269	1	L5	mmu-miR-450a-5p	UUUUGCGAUGUGUUCCUAAUAU	MIMAT0001546	mmu-miR-450a-1,mmu-miR-450a-5p	chrX	50401331	50401421	1.26307	0.796697	0.238426	1.25146	2.40006	0.416656	30.0568	31.3198	0.483822	2.45289	DOWN, >2-fold		2.40006	27.6901	156712	206388	100360	243156	156712	206388	100360	243156	21898, 381769, 16529, 52644	chrX_50222722_50244620, chrX_49813175_50194944, chrX_50284443_50300972, chrX_50105532_50158176			mir.DOWN			mmu-miR-450a-5p	Mir450a-1	ENSMUSG00000065486	28939056, 27153060	adipogenic, diabetes (down)		x	x
16	1	A16	mmu-miR-15a	UAGCAGCACAUAAUGGUUUGUG	MIMAT0000526	mmu-miR-15a,mmu-miR-15a-5p	chr14	62250864	62250947	1.26551	0.796697	0.250971	1.21636	2.40412	0.415953	30.0975	31.363	0.950671	2.39957	DOWN, >2-fold		2.40412	29.4118	245688	971331	348873	114792	245688	971331	348873	114792	50697, 137162, 17315, 64717	chr14_62496634_62547331, chr14_61142372_61279534, chr14_61884677_61901992, chr14_62071356_62136073			mir.DOWN	DOWN.thomou		mmu-miR-15a	Mir15a	ENSMUSG00000093007	16870994, 30648107, 29399662, 30701698	adipogenesis, insulin resistance (down), diabetes (down), myogenic (down)	x	x	x
587	2	I11	mmu-miR-15b*	CGAAUCAUUAUUUGCUGCUCUA	MIMAT0004521	mmu-miR-15b,mmu-miR-15b-3p	chr3	68813694	68813757	1.28604	0.796697	0.146773	1.56918	2.43857	0.410076	31.6823	32.9683	0.979357	1.74834	DOWN, >2-fold		2.43857	16.4993	115268	567699	68780	99280	115268	567699	68780	99280	59100, 383735, 18906, 78917	chr3_68639327_68698427, chr3_67862261_68245996, chr3_68726009_68744915, chr3_68635498_68714415			mir.DOWN			mmu-miR-15b*	Mir15b*	None
69	1	C21	mmu-miR-125a-3p	ACAGGUGAGGUUCUUGGGAGCC	MIMAT0004528	mmu-miR-125a,mmu-miR-125a-3p	chr17	17967776	17967843	1.29854	0.796697	0.159584	1.51596	2.45979	0.406539	30.7339	32.0324	0.624137	2.00648	DOWN, >2-fold		2.45979	18.5079	71998	67645	83141	55939	71998	67645	83141	55939	3028315, 3042652, 73449, 1000915	chr17_18039840_21068155, chr17_18035487_21078139, chr17_18050983_18124432, chr17_18023781_19024696			mir.DOWN	DOWN.thomou		mmu-miR-125a-3p	Mir125a	ENSMUSG00000076062	https://doi.org/10.1586/eem.12.21	adipogenesis		x
17	1	A17	mmu-miR-15b	UAGCAGCACAUCAUGGUUUACA	MIMAT0000124	mmu-miR-15b,mmu-miR-15b-5p	chr3	68813694	68813757	1.30226	0.51508	0.00973616	3.16379	2.46615	0.40549	26.2321	27.5344	0.777969	0.418817	DOWN, >2-fold	DOWN, top-15% DE	2.46615	1.72166	115268	567699	68780	99280	115268	567699	68780	99280	59100, 383735, 18906, 78917	chr3_68639327_68698427, chr3_67862261_68245996, chr3_68726009_68744915, chr3_68635498_68714415			mir.DOWN	DOWN.thomou		mmu-miR-15b	Mir15b	ENSMUSG00000065580	29766503, 29399662, 30701698	adipogenic, diabetes (down), myogenic (down)	x	x	x
38	1	B14	mmu-miR-29b	UAGCACCAUUUGAAAUCAGUGUU	MIMAT0000127	mmu-miR-29b-2,mmu-miR-29b-3p	chr1	196863234	196863314	1.31382	0.778757	0.0779679	1.95701	2.48599	0.402254	32.0723	33.3862	0.852722	1.36575	DOWN, >2-fold	DOWN, top-15% DE	2.48599	9.7561	10774	130378	26318	23457	10774	130378	26318	23457	26861, 201374, 40528, 46085	chr1_196874087_196900948, chr1_196993691_197195065, chr1_196889631_196930159, chr1_196886770_196932855			mir.DOWN	DOWN.thomou		mmu-miR-29b	Mir29b-2	ENSMUSG00000065412	20126310, 30648107, 21965375	obesity (down), insulin resistance (down), myogenic	x		x
345	1	O9	mmu-miR-541	AAGGGAUUCUGAUGUUGGUCACACU	MIMAT0003170	mmu-miR-541,mmu-miR-541-5p	chr12	110980619	110980708	1.33097	0.789384	0.0849291	1.90578	2.51572	0.3975	31.8894	33.2204	0.396415	1.63521	DOWN, >2-fold	DOWN, top-15% DE	2.51572	10.6169	2120097	491220	416277	354540	2120097	491220	416277	354540	1535900, 25722, 55990, 23528	chr12_107324623_108860523, chr12_110463678_110489400, chr12_110508353_110564343, chr12_110602552_110626080			mir.DOWN	DOWN.thomou		mmu-miR-541	Mir541	ENSMUSG00000076052	23304544	diabetes			x
31	1	B7	mmu-miR-25	CAUUGCACUUGUCUCGGUCUGA	MIMAT0000652	mmu-miR-25,mmu-miR-25-3p	chr5	138606549	138606632	1.34427	0.520536	0.0199505	2.75012	2.53902	0.393853	27.9097	29.2539	0.427781	1.02242	DOWN, >2-fold	DOWN, top-15% DE	2.53902	3.73027	35610	105959	52047	42047	35610	105959	52047	42047	50646, 26380, 20926, 214143	chr5_138642241_138692887, chr5_138474211_138500591, chr5_138658678_138679604, chr5_138648678_138862821			mir.DOWN	DOWN.thomou		mmu-miR-25	Mir25	ENSMUSG00000065394	31582977	diabetes (down)			x
218	1	J2	mmu-miR-342-5p	AGGGGUGCUAUCUGUGAUUGAG	MIMAT0004653	mmu-miR-342,mmu-miR-342-5p	chr12	109896830	109896928	1.38222	0.588851	0.0329486	2.50207	2.6067	0.383627	32.2017	33.5839	1.00638	0.582321	DOWN, >2-fold	DOWN, top-15% DE	2.6067	5.59541	1036308	566751	26800	705625	1036308	566751	26800	705625	1535900, 25722, 17312, 23528	chr12_107324623_108860523, chr12_110463678_110489400, chr12_109923727_109941039, chr12_110602552_110626080			mir.DOWN	DOWN.thomou		mmu-miR-342-5p	Mir342	ENSMUSG00000065436	28386478	obesity			x
324	1	N12	mmu-miR-491	AGUGGGGAACCCUUCCAUGAGG	MIMAT0003486	mmu-miR-491,mmu-miR-491-5p	chr4	87767944	87768029	1.38406	0.796697	0.281475	1.1518	2.61002	0.383138	34.1201	35.5041	2.74641	0.197168	DOWN, >2-fold		2.61002	33.5725	387365	369308	344485	109568	387365	369308	344485	109568	351738, 808213, 77816, 53498	chr4_87028842_87380580, chr4_86590424_87398637, chr4_87345644_87423460, chr4_87877596_87931094			mir.DOWN	DOWN.thomou		mmu-miR-491	Mir491	ENSMUSG00000070077
340	1	O4	mmu-miR-532-3p	CCUCCCACACCCAAGGCUUGCA	MIMAT0004781	mmu-miR-532,mmu-miR-532-3p	chrX	6825528	6825623	1.38556	0.592158	0.0341047	2.44133	2.61274	0.38274	31.9616	33.3471	0.449724	1.24974	DOWN, >2-fold	DOWN, top-15% DE	2.61274	5.73888	272263	179988	198192	15832	272263	179988	198192	15832	23503, 24842, 17956, 24858	chrX_7097885_7121388, chrX_6620699_6645541, chrX_6609381_6627337, chrX_6784839_6809697			mir.DOWN	DOWN.thomou		mmu-miR-532-3p	Mir532	ENSMUSG00000070139	28386478, 30258406	obesity, diabetes			x
37	1	B13	mmu-miR-29a	UAGCACCAUCUGAAAUCGGUUA	MIMAT0000535	mmu-miR-29a,mmu-miR-29a-3p	chr6	31012660	31012747	1.38988	0.796697	0.278671	1.14357	2.62057	0.381597	28.6876	30.0775	0.870968	2.90616	DOWN, >2-fold		2.62057	32.9986	632526	647253	644137	39851	632526	647253	644137	39851	137852, 135540, 60576, 17585	chr6_31645272_31783124, chr6_31659999_31795539, chr6_31656883_31717459, chr6_30955225_30972810			mir.DOWN	DOWN.thomou		mmu-miR-29a	Mir29a	ENSMUSG00000065610	20126310, 21965375	obesity (down), myogenic	x		x
501	2	E21	mmu-miR-1839-3p	AGACCUACUUAUCUACCAACAGC		mmu-miR-1839,mmu-miR-1839-3p	chr7	88674802	88674874	1.40195	0.796697	0.101423	1.79841	2.64258	0.378418	29.9943	31.3963	0.684563	1.77062	DOWN, >2-fold	DOWN, top-15% DE	2.64258	12.1951	153270	1402819	87184	109329	153270	1402819	87184	109329	25495, 18210, 33769, 45288	chr7_88828143_88853638, chr7_90077692_90095902, chr7_88553850_88587619, chr7_88784202_88829490			mir.DOWN			mmu-miR-1839-3p	Mir1839	ENSMUSG00000104618
217	1	J1	mmu-miR-342-3p	UCUCACACAGAAAUCGCACCCGU	MIMAT0000590	mmu-miR-342,mmu-miR-342-3p	chr12	109896830	109896928	1.43167	0.51508	0.00853066	3.24051	2.69759	0.370702	28.6263	30.0579	0.705372	0.670109	DOWN, >2-fold	DOWN, top-15% DE	2.69759	1.43472	1036308	566751	26800	705625	1036308	566751	26800	705625	1535900, 25722, 17312, 23528	chr12_107324623_108860523, chr12_110463678_110489400, chr12_109923727_109941039, chr12_110602552_110626080			mir.DOWN	DOWN.thomou	thomou75	mmu-miR-342-3p	Mir342	ENSMUSG00000065436	20126310, 25895816	obesity, adipogenic		x	x
23	1	A23	mmu-miR-19b	UGUGCAAAUCCAUGCAAAACUGA	MIMAT0000513	mmu-miR-19b-1,mmu-miR-19b-3p	chr14	115443527	115443613	1.46172	0.796697	0.118976	1.70046	2.75437	0.36306	27.6056	29.0673	0.845734	1.93228	DOWN, >2-fold	DOWN, top-15% DE	2.75437	13.6298	0	20132	54056	12613	1852580	20132	54056	12613	10495212, 1837973, 197799, 1516756	chr14_106800981_117296193, chr14_115463744_117301717, chr14_115191673_115389472, chr14_115456225_116972981	PI		mir.DOWN	DOWN.thomou		mmu-miR-19b	Mir19b-1	ENSMUSG00000076256	30648107, 21245416	insulin resistance, adipogenesis		x	x
120	1	E24	mmu-miR-186	CAAAGAAUUCUCCUUUUGGGCU	MIMAT0000215	mmu-miR-186,mmu-miR-186-5p	chr3	157207243	157207313	1.51387	0.588851	0.0300026	2.55835	2.85575	0.35017	33.2364	34.7502	0.76363	1.03067	DOWN, >2-fold	DOWN, top-15% DE	2.85575	4.5911	18666	28919	20831	18666	18666	28919	20831	18666	628054, 521237, 390047, 428317	chr3_156560524_157188578, chr3_156657088_157178325, chr3_156796366_157186413, chr3_156760261_157188578			mir.DOWN	DOWN.thomou		mmu-miR-186	Mir186	ENSMUSG00000065431	24385428	anti-myogenic		x
306	1	M18	mmu-miR-467c	UAAGUGCGUGCAUGUAUAUGUG	MIMAT0004885	mmu-miR-467c,mmu-miR-467c-5p	chr2	10395558	10395654	1.51788	0.588851	0.0322084	2.56874	2.86371	0.349198	33.9534	35.4713	1.01138	0.22767	DOWN, >2-fold	DOWN, top-15% DE	2.86371	5.16499	0	0	0	0	83305	71317	6898	77205	392962, 389541, 67327, 715131	chr2_10312253_10705215, chr2_10324241_10713782, chr2_10335225_10402552, chr2_10318353_11033484			mir.DOWN	DOWN.thomou		mmu-miR-467c	Mir467c	ENSMUSG00000077049
376	1	P16	mmu-miR-669d	ACUUGUGUGUGCAUGUAUAUGU	MIMAT0005833	mmu-miR-669d,mmu-miR-669d-5p	chr2	10389970	10390090	1.53604	0.796697	0.141386	1.60709	2.89997	0.344832	31.407	32.9431	1.36611	1.73571	DOWN, >2-fold		2.89997	15.9254	0	0	0	0	77717	65729	12462	71617	392962, 389541, 67327, 715131	chr2_10312253_10705215, chr2_10324241_10713782, chr2_10335225_10402552, chr2_10318353_11033484			mir.DOWN	DOWN.thomou		mmu-miR-669d	Mir669d	ENSMUSG00000077834
297	1	M9	mmu-miR-466f-5p	UACGUGUGUGUGCAUGUGCAUG	MIMAT0004881	mmu-miR-466f-1,mmu-miR-466f-5p	chr2	10388571	10388664	1.56466	0.760831	0.0664999	2.0516	2.95807	0.338058	32.7956	34.3602	1.63519	0.872945	DOWN, >2-fold	DOWN, top-15% DE	2.95807	8.60832	0	0	0	0	76318	64330	13888	70218	392962, 389541, 67327, 715131	chr2_10312253_10705215, chr2_10324241_10713782, chr2_10335225_10402552, chr2_10318353_11033484			mir.DOWN	DOWN.thomou		mmu-miR-466f-5p	Mir466f-1	ENSMUSG00000077972	21983986	diabetes			x
18	1	A18	mmu-miR-16	UAGCAGCACGUAAAUAUUGGCG	MIMAT0000527	mmu-miR-16-2,mmu-miR-16-5p	chr3	68813824	68813918	1.65048	0.592158	0.0360835	2.40873	3.13939	0.318534	26.4406	28.0911	0.597921	1.53496	DOWN, >2-fold	DOWN, top-15% DE	3.13939	6.02582	115398	567829	68910	99410	115398	567829	68910	99410	59100, 383735, 18906, 78917	chr3_68639327_68698427, chr3_67862261_68245996, chr3_68726009_68744915, chr3_68635498_68714415			mir.DOWN	DOWN.thomou		mmu-miR-16	Mir16-2	ENSMUSG00000065606	31109647	adipogenic		x
22	1	A22	mmu-miR-19a	UGUGCAAAUCUAUGCAAAACUGA	MIMAT0000651	mmu-miR-19a,mmu-miR-19a-3p	chr14	115443222	115443303	1.66977	0.720385	0.0564099	2.14857	3.18165	0.314303	27.2719	28.9417	0.752251	1.73604	DOWN, >2-fold	DOWN, top-15% DE	3.18165	7.74749	0	20442	53751	12923	1852890	20442	53751	12923	10495212, 1837973, 197799, 1516756	chr14_106800981_117296193, chr14_115463744_117301717, chr14_115191673_115389472, chr14_115456225_116972981	PI		mir.DOWN	DOWN.thomou		mmu-miR-19a	Mir19a	ENSMUSG00000065416	28939056	adipogenic		x
374	1	P14	mmu-miR-669b	AGUUUUGUGUGCAUGUGCAUGU	MIMAT0003476	mmu-miR-669m-1,mmu-miR-669m-5p	chr2	10434417	10434514	1.81275	0.51508	0.00536332	3.51196	3.51312	0.284647	32.6249	34.4377	0.746663	0.920842	DOWN, >2-fold	DOWN, top-15% DE	3.51312	0.860832	0	0	0	0	122164	110176	17500	116064	392962, 389541, 208873, 715131	chr2_10312253_10705215, chr2_10324241_10713782, chr2_10416917_10625790, chr2_10318353_11033484			mir.DOWN			mmu-miR-669b	Mir669b	ENSMUSG00000076126
284	1	L20	mmu-miR-466a-3p	UAUACAUACACGCACACAUAAGA	MIMAT0002107	mmu-miR-466a,mmu-miR-466a-3p	chr2	10429545	10429617	1.83319	0.51508	0.00523213	3.52655	3.56324	0.280643	30.4439	32.2771	0.701782	0.968183	DOWN, >2-fold	DOWN, top-15% DE	3.56324	0.71736	0	0	0	0	117292	105304	12628	111192	392962, 389541, 208873, 715131	chr2_10312253_10705215, chr2_10324241_10713782, chr2_10416917_10625790, chr2_10318353_11033484			mir.DOWN	DOWN.thomou		mmu-miR-466a-3p	Mir466a	ENSMUSG00000070099
111	1	E15	mmu-miR-155	UUAAUGCUAAUUGUGAUAGGGGU	MIMAT0000165	mmu-miR-155,mmu-miR-155-5p	chr16	84714385	84714449	1.92208	0.51508	0.0125385	3.01751	3.78968	0.263875	32.1656	34.0877	1.17993	0.95423	DOWN, >2-fold	DOWN, top-15% DE	3.78968	2.29555	118054	113514	154452	73617	118054	113514	154452	73617	76012, 1233657, 30897, 16869	chr16_84520320_84596332, chr16_83367215_84600872, chr16_84868900_84899797, chr16_84788065_84804934			mir.DOWN	DOWN.thomou		mmu-miR-155	Mir155	ENSMUSG00000065397	29141971	insulin resistance, obesity			x
477	2	D21	mmu-miR-879	AGAGGCUUAUAGCUCUAAGCC	MIMAT0004842	mmu-miR-879,mmu-miR-879-5p	chr5	9375704	9375779	1.95833	0.796697	0.171732	1.54158	3.88611	0.257327	22.136	24.0943	0.754663	1.97962	DOWN, >2-fold		3.88611	19.9426	0	0	0	0	3439	198126	195959	210984	20599, 3376521, 2827873, 2799029	chr5_9372265_9392864, chr5_9177578_12554099, chr5_9179745_12007618, chr5_9164720_11963749			mir.DOWN			mmu-miR-879	Mir879	ENSMUSG00000077896
305	1	M17	mmu-miR-467b	GUAAGUGCCUGCAUGUAUAUG	MIMAT0005448	mmu-miR-467b,mmu-miR-467b-5p	chr2	10402875	10402947	1.99614	0.520536	0.019168	2.77312	3.98932	0.250669	31.4696	33.4657	1.1413	1.31311	DOWN, >2-fold	DOWN, top-15% DE	3.98932	3.44333	0	0	324	0	90622	78634	324	84522	392962, 389541, 67327, 715131	chr2_10312253_10705215, chr2_10324241_10713782, chr2_10335225_10402552, chr2_10318353_11033484		PI	mir.DOWN	DOWN.thomou		mmu-miR-467b	Mir467b	ENSMUSG00000095509	21986524	insulin resistance (down)			x
105	1	E9	mmu-miR-150	UCUCCCAACCCUUGUACCAGUG	MIMAT0000160	mmu-miR-150,mmu-miR-150-5p	chr7	52377127	52377191	2.01173	0.51508	0.011203	3.08256	4.03266	0.247975	25.3691	27.3809	1.51969	0.351144	DOWN, >2-fold	DOWN, top-15% DE	4.03266	1.86514	924142	923498	907030	913186	924142	923498	907030	913186	71794, 227636, 54044, 145025	chr7_51381192_51452986, chr7_51225994_51453630, chr7_53284220_53338264, chr7_51318917_51463942			mir.DOWN			mmu-miR-150	Mir150	ENSMUSG00000065495	29766503	adipogenic		x
311	1	M23	mmu-miR-467h	AUAAGUGUGUGCAUGUAUAUGU	MIMAT0005855	mmu-miR-467h,mmu-miR-467h	chr9	115290937	115291057	2.09141	0.51508	0.014044	2.95213	4.26164	0.234651	30.5208	32.6122	0.676824	1.56973	DOWN, >2-fold	DOWN, top-15% DE	4.26164	2.5825	0	41895	0	18912	54059	41895	10311	18912	707721, 133489, 23418, 23031	chr9_115236878_115944599, chr9_115332951_115466440, chr9_115277950_115301368, chr9_115248995_115272026	PI	IP	mir.DOWN	DOWN.thomou		mmu-miR-467h	Mir467h	ENSMUSG00000080409
286	1	L22	mmu-miR-466b-3-3p	AAUACAUACACGCACACAUAAGA	MIMAT0005453	mmu-miR-466b-3p	chr2	10395896	10395917	2.154	0.588851	0.0308967	2.49836	4.4506	0.224689	30.3445	32.4985	1.04488	1.84	DOWN, >2-fold	DOWN, top-15% DE	4.4506	4.87805	0	0	0	0	83643	71655	6635	77543	392962, 389541, 67327, 715131	chr2_10312253_10705215, chr2_10324241_10713782, chr2_10335225_10402552, chr2_10318353_11033484			mir.DOWN	DOWN.thomou		mmu-miR-466b-3-3p	Mir466b-3	ENSMUSG00000076994	24952657	myogenic (down)	x
234	1	J18	mmu-miR-370	GCCUGCUGGGGUGGAACCUGGU	MIMAT0001095	mmu-miR-370,mmu-miR-370-3p	chr12	110856468	110856546	2.18032	0.463797	0.00266167	3.93005	4.53255	0.220626	30.0384	32.2187	0.575954	1.15764	DOWN, >2-fold	DOWN, top-15% DE	4.53255	0.573888	1995946	367069	292126	230389	1995946	367069	292126	230389	1535900, 25722, 55990, 23528	chr12_107324623_108860523, chr12_110463678_110489400, chr12_110508353_110564343, chr12_110602552_110626080			mir.DOWN	DOWN.thomou	thomou75	mmu-miR-370	Mir370	ENSMUSG00000065433	28386478, 26948318, https://doi.org/10.1586/eem.12.21	obesity, diabetes (down), adipogenesis		x	x
287	1	L23	mmu-miR-466b-3p	UAUACAUACACGCACACAUAAGA	MIMAT0004876	mmu-miR-466c-1,mmu-miR-466c-3p	chr2	10403161	10403244	2.23251	0.520536	0.0171673	2.83652	4.69952	0.212788	30.4566	32.6891	0.985346	1.64578	DOWN, >2-fold	DOWN, top-15% DE	4.69952	3.15638	0	0	610	0	90908	78920	610	84808	392962, 389541, 67327, 715131	chr2_10312253_10705215, chr2_10324241_10713782, chr2_10335225_10402552, chr2_10318353_11033484		PI	mir.DOWN	DOWN.thomou		mmu-miR-466b-3p	Mir466c-1	ENSMUSG00000104561
304	1	M16	mmu-miR-467a	UAAGUGCCUGCAUGUAUAUGCG	MIMAT0003409	mmu-miR-467a-6,mmu-miR-467a-5p	chr2	10412675	10412757	2.39875	0.457323	0.000766297	5.5206	5.27346	0.189629	33.0725	35.4713	0.582583	0.22767	DOWN, >2-fold	DOWN, top-15% DE	5.27346	0.143472	0	0	4161	0	100422	88434	4161	94322	392962, 389541, 208873, 715131	chr2_10312253_10705215, chr2_10324241_10713782, chr2_10416917_10625790, chr2_10318353_11033484		PI	mir.DOWN			mmu-miR-467a	Mir467a-6	ENSMUSG00000096587
289	1	M1	mmu-miR-466c-3p	UAUACAUACACGCACACAUAAGA	MIMAT0004878	mmu-miR-466b-8,mmu-miR-466b-3p	chr2	10398255	10398340	2.54538	0.51508	0.00673873	3.37798	5.83764	0.171302	30.5973	33.1427	1.12615	1.44169	DOWN, >2-fold	DOWN, top-15% DE	5.83764	1.29125	0	0	0	0	86002	74014	4212	79902	392962, 389541, 67327, 715131	chr2_10312253_10705215, chr2_10324241_10713782, chr2_10335225_10402552, chr2_10318353_11033484			mir.DOWN	DOWN.thomou		mmu-miR-466c-3p	Mir466b-8	ENSMUSG00000095269	24952657	myogenic (down)	x
95	1	D23	mmu-miR-142-5p	CAUAAAGUAGAAAGCACUACU	MIMAT0000154	mmu-miR-142b,mmu-miR-142a,mmu-miR-142a-5p,mmu-miR-142b	chr11	87570343	87570457	2.55514	0.51508	0.0121111	3.10594	5.87723	0.170148	30.4586	33.0138	1.32964	1.37615	DOWN, >2-fold	DOWN, top-15% DE	5.87723	2.00861	1409288	1619644	568315	214991	1409288	1619644	568315	214991	30860, 628286, 42960, 18865	chr11_88979744_89010604, chr11_89190100_89818386, chr11_86959069_87002029, chr11_87336488_87355353			mir.DOWN	DOWN.thomou		mmu-miR-142-5p	Mir142b	ENSMUSG00000065420	22496873	adipogenic		x
94	1	D22	mmu-miR-142-3p	UGUAGUGUUUCCUACUUUAUGGA	MIMAT0000155	mmu-miR-142b,mmu-miR-142a,mmu-miR-142a-3p,mmu-miR-142b	chr11	87570343	87570457	2.58417	0.520536	0.0209111	2.72308	5.99671	0.166758	26.2989	28.8831	1.50189	1.7985	DOWN, >2-fold	DOWN, top-15% DE	5.99671	4.01722	1409288	1619644	568315	214991	1409288	1619644	568315	214991	30860, 628286, 42960, 18865	chr11_88979744_89010604, chr11_89190100_89818386, chr11_86959069_87002029, chr11_87336488_87355353			mir.DOWN			mmu-miR-142-3p	Mir142a	ENSMUSG00000105196	22496873	adipogenic		x
84	1	D12	mmu-miR-134	UGUGACUGGUUGACCAGAGGGG	MIMAT0000146	mmu-miR-134,mmu-miR-134-5p	chr12	110972349	110972419	3.208	0.588851	0.0303368	2.50891	9.24068	0.108217	31.1006	34.3086	2.97969	1.15842	DOWN, >2-fold	DOWN, top-15% DE	9.24068	4.73458	2111827	482950	408007	346270	2111827	482950	408007	346270	1535900, 25722, 55990, 23528	chr12_107324623_108860523, chr12_110463678_110489400, chr12_110508353_110564343, chr12_110602552_110626080			mir.DOWN	DOWN.thomou		mmu-miR-134	Mir134	ENSMUSG00000065426	https://doi.org/10.1586/eem.12.21	adipogenesis		x
																																											counts UP	19	9	25	79
																																											counts DOWN	10	30	37	81
																																															Total
																																											% UP	24.0506	11.3924	31.6456
																																											% DOWN	12.3457	37.037	45.679

## Sheet: Table miRNAs 3-function
			Functional annotations
								Links to...
ID	canonical.ID	Ensembl.ID	PMID	functional info from literature (myo/adipogenesis and combined diabetes, IR and obesity)			canonical.ID	M	A	D
mmu-miR-339-3p	Mir339	ENSMUSG00000065593	31222113	diabetes			Mir339			x
mmu-miR-1	Mir1a-1	ENSMUSG00000070144	21270519, 22496873, 23723006	myogenic, muscle specific, adipogenesis (down), diabetes (down)			Mir1a-1	x	x	x
mmu-miR-1966	Mir1966	ENSMUSG00000089432					Mir1966
mmu-miR-410	Mir410	ENSMUSG00000065497	20126310, 26240138	obesity, myogenic (heart)			Mir410	x		x
mmu-miR-467d	Mir467d	ENSMUSG00000077021					Mir467d
mmu-miR-133a	Mir133a-2	ENSMUSG00000065460	21270519, https://doi.org/10.1586/eem.12.21, 23723006	myogenic, muscle specific, insulin resistance, diabetes (down)			Mir133a-2	x		x
mmu-miR-1897-3p	Mir1897	ENSMUSG00000104797					Mir1897
mmu-miR-669k	Mir669k	ENSMUSG00000094297					Mir669k
mmu-miR-691	Mir691	ENSMUSG00000104758					Mir691
mmu-miR-496	Mir496a	ENSMUSG00000070136	28386478, 30939476	obesity, diabetes			Mir496a			x
mmu-miR-133b	Mir133b	ENSMUSG00000065480	21270519, 23723006	myogenic, muscle specific, adipogenesis (down), diabetes (down)			Mir133b	x	x	x
mmu-miR-184	Mir184	ENSMUSG00000065596	31222113	diabetes			Mir184			x
mmu-miR-1938	Mir1938	ENSMUSG00000089371					Mir1938
mmu-miR-9*	Mir9*	None	28939056	adipogenic			Mir9*		x
mmu-miR-1942	Mir1942	ENSMUSG00000087899					Mir1942
mmu-miR-207	Mir207	ENSMUSG00000065452	26770988, 31564413	diabetes			Mir207			x
mmu-miR-673-5p	Mir673	ENSMUSG00000076316					Mir673
mmu-miR-710	Mir710	ENSMUSG00000076042					Mir710
mmu-miR-718	Mir718	ENSMUSG00000076127					Mir718
mmu-miR-1958	Mir1958	ENSMUSG00000087844					Mir1958
mmu-miR-292-5p	Mir292a	ENSMUSG00000078041	21245416	adipogenesis (down)			Mir292a		x
mmu-miR-181a	Mir181a-1	ENSMUSG00000065565	21270519, 30648107	myogenic, anti-adipogenic			Mir181a-1	x
mmu-miR-672	Mir672	ENSMUSG00000076286					Mir672
mmu-miR-883a-3p	Mir883	ENSMUSG00000078017	31258879	insulin resistance			Mir883			x
mmu-miR-202-5p	Mir202	ENSMUSG00000065502					Mir202
mmu-miR-216a	Mir216a	ENSMUSG00000065539	29175120	diabetes (down)			Mir216a			x
mmu-miR-181c	Mir181c	ENSMUSG00000065483	29766503	adipogenic in C2C12			Mir181c		x
mmu-miR-547	Mir547	ENSMUSG00000076005					Mir547
mmu-miR-146b*	Mir146b*	None	19188425	adipogenic			Mir146b*		x
mmu-miR-539	Mir539	ENSMUSG00000076063	26952965	anti-adipogenic			Mir539	x
mmu-miR-431*	Mir431*	None	26215566	myogenic			Mir431*	x
mmu-miR-34c*	Mir34c*	None	31554925, 30601927	insulin resistance, diabetes			Mir34c*			x
mmu-miR-742	Mir742	ENSMUSG00000077092					Mir742
mmu-miR-470	Mir470	ENSMUSG00000070073					Mir470
mmu-miR-144	Mir144	ENSMUSG00000065401	31222113, https://doi.org/10.1586/eem.12.21	diabetes, insulin resistance			Mir144			x
mmu-miR-31*	Mir31*	None	30648107	diabetes			Mir31*			x
mmu-miR-466g	Mir466g	ENSMUSG00000078025	31683538, 30816452	diabetes			Mir466g			x
mmu-miR-546	Mir546	ENSMUSG00000072837	22333916	myogenic			Mir546	x
mmu-miR-1894-5p	Mir1894	ENSMUSG00000084751					Mir1894
mmu-miR-15a*	Mir15a*	None					Mir15a*
mmu-miR-135a	Mir135a-2	ENSMUSG00000065524	24729974	myogenic			Mir135a-2	x
mmu-miR-409-3p	Mir409	ENSMUSG00000105849	https://doi.org/10.2337/db19-269-OR	insulin resistance			Mir409			x
mmu-miR-376a*	Mir376a*	None					Mir376a*
mmu-miR-455	Mir455	ENSMUSG00000070102	22294612	muscle wasting (down)			Mir455
mmu-miR-706	Mir706	ENSMUSG00000076217					Mir706
mmu-miR-695	Mir695	ENSMUSG00000076216					Mir695
mmu-miR-582-3p	Mir582	ENSMUSG00000076946	30648107	insulin resistance			Mir582			x
mmu-miR-493	Mir493	ENSMUSG00000077025	24952657	myogenic			Mir493	x
mmu-miR-677	Mir677	ENSMUSG00000104755					Mir677
mmu-miR-216b	Mir216b	ENSMUSG00000076318	29163176	diabetes			Mir216b			x
mmu-miR-669m	Mir669m-1	ENSMUSG00000089570					Mir669m-1
mmu-miR-377	Mir377	ENSMUSG00000065438	29175120	diabetes			Mir377			x
mmu-miR-208a	Mir208a	ENSMUSG00000065432	26708096, 24952657	myogenic, muscle specific			Mir208a	x
mmu-miR-330*	Mir330*	None					Mir330*
mmu-miR-294	Mir294	ENSMUSG00000077903	21245416	adipogenesis (down)			Mir294		x
mmu-miR-29c*	Mir29c*	None					Mir29c*
mmu-miR-30b*	Mir30b*	None					Mir30b*
mmu-miR-214*	Mir214*	None	21270519	myogenic			Mir214*	x
mmu-miR-205	Mir205	ENSMUSG00000065533	26664929	adipogenic, diabetes			Mir205		x	x
mmu-miR-495	Mir495	ENSMUSG00000070105	26240138	myogenic (heart)			Mir495	x
mmu-miR-466f-3p	Mir466f-1	ENSMUSG00000077972	21983986	diabetes			Mir466f-1			x
mmu-miR-1941-3p	Mir1941	ENSMUSG00000088459	27840929	myogenesis			Mir1941	x
mmu-miR-135b	Mir135b	ENSMUSG00000065435	24729974	myogenic			Mir135b	x
mmu-miR-1956	Mir1956	ENSMUSG00000088373					Mir1956
mmu-miR-690	Mir690	ENSMUSG00000076064	30767782	insulin resistance			Mir690			x
mmu-miR-681	Mir681	ENSMUSG00000076065	24051403	diabetes			Mir681			x
mmu-miR-206	Mir206	ENSMUSG00000065559	21270519, 29141971, 28428964, 28708070	myogenic, muscle specific, insulin resistance, diabetes (down), anti-adipogenic			Mir206	x		x
mmu-miR-470*	Mir470*	None					Mir470*
mmu-miR-1190	Mir1190	ENSMUSG00000080575					Mir1190
mmu-miR-501-5p	Mir501	ENSMUSG00000076251	31212688	myogenesis			Mir501	x
mmu-miR-411*	Mir411*	None					Mir411*
mmu-miR-450b-3p	Mir450b	ENSMUSG00000076050	23665678	myogenic			Mir450b	x
mmu-miR-876-3p	Mir876	ENSMUSG00000077851					Mir876
mmu-miR-466i	Mir466i	ENSMUSG00000080574					Mir466i
mmu-miR-26b*	Mir26b*	None	28939056	adipogenic, insulin-stimulated glucose uptake			Mir26b*		x	x
mmu-miR-1895	Mir1895	ENSMUSG00000084564					Mir1895
mmu-miR-33*	Mir33*	None	30648107	insulin resistance, obesity			Mir33*			x
mmu-miR-133a*	Mir133a*	None	21270519	myogenic			Mir133a*	x
mmu-miR-27a*	Mir27a*	None					Mir27a*
mmu-miR-338-5p	Mir338	ENSMUSG00000065600	23842730, 28467989	diabetes (down), insulin resistance (down)			Mir338			x
mmu-let-7b	Mirlet7b	ENSMUSG00000065564	20126310, 16870994	obesity, adipogenesis			Mirlet7b			x
mmu-miR-320	Mir320	ENSMUSG00000065528	21983986	diabetes			Mir320			x
mmu-miR-669c	Mir669c	ENSMUSG00000076118					Mir669c
mmu-miR-125b-5p	Mir125b-1	ENSMUSG00000093354	21270519, 30648107, 27617174	myogenic (down), insulin resistance (down), adipogenic			Mir125b-1	x	x	x
mmu-miR-30d	Mir30d	ENSMUSG00000065437					Mir30d
mmu-let-7i	Mirlet7i	ENSMUSG00000065406	28939056	adipogenic			Mirlet7i		x
mmu-miR-27b	Mir27b	ENSMUSG00000065475	21270519, 28386478	myogenic, obesity			Mir27b	x		x
mmu-miR-194	Mir194-1	ENSMUSG00000065581	https://doi.org/10.1371/journal.pone.0155108	diabetes (down)			Mir194-1			x
mmu-miR-139-5p	Mir139	ENSMUSG00000065446	29163176, 25529604	diabetes (down), anti-myogenic			Mir139			x
mmu-miR-592	Mir592	ENSMUSG00000076067	30948354	obesity (down), insulin resistance (down)			Mir592			x
mmu-miR-466j	Mir466j	ENSMUSG00000080526					Mir466j
mmu-miR-200b*	Mir200b*	None					Mir200b*
mmu-miR-466f	Mir466f-1	ENSMUSG00000077972	21983986	diabetes			Mir466f-1			x
mmu-miR-17	Mir17	ENSMUSG00000065508	29766503	adipogenic			Mir17		x
mmu-miR-322	Mir322	ENSMUSG00000065418	21270519, 29766503	myogenic (down), adipogenic			Mir322	x	x
mmu-miR-20b	Mir20b	ENSMUSG00000076041	30598522	adipogenesis			Mir20b		x
mmu-miR-466k	Mir466k	ENSMUSG00000080424					Mir466k
mmu-miR-146a	Mir146	ENSMUSG00000065601	31582977, 22496873	diabetes (down), adipogenic			Mir146		x	x
mmu-miR-744	Mir744	ENSMUSG00000076460	28386478, 21983986, 29163176	obesity, diabetes (down)			Mir744			x
mmu-miR-297c	Mir297c	ENSMUSG00000076976	29163176	diabetes			Mir297c			x
mmu-miR-486	Mir486	ENSMUSG00000070084	21270519, 26708096	myogenic; muscle enriched			Mir486	x
mmu-miR-192	Mir192	ENSMUSG00000065523	21983986	diabetes (down), adipogenesis (down)			Mir192		x	x
mmu-miR-466e-3p	Mir466b-2	ENSMUSG00000076966	25171162	obesity			Mir466b-2			x
mmu-miR-92a	Mir92a-1	ENSMUSG00000076062	28386478	obesity			Mir92a-1			x
mmu-miR-151-3p	Mir151	ENSMUSG00000065612	27856635, 27153060	adipogenic (down), obesity, fatty liver disease, diabetes (down)			Mir151			x
mmu-miR-542-3p	Mir542	ENSMUSG00000076140	20126310, 22294612	obesity, muscle wasting (up)			Mir542			x
mmu-miR-210	Mir210	ENSMUSG00000065551	30598522	adipogenesis			Mir210		x
mmu-miR-669a	Mir669a-3	ENSMUSG00000076028	21708977	antimyogenic (heart)			Mir669a-3		x
mmu-miR-122	Mir122	ENSMUSG00000065402	https://doi.org/10.1586/eem.12.21	adipogenesis			Mir122		x
mmu-miR-484	Mir484	ENSMUSG00000070074					Mir484
mmu-miR-101a*	Mir101a*	None	28939056, 20126310, 27845386	adipogenic, obesity (down), osteogenic			Mir101a*		x	x
mmu-miR-340-3p	Mir340	ENSMUSG00000065417	29163176	diabetes (down)			Mir340			x
mmu-miR-29c	Mir29c	ENSMUSG00000065548	20126310	obesity (down)			Mir29c			x
mmu-miR-18a	Mir18	ENSMUSG00000065403	30598522	adipogenesis			Mir18		x
mmu-miR-340-5p	Mir340	ENSMUSG00000065417					Mir340
mmu-miR-425	Mir425	ENSMUSG00000065579					Mir425
mmu-miR-1199	Mir1199	ENSMUSG00000080665					Mir1199
mmu-miR-335-3p	Mir335	ENSMUSG00000065501	https://doi.org/10.1586/eem.12.21	adipogenesis			Mir335		x
mmu-miR-219	Mir219a-1	ENSMUSG00000065555	21245416	adipogenic			Mir219a-1		x
mmu-miR-20a	Mir20a	ENSMUSG00000065442	31969862, 31969862	adipogenesis			Mir20a		x
mmu-miR-467d*	Mir467d*	None					Mir467d*
mmu-miR-126-5p	Mir126a	ENSMUSG00000065540	30648107	insulin resistance (down)			Mir126a			x
mmu-miR-212	Mir212	ENSMUSG00000065590	28386478	obesity			Mir212			x
mmu-miR-705	Mir705	ENSMUSG00000076012	23598412	adipogenesis			Mir705		x
mmu-miR-450a-5p	Mir450a-1	ENSMUSG00000065486	28939056, 27153060	adipogenic, diabetes (down)			Mir450a-1		x	x
mmu-miR-15a	Mir15a	ENSMUSG00000093007	16870994, 30648107, 29399662, 30701698	adipogenesis, insulin resistance (down), diabetes (down), myogenic (down)			Mir15a	x	x	x
mmu-miR-15b*	Mir15b*	None					Mir15b*
mmu-miR-125a-3p	Mir125a	ENSMUSG00000076062	https://doi.org/10.1586/eem.12.21	adipogenesis			Mir125a		x
mmu-miR-15b	Mir15b	ENSMUSG00000065580	29766503, 29399662, 30701698	adipogenic, diabetes (down), myogenic (down)			Mir15b	x	x	x
mmu-miR-29b	Mir29b-2	ENSMUSG00000065412	20126310, 30648107, 21965375	obesity (down), insulin resistance (down), myogenic			Mir29b-2	x		x
mmu-miR-541	Mir541	ENSMUSG00000076052	23304544	diabetes			Mir541			x
mmu-miR-25	Mir25	ENSMUSG00000065394	31582977	diabetes (down)			Mir25			x
mmu-miR-342-5p	Mir342	ENSMUSG00000065436	28386478	obesity			Mir342			x
mmu-miR-491	Mir491	ENSMUSG00000070077					Mir491
mmu-miR-532-3p	Mir532	ENSMUSG00000070139	28386478, 30258406	obesity, diabetes			Mir532			x
mmu-miR-29a	Mir29a	ENSMUSG00000065610	20126310, 21965375	obesity (down), myogenic			Mir29a	x		x
mmu-miR-1839-3p	Mir1839	ENSMUSG00000104618					Mir1839
mmu-miR-342-3p	Mir342	ENSMUSG00000065436	20126310, 25895816	obesity, adipogenic			Mir342		x	x
mmu-miR-19b	Mir19b-1	ENSMUSG00000076256	30648107, 21245416	insulin resistance, adipogenesis			Mir19b-1		x	x
mmu-miR-186	Mir186	ENSMUSG00000065431	24385428	anti-myogenic			Mir186		x
mmu-miR-467c	Mir467c	ENSMUSG00000077049					Mir467c
mmu-miR-669d	Mir669d	ENSMUSG00000077834					Mir669d
mmu-miR-466f-5p	Mir466f-1	ENSMUSG00000077972	21983986	diabetes			Mir466f-1			x
mmu-miR-16	Mir16-2	ENSMUSG00000065606	31109647	adipogenic			Mir16-2		x
mmu-miR-19a	Mir19a	ENSMUSG00000065416	28939056	adipogenic			Mir19a		x
mmu-miR-669b	Mir669b	ENSMUSG00000076126					Mir669b
mmu-miR-466a-3p	Mir466a	ENSMUSG00000070099					Mir466a
mmu-miR-155	Mir155	ENSMUSG00000065397	29141971	insulin resistance, obesity			Mir155			x
mmu-miR-879	Mir879	ENSMUSG00000077896					Mir879
mmu-miR-467b	Mir467b	ENSMUSG00000095509	21986524	insulin resistance (down)			Mir467b			x
mmu-miR-150	Mir150	ENSMUSG00000065495	29766503	adipogenic			Mir150		x
mmu-miR-467h	Mir467h	ENSMUSG00000080409					Mir467h
mmu-miR-466b-3-3p	Mir466b-3	ENSMUSG00000076994	24952657	myogenic (down)			Mir466b-3	x
mmu-miR-370	Mir370	ENSMUSG00000065433	28386478, 26948318, https://doi.org/10.1586/eem.12.21	obesity, diabetes (down), adipogenesis			Mir370		x	x
mmu-miR-466b-3p	Mir466c-1	ENSMUSG00000104561					Mir466c-1
mmu-miR-467a	Mir467a-6	ENSMUSG00000096587					Mir467a-6
mmu-miR-466c-3p	Mir466b-8	ENSMUSG00000095269	24952657	myogenic (down)			Mir466b-8	x
mmu-miR-142-5p	Mir142b	ENSMUSG00000065420	22496873	adipogenic			Mir142b		x
mmu-miR-142-3p	Mir142a	ENSMUSG00000105196	22496873	adipogenic			Mir142a		x
mmu-miR-134	Mir134	ENSMUSG00000065426	https://doi.org/10.1586/eem.12.21	adipogenesis			Mir134		x

## Sheet: miRNA_targets
	target genes changing expression in iWAT Tmem120a KO			all target genes
	match.1	match.2
mmu-miR-339-3p		Lrrc71		Add1, Adgrb1, Adgrl3, Cbx5, Clip2, Cnot11, Col4a1, Csrp2, Dad1, Dnah2, Ece1, Eif3l, Epg5, Esp31, Fam83g, Gabbr2, Gtf2e1, Hdac9, Hebp2, Hgs, Igf2, Kpna1, Lrrc71, Maml3, Nbeal2, Neurl1b, Nfic, Ocrl, Pacs2, Pcyox1, Pde4d, Phkg1, Pnkd, Polr3d, Ppp2r5d, Psg23, Psmd14, Pwwp2a, Samd5, Slx1b, Srxn1, Tbc1d13, Tifab, Unc5c, Vipr1, Zbtb5, Zfp128
mmu-miR-1	Nedd9	Fcgr4		0610030E20Rik, 1700066M21Rik, 4930563E22Rik, 4930571K23Rik, 9230112D13Rik, 9530003J23Rik, Abcb7, Acer1, Acer2, Actb, Actr10, Adamts20, Adar, Adgra3, Adgre4, Adpgk, Adprm, Ager, Agpat1, Ajuba, Akap11, Akap12, Akap13, Aldh5a1, Alkal2, Alox8, Alx1, Ammecr1l, Ank3, Ankib1, Ankrd13c, Ankrd23, Ankrd29, Anxa2, Ap1b1, Ap1g1, Ap1s1, Ap3d1, Api5, Arap2, Arcn1, Arf3, Arf4, Arfgef1, Arfip1, Arhgap21, Arhgap2…
mmu-miR-1966	Slc4a8	Slc4a8		4930402H24Rik, 9030624G23Rik, Abtb1, Acad9, Acsl1, Adam28, Adcyap1r1, Adgrg2, Adipor1, Agap2, Aif1l, Ak1, Ano6, Api5, Arel1, Asb15, Asic4, Astn1, Atp11a, Atp1b2, Atp6v1d, Atpaf2, AW554918, B3gat1, B3gnt3, Bcl11a, Bcl6b, Bhlhe40, Bzw1, Car3, Cavin1, Cavin2, Ccdc60, Ccdc85b, Ccni, Ccsap, Cd34, Cd38, Cd40lg, Cdyl2, Celf2, Celsr2, Cenpm, Cep170b, Cers2, Chst15, Chst3, Col1a1, Col8a1, Coq4, Creb3l2, C…
mmu-miR-410		St18		1810013L24Rik, 2010106E10Rik, 2310057M21Rik, 4921517D22Rik, 4921524J17Rik, 5730455P16Rik, A830018L16Rik, Aass, Acvr1c, Acvr2a, Acvr2b, Adam10, Adcyap1, Adgrl2, Adipor2, Adm, Aff1, Aff4, Agbl3, Ahctf1, Ahcyl2, Ahr, AI182371, AI593442, Akap5, Akap6, Akap8, Akna, Ankrd22, Anln, Ap1g1, Ap4e1, Apln, Aqp4, Ar, Arfip1, Arhgap24, Arhgap29, Arhgap42, Arhgap6, Arid1b, Arid2, Arid5b, Arl13b, Arl15, Arl5b, A…
mmu-miR-467d		Tenm2		2410002F23Rik, A830018L16Rik, Abhd3, Acsl4, Actl6a, Ago1, Ankrd52, Arhgap29, Arhgap6, Arid4a, Arid4b, Arnt2, Asap1, Asxl2, Atf2, Atoh1, Atp2c1, Blcap, Btg1, C87436, Caprin2, Casd1, Casp2, Ccdc88a, Cd69, Cdk2, Cdt1, Cgrrf1, Cluh, Cpeb1, Cped1, Crppa, Cul1, Cux1, Cxadr, Cxcr4, Cyp4v3, Dcaf6, Dcdc2a, Dlg5, Dnajb9, Dsg4, E2f2, E2f7, Egln3, Elavl2, Elk4, Epha2, Eps8l1, Fam120a, Fam3c, Fat4, Fgf9, Fmr1…
mmu-miR-133a		Vipr2		1110004F10Rik, 1700001F09Rik, 1810055G02Rik, 2610301B20Rik, 2700062C07Rik, 4921507P07Rik, Aak1, Abcc1, Abitram, Acat2, Acat3, Actn4, Actr1a, Adamts19, Adamts5, Adcy5, Adcyap1, Afap1, Aftph, Agmat, Ago1, Agt, AI987944, Aif1l, Aire, Ak2, Akap9, Aldh1a3, Aldh5a1, Alg6, Alk, Ankrd12, Ankrd28, Ankrd44, Ap2m1, Appl2, Arfip2, Arhgap12, Arhgap24, Arhgef9, Arl3, Arpc1a, Arpc5, Arrb1, Arx, Ash1l, Atf6, Atp…
mmu-miR-1897-3p				1700066M21Rik, Adcy5, Ammecr1l, Arhgap32, Atrx, Bbs5, Bdh1, Calu, Cers4, Chordc1, Copb2, Ddx6, E2f3, Eloc, Erg, Ergic1, Fam210a, Fli1, Gatad2a, Gdf6, Golph3, Hmgcll1, Hspa5, Igbp1, Ints5, Kcnd2, Kcng3, Kcnj2, Kcnq5, Kcns2, Kctd9, Kdm7a, Kif1b, Kpna3, Larp1, Lmo3, Mark1, Mkrn2, Mtmr4, Naa30, Nipa1, Nmnat2, Nucks1, Oaz2, Pcdh12, Pcolce2, Ppig, Prkd3, Prkg1, Prrg2, Ptpro, Pyroxd1, Rere, Scai, Scyl2,…
mmu-miR-669k		Atp6v0d2		1700074P13Rik, 2610301B20Rik, 9930021J03Rik, Abcc3, Abi1, Acadl, Acer3, Acox2, Acp2, Acvr1c, Acvr2a, Adamts20, Adamts9, Adamtsl3, Adgre4, Adgrv1, Adnp, Afdn, Agap1, Agbl3, Agfg1, Agfg2, Agps, Ahr, AI182371, AI593442, Ajap1, Aldoart2, Aldoc, Alg6, Alg8, Alkal2, Amd1, Amd2, Amot, Ankrd6, Ano3, Apaf1, Apobec3, App, Arglu1, Arl13b, Armc8, Asap1, Ash1l, Asxl3, Atad2, Atf2, Atg3, Atg4c, Atl1, Atp11a, A…
mmu-miR-691	Kcnh8	Kcnh8		1600012H06Rik, 1700066B19Rik, 2510039O18Rik, 2610008E11Rik, 2900092C05Rik, A1cf, Aak1, Abcb7, Abhd12, Abhd5, Abi2, Ablim1, Abraxas2, Acer2, Acot12, Actl6a, Acvr2a, Adamts12, Adamts9, Adarb2, Adck2, Adcy1, Adgrg5, Afdn, Aff4, Agfg1, Ahcyl2, Ak3, Aktip, Alg9, Als2, Amer2, Amer3, Amigo1, Ammecr1l, Amot, Angptl1, Ankrd12, Ankrd45, Ano3, Antxr2, Anxa9, Apoo, Arhgap28, Arhgap31, Arhgap9, Arhgef12, Arhg…
mmu-miR-496		Khdc1a		1810037I17Rik, 2210408I21Rik, 2510002D24Rik, 2900026A02Rik, 8030462N17Rik, Abcc9, Actl11, Aicda, Akap17b, Ankhd1, Ankib1, Ankra2, Ankrd12, Ankrd55, Ano6, Ap1g1, Arf4, Arl1, Asb5, Atad1, Atg10, Atp1b1, Atp2a2, Atp5md, AW549877, B3gat2, Bcl2, Btg4, Bub1, C330007P06Rik, Cacna1c, Caprin1, Ccar1, Ccdc112, Ccdc127, Ccnt2, Ccr1, Cdh2, Cdin1, Cdk5r2, Cdx4, Cdyl, Cgas, Chic1, Chl1, Chmp5, Chn2, Clspn, Cnp…
mmu-miR-133b		Vipr2		1110004F10Rik, 1700001F09Rik, 1810055G02Rik, 2610301B20Rik, 2700062C07Rik, 4921507P07Rik, Aak1, Abcc1, Abitram, Acat2, Acat3, Actn4, Actr1a, Adamts19, Adamts5, Adcy5, Adcyap1, Afap1, Aftph, Agmat, Ago1, Agt, AI987944, Aif1l, Aire, Ak2, Akap9, Aldh1a3, Aldh5a1, Alg6, Alk, Ankrd12, Ankrd28, Ankrd44, Ap2m1, Appl2, Arfip2, Arhgap12, Arhgap24, Arhgef9, Arl3, Arpc1a, Arpc5, Arrb1, Arx, Ash1l, Atf6, Atp…
mmu-miR-184		Nxph2		Aars, Ago2, Ak6, Bin3, C1qtnf6, Camk2a, Cecr2, Creb3l1, Crispld2, Cyp26b1, Cyp2b19, Enah, Epb41l5, Fbxo28, Fcho1, Foxo1, Ghrh, Gng7, Gpr65, Grsf1, Hbs1l, Hoga1, Hs3st3b1, Lgr6, Lrrc8a, Mmp8, Mosmo, Naa60, Ncor2, Necab2, Nhlrc1, Ntan1, Nus1, Nxph2, Pif1, Plbd2, Plekhb2, Plpp3, Polr2e, Ppargc1b, Prepl, Prrc2b, Pttg1ip, Rap2a, Rap2c, Rasl10b, Rbbp5, Rnase9, Selenoi, Sh3rf3, Shank1, Sidt2, Slc25a22, …
mmu-miR-1938	Slc4a8	Slc4a8		1110051M20Rik, 1810013L24Rik, 2900026A02Rik, 6720489N17Rik, 7530416G11Rik, 9030624G23Rik, A530016L24Rik, Abcc5, Ace, Adat1, Adcy1, Add3, Adnp2, Adra1d, Ago1, Agpat1, AI467606, Akt3, Aldh9a1, Alkbh5, Als2cl, Amer2, Amotl2, Amph, Ankrd33, Ankrd40, Ankrd50, Aph1a, Arhgdia, Arhgdib, Arhgef11, Arl16, Arl5a, Arpp21, Arrb1, Asah2, Atf7, Atp1b4, Atp2a3, Atp2b4, Atxn1l, Atxn7l3, AW549877, Awat2, B4galt6, …
mmu-miR-9*		2810459M11Rik, Pcdha12		2810459M11Rik, 4930402H24Rik, 4930426D05Rik, 5730455P16Rik, Abca8b, Abcc5, Abi2, Acbd3, Acbd7, Acot7, Acsl4, Actl6a, Acvr2a, Acvr2b, Adam22, Adcy10, Adcy3, Adgrb3, Adipor1, Aebp2, Agfg1, Ago3, Ahdc1, AI593442, Aif1l, Akap17b, Akr1c13, Aldh1a3, Ampd3, Angptl1, Ankfy1, Anln, Antxr2, Anxa7, Ap3m1, Apaf1, Apbb2, Apol7c, App, Ar, Arhgap6, Arid2, Arl4a, Arl6ip6, Arl8b, Armc1, Armc2, Armcx2, Arpp19, Asz…
mmu-miR-1942		Mc3r		0610010F05Rik, 0610040J01Rik, 1110032F04Rik, 1700015G11Rik, 1700029H14Rik, 2510009E07Rik, 3110001I22Rik, 9330159F19Rik, Aak1, Abhd14b, Abhd16b, Ablim3, Acaca, Acer3, Acnat1, Acnat2, Acox2, Adarb1, Adcy7, Adcy9, Adgra3, Adgrl3, Adk, Aff4, Aim2, Akap4, Amotl2, Ap1ar, Ap4e1, Apbb2, Arhgap28, Arhgap36, Arih2, Arl11, Arrb2, Arrdc4, Asb15, Astn1, Asxl3, Atad1, Atp13a2, Atp1b4, Atrn, Atxn2, BC016579, BC…
mmu-miR-207	Dgkk	Dgkk		2610002M06Rik, 2610528J11Rik, 4930402H24Rik, 9130008F23Rik, A430033K04Rik, Aak1, Abca1, Ablim1, Acaca, Acbd4, Acot12, Acvr1c, Acvr2b, Acy3, Adam19, Adap2, Adgrf5, Adgrl1, Adora1, Adora2b, Agap1, Agap3, Agtrap, AI182371, AI593442, Ajm1, Akt3, Alg9, Alkbh6, Amigo1, Ankfy1, Ankmy2, Ankrd55, Ano5, Apcdd1, Api5, Apol10b, Apol11b, Aptx, Ar, Arap2, Arhgef7, Arhgef9, Arpc5l, Arx, Asxl2, Atg4d, Atg5, Atp2…
mmu-miR-673-5p		Tmem132b		1110051M20Rik, 1700025G04Rik, 1700066B19Rik, 1810010H24Rik, 2410004B18Rik, 2510009E07Rik, 2810006K23Rik, 2900092C05Rik, 4930402H24Rik, 4930426D05Rik, 4932438A13Rik, 6430548M08Rik, A530032D15Rik, A630001G21Rik, Abca1, Abcb9, Abhd17b, Abhd17c, Abl2, Abt1, Acer2, Acly, Acot11, Actbl2, Acvr2b, Adamts6, Adamtsl1, Adamtsl3, Adcy6, Add3, Adgrg1, Adgrl2, Adora2b, Adrb2, Afap1, Aff4, Afg3l2, Afmid, Aggf1,…
mmu-miR-710		Tmem121		4930523C07Rik, 4932438A13Rik, 6720489N17Rik, Aak1, Abr, Acsm2, Acta2, Adam10, Adamts3, Adat1, Adnp, Aggf1, Agpat5, Alad, Alg2, Amotl2, Aopep, Ap1s2, Aph1b, Aph1c, Apmap, Aqp11, Arhgap19, Arhgap35, Armcx2, Arpp19, Art3, Asb1, Asgr2, Asxl1, Atcay, Atf7, Atf7ip2, Atp2c1, Atp8b4, Atrx, Atxn7, AW549877, AW551984, Azi2, Bag1, BC035044, Bcl6, Bend4, Brwd1, Btg3, Btnl2, C1d, C2cd2, C2cd5, Caap1, Capn5, C…
mmu-miR-718		Treh		9530003J23Rik, Atg4d, Bad, Cd83, Cfap97, Crebzf, Csnk1g2, Eif4h, Fgf14, Grk2, Ldc1, Pla2g5, Pxk, Raver2, Snx19, Sphk2, Stox2, Tmem107, Treh
mmu-miR-1958	Trp53inp2	Dgkk		0610030E20Rik, 1700094D03Rik, 1810009A15Rik, 2410004P03Rik, 2510009E07Rik, 4833439L19Rik, 4921504E06Rik, 4931406B18Rik, 4931428F04Rik, 4933434E20Rik, 5430402E10Rik, 5730409E04Rik, 8030462N17Rik, 9330159F19Rik, A130010J15Rik, A2ml1, Aak1, Abca15, Abhd13, Abhd5, Acadsb, Aco1, Acsm4, Actl6a, Actr2, Actr8, Acvr2a, Acvr2b, Adam22, Adamdec1, Adamts2, Adamts6, Adar, Adarb2, Adcy9, Adora1, Aff1, Agap1, A…
mmu-miR-292-5p	Tmem120a	Tmem120a, Ugt1a2		0610030E20Rik, 1700066M21Rik, 3830406C13Rik, 4930447A16Rik, 4930503E14Rik, 5031439G07Rik, 8030462N17Rik, Aamdc, Aatk, Abca5, Abhd5, Acbd3, Acer2, Actbl2, Actl6a, Acvr1b, Adamts12, Adcyap1r1, Adipoq, Adnp2, Ado, Adra2b, Adrb3, Afap1l1, Afdn, Aff4, Agbl3, Agfg1, Ahctf1, AI597479, Aim2, Ak4, Akain1, Akap13, Akap6, Alg10b, Amd1, Amd2, Amigo1, Ammecr1, Ankrd27, Ankrd33b, Ankrd40, Anks1, Anks1b, Ap1g1,…
mmu-miR-181a		Cacna1b		1700001L19Rik, 1700066M21Rik, 2010315B03Rik, 2210418O10Rik, 2610044O15Rik8, 4921524J17Rik, 4930447C04Rik, 5031410I06Rik, 5730409E04Rik, 5730455P16Rik, 5730507C01Rik, 6720489N17Rik, A130010J15Rik, A330070K13Rik, Aak1, Abcb7, Abi3bp, Abtb2, Acap2, Acer3, Acp1, Acsl4, Actr2, Acvr1c, Acvr2b, Adam11, Adam12, Adamts1, Adamts5, Adamts6, Adamtsl1, Adarb1, Adcy1, Adcy9, Adgrb3, Adm, Ado, Afap1, Aff1, Afg3…
mmu-miR-672		Slc38a5		1700025G04Rik, 2310011J03Rik, 2810006K23Rik, 5730507C01Rik, Aar2, Acad8, Acap3, Acbd5, Actl11, Adamts20, Adcy1, Adgra2, Adgrb3, Ago1, Ahctf1, Aim2, Alas1, Angptl4, Ank1, Apela, Arc, Arhgef10l, Arhgef33, Armc8, Ascc3, Asic1, Astn1, Atp13a2, Atp5e, Bace2, Bax, BC024978, BC035044, Bcat1, Bcdin3d, Bmpr1a, Bnc2, Camk2d, Camta1, Canx, Carnmt1, Casp2, Catsperz, Cav1, Cbfa2t3, Ccdc130, Ccdc51, Ccn2, Ccr2…
mmu-miR-883a-3p		Hcrtr2		1500011B03Rik, 1700009N14Rik, 4932438H23Rik, 9530068E07Rik, 9930111J21Rik2, Aak1, Abhd13, Abraxas2, Acad8, Acot12, Acta2, Actc1, Acvr1c, Acvr2b, Adcy1, Adgrb3, Adgrg2, Adss, Agtr2, Ahnak, Akap11, Alg10b, Als2, Amy2a2, Amy2a3, Amy2a4, Ano4, Ap4e1, Aplp2, Apol7b, Apol7e, Aqp4, Arf1, Arid4b, Arpp19, Arrdc4, Asph, Atad1, Atf2, Atf7ip2, Atl2, Atp1b1, Atp1b2, Atrn, Atxn7, Bcl11a, Bcl2l11, Bcl2l13, Bhlh…
mmu-miR-202-5p		Slc22a29		0610030E20Rik, Aak1, Abcb7, Abl2, Abt1, Acsl3, Acss2, Actn1, Acvr1, Adam33, Adamts20, Add2, Agbl2, Ahcyl1, Alcam, Als2, Api5, Appl1, Arhgef5, Armh4, Arpc3, Arsb, Arxes1, Asap1, Asxl3, Atl2, Atxn1, Atxn2, Azi2, Azin1, Bag4, BC107364, Bcl11a, Bcl2, Bhlha15, Bicd1, Bicd2, Blzf1, Brf1, C1d, C1ql3, C1qtnf3, C2cd5, C9orf72, Cacna1e, Camk2a, Cbl, Ccbe1, Ccdc50, Ccdc88a, Cckbr, Ccnyl1, Cd28, Cd300lb, Cdh…
mmu-miR-216a		Tmprss11a		1700066M21Rik, 2310034C09Rik, 4930430F08Rik, Abcd2, Adamts12, Adat1, Adgrg6, Adhfe1, Adipor1, Adrb1, Adss, Aff4, Agbl2, Akt1s1, Alcam, Ankrd10, Aopep, Ap1s2, Api5, Apon, Arhgap20, Arid1a, Armh3, Armh4, Ascl1, Atg12, Atp12a, Atp8b1, Atxn7, Atxn7l3, AW554918, B230219D22Rik, B3galt6, B3gnt5, Banp, Bcat1, Bcl9, Bmpr1a, Bmpr2, Bpnt2, Brdt, Bri3, Cables2, Cacna1e, Cadm2, Calhm4, Capza2, Cbll1, Ccdc166,…
mmu-miR-181c		Cacna1b		1700001L19Rik, 1700066M21Rik, 2010315B03Rik, 2210418O10Rik, 2610044O15Rik8, 4921524J17Rik, 4930447C04Rik, 5031410I06Rik, 5730409E04Rik, 5730455P16Rik, 5730507C01Rik, 6720489N17Rik, A130010J15Rik, A330070K13Rik, Aak1, Abcb7, Abi3bp, Abtb2, Acap2, Acer3, Acp1, Acsl4, Actr2, Acvr1c, Acvr2b, Adam11, Adam12, Adamts1, Adamts5, Adamts6, Adamtsl1, Adarb1, Adcy1, Adcy9, Adgrb3, Adm, Ado, Afap1, Aff1, Afg3…
mmu-miR-547		L3mbtl4		2510039O18Rik, 4921539E11Rik, 9130019O22Rik, Abce1, Abl2, Adam12, Adam28, Adcy1, Adcy2, Adcy5, Adhfe1, Ahdc1, AI593442, Akap13, Angpt1, Ankfy1, Anks1, Ano1, Anxa6, Ap1s2, Ap3s1, Ap4e1, Arhgap24, Arhgap6, Arhgef2, Arhgef40, Arid1b, Arid2, Armcx2, Arpp21, Asic1, Asxl1, Atf2, Atg5, Atp10a, Atp11c, Atp6ap2, Atp8b2, Atxn1, B230219D22Rik, B3galnt2, B3gnt5, Baalc, Bahd1, Bcl2l11, Bdnf, Becn1, Bend3, Btr…
mmu-miR-146b*	Nos1ap	Nos1ap		2210408I21Rik, Aar2, Abca5, Acan, Adcyap1r1, Adgra2, Afdn, Aip, Alkbh5, Amer1, Ankrd55, Anp32a, Arhgap19, Arpp21, Arrdc3, Arrdc4, Avpr1b, Axin1, Axin2, Banp, Bhlhe40, Bhlhe41, Blnk, Bri3bp, Btg1, Cacnb4, Cbx7, Ccdc127, Cd244a, Cdc42bpa, Ceacam12, Cnp, Cnppd1, Cox7a2l, Cstf1, Cx3cr1, Cyb561a3, Cyb561d1, E2f2, E2f8, Eda, Eif2s1, Emp1, Endod1, Erc1, Fam149a, Fam168a, Fam174b, Fchsd2, Fos, Gad1, Galm…
mmu-miR-539	Trp53inp2	Dgkk		0610009B22Rik, 0610030E20Rik, 1110004F10Rik, 2510009E07Rik, 2610528J11Rik, 4833439L19Rik, 4930480E11Rik, 4930579G24Rik, 4933409G03Rik, A130010J15Rik, Aak1, Aass, Abca5, Abcc9, Abce1, Abhd13, Acadsb, Acat2, Ackr3, Acvr2b, Adam12, Adam1b, Adcy9, Adgrb3, Adgre4, Adgrf2, Adgrg2, Adnp, Aebp2, Afp, Ago1, Ago2, Agps, Ahcyl1, Ahcyl2, Ahr, Ahrr, Ahsa1, AI593442, Aida, Ajuba, Ak2, Ak7, Akap17b, Akt3, Aldh6…
mmu-miR-431*				1600012H06Rik, Agap1, Bcl9, Cebpd, Echdc1, Fbxl16, Fry, Ifih1, Itga11, L3mbtl3, Maff, Manea, Msmo1, Naxd, Pglyrp2, Ppfia2, Prickle1, Rab33b, Scrt1, Skint4, Slc25a12, Smcp, Urb2, Urod, Zfp580
mmu-miR-34c*		Trpm1		1700016D06Rik, Abcb7, Abhd13, Actr10, Actrt2, Adgrg2, Agtpbp1, AI429214, Amot, Ano3, Appl1, Arid1a, Arih1, Ash2l, Atp11c, Bag4, Bdh2, Bpnt2, Calb1, Camk4, Cand1, Capza1, Ccbe1, Ccdc82, Ccnd2, Ccnyl1, Ccr3, Cd226, Cdk12, Cdk17, Celf1, Cfhr4, Chm, Chrm2, Clca4a, Clca4b, Clip4, Cln8, Clock, Cnep1r1, Cnr1, Commd2, Cp, Crebl2, Ctnnbl1, Cyp4a14, Dcaf10, Dcaf8l, Dcbld2, Dcp1b, Dcp2, Dgkb, Dnai2, Dnaja1,…
mmu-miR-742	Dgkk	Dgkk		1700025G04Rik, 1700028K03Rik, 1810013L24Rik, 2310002L09Rik, 2310034C09Rik, 2510009E07Rik, 3110001I22Rik, 5730455P16Rik, A1cf, Aak1, Abcc9, Abhd10, Abi1, Acer3, Actb, Actl6a, Actr2, Adam10, Adam23, Adam7, Adamts17, Adamts5, Adcyap1r1, Add2, Adgrd1, Adgrg6, Aff4, Agl, Ago1, Ago2, Agps, Agr3, Aldh5a1, Alg2, Alg9, Alkbh5, Amot, Amotl1, Ank, Ankdd1b, Ankmy2, Ankrd46, Antxr2, Aoc3, Ap4e1, Apobec4, Apol…
mmu-miR-470		4933402N03Rik		3110082I17Rik, 4933402N03Rik, Abhd17c, Abr, Abraxas2, Acer3, Acot1, Acp2, Acpp, Adam12, Adamts6, Adarb2, Adgrl4, Adora2a, Adtrp, Afdn, Ago1, Aif1l, Akain1, Akt3, Aldh1a1, Aldob, Alg6, Antxr1, Antxr2, Apobec1, App, Aqp4, Arfgap3, Arhgap12, Arhgap30, Arl4d, Arl5b, Armc8, Arpp21, Ash1l, Asic2, Atad3a, Atp2a2, Atp2b1, Atxn1, Atxn7l3b, AU041133, Azi2, B4galt3, Bbs1, Bbs4, BC048403, Bche, Bcl7a, Bdnf, …
mmu-miR-144	Kcnh8	Kcnh8		1110004F10Rik, 2610044O15Rik8, 2700049A03Rik, 4932438H23Rik, 6030498E09Rik, 9930021J03Rik, Aak1, Abca1, Abcg3, Abhd17b, Abhd17c, Abi1, Abtb2, Acad11, Acbd3, Acbd5, Acer3, Ackr4, Acsl4, Actr6, Acvr1c, Acvr2b, Adam19, Adam23, Adamts15, Adamts17, Adamts19, Adamts20, Adamts3, Adamtsl3, Adcy1, Add3, Aebp2, Afap1, Afdn, Ago3, Agrn, Ahdc1, AI597479, Ajap1, Akr1c14, Aktip, Aldh1a3, Aldh5a1, Als2, Ammecr1…
mmu-miR-31*		Espnl		0610010F05Rik, 3425401B19Rik, 4930563E22Rik, Acmsd, Acot12, Adamts5, Ahrr, Aktip, Aldh3b3, Angpt2, Ankfn1, Arel1, Arhgap27, Arhgap6, Avpr1a, Azi2, B3galt6, Bach1, BC055324, Bcl2l14, Btbd10, C1s1, C1s2, Camkk2, Cand1, Card6, Cbln3, Ccdc122, Ccdc190, Ccdc6, Ccp110, Cdc37l1, Ces2b, Chd1, Chmp4b, Clic5, Cnn3, Cnot1, Cog6, Cort, Cript, Crk, Csn1s1, Ctsl, Cxcr2, Dag1, Dapk1, Dbt, Decr2, Defb41, Dhx36, …
mmu-miR-466g		Mc3r		1110059E24Rik, 1700016D06Rik, 1810037I17Rik, 2210016L21Rik, 2210408I21Rik, 2700049A03Rik, 4930447C04Rik, 9930021J03Rik, Aak1, Abca1, Abi1, Acbd3, Ackr4, Acly, Acp2, Acvr2b, Adam23, Adamts18, Adamts5, Add2, Adgrl2, Aebp2, Aff1, Aff4, Ahr, Akap1, Akap12, Akap8, Akr1e1, Alcam, Aldoart2, Alg2, Amd1, Amd2, Amot, Anapc5, Ankrd13c, Ankrd44, Ap1ar, Ap1s3, Apba1, Aph1c, Apold1, Apon, Aptx, Arap2, Arap3, A…
mmu-miR-546	Dgkk	Dgkk		1700029F12Rik, 2510009E07Rik, 2610002M06Rik, 2610301B20Rik, 2810006K23Rik, 2810021J22Rik, 2900026A02Rik, 6430550D23Rik, 9330159F19Rik, 9930104L06Rik, A4galt, A530064D06Rik, Aanat, Abcb11, Abcc4, Acad9, Acoxl, Actn1, Acvr1c, Adamts2, Adat1, Adcy1, Adm2, Ado, Adssl1, Agk, Agtpbp1, Ahr, Ahsg, Ajuba, Alg12, Als2cl, Amigo1, Ammecr1l, Amotl2, Ankk1, Ankrd23, Ankrd33b, Apln, Aqp5, Arap1, Arhgap22, Arhga…
mmu-miR-1894-5p		Serpine1		1700012B09Rik, 1700074P13Rik, 7530416G11Rik, Abca4, Abhd14b, Ablim1, Abraxas2, Acsm2, Acss1, Acvr1, Acvr2a, Adamts15, Adamts20, Adgrg1, Adgrl2, Adgrl3, Adipor2, Ado, Aff4, Agap1, Aldh18a1, Apc, Apol10b, Arhgef12, Arhgef38, Arl6ip1, Armc9, Armcx3, Armh3, Arxes2, Asap3, Atg2a, Atp1a2, Atp1a3, Atp2b4, Atp6v1h, Atp8a1, Atxn1, AW209491, B3galt1, Baiap3, Bdh1, Bhlhe41, Brinp1, Bsn, Cabp1, Cacna1e, Calc…
mmu-miR-15a*		Gc		1110032A03Rik, 1700025G04Rik, 2310011J03Rik, Aadat, Abcc5, Acpp, Acss1, Aifm2, Alkbh5, Amer2, Ano5, Ap1g1, Ar, Arid5b, Armcx2, Asb6, Atg13, Atp10a, B4galt4, Bdnf, Bloc1s4, Bnc2, Borcs8, Bpnt2, C330007P06Rik, Carhsp1, Cbx1, Ccdc153, Ccdc57, Ccdc88c, Ccn2, Ccng2, Ccnl2, Cd247, Cdc25b, Cdc40, Cdc73, Chrm1, Cirbp, Clec4b2, Cmbl, Cnbp, Cnot4, Cnot7, Copg1, Cpn2, Cpne3, Cpne8, Cpsf2, Cptp, Crp, Crybg1,…
mmu-miR-135a	Nedd9	Vipr2		0610030E20Rik, 1600012H06Rik, 1700011L22Rik, 1700037H04Rik, 2310022B05Rik, 2810021J22Rik, 4921507P07Rik, 4930562C15Rik, 6430548M08Rik, Abca1, Abcb1b, Abce1, Abhd15, Actr3b, Acvr1b, Adamtsl1, Adcy1, Adcyap1, Adcyap1r1, Ado, Adra1a, Adra2a, Aebp2, Aff1, Ago2, Ago3, Agps, Ak4, Akt3, Alpk1, Anapc10, Ang, Angpt1, Angpt2, Angptl2, Ank3, Ankrd55, Anxa7, Ap3s2, Aplf, Aptx, Arel1, Arfgap3, Arfgef1, Arfgef…
mmu-miR-409-3p		St18		2310002L09Rik, 4930426D05Rik, 4930486L24Rik, 9230112D13Rik, A4galt, Abce1, Abhd13, Adam10, Adam23, Adamts16, Adss, Aebp2, Aifm3, Akap12, Akirin1, Akr1c14, Aldoc, Amn1, Ap1g1, Arap2, Arhgap17, Arhgap33, Arpp21, Asap2, Atf2, Atp6v1c1, Aurkb, Aven, AW551984, B3galt2, Bach2, Bbip1, BC024978, Bcl6, Bnip3l, Bri3, Cacnb4, Cadm2, Caprin1, Caps2, Cbx5, Ccdc88a, Cd1d1, Cd320, Cdh9, Cdk13, Cdkl1, Cfap161, C…
mmu-miR-376a*	Cfi	Cfi		1110025L11Rik, 1700029F12Rik, 6720489N17Rik, 9330159F19Rik, Acap2, Acvr1, Adamts8, Adnp2, Adrb3, Ammecr1l, Api5, Asah1, Asf1a, Atxn3, Baalc, Bcat1, Bche, Bloc1s6, Brd1, Brwd3, Cand1, Caprin1, Capzb, Cbx5, Ccdc121, Ccdc91, Cd28, Cdc37l1, Cdk5r1, Cert1, Cfi, Cgrrf1, Chic1, Chpt1, Cluap1, Cnot4, Cnst, Col10a1, Col19a1, Cpd, Creg2, Cryl1, Cse1l, Csgalnact2, Csmd2, Csn2, Cyth4, Ddah1, Ddi2, Dgkb, Dnaa…
mmu-miR-455		Hk3		1110059G10Rik, 1600012H06Rik, 2210016L21Rik, 2610301B20Rik, Abcd3, Abt1, Acan, Adam10, Adcy1, Add2, Adra1a, Aif1l, Amd1, Ank3, Apbb1, Apln, Apold1, Arhgap32, Armc8, Asb1, Atg2b, B3galt6, B9d2, Bax, Brca1, Brinp2, Btbd16, Btg1, Bud23, Cacng6, Calm1, Calr, Camk2n1, Castor2, Cblb, Cbln2, Cbs, Ccdc117, Ccdc70, Ccnj, Ccr3, Cd164, Cd200r2, Cd22, Cd2ap, Cd38, Cd83, Cdc123, Cdkn1a, Cemip2, Cfap97d2, Chpt…
mmu-miR-706	Cts6	Cts6		0610030E20Rik, 1110059G10Rik, 1700001L19Rik, 1700012B09Rik, 1700025G04Rik, 2210010C04Rik, 2210408I21Rik, 4833439L19Rik, 4930444P10Rik, 4930467E23Rik, 9330159F19Rik, 9430015G10Rik, Aak1, Abca5, Abitram, Acbd3, Ackr3, Acvr2b, Adam12, Adam33, Adamts12, Adcy1, Adcy9, Adgra1, Adgrf2, Adgrf5, Ado, Aff3, Ago1, Agpat4, Ahcyl1, Ahcyl2, Ahr, Ahrr, Ahsg, AI593442, Aida, Ajuba, Ak1, Ak3, Akain1, Akap11, Aldh…
mmu-miR-695		1700029H14Rik		1700029H14Rik, 1700113H08Rik, 6430550D23Rik, Abcg4, Ablim3, Alcam, Amacr, Ankrd33b, Ankrd34c, Ankrd50, Arhgap15, Bcar1, Bcl2l11, C5ar2, C87436, Capns1, Chd9, Cldn34c1, Coa4, Cp, Cpsf7, Defb42, Dennd6a, Dlg3, E2f6, Eda2r, Eif2s1, Eif4e, Epb41, Eps8l3, Erlin1, Esp34, Fbxl17, Fgd5, Foxm1, Fscn1, Gabrg2, Gak, Gm11595, Grap2, Gtf3c2, H2-M10.1, H2-M10.5, H2bc21, Hhip, Hnf4a, Hps1, Hsp90aa1, Ifit1bl1, I…
mmu-miR-582-3p		Ccdc38		1700010I14Rik, Acer3, Add1, Akirin2, Aldh1l2, Alg5, Ammecr1, Ano3, Api5, Appl1, Ar, Arf4, Arfgef1, Arhgap32, Arid2, Arid4b, Arl5a, Atg4c, Baalc, Bach2, Bcap29, Bcl2l13, Bdnf, Bicral, Bik, Bmp2k, Cables2, Cacna1h, Cacnb1, Cand1, Canx, Carnmt1, Ccdc38, Ccdc88a, Ccnd2, Cdc73, Cdon, Cdyl2, Ceacam12, Ceacam18, Cenpo, Cenpu, Chd7, Cibar1, Cldn10, Cnnm1, Cnot7, Copg1, Cops7b, Coro1c, Cp, Cracd, Cxxc1, C…
mmu-miR-493	Fpr1	Fpr1		1700001C19Rik, 1700025G04Rik, 1700094D03Rik, 6430548M08Rik, 9030624G23Rik, 9530068E07Rik, Aak1, Abhd13, Abl2, Acer2, Actn4, Ada, Adam17, Adam20, Adamts20, Adcyap1r1, Aff1, Aftph, Agbl2, Ago3, Aldh5a1, Apob, Arf3, Arhgap28, Art4, Atg16l1, Atp8a1, Avpr2, B3galt6, B3gnt3, B4galt6, BC024978, Bcl11a, Bco1, Bfsp1, Bmerb1, Bnip2, Bptf, Btla, Cacfd1, Cadm2, Camk2g, Capn6, Cbx5, Ccdc167, Ccdc25, Ccdc93, C…
mmu-miR-677		Myt1		1110051M20Rik, 1500009L16Rik, 1700025G04Rik, 1810037I17Rik, 2510009E07Rik, 4921517D22Rik, 4930402H24Rik, 4930402K13Rik, 4930447C04Rik, 5031439G07Rik, 5730507C01Rik, 6430548M08Rik, 7420426K07Rik, 9030624G23Rik, 9130008F23Rik, 9330159F19Rik, AA986860, Abce1, Abhd13, Acbd4, Acbd5, Aco1, Acp1, Adam10, Adamdec1, Adamts19, Adamts5, Adamts6, Adgrg2, Agbl4, Ago2, AI429214, Akap7, Akr1b10, Akt3, Aldh1a3, …
mmu-miR-216b	Fmn1, Slc4a8	Mc3r, Slc4a8		1600012H06Rik, 1700030K09Rik, 2210408I21Rik, 4930467E23Rik, 4930523C07Rik, 6030498E09Rik, 9130023H24Rik, Aak1, Abcc4, Abhd3, Abi2, Abl2, Acadsb, Acer1, Acsl1, Acsm2, Adam22, Adamts5, Adamts9, Adrb2, Afap1, Aff4, Aggf1, Agtpbp1, Ajap1, Aktip, Amigo1, Ammecr1, Ampd3, Amy2a2, Amy2a3, Amy2a4, Ank2, Ano4, Ano5, Apbb2, Aph1c, Appl1, Arhgap17, Arih2, Arl14ep, ARVCF, Asb7, Ash1l, Atf6, Atg13, Atp10a, Atp…
mmu-miR-669m		Zfp811		1110059E24Rik, 1110059G10Rik, 1700066M21Rik, 2610044O15Rik8, 2810021J22Rik, 3110001I22Rik, 4930467E23Rik, 4930579G24Rik, 4931428F04Rik, 6720489N17Rik, 8030462N17Rik, 9930021J03Rik, A130010J15Rik, A630001G21Rik, A630023A22Rik, A830018L16Rik, AA467197, Aak1, Abcb1b, Abcg3, Abhd13, Acap2, Acer3, Acsl3, Acsl4, Acvr1, Acyp1, Ada, Adam23, Adamdec1, Adamts1, Adamts17, Adamts5, Adarb1, Adcy6, Adcyap1, Ad…
mmu-miR-377		Lingo2		1600014C10Rik, 1810013L24Rik, 2810459M11Rik, 4921517D22Rik, 4930402H24Rik, 6030458C11Rik, 6720489N17Rik, Abraxas2, Acad8, Acot7, Actr1a, Acvr2a, Adamts2, Adamts9, Add2, Adgrg6, Adi1, Adnp, Adora2b, Adra2b, Adssl1, Aftph, Agap1, Agfg1, Agl, Agpat4, Agtpbp1, Aida, Akap17b, Akr1c18, Aldh5a1, Alkbh5, Alms1, Ankrd28, Anln, Aox3, Aox4, Apon, Aptx, Aqp4, Areg, Arf1, Arf3, Arf6, Arhgap21, Arhgap29, Arhge…
mmu-miR-208a		Serpina12		1110051M20Rik, 9330159F19Rik, Abhd17b, Amot, Ankrd13c, Anks1b, Arglu1, Arrdc3, Asb7, Asic2, Aurkb, Bnc1, Cacnb2, Cd2ap, Cdca4, Cdh2, Cdk14, Cdkn1a, Cdyl2, Cebpd, Cebpg, Celf1, Chd9, Chn1, Cnot6l, Cnot9, Col25a1, Col5a2, Colq, Cramp1l, Csnk2a2, D16Ertd472e, Ddx5, Dna2, Dnaja4, Dock9, Dpm1, Dynlt1b, Dynlt1c, Dynlt1f, Ebf1, Edar, Eif4g2, Elavl4, Errfi1, Ets1, Eya4, Fam102b, Fbxo42, Fndc3a, Fnip1, Fz…
mmu-miR-330*	Fpr1	Fpr1		1110038F14Rik, 1110065P20Rik, 1700025G04Rik, 1700030J22Rik, 2700097O09Rik, 9530068E07Rik, 9930111J21Rik2, A530016L24Rik, Abca5, Abcc1, Abhd17c, Abhd2, Abhd4, Abr, Acadm, Acbd3, Acot9, Acp5, Acss3, Actr10, Actr2, Actrt3, Adam12, Adam19, Adam22, Adat1, Adcyap1r1, Add3, Adgra2, Adra2a, Aff1, Aff4, Agap2, Agbl4, Ago1, Agtr2, Akain1, Akap5, Akr1c13, Akr1c14, Aldh6a1, Amer1, Ammecr1, Amph, Anapc10, Ank…
mmu-miR-294		Tenm2		1810013L24Rik, 2410002F23Rik, 2700081O15Rik, 4933434E20Rik, 6030458C11Rik, Aak1, Abca1, Abhd3, Acer3, Actl6a, Adam7, Adam9, Adamts18, Aebp2, Agfg2, Agl, Ago1, Aida, Aifm1, Ak2, Akr1c21, Aktip, Alx4, Ambn, Anapc16, Ank2, Ankrd13c, Ankrd17, Ankrd52, Ano6, Apbb2, App, Arhgap29, Arhgef10, Arhgef17, Arhgef18, Arhgef40, Arid4a, Arid4b, Arl4c, Armc8, Arnt2, Asap1, Asf1a, Asf1b, Ash1l, Asxl2, Asxl3, Atad…
mmu-miR-29c*				AI597479, Anapc4, Atp8a1, Bcl9, Clic6, Dlgap1, Efs, Emilin1, Grap, Hdac10, Lrit1, Pfkm, Prdm15, Scn9a, Sema4g, Syk, Tmem30a
mmu-miR-30b*		Nphs1		4930523C07Rik, 9330159F19Rik, Adam23, Ager, Aida, Akt2, Aldh1a3, Alkbh5, Alms1, Alpl, Alx4, Amacr, Amph, Amy2a2, Amy2a3, Amy2a4, Ankrd33b, Apln, Aplp1, Aptx, Arhgap15, Arhgef40, Asap1, Asic1, Atf6, Atp2b1, Atp6v1b2, Axl, Bcl6, Bean1, Bsdc1, C2cd2, Calcoco1, Caprin1, Car5b, Car9, Cbln2, Ccdc167, Ccdc189, Ccdc57, Ccdc71, Ccn3, Cd24a, Cdc14b, Cdc25a, Cdk2, Cenpu, Cep128, Chd1, Chek1, Chrm1, Clip4, C…
mmu-miR-214*		Khdc1a		0610010F05Rik, 1700001C19Rik, 3830406C13Rik, 4932438H23Rik, 9530002B09Rik, A530016L24Rik, AA792892, Abcg4, Abtb1, Acvrl1, Adam22, Aifm2, Aldh9a1, Alox8, Als2cl, Ank, Anxa9, Apaf1, Aph1c, Apol9a, Apol9b, Arhgap28, Arih1, Arl15, Armh3, Arnt, Art1, Atg9b, Atp11a, Atp1a2, Atp6v0a4, Atp8a1, B3glct, Baiap2l1, Bcar1, Bche, Bdp1, Bhlha15, Bmf, Bptf, Brd1, Btn1a1, Bud13, Cab39l, Calm4, Calml3, Camk1d, Can…
mmu-miR-205		St18		0610030E20Rik, 1110032F04Rik, 1700066M21Rik, 2010003K11Rik, 2210010C04Rik, 4921517D22Rik, 4930430F08Rik, Aadat, Aak1, Abcd1, Abcf1, Abhd17b, Abhd2, Abtb2, Acp2, Acsl1, Actb, Adamts9, Adgrl2, Adh5, Aebp2, Afdn, Aff1, Ago3, Agr3, Ahr, Akap11, Akna, Alad, Aldh3a2, Ammecr1l, Amot, Angpt2, Ankrd63, Ano5, Aopep, Ap1g1, Apaf1, Aplnr, Apoa5, Arel1, Arl6ip5, Armc1, Armc7, Atp11c, Atp2b2, Atxn1l, Axin2, B3…
mmu-miR-495		St18		1600012H06Rik, 1600014C10Rik, 1700001F09Rik, 1700025G04Rik, 1700066M21Rik, 3830406C13Rik, 4921517D22Rik, 4930447A16Rik, 4930503E14Rik, 4930544G11Rik, 5031410I06Rik, 5730480H06Rik, 6330403K07Rik, 9330159F19Rik, A130010J15Rik, Aard, Aass, Abca2, Abca5, Abca8a, Abcb7, Abhd13, Abhd15, Abhd17c, Abl2, Abraxas1, Acer3, Acsf2, Acss3, Acta1, Actc1, Actr6, Adam17, Adam22, Adam23, Adamts5, Adamts8, Adcy7, A…
mmu-miR-466f-3p	Trp53inp2	Mmp12		1700010I14Rik, 1700074P13Rik, 1810024B03Rik, 2310022A10Rik, 2610002M06Rik, 5730409E04Rik, 9330159F19Rik, A630001G21Rik, Aadacl3, Aak1, Abca14, Abca6, Abcc5, Abcd3, Acot11, Acp1, Acsl4, Actbl2, Acyp1, Adam2, Adam22, Adam9, Adamts15, Adamts20, Adamts5, Adcy7, Adcyap1, Adgrb3, Adgre4, Adora2b, Aen, Aff4, Agfg1, Aggf1, Agps, Agtr1b, AI593442, AI597479, AI661453, Aip, Akap10, Akap9, Alcam, Alg11, Angp…
mmu-miR-1941-3p		Pah		1700057G04Rik, 2410137M14Rik, 2810459M11Rik, 4930447C04Rik, Abhd18, Acer3, Adam6a, Ado, Aff4, Ahcyl2, Akap5, Ar, Aste1, Astn2, Atad2, Ate1, Bicd1, Bmp2k, Bmp5, Braf, Btbd11, Btbd8, Btnl1, Caap1, Cadm2, Calu, Camsap1, Ccne2, Ccnj, Cdc37l1, Cebpd, Celf1, Cenpi, Cenpm, Cfp, Chd7, Chil4, Chl1, Chrna3, Chrnb3, Chst12, Clec7a, Clic5, Coa6, Cpm, Cramp1l, Creb3l1, Crlf3, D16Ertd472e, Dctd, Dcun1d2, Dcun1…
mmu-miR-135b	Nedd9	Vipr2		0610030E20Rik, 1600012H06Rik, 1700011L22Rik, 1700037H04Rik, 2310022B05Rik, 2810021J22Rik, 4921507P07Rik, 4930562C15Rik, 6430548M08Rik, Abca1, Abcb1b, Abce1, Abhd15, Actr3b, Acvr1b, Adamtsl1, Adcy1, Adcyap1, Adcyap1r1, Ado, Adra1a, Adra2a, Aebp2, Aff1, Ago2, Ago3, Agps, Ak4, Akt3, Alpk1, Anapc10, Ang, Angpt1, Angpt2, Angptl2, Ank3, Ankrd55, Anxa7, Ap3s2, Aplf, Aptx, Arel1, Arfgap3, Arfgef1, Arfgef…
mmu-miR-1956		Col23a1		1700094D03Rik, 4930550C14Rik, 7420426K07Rik, A430033K04Rik, Aadacl3, Aak1, Abcb7, Abcf2, Acnat1, Acot11, Adam22, Adam23, Adamts6, Adat2, Adgrb3, Adgrf2, Adnp, Adra2c, Afmid, Agap1, Agfg2, Agtrap, Akt3, Aldh4a1, Aldh6a1, Alox8, Als2cl, Alx3, Ambra1, Ank3, Ankrd13c, Aopep, Aph1a, Appl2, Aqp1, Aqp11, Arhgef1, Arhgef17, Arhgef9, Armcx4, Arrb1, Arrdc3, Asb1, Atad3a, Atp2b2, Atrn, Atxn7l1, Atxn7l3, Bah…
mmu-miR-690		Vipr2		1110004F10Rik, 1700037H04Rik, 2310022B05Rik, 4930402H24Rik, Aak1, Abcb1a, Abcf3, Abhd10, Abhd17c, Acer3, Acsl1, Acsl4, Adam23, Adh1, Ago1, Ago2, Agps, AI597479, Als2, Amfr, Amy2a2, Amy2a3, Amy2a4, Ankhd1, Ankrd13a, Apbb2, Arf6, Arfip1, Arhgap18, Arhgap32, Arhgef11, Arhgef7, Arhgef9, Asic1, Astn1, Atad1, Atg3, Atic, Atl2, Atmin, Atp11a, Atp2b2, Atp6ap2, Atrx, Atxn1l, Baz2a, Bbx, BC048403, Bckdk, B…
mmu-miR-681		Sp8		1700029J07Rik, Adra2b, Agmo, Ak3, Ap1g1, Armc1, Ccdc62, Cd52, Clec2i, Ctnnd1, Dnajc11, Eif1a, Fndc7, Foxj1, Fxyd6, Gcc2, Gid4, Gmppb, Grik3, H2bc21, Lbh, Lhx6, Lrriq1, Mef2c, Nans, Nr2f1, Ogfrl1, Pcdh18, Phf20l1, Prr7, Reep1, Scn3b, Sp8, Stag2, Tbc1d14, Thra, Tmem200b, Tmppe, Tox3, Trpv2, Wipf2, Zfand2a, Zfp423
mmu-miR-206	Nedd9	Fcgr4		0610030E20Rik, 1700066M21Rik, 4930563E22Rik, 4930571K23Rik, 9230112D13Rik, 9530003J23Rik, Abcb7, Acer1, Acer2, Actb, Actr10, Adamts20, Adar, Adgra3, Adgre4, Adpgk, Adprm, Ager, Agpat1, Ajuba, Akap11, Akap12, Akap13, Aldh5a1, Alkal2, Alox8, Alx1, Ammecr1l, Ank3, Ankib1, Ankrd13c, Ankrd23, Ankrd29, Anxa2, Ap1b1, Ap1g1, Ap1s1, Ap3d1, Api5, Arap2, Arcn1, Arf3, Arf4, Arfgef1, Arfip1, Arhgap21, Arhgap2…
mmu-miR-470*		St18		2510002D24Rik, Aasdhppt, Abi1, Accs, Acp1, Adam9, Adamts17, Ago4, Agps, Akap9, Aldh3b2, Alyref, Ambn, Arfgef1, Arl8b, Arpc2, Asap2, Ash1l, Asph, Aspn, Atad2, Atp1b3, Atp6v1e1, Atrx, Bcap29, Bcl10, Bhlhe23, Birc2, Birc6, Blzf1, Btaf1, Cacna1i, Calr, Camk2d, Cbx2, Cbx3, Ccnc, Ccz1, Cd226, Cdc6, Cdca7l, Cdk8, Cept1, Chd7, Cisd2, Clip1, Cltc, Cnksr2, Cnpy4, Cnr1, Col9a1, Cpeb2, Cpsf6, Crb1, Crebrf, C…
mmu-miR-1190		Tmem37		4930430F08Rik, 4933421I07Rik, Aamp, Abca1, Abhd5, Acnat1, Acot11, Acot3, Acp1, Actbl2, Acvrl1, Adamts14, Adamts15, Adcy1, Adora2b, Adss, Afg3l1, Afg3l2, Agap1, Akr1c13, Aldh4a1, Amd1, Amd2, Anks1, Ap3m1, Aph1b, Aph1c, Api5, Aplp1, Arhgap18, Arhgef3, Arid4a, Armcx3, Asb15, Asph, Atf1, Atg13, Atp1b3, Atp2b4, Atp2c1, Atrx, B3gntl1, Barx1, Bbs9, Bdh1, Bend4, Bhlhe41, Bicd2, Birc5, Bloc1s6, Bmf, Bmp5,…
mmu-miR-501-5p		Cks1brt		1700125H20Rik, 2210010C04Rik, 2210418O10Rik, 6720489N17Rik, 9130008F23Rik, A830018L16Rik, Abca3, Abhd17a, Abhd3, Abo, Acad8, Acadsb, Acsl3, Actn1, Adamts13, Adamts9, Adamtsl3, Adcyap1, Adgrf5, Adtrp, Aff1, Afm, Agap3, Ago3, AI182371, Aicda, Akr1c20, Aldh6a1, Als2, Alx1, Amfr, Ankib1, Ano3, Ar, Arf4, Arhgap15, Arid3b, Asb14, Asf1a, Atl2, Atp6v1h, Atrx, Atxn3, B230219D22Rik, B3galnt1, Bag2, BC03504…
mmu-miR-411*		Mmp12		1700025G04Rik, 1700129C05Rik, 3830406C13Rik, 4930430F08Rik, 4930558K02Rik, Abca1, Abca5, Abca8a, Abcb11, Acad11, Acvr2a, Adam12, Adam1b, Adamts19, Adamts20, Adamts7, Adap2, Adm, Afdn, Aftph, Ago4, Ahr, Akap12, Alcam, Aldh1l2, Ankhd1, Ankrd17, Apbb2, App, Arfip1, Arhgap29, Arhgap36, Arhgef40, Arid3b, Arpc5, Asah1, Asb5, Atf6, Atg2b, Atp11c, Atp2b1, Atp6v1g3, Atxn1, Atxn2l, Azin1, B4galt6, Bag3, BC…
mmu-miR-450b-3p	Trp53inp2	Zdbf2		1110059G10Rik, 2510009E07Rik, 2610002M06Rik, 4930402H24Rik, 4933409G03Rik, 5730409E04Rik, 5730455P16Rik, 5730507C01Rik, 7420426K07Rik, 9330159F19Rik, A1cf, A26c3, Aadacl3, Aak1, Abca12, Abcd2, Abcf3, Abl2, Ablim1, Ablim3, Acvr2a, Adat1, Adgra3, Adipor2, Agrn, Akap8, Alpl, Amot, Ankrd17, Ankrd34b, Ankrd50, Apln, Apool, Aqp5, Arfgef3, Arhgap44, Arhgef3, Arid4a, Arl5a, Armcx4, Arpp21, Asb3, Ash2l, A…
mmu-miR-876-3p		Cps1		0610040J01Rik, 2210010C04Rik, 4930505A04Rik, Abca1, Abhd13, Abhd5, Abraxas2, Adam10, Adamts5, Adarb2, Adcy6, Afdn, Aftph, Aggf1, Aldh3a2, Amer1, Ankib1, Ano5, Apoo, Arhgef28, Arhgef40, Arl14, Arsk, Asb6, Atg14, Atp6v1g2, Atxn7l1, B230219D22Rik, B3galt5, Bach1, Bag2, Baz2b, Bcl2l1, Bcl9, Bend4, Bloc1s2, Bmp2, Borcs7, Braf, Capn1, Car9, Cbll1, Ccdc65, Ccdc87, Ccnb1, Ccsap, Cdc40, Cdh11, Cdk14, Cdkn…
mmu-miR-466i	Trp53inp2	Zfp811		1110059E24Rik, 1700025G04Rik, 1700028K03Rik, 1810013L24Rik, 2010106E10Rik, 2010315B03Rik, 2310022A10Rik, 2310033P09Rik, 2610002M06Rik, 2610301B20Rik, 4930568D16Rik, 6720489N17Rik, 9530068E07Rik, 9930021J03Rik, A130010J15Rik, A630001G21Rik, Aak1, Aass, Abca14, Abca15, Abcc4, Abhd3, Abhd5, Abi1, Abi3bp, Acot11, Acpp, Acsl3, Acsl4, Acvr1, Adam2, Adamts20, Adamts5, Adamts6, Adamts9, Adat2, Adcy9, Adc…
mmu-miR-26b*	Fmn1	Ugt1a2		1810013L24Rik, 2700081O15Rik, 4833420G17Rik, 9330159F19Rik, Abhd2, Abhd5, Acss2, Acvr1, Acvr2a, Acvr2b, Adamts15, Adamts3, Adgrl2, Adipor2, Afdn, Agps, Agtr1b, Ajap1, Akr1e1, Aktip, Alg12, Alg13, Alkal2, Amot, Amotl2, Angptl8, Ankrd28, Ankrd39, Antxr1, Anxa9, Ap1b1, Aph1c, Apobec3, Arl4c, Armh4, Arx, Ash1l, Asxl2, Atp6v0a2, Atp7a, Atp8b1, AW209491, B4galnt1, Bag2, Baiap2, Baz2b, Bcl2l2, Bdh1, Ben…
mmu-miR-1895		Tdgf1		1700025G04Rik, Aldh1a7, Ankrd29, Arih1, Bcl2l11, Bcl7a, Car5b, Ccdc190, Ccm2, Cnnm4, Creb5, Crim1, Ddb1, Doc2a, Dock10, Dvl2, Eif5a, Eri3, Exog, Faf2, Fam53c, Fbxl16, Flvcr2, Gpha2, Hoxd9, Hspa12b, Kncn, Laptm5, Ldlrad3, Lhx1, Lifr, Mab21l3, Mnt, Neurl1b, P3h3, Pcbp3, Pde5a, Ppm1m, Prickle2, Prom1, Proser1, Psd2, Rab2b, S1pr2, Slc27a4, Slco2b1, Sp6, Ssr3, Suds3, Supt16, Tdgf1, Thpo, Tiam1, Ticam2…
mmu-miR-33*		Uox		1110051M20Rik, 1110059E24Rik, 1500009L16Rik, 1700025G04Rik, 1700056E22Rik, 2810021J22Rik, 4930426D05Rik, 4930480E11Rik, 4930486L24Rik, 5730480H06Rik, 9530068E07Rik, Aasdhppt, Abca9, Abcb7, Abcc9, Abhd13, Abhd18, Abracl, Accs, Acvr2a, Acyp2, Adam22, Adam9, Adipor2, Adtrp, Aff1, Ager, Aggf1, Agps, Ahr, Akirin1, Akirin2, Alb, Alg13, Alg14, Alx1, Ambra1, Amigo2, Amotl2, Angptl1, Ankfy1, Ankib1, Ankrd…
mmu-miR-133a*		Lypd6b		4921539E11Rik, Acvr2b, Adam22, Adamts3, Afap1, Aff2, Ago3, Akt3, Amot, Ankhd1, Ankib1, Ankrd1, Ankrd11, Ankrd13a, Apol7a, Apol7c, Arhgap21, Arhgef5, Arid2, Arl2bp, Arl4a, Asap2, Ash1l, Atp8a1, Atxn1l, AU041133, Bcl6b, Btbd10, C330007P06Rik, Cab39, Cacul1, Cadm2, Caprin1, Card11, Casp9, Ccdc85a, Ccdc88a, Ccnyl1, Cd34, Cd8a, Cdc27, Cdkn2aip, Cep41, Cetn1, Cfap410, Cftr, Chd9, Chsy3, Clasp2, Clcn6, …
mmu-miR-27a*	Slc4a8	Slc4a8		9130019O22Rik, 9930104L06Rik, Adcy1, Ago2, Ago3, Ak1, Akr1b8, Alox5ap, Ankle2, Ankrd22, Ankrd27, Ankrd54, Apobec1, Arcn1, Arhgap5, Arhgef6, Arl8a, Atmin, Bach1, Bcas3, Bdnf, Brcc3, Btf3, C1qtnf3, C330018D20Rik, Cacna1c, Capn6, Carf, Cdh1, Cdk17, Cdk5rap2, Cep70, Chst2, Clcn6, Cnbp, Cnot6l, Cntn2, Cops7b, Crhr1, Cux1, Cyp2f2, Cyp2j13, Dach2, Dbx2, Dcaf5, Dcstamp, Dlg2, Dlgap1, Dnajb9, Dnali1, Dock…
mmu-miR-338-5p	Eif4a2, Itm2a	Frem1, Rps6ka6		1110038F14Rik, 1700030K09Rik, 2010315B03Rik, 2310022A10Rik, 2410004B18Rik, 3830406C13Rik, 4930467E23Rik, 6030458C11Rik, 6030498E09Rik, 9330159F19Rik, Aak1, Abca3, Abca5, Abcb1a, Abcc3, Abcc5, Abcd3, Abhd17b, Abhd18, Abi1, Abitram, Abl2, Abtb2, Acap3, Acbd3, Acbd5, Acbd7, Ackr3, Acot1, Acot5, Acsl6, Actr5, Acvr1c, Acvr2a, Acvr2b, Adam9, Adamts15, Adamts16, Adamts17, Adamts2, Adamts20, Adap1, Adck1…
mmu-let-7b	Rbfox1	Rbfox1		0610030E20Rik, 1600012H06Rik, 1700017B05Rik, 2310022A10Rik, 4930402H24Rik, 4931428F04Rik, 5031439G07Rik, 9930012K11Rik, Aak1, Abcb9, Abcc10, Abcc5, Abcg1, Abhd17c, Abi3, Acat1, Acer2, Acpp, Acta1, Actr5, Acvr1b, Acvr1c, Acvr2a, Adamts12, Adamts15, Adamts5, Adamts8, Adcy9, Adhfe1, Adipor2, Adrb1, Adrb2, Adrb3, Agap1, Ago1, Ago2, Ago3, Ago4, Ahctf1, Akap6, Alg11, Alkbh4, Alox8, Als2, Amer3, Ammecr1…
mmu-miR-320	Unc13c	Unc13c		2210408I21Rik, 4930426D05Rik, 4930430F08Rik, 4930486L24Rik, 4933402D24Rik, 5730455P16Rik, 9430069I07Rik, Abcc5, Abhd13, Acap2, Acbd3, Acbd5, Acer3, Acmsd, Acot7, Actl6a, Acvr2b, Adam10, Adam29, Adamts16, Adamts5, Adcy3, Adipor1, Adra1a, Aebp2, AF067063, Aff4, Afm, Agap1, Agfg1, Agps, Agtr1a, Aif1l, Ak4, Akain1, Aldh1l2, Amd1, Amd2, Ammecr1, Ankfy1, Ankrd13a, Ankrd50, Anks1, Antxr2, Anxa5, Ap3m1, …
mmu-miR-669c	Rbfox1	Rbfox1		1110017D15Rik, 2210010C04Rik, 2310002L09Rik, 9930111J21Rik1, Abca8a, Abhd4, Abhd5, Acrv1, Acsl1, Adi1, Adtrp, Aebp2, Agfg1, Aldh6a1, Aldh9a1, Aldoa, Ammecr1, Ankib1, Ano3, Ano5, Ap3m1, Arfgef3, Arfip1, Armc1, Asb3, Asf1a, Asxl2, B3galt2, Bcor, Becn1, Bicd2, Birc6, Bmpr1b, Cab39, Capn7, Car1, Ccar1, Ccar2, Cd209b, Ceacam20, Chic1, Chrna3, Cilk1, Cipc, Ckap5, Clec11a, Clec2i, Cmah, Cnot2, Cnst, Cnt…
mmu-miR-125b-5p	Serpinb5	Serpinb5		0610010F05Rik, 1700007K13Rik, 2610528J11Rik, 4930558K02Rik, 9830107B12Rik, A530064D06Rik, Aak1, Abcb11, Abcc5, Abhd3, Abhd6, Abtb1, Acads, Acer2, Acp1, Acvr2a, Adgrf5, Ahrr, Ajuba, Alg6, Alpk3, Als2cl, Alx3, Angel1, Ankrd13b, Ankrd33b, Ankrd44, Ankrd50, Anpep, Antxr2, Ap1g2, Apc, Apoa5, Arel1, Arfgef3, Arid3a, Arid3b, Arrb1, Asb13, Asic1, Asph, Atg4a, Atg4d, Atl2, Atmin, Atp11a, Atp1b4, Atp5g2, A…
mmu-miR-30d	Rbfox1	Rbfox1		0610040J01Rik, 1110032A03Rik, 1700008P02Rik, 1700018F24Rik, 3110040N11Rik, 4933409G03Rik, 4933421I07Rik, 9330159F19Rik, 9930021J03Rik, A130010J15Rik, A1cf, A630023A22Rik, A830018L16Rik, Abat, Abcb7, Abcc9, Abcd2, Abhd17b, Abl1, Acap2, Acsm2, Actbl2, Actc1, Actr1a, Acvr1, Adam12, Adam19, Adam1b, Adam22, Adam9, Adamts3, Adamts6, Adamts9, Adar, Adgra2, Adgra3, Ado, Adra1d, Adra2a, Adrb1, AF067061, A…
mmu-let-7i	Rbfox1	Rbfox1		0610030E20Rik, 1600012H06Rik, 1700017B05Rik, 2310022A10Rik, 4930402H24Rik, 4931428F04Rik, 5031439G07Rik, 9930012K11Rik, Aak1, Abcb9, Abcc10, Abcc5, Abcg1, Abhd17c, Abi3, Acat1, Acer2, Acpp, Acta1, Actr5, Acvr1b, Acvr1c, Acvr2a, Adamts12, Adamts15, Adamts5, Adamts8, Adcy9, Adhfe1, Adipor2, Adrb1, Adrb2, Adrb3, Agap1, Ago1, Ago2, Ago3, Ago4, Ahctf1, Akap6, Alg11, Alkbh4, Alox8, Als2, Amer3, Ammecr1…
mmu-miR-27b	Unc13c	Unc13c		1110004F10Rik, 1600012H06Rik, 1700025G04Rik, 1700066B19Rik, 2410004B18Rik, 2610042L04Rik, 4930402H24Rik, 4932438A13Rik, 9830107B12Rik, A630023A22Rik, Abca1, Abca9, Abcb9, Abhd17b, Abhd17c, Abl2, Acer2, Acly, Acsl1, Acta2, Actl6b, Acvr1c, Acvr2a, Acvr2b, Adam11, Adam19, Adamts10, Adamts16, Adamts6, Adamtsl1, Adamtsl3, Adcy6, Adcyap1r1, Add1, Add3, Adgrg6, Adgrl2, Adora2b, Afap1, Aff4, Aggf1, Agps,…
mmu-miR-194	Gfap	Gfap		1700025G04Rik, 1810046K07Rik, 2810459M11Rik, 3830406C13Rik, 4921517D22Rik, 8030462N17Rik, A130010J15Rik, A830018L16Rik, Abcc9, Acad8, Acbd3, Ache, Acly, Acvr2b, Adam12, Adam17, Adamts9, Adcy9, Adgb, Adgrl2, Ago1, Agr2, Ahsa2, Akt2, Alg6, Alppl2, Amer1, Anapc1, Ankrd10, Antxr2, Ap1s2, Appl1, Aqp3, Arhgap21, Arhgap24, Arid1b, Arid2, Arid3b, Arid4a, Asap1, Astn1, Atf3, Atf7, Atp6v1h, Atpaf1, B020031…
mmu-miR-139-5p	Unc13c	Unc13c		1110032A03Rik, 1110059G10Rik, 2410004B18Rik, 6030498E09Rik, Aak1, Abat, Abcc9, Abhd3, Acads, Adam19, Adamts2, Adcy1, Adcyap1r1, Adgra1, Adgrl4, Adipor2, Aebp2, Agtr1a, AI597479, Ajap1, Akirin2, Akt3, Ank, Ank2, Ankrd42, Ankrd63, Anks1, Anp32e, Ap1s2, Aplp2, Aqp6, Arf6, Arhgap12, Arsg, Arx, Asf1a, Ash1l, Astn1, Asxl3, Atad1, Atl2, Atp2b2, Atp8b4, Atpaf1, Atrn, Atrx, Atxn1, Atxn1l, AV320801, Avl9, …
mmu-miR-592	Kcnv2	Kcnv2		1500009L16Rik, 1700066M21Rik, 1700094D03Rik, 2210418O10Rik, 4930447A16Rik, 4932411N23Rik, 6430548M08Rik, 8030462N17Rik, 9930104L06Rik, A830018L16Rik, AA414768, Aasdhppt, Abcf1, Accs, Ace2, Acpp, Acsm2, Actr10, Actr2, Adam12, Adam25, Adamtsl1, Adarb2, Adora2b, Aipl1, Alcam, Aldh1l2, Alkal1, Angptl2, Angptl7, Ank2, Ankrd13b, Ankrd29, Anks1b, Ano4, Aplf, Aptx, Arhgap30, Arih1, Asap1, Asb4, B230219D2…
mmu-miR-466j	Tmem233	Tmem233		1700028K03Rik, 5730455P16Rik, 8030462N17Rik, 9030624G23Rik, 9130019O22Rik, 9130023H24Rik, Abca3, Abcb1a, Abhd17c, Abhd6, Abl2, Abraxas1, Acbd5, Acer1, Acer2, Acot3, Acpp, Acsm2, Acta2, Actb, Adam12, Adamts10, Adamtsl3, Adcy1, Adcy9, Add2, Add3, Adgra1, Adgrf2, Adgrf5, Adhfe1, Adipor1, Adnp, Ago1, Aipl1, Akap7, Akt3, Alpk3, Amotl1, Ankfy1, Ankle1, Ankrd12, Ankrd17, Ankrd29, Ankrd40, Ankrd50, Ankrd…
mmu-miR-200b*	Slco1a5	Slco1a5		4930447C04Rik, 6430571L13Rik, A1bg, A830018L16Rik, Actbl2, Actr6, Ado, AI429214, Akr1e1, Alx4, Ammecr1, Armc1, Armc10, Arx, Ascc3, Asf1a, Asxl3, Atad2, Atp6v0a2, Atp6v1a, Atp6v1d, AW146154, B3gat2, B4galnt1, B4galt6, Bclaf3, Brpf3, Btbd1, Btbd11, Btbd3, C1d, Caap1, Cadm2, Cbfb, Ccdc102a, Ccdc50, Cct6a, Cd28, Cd2ap, Cdc45, Cdh7, Cers3, Chd7, Chl1, Chml, Chrng, Cngb3, Cnot6l, Cnpy1, Crim1, Crlf3, C…
mmu-miR-466f		Smtnl1		9330182O14Rik, Ak4, Arhgap21, Arl13a, AU022252, Awat1, B4galt4, Baz2b, Bend3, Bloc1s6, Brd4, Ccdc169, Cdc27, Cdca7l, Ceacam1, Cend1, Chst1, Clec2h, Cx3cr1, Cygb, D430019H16Rik, Dagla, Ect2, Emc3, Ep300, Ephb1, Fam13c, Fkbp4, Foxi1, Fzd4, Gdpgp1, Gng10, Grin2b, Hao1, Hpse2, Htr2c, Ifit1bl2, Ivns1abp, Klf4, Lmln, Mid1, Mprip, Naa30, Nfatc2, Npas4, Opa1, Osbpl6, P2ry1, P4hb, Papola, Pcdh11x, Plp1, P…
mmu-miR-17	Eif4a2	Ano5		1600012H06Rik, 2510009E07Rik, 6030458C11Rik, 6430548M08Rik, 8030462N17Rik, Aak1, Abca1, Abcg4, Abhd5, Abi1, Acaa1b, Acer2, Acin1, Acsl4, Actr1a, Adam9, Adamts5, Adarb1, Adcy2, Adcy7, Adgre1, Aff4, Afg1l, Afg3l2, Agfg2, Ago1, Ahctf1, Ahnak, Ahrr, AI987944, Aida, Aifm1, Ajuba, Ak4, Akap13, Akt3, Aktip, Aldh9a1, Alx4, Ampd3, Ankfy1, Ankib1, Ankrd10, Ankrd13c, Ankrd17, Ankrd33b, Ankrd52, Ankrd9, Ano3…
mmu-miR-322	Tmem150c	Tmem150c		1700025G04Rik, 1700030J22Rik, 1700037H04Rik, 1810013L24Rik, 2810006K23Rik, 2810459M11Rik, 4930402H24Rik, 4933412E24Rik, 6430571L13Rik, Aar2, Abcf3, Abcg4, Abhd13, Abhd2, Abl2, Abtb2, Acox1, Acsl1, Acsl4, Acsl6, Actr2, Acvr2a, Acvr2b, Adamts3, Adamts5, Adamtsl3, Adap1, Adcy5, Adgrl1, Adgrl2, Adh5, Adipor2, Adrb2, Aff4, Ago1, Ago3, Ago4, Ahcyl2, Ahi1, AI593442, Ak4, Akap11, Akap7, Akt3, Amer1, Amot…
mmu-miR-20b	Eif4a2	Ano5		1600012H06Rik, 2510009E07Rik, 6030458C11Rik, 6430548M08Rik, 8030462N17Rik, Aak1, Abca1, Abcg4, Abhd5, Abi1, Acaa1b, Acer2, Acin1, Acsl4, Actr1a, Adam9, Adamts5, Adarb1, Adcy2, Adcy7, Adgre1, Aff4, Afg1l, Afg3l2, Agfg2, Ago1, Ahctf1, Ahnak, Ahrr, AI987944, Aida, Aifm1, Ajuba, Ak4, Akap13, Akt3, Aktip, Aldh9a1, Alx4, Ampd3, Ankfy1, Ankib1, Ankrd10, Ankrd13c, Ankrd17, Ankrd33b, Ankrd52, Ankrd9, Ano3…
mmu-miR-466k	Klhl31	Klhl31		1110051M20Rik, 1110059E24Rik, 1700025G04Rik, 1700028K03Rik, 1700074P13Rik, 1810030O07Rik, 1810065E05Rik, 2510009E07Rik, 2610002M06Rik, 2610028H24Rik, 2810021J22Rik, 3425401B19Rik, 4921509C19Rik, 4921536K21Rik, 4930426D05Rik, 4932438H23Rik, 5031410I06Rik, 5031439G07Rik, 5730507C01Rik, 6720489N17Rik, 8030462N17Rik, 9030624G23Rik, 9130019O22Rik, 9130023H24Rik, 9330159F19Rik, 9530003J23Rik, 9530068E0…
mmu-miR-146a	Klhl31	Klhl31		2610044O15Rik8, 4930402K13Rik, 4930524B15Rik, A1cf, A3galt2, Abca5, Abcf3, Abl2, Ablim1, Adam22, Adarb1, Ago1, Alx4, Amotl2, Anapc1, Anxa4, Apmap, Appl1, Ar, Arcn1, Arih1, Arl8a, Armc8, Asb4, Ascl4, Atp6v1g3, Avl9, Axl, B3galt2, B3gnt5, Baiap2l1, Bcl11a, Bcl2l13, Bcorl1, Bend4, Bivm, Braf, Brd9, Brwd1, Btaf1, Btf3l4, Btg1, Btg2, C330007P06Rik, Camta1, Caprin2, Card10, Ccdc117, Ccn4, Cd4, Cd86, Cd…
mmu-miR-744		Ank1		Abcb9, Adamts4, Agtpbp1, Akt1, Ank1, Aplf, Arl8a, Atp6v0a1, Atxn7, C2cd4c, Camk2n2, Cdk19, Chac1, Cryba4, Dapk3, Dbnl, Dnajc11, Ece1, Elac2, Epn3, Fam210b, Gcat, Gpld1, Habp2, Hcn2, Ifitm2, Ifnar2, Khsrp, Klhl42, Lypla2, Majin, Map3k11, Neu3, Nfix, Nlrp9b, Npepps, Otub1, Pacc1, Pax2, Pde4dip, Pgc, Phf2, Phf21b, Phldb3, Plcb1, Ppfia3, Ppp2r3d, Ppp5c, Prkar1b, Prok2, Ptges2, Ptpre, Ptprs, Rad51, Ra…
mmu-miR-297c	Slc2a5	Slc2a5		1700031F05Rik, 2010106E10Rik, 2210418O10Rik, 2810006K23Rik, 4930444P10Rik, 6030458C11Rik, A930018P22Rik, Aak1, Abca1, Abcd2, Abraxas1, Acer3, Acot8, Adamts19, Adar, Adgrf5, Aff3, Aff4, Ago3, Ajap1, Aldh1l2, Amigo2, Amotl1, Anapc10, Ano3, Ano4, Ano5, Antxr2, Aqp3, Aqp4, Arhgap20, Arhgap25, Arhgap42, Arhgef11, Arhgef18, Arhgef33, Arhgef9, Arl14epl, Arpp21, Asb13, Atp8b1, Atrn, AU022252, Avpr1b, Azi…
mmu-miR-486	Kcnv2	Kcnv2, Wipf3		0610030E20Rik, 1700025G04Rik, 2010003K11Rik, 2210418O10Rik, 2310011J03Rik, 2510009E07Rik, 4921536K21Rik, 4930402H24Rik, 4930596D02Rik, 4933434E20Rik, 5730409E04Rik, 9130023H24Rik, 9930012K11Rik, Aadacl3, Aak1, Aatk, Abcg4, Abhd17b, Abhd6, Acaca, Ace, Ackr2, Acot11, Acss2, Actn4, Actr3, Adam15, Adamts10, Adamts20, Adamts4, Adamtsl1, Adar, Adarb1, Adcy7, Adgrg3, Adgrg5, Adgrl1, Afap1l2, Agbl5, Ahdc…
mmu-miR-192		Ereg		1600012H06Rik, 3830406C13Rik, Aagab, Actr2, Adamts5, Adgb, Alcam, Anapc10, Ankrd42, Ankrd44, Apln, Arfgef1, Arhgap19, Atf2, Bdp1, Bhlhe22, Blcap, Bmx, Btf3l4, Camk4, Cav2, Ccng2, Cdc6, Cenpw, Chd6, Chd7, Ciita, Clstn1, Cnpy1, Col5a1, Csn3, Ctsl, Cux1, Cwf19l2, Cxcr5, Cyp51, Ddo, Diaph2, Dnajc1, Dynll1, Dynlt5, Dyrk1a, Ednra, Eif2s2, Emc7, Enc1, Epb41l4a, Epb41l5, Epha7, Ereg, Fam107a, Fam199x, Fa…
mmu-miR-466e-3p	Ano5	Ano5		1110004F10Rik, 1810037I17Rik, 2610002M06Rik, 2610044O15Rik8, 4921524J17Rik, 6030458C11Rik, A630001G21Rik, Aass, Abca5, Abcb1a, Abcd2, Abhd10, Abhd13, Abi2, Abi3bp, Ablim3, Acap2, Ace2, Acer3, Actg1, Actr8, Acvr1c, Acvr2a, Adam21, Adam23, Adamts3, Adamts5, Adarb1, Adgrg2, Aff4, Agap1, Agps, Ahcyl2, Ahr, AI182371, AI429214, AI597479, Aicda, Akap7, Alcam, Aldh1l2, Ankdd1b, Ankib1, Ankrd1, Anln, Ano5…
mmu-miR-92a	Pcdhb10	Pcdhb10		1810055G02Rik, 2310057N15Rik, 4930402H24Rik, 4930426D05Rik, 4930523C07Rik, 4932438A13Rik, 8030462N17Rik, A830018L16Rik, Aatk, Abcg4, Abhd13, Acrv1, Adam10, Adam19, Adam23, Adamtsl1, Adamtsl3, Adcy3, Adgrb3, Adgrv1, Aff4, Aggf1, Ago3, Ahcyl1, Aicda, Aida, Akap1, Akap10, Ankib1, Ankrd28, Ankrd44, Anp32e, Appl1, Arf1, Arhgap29, Arhgef15, Arhgef17, Arid1b, Armc1, Arpc2, Arpc5, Arpp19, Arrdc3, Arrdc4,…
mmu-miR-151-3p		Npas3		A530032D15Rik, Abitram, Actg1, Adam10, Adrb2, Ago2, Ago3, Agps, Akt3, Alad, Alox15, Als2cl, Arhgap18, Arhgef9, Armc8, Asf1b, Atg5, Atp2a2, Atp8a1, Atrnl1, AW551984, Brwd1, Btbd1, Casd1, Caskin1, Casp12, Ccdc122, Ccr3, Ccr9, Cd247, Cdc42bpa, Cdk16, Cenpe, Cep57, Cep95, Cflar, Chl1, Clasp2, Clec4b2, Clk1, Cln5, Col5a1, Cops5, Cped1, Creb5, Cul5, Cyld, Cyp2c23, Cyp7b1, D17H6S53E, Dctn2, Dennd1b, Den…
mmu-miR-542-3p	Ano5	Ano5		2410004B18Rik, 2410004P03Rik, 2810021J22Rik, 3830406C13Rik, 4930544G11Rik, 9530068E07Rik, A4gnt, A530016L24Rik, Aak1, Acad12, Acbd3, Acox1, Acsl1, Acsm3, Adam22, Adamts15, Adamts17, Adamtsl5, Adcy1, Afdn, Aff4, Agfg1, AI182371, Akr1c14, Alcam, Alx1, Angpt2, Ankrd28, Ano5, Ap3d1, Apbb2, Apoa4, Apold1, Ar, Arhgap25, Arhgap26, Arhgap31, Arhgap36, Arhgap5, Arhgdib, Arl11, Arl5c, Armc8, Armt1, Arpc1a,…
mmu-miR-210		Camk2a		2310061I04Rik, 4921517D22Rik, Abcc2, Acvr1b, Ap1s2, B4galt5, Bag4, Bdnf, Bmp7, Camk2a, Ccdc182, Dennd6a, Dhdh, Dmd, Dtx1, Eif4g2, Elfn2, Fam222a, Foxa1, Gabrb3, Gbp3, Gdf3, Gpd1l, Hexim2, Hhip, Htr7, Hykk, Iscu, Kcmf1, Kmt2d, Kmt5a, Lrrc55, Mcidas, Mdga1, Mid1ip1, Mobp, Myo5a, Myorg, Ncam1, Ndufa4, Neurod2, Nptx1, Onecut3, Pim1, Prdm6, Prdm8, Rspry1, Rubcn, Skil, Slc35f1, Slc43a1, Spred1, Stk32a,…
mmu-miR-669a	Ano5	Ano5		2510009E07Rik, 4930523C07Rik, 4930579G24Rik, 4931406C07Rik, 5730455P16Rik, 6720489N17Rik, 7420426K07Rik, Acer2, Acpp, Acta2, Add3, Aff4, Ak3, Aldh1l2, Aldh6a1, Aldob, Ank3, Ano5, Ap3b1, Armc2, Atad2, Atxn1, AU041133, B3gnt5, Bche, Bcl2, Bco1, Bco2, Bcor, Bmp3, Bnc2, Bpnt2, Brwd3, Btaf1, Capn3, Casz1, Cd4, Cd53, Cd86, Cd8a, Cdk13, Cdk17, Cend1, Cep350, Cfap161, Chil5, Clec2l, Cp, Cpm, Cpne8, Cradd…
mmu-miR-122	Tmem150c	Ppp1r3a, Tmem150c		0610030E20Rik, 2310011J03Rik, 5031439G07Rik, 5730480H06Rik, 9130019O22Rik, 9330182O14Rik, A930018P22Rik, AA414768, Aacs, Aak1, Abcb1a, Abcb1b, Abr, Acap2, Acvr1, Adgrb2, Adgrl1, Ado, Adss, Akain1, Akap10, Akt3, Alcam, Aldh18a1, Aldoa, Alg11, Alkbh8, Alox12, Alpl, Amd1, Amd2, Anapc10, Ank, Ankrd13c, Ankrd55, Ano10, Ano6, Apc, Arf3, Arfgef1, Arfip2, Arhgap1, Arhgap15, Arhgap35, Arhgap6, Arhgef7, Ar…
mmu-miR-484	Eif4a2	Map2		0610030E20Rik, 1700031F05Rik, 1700067K01Rik, 4930447A16Rik, 7420426K07Rik, A2ml1, Aak1, Abhd3, Abraxas2, Acpp, Acsm3, Acvr1b, Acvrl1, Adam10, Adamts19, Adcy3, Add2, Add3, Adgrl4, Aebp2, Aff3, Agap1, Agtrap, Ajap1, Alg2, Amer3, Ammecr1, Anapc15, Ankfn1, Anxa8, Aoc3, Apba1, Apbb2, Apc2, Aph1b, Arf4, Arhgef17, Asprv1, Asrgl1, Atp1b2, Atp6v0c, Atrn, Atxn7, Atxn7l3, B3galnt2, B3gat2, Bach2, Bcl2l1, Bc…
mmu-miR-101a*	Rbfox1	Rbfox1		1700129C05Rik, Aasdhppt, Abca14, Abcb1a, Aco1, Acpp, Acsm3, Acss3, Adamts20, Adcyap1, Adgrl3, Ado, Adpgk, Agtpbp1, Agtr1b, Ak2, Aldh1a7, Aldh9a1, Angpt2, Ank, Ankrd17, Ankrd40, Ankrd6, Apc, Apold1, Aqp4, Arhgap42, Arhgef28, Arid1a, Arid1b, Arl14epl, Atad2, Atp6v1b1, Atp7a, AU041133, AW549877, B230219D22Rik, B3galt2, Bcl2l11, Bicd1, Blmh, Brd8, Brsk2, Brwd1, Btaf1, Btbd1, C330018D20Rik, Cacul1, Ca…
mmu-miR-340-3p		Speg		Acbd5, Adamts9, Arhgap28, Atp7a, Atxn2l, AW549877, Bicd2, Chst8, Cish, Csgalnact1, Dcaf8, Dnajc22, Dusp8, Ficd, Ggnbp2, Gm13305, Gpatch3, Grm1, Hs3st2, Il11ra1, Il11ra2, Lin28a, Mapk12, Med27, Mnt, Nadk2, Nectin1, Otud7a, P2rx4, P2rx7, Ppp1cb, Ppp1r3d, Psmd9, Ptges, Rgs1, Rpe65, Ruvbl1, Scube1, Secisbp2l, Serpinb10, Slc30a9, Speg, Swap70, Tapbp, Thnsl1, Tmem145, Trim65, Trim9, Tubgcp6, Vav3, Vwa5…
mmu-miR-29c	Ano5	Ano5		0610030E20Rik, 1700001L19Rik, 1700019D03Rik, 1700021F07Rik, 1810013L24Rik, 2310057M21Rik, 4921524J17Rik, 4931428F04Rik, 9530068E07Rik, 9830107B12Rik, Abcb6, Abce1, Abhd5, Abi1, Acer2, Aco1, Adam12, Adam19, Adam22, Adamts10, Adamts16, Adamts17, Adamts18, Adamts2, Adamts20, Adamts6, Adamts7, Adamts9, Adipor1, Aff4, Ago1, Agpat4, Ahr, AI593442, Ak3, Akap13, Akap5, Akt3, Amer1, Ammecr1l, Amot, Amz2, …
mmu-miR-18a	Pvalb	Pvalb		4932411N23Rik, A630001G21Rik, Abhd13, Abl1, Ablim2, Adcy1, Add3, Aebp2, Ago1, Agpat3, Ahcy, Alpl, Ank1, Ank3, Ankrd23, Ap2b1, Apc2, Aph1b, Aqp1, Ar, Arhgap31, Arl4c, Arl5a, Asxl2, Atm, Atp8a1, Atxn1, Atxn1l, Atxn2l, Atxn7, Bbs1, Bbx, BC003965, Bend3, Bend7, Bhlhe22, Bicd2, Bmp2k, Braf, Brwd3, Btbd8, Btg3, Cacna1c, Camkk2, Ccdc112, Ccdc88a, Ccdc92b, Ccn2, Ccna2, Cdk19, Clasp2, Clcn6, Cmklr1, Cmtr2…
mmu-miR-340-5p	Atp2a1	Atp2a1		1110004F10Rik, 1190005I06Rik, 1500009L16Rik, 1600012H06Rik, 1700010I14Rik, 1700029F12Rik, 1700094D03Rik, 1810024B03Rik, 1810030O07Rik, 2310002L09Rik, 2410002F23Rik, 2410004B18Rik, 2510009E07Rik, 2700081O15Rik, 4930430F08Rik, 4932429P05Rik, 9230112D13Rik, A130010J15Rik, A830018L16Rik, AA414768, Abat, Abhd13, Abhd17c, Abhd3, Abi1, Abi3bp, Abr, Abraxas1, Abt1, Acad11, Acap2, Acat3, Acbd5, Acer3, Acs…
mmu-miR-425		Fat2		1700009N14Rik, 1700066M21Rik, 2510009E07Rik, 9930021J03Rik, Abcc2, Abcf2, Acsm2, Acvr2a, Adamts9, Afdn, Aff4, Aifm2, Ajap1, Alkbh4, Alox5, Alox8, Amph, Anapc1, Ank3, Ankhd1, Ankrd40, Antxr1, Ap3m1, Arfip1, Arhgap21, Arhgap42, Arhgap9, Arih1, Arl5b, Arpp21, Asph, Aspn, Atf2, Atp1b1, Atp5g3, Atp6v1d, Atp7a, Atrx, Atxn3, Avpr1a, Bcor, Bicd1, Bmper, Bpnt2, Bsn, C330007P06Rik, Cab39, Cabp5, Cacna1d, C…
mmu-miR-1199	Klhl31	Klhl31		1700066B19Rik, 2210010C04Rik, 4930562C15Rik, 4930571K23Rik, Aadacl3, Aak1, Abhd13, Abi1, Actb, Acvr2b, Adam19, Adam34, Adamtsl1, Adcy5, Ado, Akr1c12, Aldh4a1, Amotl1, Angel2, Ano1, Arhgap1, Arhgef10, Arhgef4, Arl6ip6, Armc8, Asxl2, Atp10b, Atp6v1c2, Atp8b1, Atxn7l3, AV320801, Baalc, Bach2, Bfsp2, Bgn, Bmp6, Brcc3, C130074G19Rik, C2cd4c, C3ar1, Camk1d, Camk2d, Camk2n1, Camsap3, Caprin1, Car3, Cats…
mmu-miR-335-3p	Unc13c	Unc13c		1110025L11Rik, 1700015G11Rik, 1700017N19Rik, 1700129C05Rik, 2210418O10Rik, 2610002M06Rik, 2610528J11Rik, 4921507P07Rik, 4932411N23Rik, 5730455P16Rik, 9330159F19Rik, Aass, Abca9, Abcb10, Abcb1a, Abcb7, Abcc5, Abcd2, Abhd18, Abhd5, Abi1, Abi2, Acadsb, Acbd5, Acpp, Acsm2, Acss3, Actr2, Actrt3, Acvr1c, Acvr2a, Acvr2b, Adam10, Adam20, Adam30, Adamts17, Adamts6, Adamts8, Adamts9, Adcyap1, Adgrl2, Adgrl…
mmu-miR-219	Dpp10, Sox14	Dpp10, Sox14		1700025G04Rik, 1810013L24Rik, 2210016L21Rik, 4930402K13Rik, Abca1, Abcc5, Abhd13, Abhd2, Abhd8, Abi1, Abl2, Acbd7, Acer3, Acpp, Acta1, Ada, Adam2, Adam28, Adamts19, Adamts3, Add2, Adgre1, Adprm, Afap1l2, Afdn, Aff4, Agbl3, Agfg1, Aicda, Akain1, Akap13, Akap6, Akr1b10, Aldh4a1, Amy2a2, Amy2a3, Amy2a4, Ank, Ankrd44, Ankrd52, Ano3, Anp32e, Ap1s2, Ap3m1, Ap3s2, Apex1, App, Appl2, Aqp4, Arhgap18, Arhg…
mmu-miR-20a	Eif4a2	Ano5		1600012H06Rik, 2510009E07Rik, 6030458C11Rik, 6430548M08Rik, 8030462N17Rik, Aak1, Abca1, Abcg4, Abhd5, Abi1, Acaa1a, Acaa1b, Acer2, Acin1, Acsl4, Actr1a, Adam9, Adamts5, Adarb1, Adcy2, Adcy7, Adgre1, Aff4, Afg1l, Afg3l2, Agfg2, Ago1, Ahctf1, Ahnak, Ahrr, AI987944, Aida, Aifm1, Ajuba, Ak4, Akap13, Akt3, Aktip, Aldh9a1, Alx4, Ampd3, Ankfy1, Ankib1, Ankrd10, Ankrd13c, Ankrd17, Ankrd33b, Ankrd52, Ankr…
mmu-miR-467d*	Eif4a2	Mybpc1		1110059E24Rik, 1110059G10Rik, 1700074P13Rik, 1810062G17Rik, 2700097O09Rik, 4932438A13Rik, 5730455P16Rik, 6430548M08Rik, 9330159F19Rik, A130010J15Rik, A630001G21Rik, A630023A22Rik, A830018L16Rik, Abca1, Abca14, Abca2, Abca8a, Abcb7, Abcc4, Abce1, Abhd17b, Abi1, Abraxas2, Acap2, Acbd3, Acbd5, Ache, Acnat1, Acp1, Acp2, Acr, Acsl4, Actr3, Acvr1b, Acvr1c, Acvr2b, Acyp2, Adam19, Adam22, Adam23, Adam9, …
mmu-miR-126-5p	Eif4a2	Myom2		1700001L19Rik, 1700066M21Rik, 1700094D03Rik, 1700125H20Rik, 1810013L24Rik, 2310061I04Rik, 4921517D22Rik, 4930563E22Rik, 4930579G24Rik, 4931406C07Rik, 5730455P16Rik, A830018L16Rik, Aasdhppt, Abca5, Abcb11, Abcg3, Abcg5, Abhd8, Acadl, Acan, Accs, Acot10, Acsm2, Acta2, Actr2, Acvr2b, Adam28, Adam34, Adam9, Adamts19, Adamts5, Adamts6, Adarb2, Adcyap1, Adgrb3, Afdn, Aff1, Aff4, Aggf1, Ago3, Agps, Ahct…
mmu-miR-212	Eif4a2	Gm13102		2310022A10Rik, 2310057M21Rik, 8030462N17Rik, Aak1, Abcc4, Acsl4, Actr2, Actr6, Acvr2b, Adamts15, Adamts5, Adamts6, Adcy3, Adcyap1, Adgre4, Adgrf4, Ado, Aebp2, Ahr, Ahsa2, Amd1, Amd2, Amot, Amy2a2, Amy2a3, Amy2a4, Anp32a, Aph1b, Arhgap21, Arhgef10, Arhgef11, Arhgef37, Arhgef40, Arid1a, Arid1b, Arid2, Arl14ep, Armc8, Asb3, Asphd2, Asxl1, Atl3, Atp23, Atxn1, AY761185, Azin1, Bbx, Bcan, Bclaf1, Bdp1,…
mmu-miR-705	Slco1a5	Slco1a5		1110008P14Rik, 2810459M11Rik, 4931414P19Rik, 4933428G20Rik, Abcd1, Abl2, Abraxas1, Acer2, Acsf2, Adamts17, Adamtsl5, Adcy1, Adcyap1r1, Add2, Aff1, Alg5, Alkbh5, Alox8, Aloxe3, Ap1g1, Ap1s2, Apln, Arhgef2, Arid1b, Atad3a, Atat1, Atf6, Atg10, Atg12, Atg13, Atp13a2, Atp1a3, Atp2b4, Atp6v0c, Atrn, Atxn1l, B430306N03Rik, B4galnt1, Banp, Bnip2, Bptf, Brcc3, Brpf3, Btbd2, C2cd2l, Cabp1, Camta1, Canx, Ca…
mmu-miR-450a-5p		Txlnb		Abi3bp, Brd8dc, Cdh13, Creb1, Dhrs9, Dusp10, Eif2ak2, Fli1, Flt1, Fzd1, Irak1bp1, Kcnk2, Ldb2, Maf, Map4k3, Med12l, Meis2, Ms4a2, N4bp2l1, Nxt2, Pax6, Pcdh18, Prkx, Smad1, Sox2, Ston2, Tnfaip8l3, Txlnb, Txndc17
mmu-miR-15a	Tmem150c	Tmem150c		1700025G04Rik, 1700030J22Rik, 1700037H04Rik, 1810013L24Rik, 2810459M11Rik, 4930402H24Rik, 4933412E24Rik, 6430571L13Rik, Aar2, Aatk, Abcf3, Abcg4, Abhd13, Abhd2, Abl2, Abtb2, Acbd3, Acox1, Acsl1, Acsl4, Acsl6, Actr2, Acvr2a, Acvr2b, Adamts3, Adamts5, Adamtsl3, Adap1, Adcy5, Adgrl1, Adgrl2, Adh5, Adipor2, Adrb2, Aff4, Ago1, Ago3, Ago4, Ahcyl2, Ahi1, AI593442, Ak4, Akap11, Akap7, Akt3, Amer1, Amotl1…
mmu-miR-15b*	Itm2a	Ttn		1110025L11Rik, 3110001I22Rik, 4930426D05Rik, 4933409G03Rik, Abca12, Abhd10, Abi1, Adam30, Aen, Agpat5, Ahctf1, AI429214, Als2cl, Anks1b, Ankub1, Antxr2, App, Arc, Arhgap27, Arrdc3, Atxn1, Bambi, Bbs7, Bicd1, Bmi1, Bpifb9a, Bpifb9b, Bptf, Bst1, Bub1, C1d, C1galt1c1, Casp8ap2, Ccn2, Ccnh, Ccny, Cd2ap, Cdc42se2, Cdh12, Cdin1, Cert1, Ces2g, Chic1, Chpt1, Chrdl1, Chst3, Clec2h, Clec2m, Clec4a2, Clmp, …
mmu-miR-125a-3p	Trp63	Nr6a1		1700123O20Rik, 2610002M06Rik, 4930524B15Rik, 4933421I07Rik, 6430548M08Rik, Abcb11, Abcd4, Abl2, Abraxas1, Ackr2, Acod1, Acvr1b, Adam11, Adam23, Adam28, Adcy3, Adgrf4, Adhfe1, Agxt2, Aldh5a1, Alg11, Alg2, Ankhd1, Ankrd13c, Ap1s2, Apela, Aplf, Arel1, Arf1, Arhgap36, Arhgef10, Arid1a, Asb3, Asph, Atf2, Atmin, Atp6v0a4, Atraid, Bcam, Bckdha, Bcl6b, Blnk, Bmerb1, Bpgm, Braf, Brca1, Btbd1, C030006K11Ri…
mmu-miR-15b	Tmem150c	Tmem150c		1700025G04Rik, 1700030J22Rik, 1700037H04Rik, 1810013L24Rik, 2810459M11Rik, 4930402H24Rik, 4933412E24Rik, 6430571L13Rik, Aar2, Aatk, Abcf3, Abcg4, Abhd13, Abhd2, Abl2, Abtb2, Acbd3, Acox1, Acsl1, Acsl4, Acsl6, Actr2, Acvr2a, Acvr2b, Adamts3, Adamts5, Adamtsl3, Adap1, Adcy5, Adgrd1, Adgrl1, Adgrl2, Adh5, Adipor2, Adrb2, Aff4, Ago1, Ago3, Ago4, Ahcyl2, Ahi1, AI593442, Ak4, Akap11, Akap7, Akt3, Amer1…
mmu-miR-29b	Ano5	Ano5		0610030E20Rik, 1700001L19Rik, 1700019D03Rik, 1700021F07Rik, 1810013L24Rik, 2310057M21Rik, 4921524J17Rik, 4931428F04Rik, 9530068E07Rik, 9830107B12Rik, Abcb6, Abce1, Abhd5, Abi1, Acer2, Aco1, Adam12, Adam19, Adam22, Adamts10, Adamts16, Adamts17, Adamts18, Adamts2, Adamts20, Adamts6, Adamts7, Adamts9, Adipor1, Aff4, Agpat4, Ahr, AI593442, Ak3, Akap13, Akap5, Akt3, Amer1, Ammecr1l, Amot, Amz2, Angptl…
mmu-miR-541		Casr		2310057N15Rik, 9930021J03Rik, Abhd13, Acer2, Acvr1b, Adam30, Adamts4, Alox12e, Ankib1, Aqp4, Arhgef33, Arid2, Armc7, Aspm, Bmp2, Btbd9, Camk2d, Camta1, Caprin1, Casr, Ccdc153, Cd177, Cdk19, Cenpf, Chd7, Chmp3, Cntn1, Cog7, Cpeb4, Cpsf7, Cxcl16, Cyp2c39, Cyth2, Czib, Dcc, Dgkk, Dnajb1, Ehd4, Eif5a2, Elp4, En2, Esco2, Faf2, Fam114a1, Fam126b, Fam13a, Fam155a, Fam216b, Far1, Fbxo33, Fbxw7, Fgd1, Fgf…
mmu-miR-25	Dpp10	Dpp10		1810055G02Rik, 2310057N15Rik, 4930402H24Rik, 4930426D05Rik, 4930523C07Rik, 4932438A13Rik, 8030462N17Rik, A830018L16Rik, Aatk, Abcg4, Abhd13, Acrv1, Adam10, Adam19, Adam23, Adam30, Adamtsl1, Adamtsl3, Adcy3, Adgrb3, Adgrv1, Aff4, Aggf1, Ago3, Ahcyl1, Aicda, Aida, Akap1, Akap10, Ankib1, Ankrd28, Ankrd44, Anp32e, Appl1, Arf1, Arhgap29, Arhgef17, Arid1b, Armc1, Arpc5, Arpp19, Arrdc3, Arrdc4, Asxl2, A…
mmu-miR-342-5p	Tmem150c	Tmem150c		2210408I21Rik, 2810006K23Rik, 4930467E23Rik, Aak1, Abitram, Acadsb, Acnat1, Acsm2, Actr1a, Adap1, Adgrf5, Agfg2, Ahdc1, Ahrr, Alkbh5, Alpi, Ankrd1, Ankrd63, Apobec3, Aqp1, Arhgap10, Arhgap33, Armc8, Atcay, Atn1, Atp4a, Atp6v0a1, Atp6v0d2, B3galt6, B4galnt1, Bad, Bahd1, Bcl2l14, Bhlhe40, Bmp1, Bpifc, Btnl2, Cables2, Cacybp, Cadm4, Calm3, Cand2, Castor2, Cbx2, Cby1, Cc2d1a, Ccar2, Ccdc130, Ccdc15, …
mmu-miR-491	Atp2a1	Atp2a1		1700123O20Rik, 2210016L21Rik, 2410004P03Rik, 2900026A02Rik, 3110082J24Rik, 3830406C13Rik, 4930523C07Rik, A830018L16Rik, Aagab, Aak1, Aar2, Abhd5, Ablim2, Acot11, Adcy5, Add2, Adra1d, Adtrp, Aff3, Agap1, Agpat3, Alkbh5, Amd1, Amd2, Ankrd10, Ankrd63, Aoc3, Ap2b1, Ap3d1, Apln, Arap1, Arhgef1, Arhgef11, Arhgef12, Arhgef39, Arl4d, Asb13, Ascl1, Asic1, Atad1, Atp2a1, Atp2a3, B4galt2, B4galt5, Banp, Baz…
mmu-miR-532-3p		Ttn		1700025G04Rik, 1700034J05Rik, 1700074P13Rik, 6030458C11Rik, 9530003J23Rik, Aak1, Abcb8, Abcf3, Acss3, Acvr2a, Acvrl1, Adamts17, Adcyap1r1, Adipor2, Aebp2, Akr1cl, Alcam, Alg11, Als2cl, Ambra1, Amdhd1, Amer1, Ankle1, Ap3s1, Apc2, Arhgap23, Arhgap30, Arhgdib, Arhgef10l, Arhgef40, Arl6ip1, Armh4, Arpc5, Arrb1, Asxl1, Atp2b1, Atp6v1b2, B3gnt7, B4galnt1, B4galt5, Bard1, Barhl1, Bbc3, Bcat1, Bcl2l2, Bc…
mmu-miR-29a	Ano5	Ano5		0610030E20Rik, 1700001L19Rik, 1700019D03Rik, 1700021F07Rik, 1810013L24Rik, 2310057M21Rik, 4921524J17Rik, 4931428F04Rik, 9530068E07Rik, 9830107B12Rik, Abcb6, Abce1, Abhd5, Abi1, Acer2, Aco1, Adam12, Adam19, Adam22, Adamts10, Adamts16, Adamts17, Adamts18, Adamts2, Adamts20, Adamts6, Adamts7, Adamts9, Adipor1, Aff4, Ago1, Agpat4, Ahr, AI593442, Ak3, Akap13, Akap5, Akt3, Amer1, Ammecr1l, Amot, Amz2, …
mmu-miR-1839-3p		Gabrp		Adamts5, Adamtsl5, Agps, Alcam, Anapc10, Ankle2, Ankrd33, Arhgap19, Arid5b, Armc2, Armh3, Atf7ip2, Atl3, Atp2a2, Atp6v1a, AW551984, B3glct, Blcap, Btc, Cbl, Cd300ld, Cdc6, Cfap43, Chd6, Clmp, Col5a1, Ctcf, D16Ertd472e, Dbt, Dcc, Ddx3x, Dlgap1, Dnajc1, Dzip1, Elavl1, Elmo2, Epha7, Erbb4, Faah, Fam210a, Fam229b, Fbln5, Fbn2, Fbxl17, Fbxo41, Fbxw7, Flg2, Fndc3b, Frmd4b, Gabrg1, Gabrp, Get1, Ggps1, G…
mmu-miR-342-3p	Ano5	Ano5		1600014C10Rik, 4921507P07Rik, 6030458C11Rik, 6430548M08Rik, Aak1, Abcf1, Abitram, Acat3, Actl7a, Adam24, Adam28, Adamdec1, Adarb1, Adgrg2, Adh5, Adprm, Adss, Afp, Agpat4, Akain1, Akirin1, Aldh9a1, Alg13, Angptl7, Ankdd1b, Ankrd17, Ankrd49, Ano5, Anxa7, Apbb2, Aph1b, Apmap, Aptx, Arf3, Arhgap19, Arhgef4, Arhgef9, Arid1b, Arl14ep, Armcx3, Arrdc3, Asxl2, Ate1, Atg10, Atp2b4, Atxn1l, Atxn2l, B3gnt6, …
mmu-miR-19b	Eif4a2	Mybpc1		2510009E07Rik, 2510039O18Rik, 2810006K23Rik, 3830403N18Rik, 4930402H24Rik, 4930519G04Rik, 4930523C07Rik, 4930579G24Rik, 8030462N17Rik, A630001G21Rik, Abca1, Abcg1, Abhd10, Abhd17c, Abr, Acadm, Acadsb, Acbd3, Acbd5, Acer2, Acox3, Acsl1, Acsl4, Adam12, Adam23, Adamts18, Adamts20, Adamts7, Adamtsl3, Adcy1, Adcy7, Adcy9, Adgrg6, Adgrl2, Adipor2, Adnp, Adrb1, Adss, Aebp2, Aff1, Aftph, Agap1, Agbl3, Ag…
mmu-miR-186	Unc13c	Unc13c		1700034J05Rik, 1700102P08Rik, 1810030O07Rik, 1810037I17Rik, 2010106E10Rik, 2210408I21Rik, 2610301B20Rik, 4930430F08Rik, 4931406C07Rik, 4932411N23Rik, 4933409G03Rik, 9530068E07Rik, A630095N17Rik, A830018L16Rik, Abcc8, Abl2, Ablim1, Acap2, Acbd5, Acsl4, Actbl2, Actg1, Actr10, Actr2, Adam23, Adarb2, Adgre4, Adgrg2, Adgrl2, Adhfe1, Adtrp, Aebp2, Aff1, Aff4, Aftph, Agbl2, Agtr2, Ahsa2, Aifm1, Ak4, Aka…
mmu-miR-467c	Trp63	Kcnv2		2410002F23Rik, A830018L16Rik, Abhd3, Acsl4, Actl6a, Ago1, Ankrd52, Arhgap29, Arhgap6, Arid4a, Arid4b, Arnt2, Asap1, Asxl2, Atf2, Atoh1, Atp2c1, Blcap, Btg1, C87436, Caprin2, Casd1, Casp2, Ccdc88a, Cd69, Cdk2, Cdt1, Cgrrf1, Cluh, Cpeb1, Cped1, Crppa, Cul1, Cux1, Cxadr, Cxcr4, Cyp4v3, Dcaf6, Dcdc2a, Dlg5, Dnajb9, Dsg4, E2f2, E2f7, Egln3, Elavl2, Elk4, Epha2, Eps8l1, Fam120a, Fam3c, Fat4, Fgf9, Fmr1…
mmu-miR-669d	Xirp2	Xirp2		1700025G04Rik, 2510039O18Rik, Abcg4, Ablim1, Acbd5, Acer3, Acta2, Actc1, Adam23, Adamts17, Adra1b, Aff1, Ago1, Aldob, App, Arhgef17, Arpc5, Arrb1, Aste1, Atf7, Atp11a, Atp8b2, B3galt6, Baz2a, BC030500, Bcl9l, Blzf1, Bnip5, Bpnt2, Bri3bp, Btg2, Cacna1b, Canx, Catspere2, Ccdc9b, Cd160, Cd80, Cdk5r1, Cdk8, Cdyl, Celf2, Cep41, Cgas, Cldnd1, Clec4a2, Clec9a, Clvs1, Cnnm1, Cnot4, Cntn2, Col19a1, Col4a3…
mmu-miR-466f-5p		Smtnl1		9330182O14Rik, Ak4, Arhgap21, Arl13a, AU022252, Awat1, B4galt4, Baz2b, Bend3, Bloc1s6, Brd4, Ccdc169, Cdc27, Cdca7l, Ceacam1, Cend1, Chst1, Clec2h, Cx3cr1, Cygb, D430019H16Rik, Dagla, Ect2, Emc3, Ep300, Ephb1, Fam13c, Fkbp4, Foxi1, Fzd4, Gdpgp1, Gng10, Grin2b, Hao1, Hpse2, Htr2c, Ifit1bl2, Ivns1abp, Klf4, Lmln, Mid1, Mprip, Naa30, Nfatc2, Npas4, Opa1, Osbpl6, P2ry1, P4hb, Papola, Pcdh11x, Plp1, P…
mmu-miR-16	Tmem150c	Tmem150c		1700025G04Rik, 1700030J22Rik, 1700037H04Rik, 1810013L24Rik, 2810459M11Rik, 4930402H24Rik, 4933412E24Rik, 6430571L13Rik, Aar2, Aatk, Abcf3, Abcg4, Abhd13, Abhd2, Abl2, Abtb2, Acbd3, Acox1, Acsl1, Acsl4, Acsl6, Actr2, Acvr2a, Acvr2b, Adamts3, Adamts5, Adamtsl3, Adap1, Adcy5, Adgrl1, Adgrl2, Adh5, Adipor2, Adrb2, Aff4, Ago1, Ago3, Ago4, Ahcyl2, Ahi1, AI593442, Ak4, Akap11, Akap7, Akt3, Amer1, Amotl1…
mmu-miR-19a	Eif4a2	Mybpc1		2510009E07Rik, 2510039O18Rik, 2810006K23Rik, 3830403N18Rik, 4930402H24Rik, 4930519G04Rik, 4930523C07Rik, 4930579G24Rik, 8030462N17Rik, A630001G21Rik, Abca1, Abcg1, Abhd10, Abhd17c, Abr, Acadm, Acadsb, Acbd3, Acbd5, Acer2, Acox3, Acsl1, Acsl4, Adam12, Adam23, Adamts18, Adamts20, Adamts7, Adamtsl3, Adcy1, Adcy7, Adcy9, Add2, Adgrg6, Adgrl2, Adipor2, Adnp, Adrb1, Adss, Aebp2, Aff1, Aftph, Agap1, Agb…
mmu-miR-669b	Tmem233	Tmem233		1700028K03Rik, 5730455P16Rik, 8030462N17Rik, 9030624G23Rik, 9130019O22Rik, 9130023H24Rik, Abca3, Abcb1a, Abhd17c, Abhd6, Abl2, Abraxas1, Acbd5, Acer1, Acer2, Acot3, Acpp, Acsm2, Acta2, Actb, Adam12, Adamts10, Adamtsl3, Adcy1, Adcy9, Add2, Add3, Adgra1, Adgrf2, Adgrf5, Adhfe1, Adipor1, Adnp, Ago1, Aipl1, Akap7, Akt3, Alpk3, Amotl1, Ankfy1, Ankle1, Ankrd12, Ankrd17, Ankrd29, Ankrd40, Ankrd50, Ankrd…
mmu-miR-466a-3p	Rbfox1	Rbfox1		1110059G10Rik, 1190007I07Rik, 1700001F09Rik, 1700028K03Rik, 2210408I21Rik, 2810021J22Rik, 4931428F04Rik, 8030462N17Rik, 9330159F19Rik, 9930021J03Rik, A130010J15Rik, A630023A22Rik, A830018L16Rik, Aak1, Abcb1a, Abcg3, Abhd13, Abi1, Abi3bp, Abracl, Acp2, Acsl4, Actr10, Ada, Adam17, Adam23, Adamts1, Adamts17, Adamts20, Adamtsl1, Adarb1, Adcyap1, Adgre4, Adgrf2, Adgrf5, Adgrl2, Ado, Adra1a, Adra1b, Af…
mmu-miR-155	Unc13c	Unc13c		1810046K07Rik, 1810065E05Rik, 6430571L13Rik, Aadacl2fm1, Aadat, Aak1, Acbd5, Ace, Acta1, Actl7a, Adal, Adam10, Adam23, Add3, Adgrl4, Ahi1, Aicda, Akap10, Ankdd1b, Ankrd33b, Ankrd6, Ano5, Antxr2, Ap3d1, Ap4e1, Apol10a, Apol10b, Arf4, Arg2, Arhgap18, Arid2, Arl15, Arl4a, Arl5b, Arntl, Arrb2, ARVCF, Ash1l, Ass1, Astn2, Atp2b3, Atp5mpl, Atxn1l, Atxn7l3b, Bach1, Baiap2, Bcorl1, Bdnf, Bnc2, Bnip2, Boc,…
mmu-miR-879	Xirp2	Xirp2		1700019N19Rik, 1700034J05Rik, 2300002M23Rik, 4833439L19Rik, 5730455P16Rik, 9130023H24Rik, 9430069I07Rik, A630076J17Rik, Abhd17c, Acad11, Acrbp, Acsm2, Acss1, Ada, Adamts2, Adi1, Adm, Afap1, Aff1, Akap12, Aldh3a1, Ankrd40, Ano1, Aoc3, Appl1, Arf2, Arl4d, Arl5a, Atp13a2, Atp6v1g2, Azi2, Bahd1, Bche, C77080, Capza1, Cass4, Casz1, Catsperg1, Catsperg2, Cbx4, Ccdc43, Ccdc57, Ccdc9b, Ccn2, Ccser2, Cd16…
mmu-miR-467b	Trp63	Mup2		1700010B08Rik, 2410002F23Rik, 5730455P16Rik, 6430548M08Rik, Abhd3, Abl2, Abraxas2, Actl6a, Adam23, Adcy1, Ago1, Agps, Ahcyl1, Akap11, Aldh1b1, Angel1, Ankib1, Ankrd13b, Arhgap24, Arhgap29, Arhgap6, Arhgef17, Arid4b, Arl15, Arnt2, Arx, Asap1, Ash1l, Atoh8, Atp11c, Atp1b1, Atp2c1, AW549877, Bcat1, Bcl6, Bdkrb1, Becn1, Blcap, Bloc1s5, Btaf1, Btg1, C87436, Cadm1, Camk2g, Caprin2, Casd1, Catspere2, Cb…
mmu-miR-150	Ehf	Myb		1110051M20Rik, 1700030J22Rik, 2610002M06Rik, 2610507B11Rik, 9330182O14Rik, 9830107B12Rik, Aard, Abcb8, Abcb9, Abhd14b, Abl2, Acbd3, Acer2, Acsl4, Actr10, Actr1a, Acvr1c, Acvr2a, Adam19, Adam22, Adam28, Adamts17, Adamtsl5, Adipor2, Adora1, Aff4, Ahsa2, Ak3, Amer1, Angel2, Ankle1, Ankrd26, Ankrd52, Ap1g1, Apc, Aph1b, Aph1c, Arhgef10l, Arl4a, Arl6ip1, Armh4, Asb1, Asxl1, Atf6b, Atl2, Atp13a2, Atp2b4…
mmu-miR-467h	Mup15	Mup15		1110059E24Rik, 2610528A11Rik, 4930467E23Rik, 4933403O08Rik, Abca3, Abcc2, Abhd3, Acat1, Actl6a, Adamts9, Adhfe1, Aen, Agps, Ahr, Ahsa2, Akap11, Akirin1, Akr1b3, Ankib1, Ap4e1, Apc, Apol6, Arfgap3, Arhgap29, Arid4b, Arl15, Armc10, Arx, Atp11c, Atp1b1, Atp5mpl, Atp6v1g3, Baalc, Bag2, Bche, Bcl11a, Brcc3, Btg1, Cacnb4, Cadps2, Cald1, Calhm4, Camk4, Camta1, Caprin1, Caprin2, Cbll1, Ccdc127, Ccdc90b, …
mmu-miR-466b-3-3p	Ano5	Ano5		1110004F10Rik, 1810037I17Rik, 2610002M06Rik, 2610044O15Rik8, 4921524J17Rik, 6030458C11Rik, A630001G21Rik, Aass, Abca5, Abcb1a, Abcd2, Abhd10, Abhd13, Abi2, Abi3bp, Ablim3, Acap2, Ace2, Acer3, Actg1, Actr8, Acvr1c, Acvr2a, Adam21, Adam23, Adamts3, Adamts5, Adarb1, Adgrg2, Aff4, Agap1, Agps, Ahcyl2, Ahr, AI182371, AI429214, AI597479, Aicda, Akap7, Alcam, Aldh1l2, Ankdd1b, Ankib1, Ankrd1, Anln, Ano5…
mmu-miR-370		Map2		4933430I17Rik, Aak1, Abi3, Abr, Acox3, Acvr2b, Adarb1, Adcy1, Add1, Add2, Adgra2, Aff4, Ajap1, Aktip, Alpl, Amigo2, Anapc7, Ank3, Antxr1, Ap3b1, Ap3m1, Ar, Arcn1, Arhgap17, Arhgap6, Arhgef12, Arhgef37, Arid3b, Arl6ip5, Armc2, Arrb1, Artn, Aspa, Asxl1, Atf7, Atl3, Atp5c1, Atxn1, Atxn7l3, AV320801, Axin1, Azi2, Bach2, Bap1, Baz1b, Baz2a, Bid, Birc2, Bloc1s5, Bnc2, Bst1, C2cd2, C2cd2l, Calml3, Cask,…
mmu-miR-466b-3p	Ano5	Ano5		1110004F10Rik, 1810037I17Rik, 2610002M06Rik, 2610044O15Rik8, 4921524J17Rik, 6030458C11Rik, A630001G21Rik, Aass, Abca5, Abcb1a, Abcd2, Abhd10, Abhd13, Abi2, Abi3bp, Ablim3, Acap2, Ace2, Acer3, Actg1, Actr8, Acvr1c, Acvr2a, Adam21, Adam23, Adamts3, Adamts5, Adarb1, Adgrg2, Aff4, Agap1, Agps, Ahcyl2, Ahr, AI182371, AI429214, AI597479, Aicda, Akap7, Alcam, Aldh1l2, Ankdd1b, Ankib1, Ankrd1, Anln, Ano5…
mmu-miR-467a	Trp63	Fat2		2010106E10Rik, 2410002F23Rik, 2510009E07Rik, 4933434E20Rik, 8030462N17Rik, Abhd3, Actl6a, Adam23, Adcy1, Adgrl2, Agl, Ago1, Ahcyl1, Ahnak, Ajuba, Akap5, Angel1, Ankrd63, Ankrd9, Arhgap1, Arhgap26, Arhgap29, Arhgap6, Arhgef12, Arhgef28, Arhgef3, Arhgef5, Arid2, Arid4a, Arid4b, Arnt2, Asap1, Ash1l, Asxl2, Atf3, Atg14, Atp2a2, Atp2b4, Atp2c1, Atxn1, B3galt2, Baz1b, Bcat1, Bcl11b, Bcor, Bicd2, Bin3, …
mmu-miR-466c-3p	Ano5	Ano5		1110004F10Rik, 1810037I17Rik, 2610002M06Rik, 2610044O15Rik8, 4921524J17Rik, 6030458C11Rik, A630001G21Rik, Aass, Abca5, Abcb1a, Abcd2, Abhd10, Abhd13, Abi2, Abi3bp, Ablim3, Acap2, Ace2, Acer3, Actg1, Actr8, Acvr1c, Acvr2a, Adam21, Adam23, Adamts3, Adamts5, Adarb1, Adgrg2, Aff4, Agap1, Agps, Ahcyl2, Ahr, AI182371, AI429214, AI597479, Aicda, Akap7, Alcam, Aldh1l2, Ankdd1b, Ankib1, Ankrd1, Anln, Ano5…
mmu-miR-142-5p	Ehf, Rbfox1	Rbfox1, Unc13c		1600012H06Rik, 1700010I14Rik, 1700012P22Rik, 1700029F12Rik, 1700066M21Rik, 1700094D03Rik, 1810030O07Rik, 2310002L09Rik, 2410002F23Rik, 2510009E07Rik, 4930579G24Rik, 4932429P05Rik, 6030458C11Rik, 9130409I23Rik, 9230112D13Rik, 9930021J03Rik, A530016L24Rik, A830018L16Rik, Aacs, Aak1, Aard, Abca1, Abcc5, Abi2, Abi3bp, Abracl, Acad9, Acadsb, Acap2, Acbd5, Acin1, Ackr3, Acta2, Actc1, Actn4, Actr3b, Acv…
mmu-miR-142-3p		Rbfox1, Sorcs3		1110059E24Rik, 1700012P22Rik, 1700066M21Rik, 1810046K07Rik, 2010106E10Rik, 2210010C04Rik, 4930402H24Rik, 4930579G24Rik, 5730455P16Rik, 9130409I23Rik, 9930021J03Rik, A530016L24Rik, A630001G21Rik, Aacs, Aak1, Abcb11, Abracl, Acbd5, Acsl4, Actr3b, Acvr1c, Acvr2a, Acyp2, Adam22, Adam24, Adcy9, Adgre1, Adgrl2, Adora2a, Aebp2, Aff1, Aff2, Aff4, Agbl2, Agl, Agtr1b, Ahi1, Ahrr, Akap17b, Akirin2, Akt1s1, …
mmu-miR-134		Myb		0610040J01Rik, 1600012H06Rik, 2210016F16Rik, 2210408I21Rik, 3425401B19Rik, 4930503L19Rik, 4930523C07Rik, Abca1, Abcc6, Abi2, Abt1, Acap2, Acsbg1, Acsl1, Acvr1b, Adam22, Adamts17, Adamts5, Adcy9, Adora2a, Ak7, Aldh3a2, Alkbh5, Anapc11, Ankrd50, Antxr1, Aopep, Apmap, Apol6, Arpp21, Arrdc4, Asns, Asph, Atf6, Atp23, Atp2b3, Atp6v0c, Atrnl1, Axl, Azi2, Banf1, Bcat1, Bend4, Bicra, Bin3, Brinp2, Btaf1, …
