# Supplementary material for: Genomic loci mispositioning in Tmem120a knockout mice yields latent lipodystrophy
Source: Nat Commun. 2022 Jan 13;13:321. doi: 10.1038/s41467-021-27869-2 (PMC8758788; doi:10.1038/s41467-021-27869-2)
Supplement: Supplementary file 10 — Source Data [file 41467_2021_27869_MOESM10_ESM.xlsx]

## Sheet: Fig1.a-l
Fig 1 a																								Fig. 1c
																											AM		PM
																											WT HFD	KO HFD	WT HFD	KO HFD
		female WT	week																								0.51	1.29	1.59	1.765
		LFD	-1	0	1	2	3	4	5	6	7	8	9	10	11	12	13	14	15								0.42	0.515	1.31	1.32
		1	26.9	29.9	27	28.5	28.7	29.9	27.6	29	30.2	29.9	31.2	29.5	30.5	28.5	30	29.1	28.2								1.115	0.33	1.53	1.755
		2	23.4	23.5	23.7	24	23.5	24.3	23.1	23	24	24.3	25.6	25.1	24.7	24.8	25.6	26.3	26.6								0.345	0.98	1.4	1.565
		3	23.2	22.9	24.5	23	22.7	23.4	23.5	23.3	23.5	24.2	24.8	25	24.7	25.7	24	24.8	26.1							average	0.598	0.779	1.458	1.601
		4	22.7	23.8	23.6	23.3	23.6	24.2	23.5	24.3	24.4	25	25.5	26.3	26	26.6	26.8	27.8	27.7							SD	0.341	0.405	0.405	0.209
		5	21.9	22.5	22.7	22.4	21.9	22.4	22.7	22.9	24.3	22.9	24.5							culled for health reason						SEM	0.176	0.202	0.202	0.104
		6	25.6	25.8	25.5	25.6	25.8	25.9	27.6	27.8	28.6	30	29.7	28.9	28	29.8	30.4	31.6	31.9
		7	27.8	27.7	27.6	27.5	27.8	27.8	28.5	29	30	29.9	29.2	30.6	30.1	28.9	29.5	30.3	30.8
		8	27.2	26.9	26.8	27.5	26.4	26.8	27.1	28.9	27.3	26.7	27.8	27.3	27.1	27.8	28.8	29.3	29.7
		9	22.8	22.9	22.5	23.3	22.8	23.7	22.4	22.7	23.3	22.9	22.5	23.2	22.3	22.7	22.9	23	23.1
		average	24.6111	25.1	24.8778	25.0111	24.8	25.3778	25.1111	25.6556	26.1778	26.2	26.7556	26.9875	26.675	26.85	27.25	27.775	28.0125					Fig. 1d
			2.25912	2.60336	1.92209	2.30892	2.44233	2.41753	2.50572	2.92109	2.84595	3.01869	2.85968	2.54807	2.82071	2.37065	2.86257	2.90111	2.81954
			0.753039	0.867788	0.640698	0.76964	0.814112	0.805843	0.835239	0.973697	0.948651	1.00623	0.953227	0.849358	0.940238	0.790218	0.954189	0.967036	0.939848
																											LFD		HFD
		female CRE																									WT	KO	WT	KO
		LFD																									27.73	15.73	39.85	15.625
		1	24	24.6	25.5	24.5	23.1	23.7	21.5	23.7	23.2	22.2	23	24	23.8	25.1	22.2	23.9	24								27.74	19.02	48.785	38.53
		2	25.4	25.5	26.5	25.1	23.7	24.8	22.9	25	24.8	26.3	24.1	25.1	26.2	25.5	25.2	25.8	26.6								32.03	29.19	45.68	40.57
		3	23.7	25.2	22.7	22.8	22.3	22	21.7	22	21.9	23	22.1							culled for health reason							24.58		45.235	14.83
		4	22.8	23.7	24.1	24.6	24	24.4	22.5	24	24.3	25.8	25	26.1	25.8	26.6	25.2	25.9	25.7							average	28.02	21.3133	44.8875	27.3887
		5	22.6	22.7	23.9	23.1	22.5	22.7	22.4	23.1	23.7	25	25							culled for health reason						SD	3.0592	7.01694	3.71105	14.071
		6	26.3	25.9	26.1	25.7	26.3	27.3	27.4	26.1	29.3	27.2	27.1	27.8	26.3	27	27.3	28	28.4							SEM	1.5296	4.05123	1.85553	7.03551
		7	26.7	26.6	25.4	25.2	25.5	26.5	27.5	25.9	28.7	27.8	26.8	29	27.5	26.4	27.2	27.6	28
		8	28.2	29	28.3	27.6	30.3	28.2	29	31.4	30.9	30	32.4	32	31	31.5	32	32.3	33.1
		average	24.9625	25.4	25.3125	24.825	24.7125	24.95	24.3625	25.15	25.85	25.9125	25.6875	27.3333	26.7667	27.0167	26.5167	27.25	27.6333
			2.00922	1.90938	1.74392	1.50784	2.65138	2.20843	3.05471	2.88097	3.30108	2.54077	3.20376	2.91182	2.39722	2.30774	3.26338	2.87524	3.11812					Fig. 1e
			0.710366	0.675066	0.616568	0.533101	0.937405	0.780796	1.08	1.01858	1.16711	0.898299	1.1327	1.02948	0.847545	0.81591	1.15378	1.01655	1.10242								LFD		HFD
																											WT	KO	WT	KO
																											56.66	64.21	43.1	65.64
		female WT																									56.33	61.48	37.93	50.55
		HFD																									58.9	57.28	40.23	47.4
		1	22.5	23.7	23	23.8	24.9	25.2	27.5	29.3	30.9	32.5	34.2	35.6	35.6	38.4	39.5	41.9	42.7								70.13		39.54	72
		2	23.8	24.2	24.2	25.4	27.2	29.9	29.9	30.5	34.5	37.4	38.9	40.2	38.5	41	42	45.2	46.7							average	60.505	60.99	40.2	58.8975
		3	27.5	28.5	29.3	29.9	30	30.6	32.5	36.1	35.7	38.7	39.4	37.6	38.4	39.9	40	42.2	41.2							SD	6.51745	3.49089	2.1602	11.8182
		4	22.7	23.3	23.2	24	24.8	25.4	27.8	30	31	33.3	35.5							culled for health reason						SEM	3.25872	1.74544	1.0801	5.9091
		5	23.2	23.7	24.5	24.6	25.2	25.8	27.1	29.6	29.4	31.7	32.8	32.3	34.6	34	35	36.4	37.2
		6	27.8	26.8	28.8	29.9	32.5	32.7	34.7	37.4	40.5	39.5	39.5	39.7	41.5	43.5	44.2	44.9	45.5
		7	26.4	25.7	28.2	30.8	32.5	33.5	35.9	36.6	38.1	40	42.2	40.3	40.9	40.8	41.4	43.8	44.9
		8	25.6	25.6	25.8	26.2	26.1	26	26.5	27.6	30	30.1	28.7	30.6	29.9	33.5	33.2	33	34
		9	24	24	25.6	27.2	30.5	32	33.5	36.7	38.5	39.4	39.8	40	41.2	42	43.7	44.9	45.6					Fig. 1f
		10	24.7	24.8	25.4	29.1	32.4	33.1	31	33.6	36.4	39	39.5	39.2	39.9	42	42.5	43.7	43.9
		average	24.82	25.03	25.8	27.09	28.61	29.42	30.64	32.74	34.5	36.16	37.05	37.2778	37.8333	39.4556	40.1667	41.7778	42.4111
			1.92631	1.64253	2.26225	2.6631	3.30537	3.46404	3.40039	3.72624	3.96485	3.80999	4.12775	3.65608	3.83406	3.53628	3.78781	4.25963	4.27155						iWAT				gWAT				mWAT				BAT
			0.609152	0.519412	0.715386	0.842147	1.04525	1.09542	1.0753	1.17834	1.25379	1.20482	1.30531	1.15616	1.21244	1.11827	1.19781	1.34701	1.35078						LFD		HFD		LFD		HFD		LFD		HFD		LFD		HFD
																									WT	KO	WT	KO	WT	KO	WT	KO	WT	KO	WT	KO	WT	KO	WT	KO
																									0.041	0.022	0.057	0.045	0.041	0.02	0.087	0.058	0.017	0.014	0.035	0.034	0.003	0.003	0.00393	0.00535
		female CRE																							0.016	0.023	0.063	0.053	0.017	0.016	0.066	0.056	0.008	0.015	0.037	0.043	0.002	0.003	0.00406	0.00507
		HFD																							0.017	0.024	0.055	0.052	0.02	0.022	0.082	0.029	0.012	0.017	0.032	0.032	0.004	0.003	0.00358	0.00349
		1	22.1	22.2	21.3	22.9	22.6	23.2	24	24.9	26.2	27.5	28	28.8	29.9	30.4	32	33.3	33.2						0.029	0.021	0.06	0.051	0.029	0.015	0.074	0.041	0.02	0.016	0.032	0.034	0.004	0.003	0.00364	0.00501
		2	23.3	24	25.5	26.9	24.1	25.8	25	25.8	25.5	27	28	28.4	28.9	29.3	31.5	32.6	34.3						0.035	0.019	0.054	0.05	0.034	0.016	0.069	0.038	0.015	0.014	0.032	0.032	0.004	0.004	0.00547	0.00464
		3	25.4	26	27.4	25.1	24.7	25.5	25.5	27	27.9	30	31.4	30.2	30.9	31.8	34	35	36.9						0.026	0.027	0.056	0.03	0.03	0.025	0.063	0.021	0.015	0.019	0.029	0.023	0.005	0.005	0.00473	0.00323
		4	19.8	20.8	21	20.7	21.3	21.8	22	21.6	22.3	22.6	22.6							culled for health reason					0.02		0.053		0.021		0.054		0.013		0.033		0.004		0.00454
		5	21	22.7	23	22.8	23	24.3	23.6	24.6	27.7	30.2	29	29.9	29.8	30.5	31.7	33	34.9								0.055				0.054				0.036				0.00406
		6	24.8	24.3	23.5	24.9	25.3	26.7	26.5	26.8	28.6	27.5	26	28.9	29.2	31.2	32.4	33.8	33.9					average	0.0262857	0.0226667	0.056625	0.0468333	0.0274286	0.019	0.068625	0.0405	0.0142857	0.0158333	0.03325	0.033	0.00371429	0.0035	0.00425125	0.004465
		7	24.5	25.1	25.6	28	28.5	28.5	29.6	31.2	34.1	34.8	35.5	36.6	37.4	38	38.9	39.7	40.1					SD	0.00941124	0.00273252	0.00333542	0.00870441	0.00858015	0.004	0.012023	0.0145979	0.00381725	0.00194079	0.00260494	0.00638749	0.00095119	0.00083666	0.000632285	0.000889129
		8	24.9	23.7	24.5	26.9	28.5	27.8	30.5	32.9	34.2	35.6	36.4	36.7	36.2	37	37.2	39.1	39.2					SEM	0.00355711	0.0010328	0.00126067	0.00328996	0.00324299	0.00151186	0.00454428	0.0055175	0.00144279	0.00073355	0.000984575	0.00241424	0.000359516	0.000316228	0.000238981	0.000336059
		9	24.6	23.8	24.6	25.8	28.2	28.6	32.5	31.5	30									culled for health reason
		10	21.6	22.8	22.9	23.8	25.2	23.6	24.1	24.6	25	25.8	24.5	26	26.5	28	28.7	29.5	29.9
		average	23.2	23.54	23.93	24.78	25.14	25.58	26.33	27.09	28.15	29	29.0444	30.6875	31.1	32.025	33.3	34.5	35.3
			1.94708	1.48788	1.99112	2.25033	2.5609	2.34274	3.41957	3.63912	3.81321	4.17343	4.67657	3.89007	3.75081	3.5812	3.30627	3.40672	3.32738
			0.61572	0.470508	0.629647	0.711618	0.809829	0.74084	1.08136	1.15079	1.20584	1.31975	1.47886	1.23015	1.18611	1.13248	1.04553	1.0773	1.05221
		P	0.0777809	0.0475934	0.0653891	0.0505686	0.0171969	0.00946812	0.0111889	0.00298394	0.00183018	0.00112618	0.00100073	0.002624	0.00236506	0.000633411	0.00126512	0.00155715	0.00177362
Fig. 1i															Fig. 1k
	WT-LFD	1	2	3	4	5	6	7		average	stdev	SEM				WT_LFD	1	2	3	4	5	6	7	8	9					average	stdev	SEM
	1000	0.104839	0.471545	0.0517241	0.025	0.112903	0.015748	0.106557		0.126902	0.157197	0.0641756				20	0.72862	0.77278	0.760761	0.838174	0.841592	0.84152	0.690544	0.699301	0.578947					0.750249	0.0873179	0.050413
	2000	0.258065	0.382114	0.0862069	0.191667	0.233871	0.275591	0.754098		0.311659	0.214541	0.0875861				40	0.160775	0.148789	0.146146	0.117566	0.101543	0.109361	0.163324	0.18648	0.246316					0.153367	0.0445352	0.0257124
	3000	0.282258	0.146341	0.181034	0.175	0.209677	0.425197	0.139344		0.222693	0.101252	0.041336				60	0.0661345	0.0449827	0.0510511	0.0235131	0.034931	0.0296571	0.0616046	0.0594406	0.0989474					0.0522513	0.0229213	0.0132336
	4000	0.0967742	0	0.137931	0.141667	0.137097	0.23622	0		0.107098	0.0844243	0.0344661				80	0.022805	0.0207612	0.024024	0.0124481	0.0129976	0.00834106	0.0429799	0.0337995	0.0421053					0.0244735	0.0127165	0.00734186
	5000	0.177419	0	0.146552	0.116667	0.153226	0.0472441	0		0.0915868	0.0747878	0.030532				100	0.0148233	0.00461361	0.011011	0.00414938	0.00324939	0.00463392	0.0157593	0.0128205	0.0189474					0.0100009	0.00594848	0.00343435
	6000	0.0725806	0	0.12931	0.116667	0.0725806	0	0		0.0558769	0.0562918	0.022981				120	0.00342075	0.00346021	0.002002	0.00138313	0.00406174	0.00278035	0.0143266	0.00699301	0.00842105					0.00520543	0.00410829	0.00237192
	7000	0	0	0.146552	0.141667	0.0564516	0	0		0.0492386	0.0680228	0.0277702				140	0.00342075	0.00230681	0.003003	0	0.0016247	0.000926784	0.00716332	0.0011655	0.00421053					0.00264682	0.00214734	0.00123977
	8000	0.00806452	0	0.0948276	0.0583333	0.00806452	0	0		0.0241843	0.0374855	0.0153034				160	0	0.00230681	0.002002	0.00138313	0	0.000926784	0.00143266	0	0.00210526					0.00112852	0.000943666	0.000544826
	9000	0	0	0.00862069	0.025	0.00806452	0	0		0.00595503	0.00927466	0.00378636				180	0	0	0	0.00138313	0	0.00185357	0.00143266	0	0					0.000518818	0.000788886	0.000455464
	10000	0	0	0	0	0	0	0		0	0	0				200	0	0	0	0	0	0	0.00143266	0	0					0.000159185	0.000477555	0.000275716
	>1000	0	0	0.0172414	0.00833333	0.00806452	0	0		0.0048056	0.00670931	0.00273907				>200	0	0	0	0	0	0	0	0	0					0	0	0
																KO_LFD	1	2	3	4	5	6	7	8	9
	KO-LFD	1	2	3	4	5	6						P			20	0.811124	0.838992	0.732162	0.751639	0.725943	0.8132	0.677946	0.426667	0.636364					0.712671	0.125826	0.0726458
	1000	0.464	0.142857	0.198413	0.190476	0.226562	0.165354			0.231277	0.117551	0.0479899	0.104484			40	0.143685	0.124863	0.173436	0.117261	0.143187	0.104891	0.166861	0.256667	0.168831					0.15552	0.0448838	0.0259137
	2000	0.408	0.357143	0.301587	0.436508	0.445312	0.251968			0.366753	0.0777857	0.0317559	0.28248			60	0.03708	0.026287	0.0548847	0.0604516	0.0623557	0.0477313	0.0641774	0.0933333	0.0698052					0.0573451	0.019383	0.0111908
	3000	0.104	0.333333	0.253968	0.238095	0.25	0.401575			0.263495	0.1003	0.0409472	0.241081			80	0.00695249	0.00438116	0.0230516	0.0327749	0.0354119	0.0147319	0.0373396	0.0866667	0.0292208					0.030059	0.0244219	0.0141
	4000	0.024	0.142857	0.142857	0.0952381	0.0703125	0.0944882			0.0949588	0.0452358	0.0184674	0.379564			100	0	0.00219058	0.0120746	0.0167516	0.0138568	0.0094284	0.0186698	0.0466667	0.0178571					0.0152773	0.0134943	0.00779095
	5000	0	0.0238095	0.0555556	0.0238095	0.0078125	0.0314961			0.0237472	0.0194405	0.00793656	0.0274195			120	0	0.00328587	0.00329308	0.00946832	0.0107775	0.00353565	0.0175029	0.01	0.012987					0.00787226	0.00567018	0.00327368
	6000	0	0	0.0396825	0.015873	0	0.0472441			0.0171333	0.0214353	0.00875094	0.0709563			140	0	0	0.00109769	0.00364166	0.00230947	0.00176783	0.00583431	0.0233333	0.00974026					0.00530273	0.00744321	0.00429734
	7000	0	0	0.00793651	0	0	0			0.00132275	0.00324007	0.00132275	0.0573852			160	0.00115875	0	0	0.00582666	0.00230947	0.00117855	0.00350058	0.0166667	0.0178571					0.00538865	0.00697842	0.00402899
	8000	0	0	0	0	0	0.00787402			0.00131234	0.00321455	0.00131234	0.0834114			180	0	0	0	0.000728332	0	0.00117855	0.00350058	0.00666667	0.00324675					0.00170232	0.00232052	0.00133975
	9000	0	0	0	0	0	0			0	0	0				200	0	0	0	0.00145666	0	0.00117855	0	0	0.00974026					0.00137505	0.00318917	0.00184127
	10000	0	0	0	0	0	0			0	0	0				>200	0	0	0	0	0.00384911	0.00117855	0.00466744	0.0333333	0.0243506					0.00748657	0.0124379	0.00718104
	>1000	0	0	0	0	0	0			0	0	0
Fig. 1j															Fig. 1l
	WT-HFD	1	2	3	4	5	6	7								WT_HFD	1	2	3	4	5	6	7	8	9	10	11	12
	1000	0.151261	0.026316	0.008772	0.033898	0.034783	0.008475	0.016949		0.040065	0.050218	0.020501				20	0.482979	0.381062	0.410609	0.588235	0.625488	0.620321	0.58665	0.567708	0.643805	0.621392	0.735763	0.735763		0.583315	0.111117	0.0555586
	2000	0.109244	0.070175	0.078947	0.076271	0.069565	0.067797	0.042373		0.073482	0.019761	0.008067				40	0.208511	0.212471	0.204322	0.17507	0.163849	0.141711	0.170732	0.196615	0.15708	0.144312	0.0876993	0.0876993		0.162506	0.0423591	0.0211795
	3000	0.109244	0.070175	0.166667	0.067797	0.069565	0.050847	0.042373		0.082381	0.042713	0.017438				60	0.0957447	0.108545	0.131631	0.0742297	0.076723	0.078877	0.0808729	0.0768229	0.0829646	0.0594228	0.0455581	0.0455581		0.0797458	0.0244736	0.0122368
	4000	0.05042	0.04386	0.096491	0.09322	0.095652	0.135593	0.050847		0.080869	0.033685	0.013752				80	0.0723404	0.0831409	0.0903733	0.0364146	0.0390117	0.0387701	0.0436457	0.0429688	0.0309735	0.0441426	0.0421412	0.0421412		0.0505053	0.0196918	0.00984588
	5000	0.142857	0.070175	0.035088	0.110169	0.095652	0.110169	0.067797		0.090273	0.03545	0.014472				100	0.0425532	0.0600462	0.0392927	0.0378151	0.0221066	0.052139	0.042362	0.0299479	0.0243363	0.0254669	0.022779	0.022779		0.0351353	0.0126257	0.00631287
	6000	0.0588235	0.0789474	0.0526316	0.0423729	0.147826	0.101695	0.127119		0.0870593	0.0399098	0.0162931				120	0.0212766	0.0369515	0.0314342	0.0266106	0.0273082	0.0294118	0.0269576	0.0273438	0.0132743	0.0271647	0.00911162	0.00911162		0.0238297	0.00886995	0.00443497
	7000	0.0504202	0.122807	0.0263158	0.0762712	0.0347826	0.177966	0.161017		0.0927971	0.0614582	0.0250902				140	0.0191489	0.0230947	0.0196464	0.0154062	0.00650195	0.0160428	0.0141207	0.0130208	0.0110619	0.0135823	0.0205011	0.0205011		0.0160524	0.00474091	0.00237045
	8000	0.0756303	0.0877193	0.0263158	0.0932203	0.0347826	0.0932203	0.127119		0.0768582	0.0353693	0.0144394				160	0.0106383	0.0184758	0.021611	0.0154062	0.0104031	0.00534759	0.0102696	0.015625	0.0132743	0.0118846	0.0136674	0.0136674		0.0133559	0.00421944	0.00210972
	9000	0.0420168	0.0964912	0.157895	0.110169	0.113043	0.059322	0.118644		0.0996545	0.0387324	0.0158124				180	0.012766	0.0207852	0.0176817	0.00980392	0.00780234	0.0040107	0.00641849	0.0104167	0.00331858	0.0101868	0.00911162	0.00911162		0.0101178	0.0050705	0.00253525
	10000	0.0672269	0.0877193	0.0614035	0.0677966	0.0782609	0.0932203	0.0847458		0.0771962	0.0119916	0.00489554				200	0.00638298	0.00230947	0.0117878	0.00560224	0.00390117	0.00534759	0.00513479	0.00390625	0.00221239	0.0101868	0.00341686	0.00341686		0.00530043	0.00296547	0.00148274
	>1000	0.142857	0.245614	0.289474	0.228814	0.226087	0.101695	0.161017		0.199365	0.0658824	0.0268964				>200	0.0276596	0.0531178	0.021611	0.0154062	0.0169051	0.00802139	0.012837	0.015625	0.0176991	0.0322581	0.0102506	0.0102506		0.0201368	0.0126063	0.00630314
																KO_HFD	1	2	3	4	5	6	7	8	9	10	11	12					P
	KO-HFD	1	2	3	4	5	6									20	0.295699	0.351812	0.29927	0.49692	0.411215	0.40625	0.574303	0.769119	0.766688	0.540359	0.652473	0.582996		0.512259	0.165063	0.0825313	0.114557
	1000	0.0508475	0.163793	0.118644	0.116667	0.0964912	0.115702			0.110357	0.0366773	0.0149734				40	0.239247	0.234542	0.284672	0.12115	0.121495	0.125	0.147059	0.0997815	0.108231	0.132287	0.107143	0.137652		0.154855	0.0616544	0.0308272	0.363238
	2000	0.118644	0.112069	0.0932203	0.1	0.140351	0.214876			0.12986	0.0447531	0.0182704				60	0.137097	0.1258	0.128954	0.0882957	0.0957944	0.09375	0.0743034	0.0480699	0.0427738	0.0717489	0.043956	0.0647773		0.08461	0.0330883	0.0165441	0.343095
	3000	0.237288	0.0775862	0.118644	0.116667	0.0964912	0.190083			0.13946	0.0612544	0.025007				80	0.094086	0.0788913	0.0778589	0.0533881	0.0724299	0.0703125	0.0510836	0.028405	0.0239793	0.0470852	0.0357143	0.0539811		0.0572679	0.0217856	0.0108928	0.216777
	4000	0.118644	0.0775862	0.186441	0.175	0.0964912	0.231405			0.147595	0.0593887	0.0242453				100	0.0510753	0.0511727	0.0608273	0.0451745	0.0397196	0.046875	0.0201238	0.015295	0.022035	0.0269058	0.0315934	0.0337382		0.0370446	0.0143339	0.00716693	0.366221
	5000	0.144068	0.0517241	0.152542	0.1	0.0526316	0.198347			0.116552	0.0588308	0.0240176				120	0.0403226	0.0405117	0.0291971	0.026694	0.0397196	0.0546875	0.0371517	0.0101966	0.0116656	0.0224215	0.0192308	0.025641		0.0297867	0.0131561	0.00657804	0.103438
	6000	0.0847458	0.0948276	0.127119	0.116667	0.0789474	0.0247934			0.0878499	0.0360171	0.0147039				140	0.0188172	0.0319829	0.0364964	0.0225873	0.021028	0.0286458	0.0123839	0.00582666	0.00648088	0.0134529	0.0178571	0.0269906		0.0202125	0.00970969	0.00485484	0.0979754
	7000	0.0254237	0.0689655	0.0932203	0.0833333	0.0877193	0.0165289			0.0625319	0.0332974	0.0135936				160	0.0376344	0.0149254	0.0218978	0.0287474	0.0350467	0.0234375	0.0123839	0.00582666	0.00259235	0.0179372	0.0137363	0.0121457		0.0188593	0.0108985	0.00544923	0.058532
	8000	0.0932203	0.0431035	0.0423729	0.05	0.122807	0.00826446			0.0599614	0.0410392	0.0167542				180	0.0107527	0.010661	0.026764	0.0164271	0.0257009	0.0104167	0.0201238	0.00436999	0.00388853	0.00896861	0.00824176	0.00539811		0.0126428	0.00788034	0.00394017	0.180369
	9000	0.0423729	0.0603448	0.0508475	0.0333333	0.0614035	0			0.0413837	0.0229272	0.00935998				200	0.0107527	0.00852878	0.00973236	0.0143737	0.0140187	0.0130208	0.00773994	0.00364166	0.00518471	0.00672646	0.00686813	0.0107962		0.00928202	0.00344968	0.00172484	0.00306171
	10000	0.0338983	0.0431035	0.00847458	0.05	0.0350877	0			0.0284273	0.0198055	0.00808556				>200	0.0645161	0.0511727	0.0243309	0.0862423	0.123832	0.127604	0.0433437	0.00946832	0.00648088	0.112108	0.0631868	0.0458839		0.0631808	0.0417813	0.0208907	0.00123553
	>1000	0.0508475	0.206897	0.00847458	0.0583333	0.131579	0			0.0760218	0.0793768	0.0324054

## Sheet: Fig. 2 a-l
Fig. 2a									Fig. 2b									Fig. 2c							Fig. 2d
																			LFD		HFD				WT LFD		0min	15min	30min	60min	120min		WT HFD		0min	15min	30min	60min	120min
female WT	TIME	0 min	15min	30min	60min	120min			female WT	TIME	0 min	15min	30min	60min	120min				WT	KO	WT	KO				1	6.9	6	3.5	2.8	4.1			1	7.4	6.2	5.5	6.3	7.7
HFD									LFD										1427	1077	2080	1821				2	9	7.2	6.1	3.8	5.9			2	7.8	4.4	4.2	5.6	7.5
1		5.9	16.9	24.6	20.5	15.8			1		4.7	10.8	16.8	13	8.9				1309	1313	2098	1952				3	7.9	6.2	4.2	3.1	4.5			3	6.2	3.5	2.7	4.2	5.9
2		5.5	15.5	21.4	21.7	12.2			2		4.2	17.5	14.5	11.5	5.7				1310	1651	1062	2787				4	6.3	4.2	3.1	3.7	6.2			4	8.5	6.4	5.5	5.4	7.5
3		6.5	9.3	12.5	8.5	7			3		4.9	17.2	15.3	9.5	8.1				1249	1268	1592	1897				5	8.5	7.4	5.7	3.3	4.3			5	7.2	5.9	6.1	5.9	7
4		5.3	13.8	16.2	14.8	10.5			4		6.4	15.4	11.3	9.9	9				1346	1082	1873	1580				6	7.2	7	3.6	2.7	6.4			6	6.8	6.5	4.7	7.5	7.5
5		6.9	16.5	18.6	23.6	13.6			5		5.5	17.6	13.5	12.9	5.2				1067	2174	1358	2360				7	7.5	5.4	3.8	3.8	5.4			7	8	6.6	5.3	5.5	6.5
6		5	19.4	18.4	8.2	8.2			6		6.2	14.9	11.9	8.5	4.9				1130	1351	1707	1973				average	7.61429	6.2	4.28571	3.31429	5.25714			8	7.8	5.9	6.9	6.7	7.3
7		5.5	18	19.9	12.4	13			7		5.1	14.9	15.1	8.4	5				1234	1872	1587	1977				sd	0.931716	1.13725	1.15676	0.467007	0.95369			9	7.9	9.5	6.7	5.5	6.2
8		5	18.7	20	14.2	6			8		7	14.3	14.3	11	5				1445		1382	1778				sem	0.352156	0.429839	0.437214	0.176512	0.360461			average	7.51111	6.1	5.28889	5.84444	7.01111
9		5.3	19.4	16.4	9.9	7.9			9		4	17.2	17.2	13.9	4.8			average	1279.67	1473.5	1637.67	2013.89												sd	0.695422	1.65076	1.30235	0.927512	0.654684
	average	5.91111	16.3889	18.6667	15.0222	10.4667				average	5.33333	15.5333	14.4333	10.9556	6.28889			SD	125.437	391.789	344.125	356.919			KO LFD									sem	0.231807	0.550252	0.434116	0.309171	0.218228
	SD	0.966236	3.24208	3.45145	6.00412	3.37972				SD	1.0247	2.19203	1.98683	2.02244	1.81827			SEM	41.8124	138.518	114.708	118.973				1	8.4	7.3	4.3	3.5	5.7
female CRE	SEM	0.305551	1.02524	1.09144	1.89867	1.06876				SEM	0.341565	0.730677	0.662277	0.674148	0.60609											2	7.3	5.9	4.1	4.8	6		KO HFD
HFD									female KO												P	0.0369				3	9.2	5.1	6.2	3.9	6.5			1	8.3	8	8.2	7.5	8.1
1		5.5	16.5	18.3	18.3	9.9			LFD																	4	7.9	3.5	3.3	2.9	4.3			2	7.4	6.4	6	7.7	8.2
2		7.2	23.8	22.6	16	10.4			1		5.3	14.9	12.7	7.6	6.2											5	9.1	6.4	3.7	2.2	5.1			3	7.9	7	5.5	5	7.1
3		6.5	24.9	27.1	27.6	17.1			2		5.5	17.4	15.7	9.8	7.2											6	7.7	7.5	3.4	2.8	5.5			4	6.9	7	6.5	7.3	7
4		7.9	15.8	26.4	16.5	8.8			3		5.9	17.2	16.6	15.2	9.7											average	8.26667	5.95	4.16667	3.35	5.51667			5	8.3	7.2	7	6.7	8.2
5		6	18.4	20.4	11.5	9.4			4		5.3	15.5	15.8	10.1	6.2											sd	0.771146	1.49365	1.06896	0.922497	0.760044			6	8	8.4	9.4	9	11.5
6		5.8	19.2	23.5	25.2	12.2			5		6.6	16.9	14.8	7.1	4.2											sem	0.445222	0.862361	0.617162	0.532604	0.438812			average	7.8	7.33333	7.1	7.2	8.35
7		6.2	20	22.6	19.5	8			6		6.4	27.7	31.1	19	5.2																			sd	0.551362	0.733939	1.45877	1.31757	1.63799
8		5.6	20.7	25.2	17.5	7.5			7		5.5	18.3	17.2	11	5.1																			sem	0.225093	0.299629	0.595539	0.537897	0.668705
9		6.1	14.2	20.4	17.3	9.4			8		6.4	22.6	26.2	15.5	6.6
	average	6.3	19.2778	22.9444	18.8222	10.3				average	5.8625	18.8125	18.7625	11.9125	6.3
	SD	0.8	3.55274	2.94453	4.86692	2.89439				SD	0.537022	4.27833	6.38367	4.21305	1.67076
	SEM	0.261642	1.18425	0.981511	1.62231	0.964797				SEM	0.189866	1.51262	2.25697	1.48954	0.590702
Fig. 2e							Fig. 2f							Fig. 2g							Fig. 2h							Fig. 2i
	LFD		HFD					LFD		HFD					LFD		HFD					LFD		HFD					LFD		HFD
	WT	KO	WT	KO				WT	KO	WT	KO				WT	KO	WT	KO				WT	KO	WT	KO				WT	KO	WT	KO
	0.3	1.2	1.29	3.3				17.119	10.5596	47.6656	21.5585				13.3413	9.94111	6.53196	5.5298				1.8224	1.93877	1.46892	2.18784				179.4	259.639	286.67	281.904
	1.25	0.4	1.98	3.18				18.9163	8.20155	53.9639	37.1352				9.18054	12.4197	7.2299	5.9593				2.20975	2.03441	2.12647	2.35601				214.113	192.204	305.449	254.09
	1.08	0.53	1.36	3.08				10.2216	17.0345	45.7147	37.2504				10.8538	9.3416	7.60571	5.47611				2.06828	1.62992	2.23088	0.947265				198.037	185.09	252.383	249.751
	1.24	0.44	1.55	2.07				10.8898		35.7296	12.6411				7.81151		7.4357					1.74947		2.20178	2.01687				184.379		316.404	304.88
	0.68	0.57	1.53	2.01																				1.70324
	0.41	0.58	1.97	3.25																				1.55221				average	193.982	212.311	290.226	272.656
	0.28		1.07	3.94										average	10.2968	10.5675	7.20082	5.65507			average	1.96248	1.8677	1.88058	1.877			SD	15.5624	41.1411	28.0579	25.7761
average	0.748705	0.620236	1.53582	2.97636			average	14.2867	11.9319	45.7685	27.1463			SD	2.06167	1.33238	0.408448	0.216236			SD	0.196009	0.211403	0.413087	0.7694			SEM	7.78118	20.5705	14.029	12.888
SD	0.435158	0.293677	0.34049	0.696338			SD	4.58988	4.57358	4.3113	9.02666			SEM	1.03084	0.769253	0.204224	0.124844			SEM	0.0980043	0.122054	0.168642	0.3847
SEM	0.164474	0.119893	0.128693	0.263191			SEM	2.29494	2.28679	2.15565	4.51333
Fig. 2k																Fig. 2l
frequency																	LFD		HFD
																	WT	KO	WT	KO
WT	1	2	3	4	5	6	7	8	9		average	stdev	SEM				0.13	1.765	1.165	2.67
20	0.551155	0.337278	0.524217	0.603675	0.584906	0.550898	0.530686	0.441406	0.401434		0.50285	0.089615	0.0517392				0.22	0.535	1.055	2.1
40	0.174917	0.16568	0.242165	0.215223	0.192453	0.149701	0.162455	0.238281	0.308244		0.205458	0.050901	0.0293877				0.805	0.23	1.045	1.49
60	0.0825083	0.0650888	0.0940171	0.0866142	0.0754717	0.0508982	0.0974729	0.09375	0.132616		0.0864931	0.0229666	0.0132598				0.175	1.165	0.42	1.4
80	0.049505	0.035503	0.0541311	0.023622	0.0528302	0.0538922	0.0577617	0.03125	0.0394265		0.0442135	0.0120866	0.0069782			average	0.3325	0.92375	0.92125	1.915
100	0.0264026	0.0177515	0.019943	0.015748	0.0150943	0.0359281	0.0108303	0.0234375	0.0286738		0.0215344	0.00784099	0.004527			SD	0.317136	0.68272	0.33856	0.591636
120	0.0132013	0.035503	0.00569801	0.0131234	0.0150943	0.0239521	0.0108303	0.0117188	0.0250896		0.0171345	0.00923818	0.00533366			SEM	0.158568	0.34136	0.16928	0.295818
140	0.00990099	0.0118343	0.002849	0.0131234	0.00754717	0.0209581	0.0108303	0.0117188	0.0215054		0.0122519	0.00592388	0.00342016						P	0.0268
160	0.00660066	0.0118343	0.002849	0.00262467	0.00754717	0.0209581	0.0288809	0.0195312	0.00358423		0.0116011	0.00943378	0.0054466
180	0	0.0177515	0.002849	0	0	0.00299401	0.00361011	0.0078125	0.0107527		0.00508553	0.00601166	0.00347083
200	0.00990099	0	0.00854701	0.00262467	0.00377358	0.00299401	0.00361011	0.0195312	0.00358423		0.00606287	0.0058917	0.00340158
>200	0.0759076	0.301775	0.042735	0.023622	0.045283	0.0868263	0.0830325	0.101562	0.0250896		0.0873149	0.0851673	0.0491713
KO	1	2	3	4	5	6	7	8	9		average	stdev	SEM
20	0.553488	0.620087	0.483471	0.490783	0.511719	0.482692	0.620536	0.521569	0.525667		0.534446	0.0536787	0.0309914
40	0.255814	0.194323	0.18595	0.262673	0.251953	0.246154	0.234375	0.24902	0.250513		0.236753	0.0275709	0.0159181
60	0.0767442	0.0676856	0.126033	0.119816	0.111328	0.103846	0.0357143	0.0980392	0.102669		0.0935417	0.0286505	0.0165414
80	0.0255814	0.0480349	0.0578512	0.0460829	0.0429688	0.0423077	0.03125	0.0568627	0.0492813		0.044469	0.0106629	0.00615621
100	0.0139535	0.0152838	0.0247934	0.00691244	0.0078125	0.0365385	0.0245536	0.0156863	0.0225873		0.0186801	0.00939067	0.00542171
120	0.00930233	0.00655022	0.0123967	0.00230415	0.0234375	0.025	0.00669643	0	0		0.00952081	0.009299	0.00536878
140	0.00232558	0.00436681	0.0123967	0.0230415	0.00195312	0.00576923	0.00223214	0.0137255	0.00616016		0.00799675	0.00708829	0.00409243
160	0.00465116	0.00873362	0.0123967	0.00230415	0.00390625	0.00961538	0	0.0117647	0.00821355		0.00684284	0.00431657	0.00249217
180	0	0	0.00826446	0.00691244	0.00195312	0.00769231	0	0	0		0.00275804	0.00371834	0.00214679
200	0.00465116	0.00218341	0	0.00230415	0	0	0.00223214	0	0.00205339		0.00149158	0.00161575	0.000932853
>200	0.0534884	0.0327511	0.0764463	0.0368664	0.0429688	0.0403846	0.0424107	0.0333333	0.0328542		0.0435004	0.0140207	0.00809485

## Sheet: Fig. 3a-f
Fig. 3a																																Fig. 3b
	am						pm												am									AM	PM			EE	am						pm
WT	7	8	9	10	11	12	1	2	3	4	5	6	7	8	9	10	11	12	1	2	3	4	5	6	7		WT	0.902682	0.893255			WT	7	8	9	10	11	12	1	2	3	4	5	6	7	8	9	10	11
1	0.884	0.889	0.8585	0.892	0.8705	0.8395	0.86425	0.86675	0.91375	0.896	0.9285	0.9535	0.91025	0.87825	0.86925	0.8755	0.878	0.8895	0.87	0.852	0.90175	0.9135	0.896	0.84375	0.8565		KO	0.858875	0.898822			1	26.408	20.9558	22.9373	22.1567	26.492	22.0006	22.3489	21.16	22.7092	24.2703	27.1285	23.4297	28.4975	33.3252	32.4966	30.8033	32.8328
2	0.956	0.982	0.96325	0.92475	0.954	0.926	0.91125	0.908	0.988	1.0145	0.9235	0.97325	0.92775	0.9295	0.86875	0.865	0.8705	0.95425	0.8835	0.94175	0.9655	0.9015	0.993	0.95	0.9715							2	24.3327	21.3436	22.005	22.5393	22.2722	20.6313	23.5187	20.4787	20.0208	20.8348	28.225	24.2437	29.7768	31.1886	36.9125	36.4291	36.1366
3	0.86775	0.938	0.90375	0.86075	0.8325	0.80175	0.8985	0.8885	0.93025	0.88025	0.90375	0.8725	0.84475	0.80525	0.8205	0.8665	0.87925	0.86225	0.90775	0.90325	0.89925	0.8895	0.86575	0.837	0.7795		SD	0.0215977	0.0180893			3	24.5135	24.2286	25.0185	27.0775	20.9135	25.4588	27.22	21.3668	22.7912	25.8084	26.0545	33.3062	33.1897	33.9278	36.0904	34.4976	30.4185
4	0.8765	0.85425	0.85875	0.825	0.89675	0.913	0.9035	0.9105	0.937	0.9045	0.874	0.916	0.8885	0.86725	0.8895	0.90375	0.8925	0.921	0.89225	0.93275	0.906	0.932	0.9215	0.94775	0.93725		SEM	0.00623472	0.00522192			4	25.133	21.8207	22.6725	25.809	27.0934	25.0654	26.9717	27.1339	27.1475	27.7829	29.3106	25.106	35.1105	39.5179	36.0299	33.3935	34.2453
average	0.896062	0.915813	0.896062	0.875625	0.888437	0.870062	0.894375	0.893437	0.94225	0.923813	0.907438	0.928812	0.892813	0.870062	0.862	0.877688	0.880062	0.90675	0.888375	0.907437	0.918125	0.909125	0.919063	0.894625	0.886187		SD	0.0274732	0.0111864			average	25.0968	22.0872	23.1583	24.3956	24.1928	23.289	25.0148	22.5348	23.1672	24.6741	27.6796	26.5214	31.6436	34.4899	35.3823	33.7809	33.4083
SD	0.0490231	0.0545334	0.0478337	0.0469878	0.0503851	0.0597634	0.0277798	0.0328552	0.0367831	0.0591791	0.0304389	0.0446038	0.0392806	0.049525	0.0288837	0.020519	0.0142944	0.0433567	0.026643	0.0485249	0.0407772	0.0342265	0.0520211	0.0666542	0.0804481		SEM	0.00793083	0.00322923			SD	4.336	2.40183	2.20661	2.8711	3.13252	3.24358	3.59089	3.39175	3.36751	4.18333	3.65567	5.66676	3.95792	3.99243	2.2566	2.81661	3.0516
SEM	0.0245115	0.0272667	0.0239168	0.0234939	0.0251926	0.0298817	0.0138899	0.0164276	0.0183916	0.0295895	0.0152195	0.0223019	0.0196403	0.0247625	0.0144418	0.0102595	0.00714719	0.0216783	0.0133215	0.0242624	0.0203886	0.0171132	0.0260106	0.0333271	0.040224							SEM	2.168	1.20091	1.10331	1.43555	1.56626	1.62179	1.79544	1.69588	1.68376	2.09167	1.82784	2.83338	1.97896	1.99621	1.1283	1.40831	1.5258
KO																																KO
1	0.92725	0.93825	0.9525	0.93	0.91475	0.8405	0.813	0.91275	0.92925	0.95325	0.9925	0.94725	0.951	0.92175	0.90525	0.91675	0.9335	0.945	0.923	0.92125	0.9475	0.9015	0.881	0.96025	0.92725							1	28.9353	25.8476	22.3952	22.786	23.8413	23.0466	25.105	21.5223	27.3198	29.743	26.2906	31.0588	30.4465	34.4461	33.951	33.3518	30.3293
2	0.93525	0.90225	0.89875	0.94	0.90625	0.8325	0.8855	0.9045	0.888	0.9505	0.943	0.9375	0.956	0.92175	0.915	0.92375	0.9145	0.96325	0.9225	0.95075	0.94625	0.9335	0.95875	0.9195	0.8935							2	23.6329	22.2862	23.8919	22.7912	24.1121	22.6229	22.8171	23.348	23.7624	25.8214	26.7408	27.4401	26.948	30.4314	32.4257	30.4573	31.5192
3	0.81	0.7565	0.767	0.72675	0.7675	0.76425	0.7585	0.79775	0.78875	0.7985	0.85825	0.79275	0.80425	0.83575	0.83625	0.85575	0.885	0.8545	0.8725	0.902	0.86325	0.91375	0.914	0.899	0.8745							3	20.6503	25.6013	22.4393	25.2824	21.4824	20.6503	25.0189	21.9123	20.1094	24.9911	24.2977	24.1174	31.2042	32.0918	34.602	34.5466	24.6028
4	0.859	0.79025	0.824	0.817	0.8025	0.84675	0.821	0.7955	0.7665	0.7995	0.85425	0.888	0.9185	0.8535	0.8635	0.876	0.8705	0.8785	0.877	0.8575	0.87525	0.878	0.868	0.8345	0.8235							4	24.3885	23.8804	26.8377	22.8642	21.4962	22.8381	20.7146	24.5057	21.6786	23.9976	26.6944	27.9582	29.743	34.8891	36.4915	35.4493	35.7359
average	0.882875	0.846812	0.860562	0.853438	0.84775	0.821	0.8195	0.852625	0.843125	0.875438	0.912	0.891375	0.907438	0.883188	0.88	0.893062	0.900875	0.910312	0.89875	0.907875	0.908062	0.906687	0.905438	0.903312	0.879687
SD	0.0591573	0.0806616	0.0821438	0.0936226	0.0695955	0.0367913	0.0534129	0.0618793	0.07635	0.0823893	0.0655439	0.0740031	0.0676294	0.044924	0.0353025	0.0323656	0.0283992	0.0485479	0.0297467	0.0403169	0.0431702	0.0281844	0.0477353	0.0574337	0.0430034							average	24.4017	24.4039	23.891	23.4309	22.733	22.2895	23.4139	22.8221	23.2176	26.1383	26.0059	27.6436	29.5854	32.9646	34.3676	33.4512	30.5468
SEM	0.0295786	0.0403308	0.0410719	0.0468113	0.0347977	0.0183957	0.0267064	0.0309397	0.038175	0.0411946	0.0327719	0.0370016	0.0338147	0.022462	0.0176513	0.0161828	0.0141996	0.0242739	0.0148734	0.0201584	0.0215851	0.0140922	0.0238677	0.0287168	0.0215017							SD	4.15745	3.2431	2.96241	1.85972	1.72405	2.05583	3.35245	1.91669	3.21165	3.64486	1.96727	3.46114	3.09684	3.05973	2.31453	3.00109	4.48337
																																SEM	2.07873	1.62155	1.48121	0.929859	0.862026	1.02791	1.67623	0.958344	1.60582	1.82243	0.983636	1.73057	1.54842	1.52986	1.15726	1.50055	2.24168
Fig. 3c
																																Fig. 3d
RER	am						pm												am
WT	7	8	9	10	11	12	1	2	3	4	5	6	7	8	9	10	11	12	1	2	3	4	5	6	7							EE	am						pm
1	0.742	0.74475	0.732	0.7245	0.73575	0.73375	0.74875	0.752	0.71775	0.72475	0.759	0.74425	0.74	0.6865	0.688	0.69625	0.6735	0.692	0.67525	0.71325	0.70425	0.70775	0.722	0.697	0.74425			AM	PM			WT	7	8	9	10	11	12	1	2	3	4	5	6	7	8	9	10	11
2	0.747	0.76075	0.7835	0.764	0.797	0.79025	0.7825	0.783	0.80275	0.804	0.7605	0.77575	0.77725	0.74975	0.75125	0.7215	0.733	0.718	0.738	0.74425	0.71525	0.7175	0.75225	0.776	0.71225		WT	0.758365	0.71401			1	24.7627	24.6306	28.0412	24.5946	26.8643	23.8861	23.3096	23.9821	27.741	25.4352	27.0444	30.383	33.2291	38.4291	35.5709	37.1201	36.3635
3	0.6905	0.7255	0.77975	0.74675	0.76425	0.7645	0.72475	0.71975	0.73275	0.72625	0.74425	0.7015	0.70825	0.693	0.6815	0.69325	0.68	0.66525	0.66975	0.683	0.6995	0.7095	0.69825	0.66275	0.686		KO	0.753938	0.722769			2	22.8827	21.0765	19.1431	27.6907	20.237	20.0716	19.8427	22.1577	18.4562	19.6901	23.3406	29.8022	29.2553	36.2765	36.8235	36.4546	36.2129
4	0.83125	0.81125	0.81025	0.80325	0.7655	0.75975	0.7535	0.7405	0.7595	0.7925	0.778	0.7655	0.75175	0.725	0.75375	0.737	0.71075	0.72	0.7235	0.7165	0.6925	0.7235	0.7495	0.704	0.7445							3	29.7451	32.0631	24.2804	29.3178	23.4257	25.666	28.1005	23.3092	24.6559	28.5926	22.9595	37.3594	36.0515	35.2357	40.7263	42.9537	42.4098
																											SD	0.00817341	0.0129644			4	26.1335	27.2421	26.5796	29.5404	27.4449	26.6743	26.9041	25.444	29.4188	26.8906	27.891	27.2691	34.0154	41.1538	41.289	35.07	39.883
average	0.752687	0.760563	0.776375	0.759625	0.765625	0.762062	0.752375	0.748812	0.753188	0.761875	0.760437	0.74675	0.744312	0.713562	0.718625	0.712	0.699313	0.698813	0.701625	0.71425	0.702875	0.714562	0.7305	0.709937	0.72175		SEM	0.00333678	0.0037425
SD	0.0536814	0.0361349	0.0318536	0.0344342	0.025466	0.0240318	0.0235369	0.0283201	0.0372025	0.0395253	0.0265128	0.0330061	0.034492	0.0311875	0.0364397	0.0215654	0.0272928	0.0244601	0.0326065	0.0245099	0.0221987	0.0114133	0.0254873	0.0457041	0.0322087							average	25.881	26.2531	24.5111	27.7859	24.493	24.0745	24.5392	23.7232	25.068	25.1521	25.3089	31.2034	33.1378	37.7738	38.6024	37.8996	38.7173
SEM	0.0268407	0.0180674	0.0159268	0.0172171	0.012733	0.0120159	0.0117684	0.0141601	0.0186013	0.0197627	0.0132564	0.016503	0.017246	0.0155938	0.0182198	0.0107827	0.0136464	0.01223	0.0163032	0.0122549	0.0110994	0.00570663	0.0127436	0.022852	0.0161043		SD	0.0129393	0.0197829			SD	4.04367	4.626	3.85194	3.09233	3.05814	3.47078	3.88382	2.47934	5.06954	4.13495	4.15694	4.61864	4.89911	3.68507	3.26537	4.1367	3.01239
KO																											SEM	0.00528245	0.00571083			SEM	2.02183	2.313	1.92597	1.54617	1.52907	1.73539	1.94191	1.23967	2.53477	2.06748	2.07847	2.30932	2.44955	1.84253	1.63268	2.06835	1.5062
1	0.74775	0.72225	0.735	0.742	0.75025	0.749	0.7585	0.7695	0.7745	0.787	0.78225	0.749	0.7575	0.726	0.7235	0.713	0.7215	0.69075	0.7525	0.76025	0.75175	0.7325	0.75975	0.73975	0.77175							KO
2	0.7425	0.756	0.76825	0.7725	0.76825	0.775	0.75625	0.77125	0.78175	0.7795	0.77675	0.7745	0.76025	0.69975	0.69325	0.70025	0.704	0.694	0.74	0.711	0.76575	0.7425	0.725	0.7485	0.77725							1	22.1737	28.6486	24.7663	24.6751	26.3296	23.0596	23.4765	21.8089	25.3916	25.2092	25.8867	32.3225	34.7848	39.6052	38.9278	34.5113	28.6096
3	0.718	0.71075	0.738	0.74225	0.73325	0.74575	0.76025	0.73925	0.746	0.7575	0.7635	0.781	0.7365	0.7025	0.69425	0.7015	0.68775	0.72425	0.68425	0.68475	0.71825	0.757	0.753	0.74825	0.74675							2	23.7495	25.42	21.807	24.6041	23.4905	21.2761	24.0214	23.2444	21.4315	28.0358	26.9739	30.1077	33.7077	40.7393	42.1119	40.817	38.7321
4	0.728	0.74075	0.7375	0.74575	0.7405	0.74775	0.75025	0.7525	0.75425	0.7275	0.78575	0.7535	0.745	0.713	0.703	0.6905	0.68775	0.691	0.70125	0.7135	0.7075	0.72325	0.675	0.688	0.74425							3	26.2393	31.2874	26.1145	25.7816	24.3393	24.0203	22.3561	24.3393	22.0787	21.94	27.432	29.124	34.4911	38.0692	39.8443	36.613	34.5466
average	0.734063	0.732438	0.744687	0.750625	0.748063	0.754375	0.756312	0.758125	0.764125	0.762875	0.777062	0.7645	0.749812	0.710313	0.7035	0.701313	0.70025	0.7	0.7195	0.717375	0.735812	0.738813	0.728187	0.731125	0.76							4	29.4824	23.3593	22.0043	23.7762	25.0008	22.3691	22.1607	22.3952	22.0304	28.349	24.4536	29.3261	32.1141	34.6285	36.9605	36.8042	34.4201
SD	0.0221735	0.0273349	0.0157256	0.0199295	0.0197736	0.015874	0.0105434	0.01869	0.0194281	0.026688	0.0246589	0.0247359	0.0261845	0.0184634	0.0162234	0.0121256	0.0174413	0.0231689	0.0321455	0.03556	0.0295482	0.0203968	0.0386699	0.0296375	0.0293961
SEM	0.0110867	0.0136674	0.00786282	0.00996473	0.00988681	0.00793699	0.00527168	0.00934501	0.00971404	0.013344	0.0123295	0.0123679	0.0130923	0.00923168	0.00811172	0.00606278	0.00872067	0.0115845	0.0160728	0.01778	0.0147741	0.0101984	0.019335	0.0148188	0.0146981							average	25.4112	27.1788	23.673	24.7093	24.7901	22.6813	23.0037	22.947	22.7331	25.8835	26.1866	30.2201	33.7744	38.2605	39.4611	37.1863	34.0771
																																SD	4.29524	4.86536	2.30654	3.00723	1.69221	1.84242	1.65198	1.68484	2.29693	3.4358	3.70097	3.81489	3.70838	3.47239	2.65671	2.93901	4.34095
																																SEM	2.14762	2.43268	1.15327	1.50362	0.846107	0.921212	0.825992	0.84242	1.14847	1.7179	1.85049	1.90744	1.85419	1.73619	1.32836	1.4695	2.17047
Fig. 3e
																																Fig. 3f
	am						pm												am
WT	7	8	9	10	11	12	1	2	3	4	5	6	7	8	9	10	11	12	1	2	3	4	5	6	7							EE	am						pm
1	0.68625	0.7035	0.71275	0.6965	0.707	0.7135	0.712	0.7215	0.72125	0.72075	0.722	0.715	0.71825	0.69225	0.68325	0.68375	0.68575	0.679	0.70875	0.72125	0.75275	0.74425	0.73	0.712	0.71075							WT	7	8	9	10	11	12	1	2	3	4	5	6	7	8	9	10	11
2	0.67925	0.708	0.702	0.71325	0.72025	0.71575	0.72325	0.732	0.73325	0.721	0.70925	0.70475	0.70675	0.684	0.6685	0.691	0.688	0.707	0.70025	0.704	0.686	0.68325	0.7095	0.692	0.69325							1	35.3455	29.9773	29.8363	31.3046	28.1331	28.5677	28.3328	27.6984	26.6882	29.4722	28.4737	32.9374	32.9374	37.2954	35.8623	35.6861	30.3179
3	0.7065	0.7025	0.70275	0.683	0.72725	0.76	0.7545	0.74175	0.73325	0.72725	0.741	0.714	0.70025	0.67775	0.69475	0.70075	0.70625	0.7055	0.70075	0.68625	0.68775	0.6885	0.69875	0.6965	0.73625			AM	PM			2	36.1086	38.706	32.8458	32.7178	28.9816	35.1617	30.6194	30.0564	28.9304	37.273	30.8625	31.515	31.2207	35.7887	38.9236	38.7316	41.585
4	0.69575	0.69525	0.70825	0.694333	0.70775	0.68675	0.69825	0.69525	0.71875	0.70875	0.71025	0.70375	0.6965	0.67775	0.72175	0.72225	0.73725	0.735	0.733	0.7285	0.716	0.7335	0.71575	0.72025	0.69675		WT	0.71	0.704803			3	34.7481	37.0747	31.6501	35.4056	34.9504	30.335	31.081	32.8513	32.7628	34.2676	37.0621	36.4045	38.5794	40.0462	45.0789	42.2717	35.1906
average	0.691938	0.702312	0.706438	0.696771	0.715562	0.719	0.722	0.722625	0.726625	0.719437	0.720625	0.709375	0.705437	0.682937	0.692063	0.699437	0.704313	0.706625	0.710687	0.71	0.710625	0.712375	0.7135	0.705187	0.70925		KO	0.759	0.752			4	29.761	28.8397	28.813	31.3854	27.6247	32.6583	30.3217	31.1495	27.7048	29.5874	28.8397	30.6956	31.3231	43.2862	46.1702	46.8244	42.8456
SD	0.014064	0.0075075	0.0107391	0.0153552	0.0210649	0.0290769	0.0224856	0.0201689	0.0120934	0.0167092	0.0144124	0.0122957	0.0145601	0.0160892	0.0249892	0.017825	0.0239464	0.0235595	0.0187642	0.0208838	0.0313302	0.0293641	0.0144407	0.0130395	0.0253022
SEM	0.007032	0.00375375	0.00536957	0.00767758	0.0105324	0.0145385	0.0112428	0.0100844	0.00604669	0.00835458	0.00720619	0.00614783	0.00728004	0.0080446	0.0124946	0.00891248	0.0119732	0.0117797	0.00938211	0.0104419	0.0156651	0.014682	0.00722034	0.00651976	0.0126511		SD	0.00416589	0.00904906			average	33.9908	33.6494	30.7863	32.7034	29.9224	31.6807	30.0887	30.4389	29.0216	32.65	31.3095	32.8881	33.5152	39.1041	41.5087	40.8785	37.4848
																											SEM	0.00208294	0.00452453			SD	4.48466	4.69125	2.42615	3.44273	3.44671	3.34148	1.53413	2.26881	3.09315	4.21743	3.88523	3.54827	4.44243	4.65219	5.23218	5.06598	5.58774
KO																																SEM	2.24233	2.34563	1.21308	1.72137	1.72335	1.67074	0.767065	1.13441	1.54657	2.10872	1.94262	1.77413	2.22121	2.32609	2.61609	2.53299	2.79387
1	0.7595	0.76475	0.75675	0.759	0.77	0.78025	0.7835	0.77325	0.767	0.76825	0.791	0.7805	0.783	0.7725	0.7495	0.76875	0.771	0.759	0.75775	0.74775	0.75225	0.772	0.76175	0.7455	0.74525		SD	0.046297	0.0299703			KO
2	0.71575	0.704	0.73125	0.7325	0.724	0.728	0.726	0.74025	0.72675	0.75125	0.73125	0.715	0.7425	0.75	0.71025	0.729	0.715	0.7385	0.74775	0.73325	0.72925	0.729	0.719	0.71925	0.705		SEM	0.0327369	0.0149851			1	30.9101	27.4263	33.4674	33.0474	28.1551	29.4523	29.8971	26.8827	30.8978	27.5374	29.44	32.8374	33.6898	35.7159	35.3206	34.8882	35.2217
3	0.7145	0.69925	0.6945	0.69975	0.6925	0.707	0.6965	0.71475	0.7235	0.70925	0.7145	0.707	0.7055	0.705	0.70725	0.72525	0.72675	0.71475	0.72375	0.72375	0.7165	0.728	0.72825	0.72475	0.70125							2	29.9274	31.6394	31.4592	30.674	29.6185	30.1462	30.2363	29.0521	29.9789	28.1511	32.0899	31.575	33.5058	36.8268	38.7962	36.1961	38.2942
4	0.72925	0.8245	0.84475	0.858	0.83175	0.8055	0.82425	0.842	0.85425	0.8415	0.835	0.81125	0.7825	0.78375	0.791	0.79825	0.82375	0.81	0.81725	0.80825	0.78875	0.7835	0.82275	0.81725	0.82825							3	31.5234	30.1482	31.2697	32.0575	31.7103	32.3378	32.6716	29.9212	28.7596	33.0054	30.1348	34.4207	37.4649	45.6228	43.58	41.15	41.417
average	0.72975	0.748125	0.756812	0.762312	0.754563	0.755187	0.757563	0.767563	0.767875	0.767562	0.767937	0.753437	0.753375	0.752812	0.7395	0.755312	0.759125	0.755563	0.761625	0.75325	0.746687	0.753125	0.757938	0.751687	0.744938							4	24.1833	13.1127	12.8037	10.0092	29.3558	28.5094	25.8089	23.9818	22.2755	22.2621	23.6996	30.0276	34.4074	35.0792	32.7549	32.6609	29.5842
SD	0.0208918	0.0579493	0.0585665	0.0733473	0.0360004	0.0426149	0.0517635	0.050833	0.0553882	0.0510294	0.0514995	0.0482984	0.0339723	0.0319128	0.0375162	0.0318428	0.0459824	0.0366987	0.0368798	0.0349695	0.0289499	0.0279759	0.0449925	0.0410946	0.0549126
SEM	0.0104459	0.0289746	0.0292832	0.0366737	0.0180002	0.0213074	0.0258818	0.0254165	0.0276941	0.0255147	0.0257497	0.0241492	0.0169861	0.0159564	0.0187581	0.0159214	0.0229912	0.0183494	0.0184399	0.0174848	0.0144749	0.0139879	0.0224963	0.0205473	0.0274563							average	29.1361	25.5816	27.25	26.447	29.7099	30.1115	29.6535	27.4594	27.9779	27.739	28.8411	32.2152	34.767	38.3112	37.6129	36.2238	36.1293
																																SD	3.39346	7.85803	8.73627	9.97499	2.19583	2.58979	3.08279	2.90447	3.69392	4.2601	3.72879	4.63805	2.82792	4.69654	4.5272	3.58045	4.73771
																																SEM	1.69673	3.92901	4.36814	4.9875	1.09792	1.29489	1.54139	1.45224	1.84696	2.13005	1.86439	2.31903	1.41396	2.34827	2.2636	1.79023	2.36885
[truncated: 11 more columns]

## Sheet: Fig. 3g-j
Fig. 3g																		Fig. 3h
	time	0											100min
	KO	basal 1	basal 2	basal 3	Oligomycin	Oligomycin	Oligomycin	FCCP	FCCP	FCCP	AA/Rot	AA/Rot	AA/Rot							Basal		ATP		Maximal		Leak
	1	1351.02	1343.03	1319.83	1103.85	1093.67	1068.5	3194.06	3111.65	3092.38	636.48	537.91	498.71							WT	KD	WT	KD	WT	KD	WT	KD
	2	1592.93	1606.59	1548.45	1472.38	1562.19	1525.75	4406.26	4089.3	3684.32	880.13	746.19	713.56							510.52	798.57	192.26	176.34	1743.28	2689.07	318.26	622.23
	3	1295.28	1281.5	1241.27	961	1004.93	983.21	3287.68	3204.84	2934.85	686.02	572.19	542.44							965.92	959.85	249.16	199.85	3575.29	3451	716.76	760
	4	1490.26	1463.44	1445.37	1253.78	1307.57	1290.02	3944.78	3855.3	3777.3	686.28	534.31	493.78							617.98	953.16	226.29	165.5	2508.8	3683.93	391.69	787.66
	5	1542.19	1513.53	1452.09	1348.54	1466.6	1366.59	4317.24	4195.2	3879.3	634.69	521.2	476.16							765.42	973.19	178.01	100.81	2601.54	3841.08	587.41	872.38
	6	1347.26	1285.45	1277.52	929.39	962.62	948.91	4015.4	3721.79	3218.69	349.5	264.39	234.24							902.37	673.17	305.04	231.59	3144.95	2736.76	597.33	441.58
																				752.04	1010.23	175.62	315.08	2922.04	3781.16	576.42	695.15
	WT																			636.11	674.93
	1	1038.89	1078.56	1312.02	820.65	843.3	803.58	2270.06	2302.19	2187.93	632.38	683.96	520.21							663.69	967.21
	2	1280.48	1239.91	1236.19	985.86	1052.01	1021.93	3130.41	2972.94	2807.66	756.51	576.62	614.24							743.76	976.05
	3	1368.33	1374.1	1094.16	1045	1013.02	997.67	3620.43	3360.8	3141.19	564.14	489.82	468							805.24	916.25
	4	1647.77	1635.6	1579.26	1276.98	1360.81	1266.51	4135.51	3916.69	3784.52	762.36	621.43	560.22								720.55
	5	1276.46	1283.53	1241.53	1047.59	1138.2	1064.65	3061.72	2936.85	2834.34	578.02	511.7	460.18								1011.6
	6	971.63	1005.89	993.25	792.92	879.59	956.63	3138.44	2924.51	2707.64	348.13	284.34	216.4
																			average	681.733	828.148	221.063	198.195	2749.32	3363.83	531.312	696.5
	WT	1263.93	1269.6	1242.73	994.833	1047.82	1018.5	3226.09	3069	2910.55	606.923	527.978	473.208						SEM	43.011	37.8652	20.5078	29.3317	255.629	212.956	60.2264	61.5842
	KO	1436.49	1415.59	1380.75	1178.16	1232.93	1197.16	3860.9	3696.35	3431.14	645.517	529.365	493.148
																		Fig. 3j
																				Drug		ATP		Max		Leak
																				WT	KD	WT	KD	WT	KD	WT	KD
	KO SEM	49.5798	54.3275	48.7206	88.6717	102.149	94.7377	208.952	183.723	162.375	69.8022	63.0404	62.8131							133.69	264.2	295.15	645.36	595.36	1385.93	449.15	471.21
	WT SEM	99.1204	91.6499	82.1403	72.1332	76.9176	61.672	254.322	219.035	215.775	62.4031	56.7187	56.5147							214.68	229.92	392.42	485.76	905.5	1011.86	525.45	344.81
																				68.33	180.35	557.16	354.92	1240.9	669.7	622.64	435.51
																				123.52	430.4	474.72	808.02	1435.54	1058.74	495.91	643.07
Fig. 3i																				163.43	195.6	306.31	292.89	710.96	946.84	444	585.89
																				186.95	205.27	400.95	534.38	932.3	1037.49	489.27	562.75
time	0														120min					182.38	374.66	529.24	924.59	1435.03	1527.96	614.69	640.65
KO	basal 1	basal 2	basal 3	UK5099	UK5099	UK5099	Oligomycin	Oligomycin	Oligomycin	FCCP	FCCP	FCCP	AA/Rot	AA/Rot	AA/Rot						250.96	483.24	616.27	729.31	1018.94	415.16	539
1	1704.75	1690.07	1625.7	1348.59	1408	1358.97	956.222	965.654	1025.79	1906.67	1610.34	1533.1	545.442	531.577	511.122
2	1134.05	1172.03	1132.25	938.571	944.889	917.282	752.435	708.283	733.293	1023.5	859.588	810.771	402.104	368.577	343.873				average	153.283	266.42	429.9	582.77	998.113	1082.18	507.034	527.861
3	1389.09	1282.08	1247.53	1039.75	1127.04	1079.48	931.894	1017.32	1064.89	1326.53	1162.25	1114.97	422.49	402.063	370.635
4	2260.48	2058.61	2082.56	1690.29	1728.6	1831.2	1125.06	1278.33	1367.58	2061.13	2064.38	1906.83	562.862	536.323	520.052
5	1178.57	1176.15	1115.73	885.808	876.119	859.905	629.973	650.72	647.202	1297.02	1096.8	1005.27	323.291	299.546	285.16				STDEV	48.8866	89.7173	97.5357	213.915	331.881	264.826	76.9951	104.163
6	1549.85	1509.13	1482.36	1051.96	1023.08	977.442	674.337	715.705	747.021	1090.01	882.823	766.021	120.668	50.5122	31.2698				SEM	18.4774	31.7199	34.4841	75.6303	117.338	93.6303	27.2219	36.827
7	1195.57	1163.22	1169.55	964.282	806.517	811.977	635.171	693.434	700.684	1109.91	886.82	820.36	133.15	91.1144	72.4191
8	1159.76	1153.53	1197.82	946.855	913.025	986.119	581.547	657.157	674.141	1061.49	1017.47	1023.05	42.5487	-4.37756	-15.1689
time	0														120min
WT	basal 1	basal 2	basal 3	UK5099	UK5099	UK5099	Oligomycin	Oligomycin	Oligomycin	FCCP	FCCP	FCCP	AA/Rot	AA/Rot	AA/Rot
1	1227.27	1231.75	1233.85	1238.95	1271.2	1270.4	920.648	924.301	937.781	1093.6	972.684	915.107	510.2	507.468	491.042
2	1622.48	1475.51	1421.12	1195.8	1259.95	1220.58	844.083	953.107	937.732	1491.79	1333.42	1215.9	305.602	264.107	242.97
3	1262.63	1214.58	1163.12	1028.87	1013.35	999.596	836.766	845.135	855.701	1133.42	998.552	944.139	462.998	422.215	414.47
4	1266.41	1255.37	1210.69	1077	996.471	975.46	818.273	894.977	922.981	1198.32	1037.93	931.294	329.588	305.823	292.824
5	1638.62	1303.03	1210.7	1142.37	1071.41	1048.69	753.982	735.744	739.689	1675.61	1364.26	1258	315.152	262.747	240.072
6	1254.47	1215.33	1178.59	1015.16	954.857	884.514	777.639	778.437	788.392	1220.67	1040.3	944.671	341.05	287.088	288.367
7	1135.97	1089.55	1139.07	956.694	989.348	982.081	655.831	740.481	761.687	969.981	934.963	906.605	247.823	243.266	240.673
WT	1378.65	1282.6	1236.35	1116.36	1094.54	1066.54	825.232	855.283	863.713	1302.23	1124.52	1034.85	377.432	341.575	328.291
KO	1446.51	1400.6	1381.69	1108.26	1103.41	1102.8	785.83	835.82	870.07	1359.53	1197.56	1122.55	319.07	284.42	264.92
WT SEM	26.8322	22.1002	17.6394	19.4127	24.9176	26.4609	15.7322	16.8155	16.2786	46.255	33.2226	28.6704	17.5932	18.7036	18.6459
KO SEM	48.5924	41.2586	42.0103	34.3771	39.2971	42.3645	24.445	28.4561	32.0546	50.2958	53.3569	50.067	24.9411	26.7753	26.4585

## Sheet: Fig. 4a-d
Fig. 4a								Fig. 4b
								cellular response to stimulus	anatomical structure development	cell differentiation	response to stress	phosphorus metabolic process	cellular component biogenesis	ion transmembrane transport	response to stimulus	transport	regulation of biological quality	regulation of localization	proteolysis	developmental process	nitrogen compound metabolic process	organonitrogen compound metabolic process	protein metabolic process
	raw and analysed data are available in https://www.ncbi.nlm.nih.gov/geo/query/acc.cgi?acc=GSE147016 and in Supplementary Data S2 https://data.mendeley.com/datasets/8hgntm9x3w/draft?a=5fef1d20-884f-4237-8686-1ecb1c02e47c (version 2)							0.21	0.21	0.21	0.21	0.21	0.21	0.21	0.26	0.26	0.26	0.26	0.26	0.32	0.47	0.47	0.47
								source	term_name	term_id	adjusted_p_value	negative_log10_of_adjusted_p_value	term_size	query_size	intersection_size	proportion of DE genes by GO-term	effective_domain_size	intersections
								GO:BP	protein metabolic process	GO:0019538	1	0	5568	19	9	0.473684	21207	ENSMUSG00000021365,ENSMUSG00000021441,ENSMUSG00000028121,ENSMUSG00000038375,ENSMUSG00000038473,ENSMUSG00000055298,ENSMUSG00000058626,ENSMUSG00000058952,ENSMUSG00000097993
								GO:BP	organonitrogen compound metabolic process	GO:1901564	1	0	6385	19	9	0.473684	21207	ENSMUSG00000021365,ENSMUSG00000021441,ENSMUSG00000028121,ENSMUSG00000038375,ENSMUSG00000038473,ENSMUSG00000055298,ENSMUSG00000058626,ENSMUSG00000058952,ENSMUSG00000097993
								GO:BP	nitrogen compound metabolic process	GO:0006807	1	0	9515	19	9	0.473684	21207	ENSMUSG00000021365,ENSMUSG00000021441,ENSMUSG00000028121,ENSMUSG00000038375,ENSMUSG00000038473,ENSMUSG00000055298,ENSMUSG00000058626,ENSMUSG00000058952,ENSMUSG00000097993
								GO:BP	developmental process	GO:0032502	1	0	6279	19	6	0.32	21207	ENSMUSG00000021365,ENSMUSG00000028121,ENSMUSG00000037020,ENSMUSG00000038375,ENSMUSG00000039886,ENSMUSG00000044042
	deltaCt.KO-WT	P.Value						GO:BP	proteolysis	GO:0006508	1	0	1772	19	5	0.263158	21207	ENSMUSG00000021441,ENSMUSG00000038375,ENSMUSG00000055298,ENSMUSG00000058626,ENSMUSG00000058952
Gm11868	8.97987	14.8987						GO:BP	regulation of localization	GO:0032879	1	0	2860	19	5	0.263158	21207	ENSMUSG00000021365,ENSMUSG00000035580,ENSMUSG00000038375,ENSMUSG00000038473,ENSMUSG00000059412
Gm2316	22.1212	6.67776						GO:BP	regulation of biological quality	GO:0065008	1	0	3898	19	5	0.263158	21207	ENSMUSG00000023032,ENSMUSG00000038375,ENSMUSG00000038473,ENSMUSG00000044042,ENSMUSG00000045551
Clca2	1.34716	4.13889						GO:BP	transport	GO:0006810	1	0	4582	19	5	0.263158	21207	ENSMUSG00000023032,ENSMUSG00000035580,ENSMUSG00000038473,ENSMUSG00000058952,ENSMUSG00000059412
Gm15937	-4.39651	4.13889						GO:BP	response to stimulus	GO:0050896	1	0	9898	19	5	0.263158	21207	ENSMUSG00000028121,ENSMUSG00000045551,ENSMUSG00000058952,ENSMUSG00000059412,ENSMUSG00000062393
Gm25311	-14.1277	3.36027						GO:BP	ion transmembrane transport	GO:0034220	1	0	1123	19	4	0.210526	21207	ENSMUSG00000023032,ENSMUSG00000035580,ENSMUSG00000038473,ENSMUSG00000059412
Serpinb5	1.20614	3.36027						GO:BP	cellular component biogenesis	GO:0044085	1	0	2985	19	4	0.210526	21207	ENSMUSG00000037020,ENSMUSG00000038375,ENSMUSG00000039886,ENSMUSG00000044042
Gm12713	6.86694	3.24779						GO:BP	phosphorus metabolic process	GO:0006793	1	0	3112	19	4	0.210526	21207	ENSMUSG00000021365,ENSMUSG00000028121,ENSMUSG00000062393,ENSMUSG00000097993
Eif4a2	0.770362	3.19203						GO:BP	response to stress	GO:0006950	1	0	3744	19	4	0.210526	21207	ENSMUSG00000045551,ENSMUSG00000058952,ENSMUSG00000059412,ENSMUSG00000062393
Gm13102	21.5438	3.19203						GO:BP	cell differentiation	GO:0030154	1	0	4209	19	4	0.210526	21207	ENSMUSG00000021365,ENSMUSG00000037020,ENSMUSG00000038375,ENSMUSG00000039886
Bckdhb	0.789614	3.1357						GO:BP	anatomical structure development	GO:0048856	1	0	5814	19	4	0.210526	21207	ENSMUSG00000021365,ENSMUSG00000028121,ENSMUSG00000037020,ENSMUSG00000044042
Gm23636	6.94431	2.70876						GO:BP	cellular response to stimulus	GO:0051716	1	0	8242	19	4	0.210526	21207	ENSMUSG00000028121,ENSMUSG00000045551,ENSMUSG00000059412,ENSMUSG00000062393
Jsrp1	5.64862	2.50675
H19	1.74336	2.46217
Krt15	2.62643	2.29687						Fig. 4c
Gm28053	-6.84708	2.25564
Tnnt3	6.13713	2.25564
Unc13c	4.08365	2.18113						regulation of muscle contraction	myofibril assembly	cardiocyte differentiation	skeletal muscle contraction	musculoskeletal movement	actomyosin structure organization	cardiac muscle tissue development	striated muscle cell development	striated muscle contraction	striated muscle cell differentiation	muscle organ development	actin filament-based process	striated muscle tissue development	muscle tissue development	muscle structure development	muscle contraction	muscle system process
Gm11168	4.72003	2.18113						0.09	0.11	0.11	0.13	0.13	0.13	0.13	0.14	0.16	0.17	0.17	0.17	0.19	0.19	0.22	0.23	0.25
Tnnc2	5.66754	2.18113
Cacna1s	3.8751	2.18113						source	term_name	term_id	adjusted_p_value	negative_log10_of_adjusted_p_value	term_size	query_size	intersection_size	ratio from OUR set	effective_domain_size	intersections
Kcnh8	-5.26011	2.12534						GO:BP	muscle system process	GO:0003012	1.7223e-10	9.76389	422	64	16	0.25	21207	ENSMUSG00000006457,ENSMUSG00000007877,ENSMUSG00000013936,ENSMUSG00000017300,ENSMUSG00000020061,ENSMUSG00000020216,ENSMUSG00000026407,ENSMUSG00000027470,ENSMUSG00000030730,ENSMUSG00000031097,ENSMUSG00000031461,ENSMUSG00000038670,ENSMUSG00000042828,ENSMUSG00000057003,ENSMUSG00000061723,ENSMUSG00000068614
Slc2a5	4.33795	2.02223						GO:BP	muscle contraction	GO:0006936	1.84077e-11	10.735	298	64	15	0.234375	21207	ENSMUSG00000006457,ENSMUSG00000007877,ENSMUSG00000013936,ENSMUSG00000017300,ENSMUSG00000020061,ENSMUSG00000020216,ENSMUSG00000026407,ENSMUSG00000027470,ENSMUSG00000030730,ENSMUSG00000031097,ENSMUSG00000031461,ENSMUSG00000038670,ENSMUSG00000057003,ENSMUSG00000061723,ENSMUSG00000068614
Myom2	4.27129	1.86509						GO:BP	muscle structure development	GO:0061061	1.44018e-05	4.84158	659	64	14	0.21875	21207	ENSMUSG00000006457,ENSMUSG00000007877,ENSMUSG00000008658,ENSMUSG00000013936,ENSMUSG00000020067,ENSMUSG00000027022,ENSMUSG00000027470,ENSMUSG00000030672,ENSMUSG00000031461,ENSMUSG00000042828,ENSMUSG00000049134,ENSMUSG00000068614,ENSMUSG00000072720,ENSMUSG00000075307
Gm10717	4.07207	1.84243						GO:BP	striated muscle tissue development	GO:0014706	5.86311e-06	5.23187	411	64	12	0.1875	21207	ENSMUSG00000006457,ENSMUSG00000007877,ENSMUSG00000008658,ENSMUSG00000013936,ENSMUSG00000027022,ENSMUSG00000027470,ENSMUSG00000030672,ENSMUSG00000031461,ENSMUSG00000049134,ENSMUSG00000068614,ENSMUSG00000072720,ENSMUSG00000075307
Actn3	5.5943	1.82141						GO:BP	muscle tissue development	GO:0060537	9.97974e-06	5.00088	431	64	12	0.1875	21207	ENSMUSG00000006457,ENSMUSG00000007877,ENSMUSG00000008658,ENSMUSG00000013936,ENSMUSG00000027022,ENSMUSG00000027470,ENSMUSG00000030672,ENSMUSG00000031461,ENSMUSG00000049134,ENSMUSG00000068614,ENSMUSG00000072720,ENSMUSG00000075307
Atp2a1	6.055	1.82141						GO:BP	striated muscle cell differentiation	GO:0051146	3.07441e-06	5.51224	304	64	11	0.171875	21207	ENSMUSG00000006457,ENSMUSG00000007877,ENSMUSG00000013936,ENSMUSG00000020067,ENSMUSG00000027470,ENSMUSG00000031461,ENSMUSG00000042828,ENSMUSG00000049134,ENSMUSG00000068614,ENSMUSG00000072720,ENSMUSG00000075307
Gm20667	3.43596	1.82141						GO:BP	muscle organ development	GO:0007517	3.85666e-05	4.41379	388	64	11	0.171875	21207	ENSMUSG00000006457,ENSMUSG00000007877,ENSMUSG00000008658,ENSMUSG00000013936,ENSMUSG00000027022,ENSMUSG00000027470,ENSMUSG00000030672,ENSMUSG00000031461,ENSMUSG00000042828,ENSMUSG00000068614,ENSMUSG00000075307
Mylk4	3.61899	1.81701						GO:BP	actin filament-based process	GO:0030029	0.0266553	1.57422	755	64	11	0.171875	21207	ENSMUSG00000007877,ENSMUSG00000013936,ENSMUSG00000020067,ENSMUSG00000027022,ENSMUSG00000027470,ENSMUSG00000028396,ENSMUSG00000030730,ENSMUSG00000031461,ENSMUSG00000049134,ENSMUSG00000068614,ENSMUSG00000075307
Pcdhb10	1.40782	1.81701						GO:BP	striated muscle contraction	GO:0006941	1.5299e-07	6.81534	169	64	10	0.15625	21207	ENSMUSG00000006457,ENSMUSG00000007877,ENSMUSG00000013936,ENSMUSG00000017300,ENSMUSG00000020216,ENSMUSG00000027470,ENSMUSG00000030730,ENSMUSG00000031097,ENSMUSG00000061723,ENSMUSG00000068614
Gm28722	-4.08077	1.81701						GO:BP	striated muscle cell development	GO:0055002	4.98563e-06	5.30228	175	64	9	0.140625	21207	ENSMUSG00000006457,ENSMUSG00000007877,ENSMUSG00000013936,ENSMUSG00000020067,ENSMUSG00000031461,ENSMUSG00000049134,ENSMUSG00000068614,ENSMUSG00000072720,ENSMUSG00000075307
Nctc1	9.32253	1.81701						GO:BP	skeletal muscle contraction	GO:0003009	1.93026e-09	8.71438	46	64	8	0.125	21207	ENSMUSG00000006457,ENSMUSG00000007877,ENSMUSG00000017300,ENSMUSG00000020216,ENSMUSG00000027470,ENSMUSG00000030730,ENSMUSG00000031097,ENSMUSG00000061723
Xirp2	5.82617	1.81701						GO:BP	musculoskeletal movement	GO:0050881	1.83144e-08	7.73721	60	64	8	0.125	21207	ENSMUSG00000006457,ENSMUSG00000007877,ENSMUSG00000017300,ENSMUSG00000020216,ENSMUSG00000027470,ENSMUSG00000030730,ENSMUSG00000031097,ENSMUSG00000061723
Tmem233	6.26456	1.81701						GO:BP	actomyosin structure organization	GO:0031032	0.000224475	3.64883	194	64	8	0.125	21207	ENSMUSG00000007877,ENSMUSG00000013936,ENSMUSG00000020067,ENSMUSG00000028396,ENSMUSG00000031461,ENSMUSG00000049134,ENSMUSG00000068614,ENSMUSG00000075307
Myo18b	6.17252	1.81701						GO:BP	cardiac muscle tissue development	GO:0048738	0.00132814	2.87676	245	64	8	0.125	21207	ENSMUSG00000007877,ENSMUSG00000013936,ENSMUSG00000027022,ENSMUSG00000027470,ENSMUSG00000031461,ENSMUSG00000049134,ENSMUSG00000068614,ENSMUSG00000072720
Capn11	-7.17265	1.80771						GO:BP	myofibril assembly	GO:0030239	1.63412e-06	5.78672	64	64	7	0.109375	21207	ENSMUSG00000007877,ENSMUSG00000013936,ENSMUSG00000020067,ENSMUSG00000031461,ENSMUSG00000049134,ENSMUSG00000068614,ENSMUSG00000075307
Mylpf	4.63193	1.79499						GO:BP	cardiocyte differentiation	GO:0035051	0.00193029	2.71438	177	64	7	0.109375	21207	ENSMUSG00000007877,ENSMUSG00000013936,ENSMUSG00000027470,ENSMUSG00000031461,ENSMUSG00000049134,ENSMUSG00000068614,ENSMUSG00000072720
Rbfox1	3.59481	1.74622						GO:BP	regulation of muscle contraction	GO:0006937	0.0162397	1.78942	160	64	6	0.09375	21207	ENSMUSG00000006457,ENSMUSG00000017300,ENSMUSG00000027470,ENSMUSG00000030730,ENSMUSG00000031097,ENSMUSG00000061723
Mybpc2	5.5072	1.73043
Crabp2	2.33756	1.69319
Nos1ap	-1.81233	1.67638						Fig. 4d
Gm24081	-3.72416	1.59003
Tnni2	5.308	1.5799
Klhl31	4.44565	1.57506						Muscle	Vagina	Esophagus	Heart	Colon	Breast	Adrenal Gland	Skin	Prostate	Stomach	Fallopian Tube	Thyroid	Adipose Tissue	Pamcreas	Small Intestine	Lung	Brain	Testis
Gfap	5.67598	1.56332						29.44	18.13	8.63	7.24	6.12	5.49	5.23	4.82	4.65	3.96	3.69	3.53	3.24	3.08	3.08	2.14	1.96	0.84
Actc1	6.09927	1.56332
Pvalb	5.00621	1.55548
Klhl41	4.7278	1.54121
Myh4	5.9982	1.53854
Gm13972	-3.00781	1.53854
Myadml2	7.06211	1.53686
Ano5	6.22327	1.53686
Gm3468	-2.79993	1.52312
Trp53inp2	-0.732325	1.52312
2810025M15Rik	-1.57688	1.52312
Mybpc1	4.78877	1.49368
2310002L09Rik	5.5897	1.40299
Dpp10	1.88574	1.38963
Gm23765	-6.66471	1.36194
Smc1b	-6.27564	1.35459
Myot	5.29901	1.35459
Cts6	-7.21948	1.34707
Fxyd2	-0.925935	1.32021
Ckm	5.51709	1.27648
Bcar3	-0.8727	1.27648
Dgkk	-5.90668	1.27648
Ctsj	-3.44906	1.27648
Trim72	4.96109	1.27648
Trp63	0.797244	1.27063
Tyw3	0.871297	1.23081
Itm2a	0.916252	1.23081
Fmn1	-0.985424	1.22105
Wfdc18	0.997319	1.21045
Ampd1	4.943	1.21045
Gsta4	0.781808	1.19909
Fpr1	-6.34975	1.19299
Cfi	-6.99959	1.19299
Tmem150c	1.95326	1.18502
Gm28869	-4.294	1.18502
Tmem120a	-1.13402	1.18502
Ptprv	-3.71263	1.18502
Dnah7c	3.87034	1.17886
Myl2	4.33176	1.17886
Fam185a	0.691255	1.17886
Obscn	4.32599	1.17886
Psg28	-6.20866	1.16959
Kcnv2	1.63957	1.16959
Gm23657	-5.7853	1.16148
Pcdhb1	7.65715	1.14898
Abra	7.05987	1.14528
Ehf	0.928259	1.14332
Gm10067	2.03636	1.14161
Wdr62	-0.851527	1.13881
Nrap	3.80061	1.11863
Slco1a5	1.13726	1.10754
Snord98	2.29324	1.09987
Olfml3	-0.519428	1.09082
Sox14	6.6437	1.09082
Mybph	4.37021	1.08691
Gm23232	-6.25185	1.08039
Mylk2	5.35238	1.08039
Art1	7.02088	1.08039
Tcap	5.10575	1.07445
4631405K08Rik	1.35987	1.05079
Gm12596	-6.87975	1.05079
Gna14	0.800495	1.01878
Gm12122	-3.77624	1.01844
Gm26619	4.96602	1.00606
Gm13391	-6.01727	1.00606
AA465934	-3.29392	1.00606
Gm11195	-5.02715	1.00606
Mypn	5.14779	1.00606
Mup2	1.69031	1.00606
Nedd9	-0.64869	1.0005
Slc4a8	-1.34072	1.0005
Gm8173	-5.42764	1.0005
Mup15	2.84125	1.0005
Mos	-4.81669	0.993388
Bai1	7.24422	0.993388
Gadl1	1.84222	0.993388
Ncam2	1.12741	0.985104
Speg	1.21243	0.985104
Gjb2	2.24461	0.985104
Bhmt	-3.92028	0.985104
Irak2	-0.596369	0.985104
Rfc4	0.75561	0.975176
Atp6v0d2	-1.65053	0.975176
Tgif2	0.853027	0.975176
Ppp1r3a	4.16848	0.975176
Ttc21b	0.534281	0.950657
Grid2	2.39057	0.950276
Tatdn2	-0.513602	0.94389
Frem1	1.32747	0.940902
Egln3	1.14145	0.937932
RP23-61N4.3	4.90683	0.9368
Dusp9	-1.31586	0.9368
Gm28035	0.994801	0.9368
Itgax	-0.77476	0.919097
4933402N03Rik	-5.87601	0.89638
Gm25039	-5.28696	0.884992
Gm14286	3.86379	0.883956
Kcnj15	-0.853165	0.883956
4930599N23Rik	-5.29288	0.883956
Ttn	4.14905	0.883956
Fam83b	0.765747	0.834837
Cyr61	-0.930041	0.825702
Il33	1.14866	0.825702
Gjb3	1.83918	0.825702
Acta1	3.20707	0.825702
Gcnt4	1.46504	0.825702
Sik1	-0.504849	0.825702
Mc3r	-5.7422	0.825702
Eef1a2	4.90319	0.825702
Map2	1.20886	0.825702
Gm9951	-0.907154	0.825702
Gm25037	6.13596	0.814891
Gm10718	2.87854	0.814074
Rbp1	0.860392	0.814074
Gc	-7.47427	0.813827
Chil1	1.36955	0.810494
St18	-2.11976	0.809528
Myoz1	4.97654	0.809528
Ckmt2	5.86376	0.796603
Tas2r108	-4.8367	0.796603
Wipf3	1.41936	0.796482
Itgb8	0.943426	0.796482
RP23-95L22.1	5.99078	0.79271
Gm21738	3.41589	0.787508
Lcn2	0.731583	0.770475
Cap2	1.50226	0.770475
Tmod4	3.8558	0.770475
Slc38a4	1.03041	0.769475
Ddo	0.714918	0.769475
Gm26108	-5.98892	0.769475
Crabp1	2.35041	0.763437
Gpr150	-4.80296	0.763437
Extl2	1.35003	0.758732
Nr6a1	1.61394	0.747201
Gm24616	1.32693	0.743434
Gm16008	0.865631	0.743273
Fibin	0.932961	0.743273
Ky	5.44937	0.743273
Gm12224	6.81688	0.743273
Gal3st3	1.36207	0.743273
Prr33	6.32877	0.743273
AC161246.1	1.19673	0.728663
Ighv1-39	2.73829	0.726907
Klf8	-0.819761	0.711078
Tnfsf13	0.47115	0.711078
B020018G12Rik	1.93085	0.711078
Hrc	3.61482	0.711078
Gm6939	-5.46713	0.709905
Neb	3.05353	0.709905
Igkv1-88	3.20505	0.709905
Cldn1	0.832917	0.705216
Gm12300	6.00822	0.700366
Gm25116	5.96455	0.700196
Gm27690	-4.09218	0.695421
Lmod2	4.82314	0.687005
Prr5l	1.13611	0.678792
Clec7a	-0.501815	0.678792
Gm5345	-5.69805	0.678792
Spats2	-0.554818	0.678792
Vmn1r-ps63	6.18546	0.678792
Gm15374	2.74452	0.667921
Gm11924	-4.4402	0.664967
Hk3	-1.24997	0.657246
Slc17a5	0.433129	0.657246
Fbxl17	0.425334	0.657246
4931440F15Rik	4.51702	0.657246
Gm25337	-5.57263	0.657246
Cobl	1.55608	0.657246
Pygm	3.23739	0.625403
Igkv5-48	2.20617	0.625403
A330069E16Rik	1.44782	0.612136
Armcx6	0.932092	0.612136
Gm15538	3.51115	0.612136
Rps6ka6	1.61508	0.611547
Gm20521	-1.66241	0.611547
Pgam2	4.23142	0.611547
Morc2b	5.17096	0.611547
Gm2670	-1.96872	0.611547
Slc9a2	1.70134	0.611547
Myl1	1.09062	0.611547
Crocc	1.57492	0.604797
Grem2	1.09345	0.598544
Mettl5os	3.89607	0.597079
Gm14886	1.43823	0.597079
Traj30	-4.93773	0.597079
Cdh15	5.17753	0.597079
Prmt8	4.45161	0.594069
Spink5	2.81595	0.585829
Grhl2	0.95706	0.585829
Gm20753	5.74223	0.582785
Gm17173	-2.45964	0.569915
RP23-161O8.1	5.13855	0.557616
Prr15l	0.993557	0.557616
Gm10031	-0.856698	0.557616
Igfn1	6.95961	0.557616
Nme5	1.24862	0.556124
Cacng1	2.8093	0.553148
Gm27818	5.83314	0.553148
Fahd1	0.591313	0.553148
Ank1	2.66102	0.553148
Gm5546	1.58601	0.553148
L3mbtl4	-6.07201	0.553148
Sgca	4.22152	0.552887
Muc1	0.805882	0.552648
Gm22064	-5.14332	0.552648
Kctd1	0.711496	0.550723
Car12	-1.20577	0.550723
Gm10801	3.88999	0.550723
Hhatl	6.3091	0.550322
Sbk3	-2.99636	0.550322
Scin	0.761903	0.550322
Prss16	2.38229	0.548011
Gm20711	-5.844	0.541478
Gm10719	3.07323	0.53793
Muc15	1.08731	0.533776
Fat2	1.01819	0.533502
Gm23209	-3.14692	0.533502
Fabp9	-3.74914	0.533502
RP23-416H10.6	-1.70299	0.533502
Lgals7	1.71818	0.533502
Gm10604	4.09838	0.533502
Reln	1.28068	0.533502
Gm11683	-3.35053	0.532759
Trpm6	0.884174	0.532759
Ppp1r27	6.24464	0.532759
A230107N01Rik	1.74239	0.532759
Myb	1.10448	0.530084
Col27a1	0.633652	0.530012
Lurap1l	0.993617	0.528828
Ighv1-22	3.3421	0.528828
Krt35	3.73444	0.524962
Nabp1	0.842361	0.524962
Nxn	0.618138	0.524962
Gm572	6.7299	0.524962
Gm5403	1.32055	0.524962
Pank1	0.976219	0.524962
Acsl6	1.65674	0.523392
Apaf1	0.768414	0.520274
Gm22745	2.27564	0.518509
Gm12305	-5.07766	0.518509
Rnf4	-0.265131	0.518509
Fam107a	-0.787816	0.518509
Vmn2r-ps20	-3.35323	0.517051
Casr	5.42109	0.514072
Ikzf4	-2.05915	0.506728
A330033J07Rik	-5.18849	0.506562
Tmem38a	1.71473	0.506474
1700093J21Rik	-5.49825	0.506474
Ptplad1	0.349333	0.506474
Gm10800	3.52126	0.506474
Gm18558	-4.55733	0.505212
Rpl30-ps9	-5.29597	0.505212
Gm12629	-5.07784	0.505212
Plekhf2	-0.32552	0.493513
Gcnt2	-0.582646	0.493513
Ckmt1	1.15666	0.48905
Ltbp1	0.488447	0.485337
Gm15576	4.84781	0.485337
Tnnt2	2.16705	0.485337
Bach2os	3.60081	0.480841
Grm1	1.28649	0.480841
C86695	6.24205	0.480258
Alkbh5	-0.427005	0.47947
Vipr2	-1.5134	0.477269
Cpa6	0.944969	0.476876
mt-Tw	-5.54781	0.476593
Klkb1	-5.54044	0.474554
Lpar2	1.05356	0.473767
Sdha	0.353397	0.473767
Npas3	1.06661	0.469602
Gpr111	4.05046	0.469602
Tmem243	-0.454125	0.469602
Acot11	1.32272	0.469602
Zbtb44	-0.418734	0.469602
Arap1	0.648552	0.469602
Trdn	3.30577	0.4686
Nfrkb	-0.3439	0.467044
Gm20515	2.11106	0.467044
Muc13	1.86876	0.460851
Gm22122	-4.08609	0.460851
Mtmr9	-0.371936	0.460851
PCDHA9	1.23865	0.460851
Flrt3	0.484954	0.458268
Oacyl	1.39213	0.456547
Tgm5	-5.69001	0.456547
Gm27864	-5.51917	0.456547
Cacng6	4.65523	0.456547
Gm13323	1.11963	0.456547
A730081D07Rik	1.99799	0.456547
D130007C19Rik	1.24692	0.456547
Dock3	2.39632	0.456547
C530005A16Rik	0.839422	0.449268
Slc4a10	2.76126	0.449268
Fermt1	0.691247	0.446963
Bmp2k	-0.362861	0.444431
4930518I15Rik	0.775079	0.444431
Gm20705	-1.68677	0.444431
Cyp27b1	-5.80156	0.442968
Atp10b	0.882599	0.442968
Gm8116	-1.36802	0.440729
Gm8579	-5.22914	0.439332
Serpine1	-1.58614	0.435888
Mar-02	-0.4335	0.435888
Abhd12b	3.6898	0.435888
Bcl2a1d	-0.971545	0.435888
Igkv3-1	-6.135	0.435888
Sorcs3	2.94414	0.435888
Hdgfrp2	0.378378	0.435888
Numb	-0.367807	0.435888
Slc18a2	0.752259	0.435773
Rpl23a-ps14	5.02029	0.434494
Igkv4-57-1	3.24532	0.434494
Sycp2	1.5538	0.434494
Gm14270	-3.48604	0.434494
Esyt3	1.32047	0.434494
Fam102a	-0.728697	0.434494
Rab11fip4	-0.556402	0.434494
Tdp1	0.974254	0.434143
Kcnc4	4.87156	0.430229
Vldlr	-0.425457	0.430229
BC037032	-1.0559	0.427747
Kcng4	2.88052	0.427747
Ribc1	2.43812	0.426236
Gm26978	-2.28657	0.42261
Gm9826	-4.58333	0.42261
Kcna5	-0.765242	0.421534
Lysmd2	0.494384	0.421534
4933427D14Rik	0.803028	0.421534
Myh2	4.12083	0.421208
Gm15258	6.51924	0.421208
Sox9	0.805848	0.421208
Plb1	0.971666	0.421208
Slc22a3	-0.570559	0.421208
Gria1	1.25555	0.421208
Lamtor5	-0.412417	0.421208
Cenpt	-0.889055	0.421208
Tuba8	0.880235	0.421208
Slc25a27	0.767123	0.419942
Fcgr4	-1.01186	0.419942
Arhgap8	1.20456	0.419942
Trmt1l	0.378398	0.419942
Gm9985	1.73542	0.416869
Zfp827	0.40024	0.416869
Trim55	5.21258	0.416869
Npnt	1.20828	0.416869
Lmo3	4.77249	0.416869
Sqstm1	-0.366038	0.416869
Map3k13	0.870377	0.416869
Ncan	-1.07092	0.416139
Irs2	-0.791732	0.416139
Gm16213	-5.28959	0.416139
Asb5	4.19674	0.416139
Gm14086	3.19131	0.416139
Trpc6	-0.910354	0.416139
Epg5	-0.43507	0.416139
Asb11	4.47837	0.416139
Cd300c	1.71866	0.416139
Gabra4	4.60283	0.413073
Serpina9	1.5084	0.413073
Cnksr2	1.19749	0.413073
Cox7a1	1.77871	0.413073
B3galt5	2.80867	0.409637
Gm29666	0.702143	0.408542
Mmp12	-1.21887	0.406506
Apol11a	-5.24689	0.405915
Trim54	5.14192	0.404527
Cpa3	0.623706	0.404527
Mb	2.23294	0.404527
Dennd4a	-0.4661	0.404527
Gm12057	3.52066	0.404527
Tgm4	5.07939	0.404527
Ppwd1	0.44503	0.404527
Mthfr	-0.667761	0.404527
Txlnb	1.6074	0.404527
Slc12a3	6.79458	0.404527
C330019F10Rik	-5.06837	0.404527
Fads2	0.576126	0.404527
Camk2a	1.26279	0.404527
Yipf7	4.83802	0.404527
Fabp3	2.63697	0.403351
Foxj1	2.02432	0.400819
Pcdhb4	0.750772	0.400819
B230217O12Rik	1.16945	0.400819
Cdkl1	0.912972	0.400819
1700008O03Rik	-3.38022	0.397666
Gm26613	-5.5126	0.397173
Dusp27	3.46339	0.396787
Gm17191	-4.28793	0.392198
Pyurf	0.359094	0.391237
A230083N12Rik	-1.47807	0.391237
Gm14610	5.20228	0.387503
Traf3ip2	0.770545	0.387503
Gm13378	-4.67923	0.385398
Tubgcp3	0.681025	0.384434
Gm22748	-2.18376	0.384059
Ccr5	0.526407	0.384059
Cacng3	2.25588	0.384059
Hsd3b2	1.1187	0.384059
Tbck	-0.263765	0.384059
Gm5786	-6.05262	0.384059
Kcnj3	2.12065	0.384059
Prim1	0.744961	0.384059
Dusp4	-0.475255	0.384059
Gm13481	-4.16608	0.384059
Gm10721	2.89955	0.384059
2410024N13Rik	1.2957	0.384059
Gm10083	1.50911	0.384059
Hoxd3	2.52352	0.384059
Klhdc10	-0.344467	0.381366
Dpp6	1.28998	0.381366
Defb1	3.62017	0.381366
Tnfrsf19	1.08652	0.381366
D830044D21Rik	6.07749	0.381366
Lrrn3	0.828991	0.381366
Hfe2	3.2995	0.381366
Gm23455	0.629349	0.381366
Iqub	2.3039	0.376139
Dab1	3.55046	0.37506
B9d1	0.982887	0.37506
Ubqln2	-0.517722	0.37506
Primpol	0.514377	0.37506
Epcam	0.679923	0.37506
Svop	3.47923	0.37506
Pcid2	0.761405	0.37506
Adamts18	1.15615	0.37506
Actr5	-0.606944	0.374693
Cenpp	1.23285	0.37443
Wdr72	1.3477	0.37443
Gm5454	-5.14983	0.37443
Gabrp	1.0093	0.372218
Gm15383	-4.45492	0.369361
Gm11652	3.7479	0.369001
Nr1h4	0.983276	0.365288
C920006O11Rik	-1.10478	0.360791
Apoa1	-3.912	0.360436
Crispld1	0.928621	0.358784
Cox6a2	3.48343	0.354448
Gm14461	1.46746	0.354448
Ccdc40	1.76563	0.354448
Iyd	-4.0628	0.354448
Eef1g	0.259808	0.354448
Gm11900	-5.36221	0.354448
Ccdc146	4.3242	0.354448
Gm10390	1.27582	0.354448
A230087F16Rik	-3.92192	0.354448
Casc3	0.425109	0.354448
Gm27199	4.07568	0.354448
Pmepa1	-0.565525	0.353152
Gm23442	1.7963	0.353009
Gm6117	3.95223	0.350843
Mill1	1.08028	0.350843
Gm22548	-2.48479	0.350508
Mup18	1.78602	0.348333
Snora69	5.5967	0.348333
Cxcl17	1.07112	0.348333
Gm24505	4.80921	0.348333
Gm10612	6.68248	0.347454
Alox5	-0.737358	0.343471
Etv3	-0.369712	0.343471
Pcdhb6	1.26462	0.343275
Enah	0.788251	0.342491
Llph	-0.303339	0.342491
Efcab5	-1.85561	0.340679
Cdk3-ps	-3.18592	0.340679
Cadps2	0.597259	0.339332
Ighv1-75	3.24316	0.339332
Pdlim1	-0.466271	0.339332
Slc7a3	2.6512	0.335637
Cyp2j8	-2.88681	0.329997
Gm26707	1.23333	0.329692
5830454E08Rik	4.54996	0.329626
Fgg	1.897	0.329626
Vsnl1	1.28539	0.329626
Ostn	3.73958	0.329626
Pfn2	0.467771	0.329626
Optn	-0.420244	0.329626
Prdm5	0.503299	0.329626
Snora23	1.47704	0.329626
Pah	-6.5525	0.328978
Pcsk1	2.26763	0.328817
Gm22195	1.16714	0.328817
Mapt	1.10512	0.326598
Cdyl2	-0.439165	0.323261
Tes3-ps	-2.462	0.32319
Gm12720	6.4956	0.32319
Arhgap33os	3.40093	0.32319
Ip6k2	-0.55667	0.32319
Gm5157	1.76993	0.32319
Tmem169	-4.08026	0.32319
Gm13696	-5.37481	0.322799
RP24-369K4.1	3.56385	0.322749
Rgs1	-0.918914	0.322444
Cdca7	0.972915	0.320653
Srd5a1	0.919838	0.320653
AC123072.1	-1.08076	0.320653
Kctd11	0.513485	0.320653
Gadd45g	-0.924777	0.320653
Mup10	1.72601	0.31974
Hilpda	-0.88895	0.317062
Ighv14-2	2.63894	0.317062
Emc3	-0.282404	0.317062
1700113A16Rik	-1.09454	0.317062
H3f3aos	1.6644	0.317062
Tas2r135	-6.06206	0.317062
Tnip3	-0.894111	0.317062
Gm13483	-1.40096	0.314941
Myoz2	4.27522	0.314941
Qsox1	-0.460533	0.314941
Gm25687	3.47359	0.314941
Myom1	1.63026	0.314941
Zfp687	0.826775	0.314941
Gm14233	-3.45099	0.314941
Ctcflos	-0.651605	0.314941
Cd276	0.444606	0.31257
Gm28653	-2.01489	0.31181
Gm10025	1.86205	0.31181
Tmem132c	1.15728	0.31181
Cltb	-0.403642	0.309726
Senp8	0.529902	0.309726
2210420H20Rik	3.85474	0.306882
Tdrd5	-2.48894	0.306882
Gm11940	-4.82206	0.306882
Vmn2r18	-5.42244	0.306882
Dusp14	2.23941	0.306882
Sox4	0.542105	0.306845
Chmp4c	0.623054	0.306804
Pon1	1.01046	0.306804
Itga3	1.34765	0.306804
Dlx5	1.73493	0.306804
Gpr124	0.743622	0.306804
Gm10925	-0.50707	0.306804
4833403I15Rik	0.863898	0.306804
Gm3294	1.33394	0.306804
Gphb5	4.88629	0.306804
Flii	-0.418382	0.306804
Gm12757	1.89047	0.306804
Gm29179	6.03954	0.306804
Ttc16	1.61424	0.306804
Spink13	-4.62765	0.306804
Gm15888	6.86271	0.306804
Elf5	0.763286	0.306804
Dnah6	1.22825	0.306804
Gm15514	3.2295	0.306804
Wtip	-1.30584	0.306804
4833427F10Rik	-4.28703	0.3061
1700016C15Rik	-2.38836	0.3061
Hif1an	0.405139	0.3061
1700030C14Rik	-5.50568	0.3061
Ido1	-1.64083	0.3061
Sh2d4b	0.713058	0.3061
Acrv1	-1.57161	0.3061
Stx17	-0.415919	0.303478
Vmn1r65	2.42032	0.302992
Fbf1	0.39164	0.302992
Gm12803	4.35889	0.302992
Ulk4	-1.20776	0.302992
Snhg11	0.315244	0.302992
Gm27162	1.27337	0.302489
Gm15990	3.07931	0.30029
Cluap1	0.589245	0.297257
Map7	-0.450237	0.296634
Setd4	1.05609	0.296634
Soga1	-0.791098	0.296634
Gm15385	-4.91136	0.296634
Nacad	-1.77182	0.296634
Gm6277	-0.760551	0.296007
Gm26912	-1.44208	0.295962
Syn2	-0.654449	0.295962
Dtx3	0.532688	0.295962
Sbp	-5.4647	0.295962
Tmem121	-5.13953	0.295962
Mup14	1.60902	0.295962
2810021J22Rik	0.517954	0.295962
Sulf2	-0.379528	0.295962
Dcaf5	-0.308914	0.295962
Ptgfr	0.546929	0.295962
Sostdc1	0.907696	0.295962
Ucp1	2.57506	0.295962
Acnat1	1.56431	0.295019
Gm28020	-1.83289	0.295019
Plekhb1	0.569661	0.294712
Ube4a	-0.290306	0.294218
Pkp2	-0.649667	0.293927
Gm5570	4.62025	0.293014
Rbks	-0.928539	0.292871
Btbd3	-0.441183	0.292871
Acsl3	0.712728	0.292871
Ism1	0.741571	0.292871
Tspan8	0.826591	0.292871
Tc2n	0.778807	0.292399
Sfrp2	0.696578	0.292399
Spon1	0.778244	0.291371
Lingo2	-3.60966	0.291261
Gm28237	1.69433	0.291261
Sepsecs	-0.370258	0.291261
Cela1	-0.82434	0.290962
Gm12158	-3.44761	0.290962
1700020G17Rik	3.13847	0.290382
Nap1l3	0.571716	0.290382
Gm27217	-4.917	0.290382
Smtnl1	5.70358	0.290382
Plin2	-0.398904	0.290382
Ddhd1	0.382102	0.290382
Mir29a	-5.05875	0.290382
Gm25195	5.78924	0.290382
Kcna7	2.07148	0.290382
Gm15735	6.36842	0.290382
Apobec2	3.77741	0.290382
9330154J02Rik	1.27597	0.290382
Gm21244	0.485995	0.290382
Cp	0.372564	0.290382
Vwa9	-0.431704	0.290382
Trav6d-6	-6.45029	0.290033
Nudcd3	-0.296326	0.290033
Tex11	5.38488	0.289945
Cfhr1	-3.40084	0.287925
Nrg1	2.41817	0.287925
Gm15742	-5.18521	0.287454
Nefm	3.51172	0.287076
Gm9816	1.24235	0.287038
Pdgfra	0.298256	0.286262
Ttc25	0.974714	0.285718
Chuk	0.368407	0.285718
Col11a1	0.987439	0.284951
Uox	-5.19455	0.284032
Nxph3	1.92912	0.28394
Tspan33	0.41695	0.28394
Igkv4-73	6.56671	0.28394
Sftpd	2.4907	0.2834
Hexdc	-0.686613	0.281758
Tmem202	1.19798	0.281606
Bex4	2.11259	0.281606
Gm25690	-2.35128	0.280186
Gm15619	1.19344	0.278018
Lrrc30	5.73781	0.278018
Mlc1	4.69218	0.277385
Scfd2	-0.71023	0.277385
Gm11981	3.99897	0.277385
Mum1l1	1.50333	0.276409
Trav7-2	-3.55103	0.275767
Gm29036	0.910158	0.275767
mt-Td	2.96724	0.274315
Gm26561	-2.14525	0.273119
Rwdd3	-0.503121	0.27036
RP23-431C3.3	4.39553	0.269372
Dopey2	-0.460562	0.266091
C230034O21Rik	5.21584	0.266091
Skiv2l2	0.247259	0.266091
Tnik	0.446922	0.266091
Dsc2	0.972134	0.266091
Gm12124	5.86007	0.266091
Abca2	-0.458455	0.266091
Gm8121	2.44959	0.262448
Sez6l	-0.938456	0.262448
Syn3	1.33599	0.262448
Aqp7	-0.394852	0.262448
Ttc39c	-0.576686	0.260516
Khdc1a	-4.08351	0.260516
Adarb1	-0.711009	0.260516
Tceal7	6.05888	0.260516
Gm2800	5.68022	0.260516
1110035H17Rik	-6.61665	0.260516
Vmn2r87	6.47933	0.26036
Gm28229	0.570058	0.26036
Pknox1	-1.04744	0.260297
Cntf	1.03277	0.260297
Fam189a1	-4.93048	0.257502
Ptprm	-0.393447	0.257502
Lima1	0.261248	0.257502
Slc5a5	-1.27309	0.257502
Pdcd2	0.435763	0.257502
Clec4a4	-3.94531	0.257502
Zfp493	0.639907	0.257502
Zwint	-0.259639	0.257502
RP24-399B3.6	0.822157	0.257502
F730016J06Rik	-1.22589	0.257502
Cd274	-0.287932	0.257502
Dkk3	0.490799	0.257502
Zfp811	-3.79933	0.257502
Arhgap31	-0.347242	0.257502
Nrg2	1.08606	0.257502
Npbwr1	3.62257	0.257502
Gm28901	-5.92255	0.257502
Tenm2	-1.28837	0.256127
Spns3	0.759019	0.256127
Gm5316	1.24875	0.252078
Rnu73b	3.33539	0.252078
Zkscan6	-0.746403	0.252078
2810039B14Rik	-0.771563	0.250918
Pde2a	-0.427755	0.250918
Rbm24	1.85705	0.250042
Neo1	0.217532	0.249445
Rccd1	0.785494	0.2484
Fbxo40	2.60091	0.2484
Gm16224	1.96366	0.248374
Srsf12	1.57509	0.247002
St6galnac5	0.710772	0.246585
Fstl3	-0.646795	0.246045
Cited1	1.48523	0.246045
Gm29502	2.20434	0.245964
Utp14b	0.5777	0.244788
Tsc1	-0.42295	0.244788
Rbmx2	0.605318	0.244788
Heyl	0.686681	0.244021
Anxa2	-0.411324	0.243905
Tmem132d	-4.39275	0.241493
Gm26614	-5.57174	0.239653
Smarca1	0.688564	0.239199
Kcnj1	-1.52709	0.238838
AU015336	-1.93896	0.238838
Gm16433	-2.06187	0.238838
Serpina3c	-0.494447	0.238838
Nfe2l3	0.811828	0.238838
Gm24139	-4.35849	0.238194
5730559C18Rik	1.73954	0.238194
RP24-393I15.4	4.12347	0.238194
Gm24387	1.75906	0.238194
Pea15a	-0.406577	0.238194
Gm6802	0.763184	0.238194
Ing1	-0.344127	0.238194
Ccdc38	-3.98135	0.238194
Rragd	1.1026	0.238194
Tmem158	1.05964	0.238194
Mas1	6.16868	0.238194
Cyp39a1	0.708023	0.238194
Trpv6	0.991194	0.238194
Adap2	-0.590172	0.238194
Amtn	-1.92789	0.238194
Klhl40	3.6101	0.238194
Gm10797	2.32933	0.238194
Gpc1	-0.814585	0.238194
RP24-499I2.1	-4.21909	0.237132
Tspan13	-0.402123	0.237132
Unc79	-0.849592	0.237132
Rdh9	-1.45679	0.237132
Cers6	-0.41509	0.236972
Gm26831	1.5773	0.236972
Sh3bgr	1.74788	0.236972
4921518K17Rik	-1.30474	0.236972
Aldob	-7.35432	0.236972
Rnf165	1.70658	0.236972
Gm10722	2.64974	0.236972
Atp8b5	0.434552	0.236972
Mocs2	-0.297036	0.236956
Hdc	-0.876408	0.236725
Zdhhc6	-0.26704	0.235923
Gm16222	-0.680739	0.235923
Rnf148	-4.13654	0.235923
Gpr137c	0.861023	0.235923
Mrc2	-0.815247	0.235923
Gm266	1.29143	0.227951
Atp4b	3.78	0.227852
Xrcc6	0.605292	0.227852
Lmod3	2.60746	0.225486
Fdft1	0.342464	0.224132
Gm29243	5.18176	0.223636
Afmid	-0.585048	0.223636
Brsk1	1.83009	0.223636
Gls2	2.55866	0.223636
Ighv7-3	1.87823	0.223636
Tmprss11a	-3.7025	0.222888
Gm7488	-1.79884	0.221628
Nwd1	1.85715	0.220751
Tg	-3.13758	0.218457
Gm15947	3.81248	0.218071
Glyctk	-0.836185	0.218071
Slitrk5	4.3954	0.216888
Kcnj11	3.73075	0.215889
Gm24524	2.54718	0.215889
Wdr47	-0.60917	0.215889
Gm3696	-5.0844	0.215889
Rs1	-1.99031	0.215096
Gm26287	-3.25945	0.214827
Mageb16	5.8532	0.214827
Ccdc24	3.94564	0.214827
Vcp-rs	-0.44363	0.214827
Gm2004	0.699749	0.214827
4933427J07Rik	0.815052	0.214827
Gm26543	-3.88056	0.213635
Vipr1	0.877216	0.213635
Gm17249	0.693502	0.213167
Klhl1	2.59601	0.212055
Rbm12b2	0.35354	0.211518
Col7a1	2.35044	0.211518
Gm26732	-1.65308	0.211084
Tpm1	1.29558	0.211084
Muc20	0.905695	0.210714
Gm15834	1.3505	0.210714
Gclc	-0.44282	0.210714
Dennd5a	-0.31156	0.210714
Clip4	0.66569	0.210714
Gm12715	-0.780468	0.210304
Bri3bp	0.428291	0.210183
Zfp93	-0.860065	0.210183
Tceb3	-0.220539	0.210183
Igkv1-133	-4.76427	0.210183
Gm16146	5.25481	0.210183
Spsb1	-0.656923	0.210183
E030042O20Rik	0.828003	0.209869
Fbxo42	-0.505565	0.209869
Slc1a7	2.35073	0.209752
Tstd2	0.451616	0.209752
Gm14829	-4.57061	0.209752
Reps1	-0.271259	0.209752
Mlf1	1.48424	0.209752
Arf2	-0.430433	0.209752
AU041133	0.754078	0.209752
Igkv4-53	3.19988	0.209752
Gm16998	-2.76912	0.209752
Gm26815	2.26625	0.209611
Sp3os	0.66119	0.207965
Arhgap4	0.549189	0.207965
Tyms	0.557623	0.207965
Nkain3	0.970731	0.207965
Iqcg	0.799689	0.207965
Apob	-6.35779	0.207965
C230014O12Rik	2.61263	0.207965
Clec4a2	-0.57057	0.207713
Fbxo17	1.22721	0.207713
Gm3695	-2.81061	0.206675
Trbv14	-4.38802	0.206675
Snord91a	-3.2377	0.206675
Cacnb1	1.08842	0.206675
Cndp2	-0.374152	0.206675
Mettl7b	-0.961346	0.206675
Gm24059	-4.81244	0.206675
2700097O09Rik	0.526365	0.206675
Lgals3	-0.618735	0.206675
Gm11815	5.3356	0.206262
BC147527	1.25184	0.205061
Gss	-0.430046	0.205061
6430590A07Rik	0.660114	0.205061
Spry4	-0.834608	0.205061
Gprasp2	1.23412	0.205061
Gm12292	2.6082	0.205061
Gm29072	2.3304	0.205061
Lin7b	2.94293	0.205061
Gcsh	-0.280037	0.205061
Tarbp2	0.839877	0.205061
Nalcn	1.00361	0.205061
Eno3	1.75701	0.204847
Src	-0.912972	0.204847
Etv4	1.10991	0.204847
Ebpl	-0.585203	0.204847
RP23-255H8.1	1.73337	0.204847
Frmd4b	0.443855	0.204248
Traj24	-3.53635	0.204248
Tfap4	-0.687851	0.204198
Mir3569	-5.22459	0.204198
AW551984	0.803829	0.203854
Tmem91	-0.945017	0.203854
4930512M02Rik	-3.08142	0.203568
Gm2165	5.34013	0.203568
Gm24357	0.860273	0.203568
Slit2	0.698597	0.203039
Nlrp4a	2.49656	0.202259
Gm27512	5.26395	0.202259
Myt1	-4.50516	0.202259
Gm8251	2.01106	0.202259
Rxfp1	1.41494	0.202259
Cdrt4os1	3.32875	0.201684
Kctd15	-1.74077	0.201684
Hpca	2.04314	0.200838
Rgs17	1.48109	0.20036
Gtse1	-1.0971	0.200152
4931429P17Rik	5.45818	0.200152
Zbtb16	-0.527661	0.200152
Tmem132b	-1.40466	0.198382
Mta2	0.28095	0.198382
Zfp112	-1.00464	0.198214
Col9a2	1.30457	0.197969
Traj27	-5.54392	0.197969
Epyc	1.39746	0.197969
Gm20634	-0.766772	0.197969
Gyltl1b	0.782744	0.197969
Gm11722	-3.72274	0.197969
Ahr	0.432901	0.197855
Armcx2	0.349773	0.197691
Prr16	-0.422726	0.197691
Ddx26b	0.351143	0.197691
Gm26049	-2.11303	0.197655
1810034E14Rik	1.22171	0.197316
Gpr137b	-0.254113	0.193999
Ighv1-18	-1.91377	0.192688
Gm24074	-1.80517	0.192688
Clk2	0.270367	0.192688
Rnase12	5.87182	0.192688
Neil2	1.01281	0.192688
BC051077	-3.0276	0.19267
Nfkbib	-0.433194	0.19267
Flg	5.14162	0.192409
Larp4b	-0.295142	0.191656
Tmsb15l	1.31029	0.190822
Gpr113	-6.07023	0.190638
Igkv10-96	2.21151	0.188766
Caap1	0.529566	0.188712
Rnf43	1.03236	0.186803
Col23a1	-1.11396	0.186624
Gpr56	-0.410102	0.186624
Gm12496	3.42014	0.186374
Zfp446	-0.467196	0.186374
2610307P16Rik	0.643225	0.186374
Pcgf2	1.04075	0.186374
Col13a1	1.02521	0.186374
Tpm2	1.24439	0.186374
Fgfr3	0.786608	0.186374
Pter	-0.377501	0.186374
Krt14	0.660735	0.186374
Plp1	0.498213	0.1862
4930405D11Rik	-4.80975	0.184225
Hddc3	0.977169	0.183953
Ablim3	-0.458645	0.183953
Neto1	2.29057	0.183953
Rhpn2	0.498052	0.183953
Cps1	-7.99201	0.183953
Gm15940	-4.91941	0.183953
Frmd3	0.749025	0.183953
Glra2	2.73259	0.183953
Nek6	-0.472204	0.183944
Aptx	-0.513952	0.183591
Cmtm7	0.486954	0.183591
Gm12669	-1.38944	0.183591
4933427E11Rik	2.74647	0.182876
Cxadr	0.486486	0.182416
Cpt1a	-0.297932	0.182416
Ift122	0.529119	0.18232
Drc7	2.62415	0.18232
Ighv1-31	-4.81895	0.18232
4930524O07Rik	-1.03993	0.18232
Cenpn	-0.734873	0.181286
Proser2	0.905377	0.180702
Safb2	0.349346	0.179347
2210414B05Rik	4.17557	0.179335
Gm26232	2.95169	0.179063
Gak	-0.299939	0.178813
Gm16050	2.23675	0.178336
Lum	0.491766	0.177974
Slc9b1	1.69143	0.177267
Dab2ip	-0.450467	0.177267
Gm16880	1.09908	0.177267
Chchd7	0.422086	0.177267
Txnrd2	-0.631709	0.177252
Gm8839	-3.97648	0.176477
Anxa9	0.938533	0.176148
Lce1a2	6.24694	0.176148
1700029J07Rik	0.514302	0.174769
Bgn	-0.532567	0.174739
Gm20036	0.857428	0.174502
Tmem86b	0.666962	0.173013
Hhipl2	-1.44215	0.172951
Sgsm1	0.960116	0.171587
Bbs9	0.384769	0.171517
Grb2	-0.425298	0.170868
Nphs1	-2.99496	0.169739
Etos1	2.04128	0.169292
Gm17097	-4.27514	0.169292
Calca	2.37816	0.169292
Gm15245	2.75275	0.169292
Gm12568	3.20858	0.169161
Casq1	2.48672	0.169161
Gstm7	0.637002	0.168995
Gm26575	1.76015	0.168995
Gm12696	-0.771915	0.168911
RP23-429I18.2	2.05129	0.168911
Ppp1r26	1.16119	0.168911
Gm5620	-0.900487	0.168911
Syt12	-0.699074	0.168911
Lars	-0.272378	0.168911
Gm5833	-4.51189	0.168911
Kcnk16	3.18215	0.168911
Gm5493	-1.23042	0.168911
Gm18190	2.09876	0.168911
Gm15446	0.533591	0.168911
Gm10097	-2.06849	0.168911
Asb6	-0.600218	0.168911
Murc	1.92594	0.168911
Csf3r	0.707289	0.168911
Gm13054	-4.42498	0.168911
Ybx2	0.603399	0.168911
Nanp	-1.04655	0.168911
5031425E22Rik	0.36284	0.168911
Arhgap22	-1.02956	0.168911
Zfp781	1.08261	0.168911
1700001J11Rik	2.03464	0.168911
Actn1	-0.278185	0.168911
C230004F18Rik	4.11596	0.168316
Fgf9	-0.726962	0.168316
Ptbp1	-0.220995	0.168316
Rmnd1	0.431582	0.168316
Snhg12	0.403967	0.167481
Pcyox1	-0.348019	0.167467
Stard3nl	-0.568636	0.167271
Slc26a7	-1.90386	0.165174
1700003M02Rik	3.01641	0.165174
Gm8890	-6.7277	0.165174
Tnfaip8l1	-0.436332	0.165174
Fam20a	-0.870673	0.165174
Ppef1	-1.75908	0.165121
Lhx4	0.934997	0.164551
B3galnt2	0.387776	0.164551
Gm5108	2.29101	0.163938
Prokr1	0.812011	0.163776
Epha6	-5.2348	0.163776
Cry1	-0.508182	0.1633
Uckl1os	1.99214	0.1633
Gm26818	1.94925	0.1633
Slc16a12	-0.555468	0.1633
9930014A18Rik	0.686717	0.1633
Mir467g	2.37805	0.1633
Pcdh7	-0.305708	0.1633
Nrgn	-1.88135	0.1633
Nfya	0.442435	0.1633
Tbc1d2	-0.57909	0.1633
Mir31	4.56747	0.1633
Pram1	-3.35359	0.1633
Gm12294	-2.32795	0.1633
Thap2	0.481206	0.162235
Smco1	2.34003	0.1616
2610301B20Rik	-0.463122	0.1616
Shank3	-0.752621	0.1616
Baiap2l2	2.90591	0.1616
Cep152	0.354673	0.1616
8030423F21Rik	0.66933	0.1616
Npas4	-4.38914	0.1616
Gm15857	3.06361	0.1616
Akap13	-0.319764	0.1616
Gm25117	-1.00885	0.1616
Gm15276	1.39183	0.1616
Pgbd1	1.03247	0.1616
Gm28100	3.5744	0.1616
Cdh3	0.611514	0.1616
Rtn4rl2	-1.42814	0.1616
Padi3	1.77903	0.1616
Hs3st3b1	0.579726	0.1616
Gm13965	5.02441	0.1616
1700057H15Rik	4.33753	0.1616
Gm11463	2.97068	0.1616
Mcam	-0.48294	0.1616
Snord58b	-4.02181	0.161443
Trim38	-4.89181	0.161443
Ubr4	-0.330156	0.161443
Bnip1	0.438567	0.161443
Higd1b	-1.36027	0.161443
Vmn1r-ps107	3.52567	0.161443
Gm5447	-4.73301	0.161443
Gtpbp8	0.260265	0.160833
Fut8	-0.171346	0.160465
Edil3	1.01021	0.160465
E430025E21Rik	-0.25435	0.160465
Gm25657	2.19332	0.160465
Gm9845	-1.43621	0.159587
Ppp4r4	-0.672485	0.159587
Zfp763	-0.385799	0.159587
Ostf1	0.270546	0.159587
Gm15206	-5.1703	0.159584
Kif24	0.705435	0.159584
Gfra2	0.533171	0.159584
Gm7694	-0.685155	0.15842
Spock3	0.84823	0.158126
Axin1	0.685693	0.157554
Agt	0.801001	0.157554
Zbbx	4.43986	0.157554
Igsf3	0.347664	0.157554
Slc7a5	-1.83635	0.156677
RP24-152K14.1	-5.21243	0.155299
Zfhx4	0.525605	0.155299
Gnptg	-0.32709	0.154965
Gas1	0.397479	0.154965
Myrf	0.863548	0.154965
Lcmt1	-0.36332	0.154965
Trim63	1.90446	0.154965
Tmem230	-0.471967	0.154965
Hip1	-0.486852	0.154965
Ighv15-2	-5.15772	0.15467
Fst	0.475721	0.15467
Lrrc19	1.85186	0.15467
Gm13236	-4.8695	0.15467
4921534H16Rik	1.04619	0.15467
Gm28941	0.803714	0.15467
4833423E24Rik	4.2001	0.15467
Gm10311	0.948152	0.15467
Heatr2	-0.39525	0.15467
Gm10169	-2.96321	0.15467
Tbx4	2.07432	0.15467
4930527A07Rik	-2.79482	0.15467
Prr14l	0.32067	0.15467
RP24-361E12.1	-2.53866	0.15467
Slc22a29	-4.23804	0.15467
Gm27854	-2.95842	0.15467
Phf8	-0.593836	0.15467
Gm17224	2.92634	0.15467
Tbc1d31	0.409729	0.15467
Sgk1	-0.432326	0.15467
Atg9b	1.23781	0.15467
1700030J22Rik	0.755937	0.15467
Lct	2.44357	0.15467
Nfic	-0.623612	0.15467
Gnb5	-0.399775	0.15467
Mxra8	-0.397727	0.15467
Gm22369	-4.68083	0.15467
Foxq1	1.343	0.15467
Nup43	0.568973	0.15467
Lipm	2.98608	0.15467
Apoo	0.363474	0.15467
Pdzrn3	-0.364494	0.15467
Rundc1	-0.310852	0.15467
Gm23044	-5.10487	0.15467
Lrguk	2.60214	0.15467
Zfp951	0.415873	0.15408
Gm26609	1.23664	0.15404
Usp27x	0.760391	0.153905
Maats1	1.03658	0.153905
Tfdp2	-0.426579	0.153905
Slc6a14	-4.49933	0.153289
Itgb2	-0.42486	0.153289
Zfp938	0.571876	0.153289
Gm3712	1.63982	0.153289
Gm12159	-2.93982	0.152787
Rab33a	-3.58356	0.152787
Capn8	1.51761	0.152787
Card9	-1.00387	0.152787
Gm5446	1.54817	0.152787
Igkv8-28	2.10228	0.152787
Sh3glb1	-0.221099	0.152787
F830016B08Rik	0.551228	0.152787
Hspb3	4.9881	0.152673
Gm15304	0.99135	0.152673
Armc9	0.712333	0.152673
Gm8424	3.18152	0.152673
Sectm1b	0.848532	0.152673
Glp2r	2.13866	0.151736
Gm15472	-3.10636	0.149941
Degs1	-0.358541	0.149941
Btbd7	-0.217867	0.149253
Pdik1l	0.415674	0.14885
Tbc1d20	-0.393529	0.14885
Eda	-0.587259	0.14885
Gm13712	6.32877	0.14885
Gpr31b	5.0392	0.147233
Ikzf2	0.441286	0.147233
Trim9	1.13108	0.147106
Tfap2b	0.821472	0.147106
Psme3	-0.234425	0.147106
RP23-227A12.5	-0.898339	0.147106
D7Ertd715e	0.879788	0.147103
Srrm4os	-2.51179	0.146949
Shroom2	-0.610543	0.146949
Tox4	-0.239059	0.146818
Npy2r	3.40441	0.144933
Slc39a8	0.62733	0.144933
Mst1r	-0.901816	0.14413
Xxylt1	-0.392237	0.14413
Grap	1.04659	0.14413
Fam149a	-0.270977	0.14413
Tinagl1	-0.48685	0.14413
Gm11217	1.37809	0.14413
Tmprss11d	-1.38657	0.14413
Tmc3	2.02859	0.14413
Xrcc5	0.284	0.14413
Hpd	-2.06079	0.14413
Mafk	-0.362564	0.143961
Hectd2	0.752478	0.143961
Srpx2	-0.43446	0.143394
BC046251	1.51838	0.143394
Glt1d1	1.83493	0.143394
Gm26706	-1.69855	0.143394
Nt5m	-0.509321	0.143394
Il1rn	-0.933823	0.143394
Nek5	0.9746	0.14303
Rad1	0.381737	0.14303
Asb18	0.963109	0.14303
Clcn6	-0.595246	0.14303
Casc4	0.523267	0.14303
Urah	0.650795	0.14303
Gm29284	4.98076	0.14303
Gm15965	1.86102	0.142882
B3gnt1	-0.410403	0.142262
Ksr2	0.733433	0.141594
Epn2	-0.378226	0.141594
B3glct	-0.317971	0.141594
Hydin	-0.786817	0.13962
Arhgap15os	3.22512	0.13962
Gm28586	0.72596	0.13962
E130018O15Rik	0.929527	0.13943
4921507P07Rik	1.09243	0.138737
RP23-187F18.1	-0.391752	0.138737
3425401B19Rik	2.30328	0.138737
Edar	1.60303	0.138737
Gfod1	-0.43541	0.138737
Ighv10-1	1.79665	0.138737
Shh	1.69583	0.138737
Ramp1	0.828627	0.138737
Sipa1l1	-0.43695	0.138737
Phf14	0.43655	0.138737
Gm12127	1.52801	0.138737
Fcgbp	0.697857	0.138737
Hfe	-0.407272	0.138737
Gm11512	1.82145	0.138737
Itih2	1.1054	0.138737
Trbv5	-2.07001	0.138737
Zdhhc3	-0.294527	0.138005
Mfsd4	-0.781947	0.138005
Bik	-0.939703	0.138005
Cenpm	1.21345	0.138005
Smyd1	1.05234	0.138005
Gramd4	-0.507353	0.138005
Zfp760	0.435014	0.138005
Gm28455	1.62003	0.138005
Gm765	4.85215	0.138005
Gm13939	3.50761	0.138005
9530036O11Rik	1.59444	0.138005
Sv2a	1.39924	0.138005
C030034L19Rik	0.656282	0.137811
Nrxn1	0.743119	0.13713
Grpr	2.56257	0.13713
Gm27019	0.830689	0.13713
Gm8367	1.32625	0.13713
Zfp354c	0.571127	0.13713
Dnajb3	1.34736	0.13713
Gm16136	0.689591	0.13713
Atp2a3	-0.428954	0.136502
Slco1a6	1.60428	0.136387
Col18a1	-0.505272	0.136387
Ankrd13d	-1.0682	0.136387
Gm15650	-2.64913	0.135866
Zmym1	0.505107	0.135866
Cd59a	-0.429257	0.135646
Vgll2	4.51725	0.135335
Gm12347	0.972158	0.135335
Cacng4	1.19752	0.135335
Plin4	-0.438788	0.134294
Chrac1	0.242835	0.134294
Alb	-0.617775	0.132992
Asb16	2.56231	0.132596
Tmem37	-1.27668	0.132457
Gm27177	-6.31821	0.132436
Elovl3	2.08097	0.132436
Igkv12-41	2.37775	0.132436
2010001A14Rik	0.438834	0.132436
F830104G03Rik	-3.27606	0.132436
Pif1	2.51521	0.131967
Zfp563	0.659668	0.131893
Clca1	0.56226	0.131893
1700013F07Rik	2.01365	0.131893
Gm16077	-4.86355	0.131893
Cd248	0.480585	0.131893
Riok3	-0.232584	0.130827
Dclk1	0.513478	0.130827
Ppp1r14c	1.54799	0.130827
Fbl	0.38366	0.130827
Gm23136	3.21808	0.130827
Ampd3	-0.653212	0.130827
Gm16845	-1.35989	0.130827
Lsm12	-0.195887	0.130827
Ascl2	-3.17183	0.130827
Ranbp10	-0.280908	0.130827
Syne2	-0.316056	0.130827
Pm20d1	0.838955	0.130827
9330175M20Rik	1.13142	0.130827
Calml4	0.837141	0.130827
A930016O22Rik	5.98031	0.130827
Gm22054	4.0607	0.130827
Eif4e1b	1.22218	0.130827
Pdlim3	0.751265	0.130827
C1qtnf6	-0.438928	0.130827
Id4	0.730152	0.130827
9430038I01Rik	0.497068	0.130827
Mar-08	-0.490097	0.130827
Mapk8ip2	-2.71466	0.130827
Fam53c	-0.484787	0.130827
Chordc1	0.343864	0.130827
Snora7a	1.8049	0.130827
Fau-ps2	5.98492	0.130827
Secisbp2	0.332244	0.130827
Rpap3	-0.277831	0.130827
Nploc4	-0.363207	0.130827
Wisp2	-0.716867	0.130827
Coprs	-0.847565	0.130827
2900089D17Rik	-1.67815	0.130827
Bmp5	1.12406	0.130827
RP24-187J17.2	-1.73075	0.130827
Ighv1-26	2.30633	0.130827
Car2	0.628499	0.130827
Mir669h	-3.34486	0.130827
Otub2	1.24252	0.130827
Gfm1	0.194597	0.130316
Tnfrsf10b	-0.477503	0.130068
Fam169a	1.08114	0.130068
Colq	1.31044	0.129882
Gm15132	-3.53065	0.129882
Ctnnal1	-0.635034	0.129331
AU040320	-0.416895	0.129331
Inpp5b	0.68779	0.129331
Hsd17b11	-0.313008	0.129331
Smek2	0.31296	0.129331
Mpzl2	0.574707	0.129331
Slc35d1	0.690127	0.129331
Sirpb1c	-1.45346	0.129331
Galnt13	0.910133	0.129224
Vmn1r35	-4.33632	0.129224
Gm28884	0.77987	0.129224
Slitrk4	0.807308	0.129224
4930502E09Rik	4.59121	0.129224
2310040G24Rik	2.17113	0.129224
Uhrf1bp1	-0.469632	0.129224
Cacna2d1	0.455629	0.129224
B230307C23Rik	0.764563	0.129224
Arhgef6	-0.248834	0.129224
Luc7l	0.251143	0.129224
Trbj1-7	5.47163	0.129224
Cidea	1.43809	0.129224
Cnbd2	0.643175	0.129224
Prb1	-2.58177	0.129224
Rnf144b	-0.269557	0.129224
Pgap3	0.598761	0.129224
Il1bos	0.605513	0.129224
Pdp2	0.50084	0.129224
Pcp4l1	0.681923	0.129224
Aurkb	-0.815672	0.129224
Enpp2	-0.260247	0.129224
Trim16	-0.459928	0.129224
Iqgap1	-0.180136	0.128724
Igf2os	2.70796	0.128311
Camk4	0.547063	0.128311
Sep-05	0.426094	0.128214
Gm15952	0.826677	0.128214
Mettl11b	5.85071	0.128214
Rhoc	-0.352198	0.128213
Gm13608	1.84196	0.128213
A430072P03Rik	6.22878	0.128213
Dlg2	0.765564	0.128213
Mr1	0.309811	0.128213
Gm15824	2.44106	0.127393
Il6ra	-0.335549	0.127393
Dnajb2	0.488658	0.127265
Gm14820	-3.24738	0.127018
Lipf	-1.10014	0.126921
Kmt2d	0.480795	0.126921
Lect1	1.58292	0.126863
Ctsr	-1.62633	0.126863
Gm13198	-4.18557	0.126506
Gm25135	-1.75519	0.125886
Lrp8os2	-2.10857	0.125222
Gramd1b	0.651761	0.12465
Gm10408	1.384	0.124092
6530402F18Rik	-0.394821	0.124013
Coa4	0.428732	0.123801
Gm6811	4.26567	0.123801
Tcea3	0.726961	0.123801
Folr2	0.379167	0.123011
Gm11737	1.12047	0.123011
Col9a3	0.91403	0.123011
Chic1	0.417581	0.123011
Zfp532	-0.390706	0.121953
Elavl4	1.44181	0.121646
Mpeg1	-0.34705	0.121586
Plxnc1	-0.673516	0.121586
D030040B21Rik	1.38225	0.121261
Cd300lb	6.49158	0.121202
Nlrp2	-2.41133	0.120728
Gm23743	-4.24545	0.120728
Zfp606	0.394803	0.120728
Gm12955	-4.48411	0.120665
Mss51	0.989855	0.120665
4931406P16Rik	-0.396155	0.120364
Mmp28	-0.458453	0.120364
Otogl	-2.93421	0.120364
Ndufaf6	-0.598597	0.120344
Gpatch11	0.391948	0.12008
Gm28322	1.01823	0.12008
Ighv5-15	3.5052	0.119705
Gm11974	0.80141	0.11952
Rab17	1.12014	0.119473
Pus7l	0.533263	0.119473
Gm9458	-2.20383	0.118374
Sprn	2.08771	0.118336
Ndst1	-0.287525	0.118336
Ppid	0.405201	0.118336
Klhl29	-0.642669	0.118307
Pla2r1	0.516965	0.118307
Per2	-0.523744	0.118307
Celsr2	0.612334	0.118307
Gm14832	-4.7023	0.118307
Ldb3	1.52777	0.118307
Mkrn2	-0.416367	0.118307
Serpina3n	-0.522396	0.118307
Mlxipl	0.39726	0.118307
Gm7008	2.18096	0.118307
Crhr2	2.6596	0.118307
RP23-187M7.3	-1.67084	0.118307
Gm10451	2.48722	0.118307
Tial1	0.639571	0.118307
Gm15519	-0.680069	0.118307
Zfp658	0.363386	0.118307
A730015C16Rik	-2.43129	0.118307
Gm18829	1.89135	0.118249
Gm11497	3.57822	0.118249
AC168977.2	-1.22163	0.118249
Coro6	1.2252	0.117273
6430548M08Rik	-0.442957	0.117273
Utp11l	0.39314	0.116539
Tnni1	1.93985	0.116539
Fkbp4	0.329414	0.116539
Gm26755	2.7726	0.116539
Gm8809	-1.59544	0.116498
Dad1	-0.377696	0.116168
Gm25419	-5.03704	0.116107
Gm13650	2.34747	0.116107
4930555F03Rik	1.23888	0.115962
Tktl1	2.51124	0.115566
Gm26690	2.03373	0.115411
Usp22	0.299188	0.115411
Gm16102	2.09201	0.115411
Trbj2-4	-4.51038	0.115411
Yipf3	-0.446719	0.115411
0610039K10Rik	-2.2889	0.115075
Itgb6	0.730421	0.115075
Gpd2	0.470065	0.115075
Cbll1	0.529501	0.115075
Efna1	0.379531	0.114437
Tprgl	-0.310859	0.114424
Gm12042	-3.37199	0.114424
Sh3rf2	1.00253	0.114424
Alpk3	1.6196	0.113728
Alms1-ps1	1.68242	0.113638
Gramd3	-0.327565	0.11283
Pphln1	-0.239431	0.112568
Gm25889	5.51553	0.112568
Myh7	1.20921	0.11239
Stx4a	0.349934	0.111921
Gm13083	2.79443	0.111921
Gm8113	0.694093	0.111921
Gm10039	-3.0393	0.111921
Hspe1	0.311922	0.111921
Sycp2l	6.051	0.111921
Wdr11	-0.245079	0.111246
Zcchc5	0.822984	0.110948
Eif4g1	-0.271585	0.110764
Slc48a1	-0.456658	0.109844
Hoxd9	0.656556	0.109844
Dhx8	-0.479778	0.109844
Ighv1-72	2.2535	0.109844
Gm27022	3.04942	0.109844
Gm5812	-1.40291	0.109844
Hdlbp	-0.196937	0.109844
Strbp	0.465913	0.109844
Ifi44	0.713922	0.109507
Traj38	-3.74038	0.109276
Catsper4	-4.03013	0.109276
Ddx31	0.787042	0.109276
Gm12580	1.97235	0.109276
Mab21l1	0.626991	0.109276
Adamts14	0.565247	0.109276
Des	0.80934	0.109276
Gli2	-0.80347	0.109266
Spo11	1.62839	0.10863
Tusc5	-0.426383	0.10863
Gpr141	-0.90685	0.10863
Tmem45a	0.513538	0.10863
Epb4.1l3	0.375027	0.10863
Arhgef37	-0.694165	0.10863
Slc8a2	2.2807	0.10863
Gm28068	0.826195	0.10863
Slc13a4	-0.682635	0.10863
Glb1	-0.337644	0.10863
Cacna1g	1.05423	0.10863
Dusp3	-0.383651	0.10863
Fam160b1	-0.238799	0.10863
Arhgdig	2.78367	0.10863
Gm15608	-5.12719	0.10863
Gpa33	-2.37167	0.10863
Gm8674	4.5021	0.108433
Cyp17a1	2.55666	0.108011
Lrrc16a	0.451251	0.107956
Slc25a18	-5.39737	0.107709
Gpr26	-1.62839	0.107606
Gm14002	2.52478	0.107584
Gm16505	4.484	0.105934
Fth1	-0.189892	0.105934
Scamp5	-0.595321	0.105154
Clk4	0.312692	0.105063
Musk	2.25635	0.104929
Gm13075	-1.72832	0.104737
Trim34b	1.02101	0.103833
Serf1	0.487969	0.103833
4930430E12Rik	-2.28574	0.103833
Vmn1r38	-3.11238	0.103833
Ighv1-77	-2.56385	0.103833
Angptl4	-0.483323	0.103833
Cdr2	-0.39817	0.103833
Trim67	-0.631309	0.103833
Tmem183a	-0.346978	0.103833
Pex11g	-0.688033	0.103833
Srrt	0.23798	0.103833
Traj16	3.44459	0.103825
Wwtr1	-0.349082	0.103825
Sypl2	2.97686	0.103825
Gm25788	-4.46072	0.103825
Ccdc181	0.365911	0.103825
Mir466f-1	-1.40295	0.103742
A930018P22Rik	-2.63405	0.103331
Gm3636	1.00259	0.103204
Lcmt2	-0.57555	0.103204
Mtm1	-0.322528	0.103204
Rasgrf1	-0.685034	0.103204
Ugt1a2	-1.99809	0.103204
Pde11a	0.940368	0.103204
Nelfcd	-0.397264	0.103204
Gm10615	0.522225	0.103204
Dars2	-0.443866	0.103204
Sipa1l3	0.928169	0.103178
Gm14705	-4.44657	0.103054
Gm26916	-3.32721	0.103014
Krt9	5.77065	0.103014
Mtmr3	-0.23131	0.103014
Gm6292	-3.14204	0.103014
Stk31	-5.32936	0.103014
C4bp	1.14104	0.103014
Adamtsl2	-1.32631	0.103014
Plekha1	0.307296	0.103014
Cdk6	0.266344	0.103014
Ush1g	-3.14758	0.103014
Trpc5	1.98419	0.103014
9930022D16Rik	3.15147	0.103014
AL845456.1	-3.52964	0.103014
Pyroxd1	0.264032	0.103014
AC102446.1	-2.17645	0.102646
Kcnk7	4.42751	0.102646
Mettl13	0.624038	0.102646
Gm11992	1.30967	0.102646
Gtf3c5	0.239701	0.102646
Dyx1c1	-1.58362	0.102646
Gm17067	1.19091	0.102646
1700047M11Rik	-2.99743	0.102646
Kel	-6.00963	0.102646
Ceacam12	3.45699	0.102646
Efhb	0.825333	0.102646
Snw1	0.238226	0.102646
Lrrc63	0.955424	0.102646
Tfg	-0.262829	0.102646
9830147E19Rik	0.521567	0.102646
Fads3	-0.480077	0.102646
Gm9602	6.52489	0.102646
D930015M05Rik	-4.18382	0.102646
Frmd8os	-0.793097	0.102646
Abcd1	-0.313702	0.102646
Megf11	1.49502	0.102646
2700016F22Rik	0.595021	0.102646
Gm20109	-3.9387	0.102646
Kctd9	0.405628	0.102646
Mepce	-0.651458	0.102646
Smim11	0.301131	0.102646
Trav6-3	-5.18215	0.102646
Gm6851	-1.20777	0.102646
Patl2	5.2276	0.102646
Gm28587	0.832745	0.102646
AA986860	-0.672527	0.102646
Gm11679	0.931567	0.102646
Daglb	-0.542452	0.102646
Chic2	-1.16037	0.102646
Gpr128	-1.90545	0.102646
Aoc1	-2.45499	0.102646
1700034I23Rik	3.94188	0.102646
Slc22a22	-5.31062	0.102646
Exosc7	-0.333259	0.102646
Gm26670	0.859873	0.102646
Penk	0.501046	0.102646
Gm12450	1.75952	0.101629
Cdc7	0.402236	0.100524
Gm23566	1.12983	0.100368
Gm5665	1.51217	0.100368
Mob2	-0.521905	0.100115
Taf1a	0.298162	0.100014
Adora1	-0.323837	0.100014
Gm20627	-1.01087	0.100014
6330403N20Rik	1.56789	0.100014
Selenbp1	-0.489557	0.0997825
Dnhd1	0.58116	0.0996111
Rps2-ps6	-3.35518	0.0992966
Dhrs3	-0.39213	0.0992966
Tmem95	2.26967	0.0992966
Gatad2a	-0.304567	0.0992966
Necab2	3.6172	0.0992966
Lrp4	-0.259622	0.0992966
Frmd6	0.246322	0.0992966
Tle1	-0.35045	0.0992966
RP23-433P9.4	-5.13727	0.0992966
Cacna1b	-1.69854	0.0992966
Gm15408	1.03481	0.0992966
Pcdh20	0.551984	0.0992966
Utp23	0.364036	0.0991493
Sgk3	0.257912	0.0991034
Rpl17-ps8	-0.448001	0.0991034
Slc2a10	-0.608363	0.0991034
Abca3	-0.382092	0.0991034
Gm17399	-4.51916	0.0991034
Perp	0.653215	0.0991034
Gm10354	3.01486	0.0991034
Gm27353	2.24393	0.0991034
Pramef8	0.502835	0.0991034
Med16	-0.492274	0.0991034
Gm26154	6.95661	0.0991034
Stac	-0.683334	0.0991034
Adamts2	-0.408189	0.0991034
Vwa3b	-1.85733	0.0991034
4930405A21Rik	-1.24405	0.0991034
Cts8	-3.31796	0.0991034
Dsn1	-0.53818	0.0987113
Gm28530	1.68722	0.0987113
Mrgpra4	2.32494	0.0987113
Tnks	-0.315137	0.0987113
Vsx2	1.21096	0.0987113
Smok3b	-2.41667	0.0987113
Sec14l3	2.04691	0.0987113
Gabre	0.728519	0.0987113
Gm2788	4.72622	0.0987113
RP23-407E2.31	-3.26197	0.0987113
Gpnmb	-0.599699	0.0987113
1110002E22Rik	2.53512	0.0986687
Cdkl3	-0.837056	0.0981139
Tbcd	-0.46758	0.0979173
Zfp932	0.480848	0.0978376
Gm13848	-4.76977	0.0978376
Nf2	-0.269901	0.0977004
Tmppe	-0.384135	0.0977004
Gm11914	-4.18474	0.0977004
Gm28077	1.64682	0.0977004
Kcnd3	1.49331	0.0968229
Zdbf2	-2.2084	0.0968229
C130071C03Rik	2.63633	0.0967858
Reep5	-0.291456	0.0967858
Ttpa	0.4508	0.0967858
Snx22	-1.10783	0.0967858
Lbh	-0.324662	0.0967858
Gm24400	5.70596	0.0967858
Scarna8	-4.3469	0.0967858
Trav8d-1	-5.64929	0.0967858
Mt3	3.96258	0.0967858
2210015D19Rik	-0.501982	0.0967858
Gm6806	-3.09538	0.0967686
Fam221a	1.57671	0.0966676
RP23-243H19.1	-1.35089	0.0966676
2310003H01Rik	0.960743	0.0961182
1700019A02Rik	4.62344	0.0956303
Tmem260	0.20759	0.0956303
Rapgef1	-0.388184	0.0953489
Angptl6	0.755687	0.0953489
Tmem248	-0.286214	0.0953489
Lmbr1l	-0.501689	0.0951189
Ndufb4	-0.441797	0.095101
Slc43a3	-0.327133	0.095101
Tpsg1	1.44577	0.095101
Zfyve26	-0.312243	0.095101
Wdr19	-0.294764	0.0949093
Lrrc75b	0.702277	0.0949093
Rfk	-0.325397	0.0949093
Pgp	0.547911	0.0949093
Pik3cb	-0.257849	0.0949093
Gm22569	-4.25312	0.094744
Lrrk1	-0.259854	0.094744
Traj12	-3.965	0.094744
Slc1a1	-0.654272	0.094744
Mex3a	0.650647	0.094744
Mir3473e	-3.92994	0.094744
1810064F22Rik	-1.15829	0.094744
Tmem198b	-0.304334	0.094744
F3	-0.448585	0.094744
A830008E24Rik	-0.855284	0.094744
Mfap2	0.455893	0.094744
Rln3	-2.51948	0.094744
Cyb5r4	-0.245904	0.094744
Traip	-0.577011	0.094744
Rspo1	0.955975	0.0945801
Aipl1	1.67408	0.0945801
Gm5124	0.95169	0.0945801
4933439C10Rik	0.638553	0.0945801
Kctd16	-3.41445	0.0945801
Map6	-0.407852	0.0945801
Asgr2	1.18178	0.0945153
Gm10874	-2.72003	0.094189
4930563E22Rik	0.637242	0.094189
Cubn	-0.621744	0.094189
Lgals3bp	-0.396231	0.0940442
Rpap1	-0.579535	0.0938604
Kit	0.449291	0.0938604
Ighv1-55	1.49282	0.0938604
Gabrb2	1.90464	0.0937699
Gm17971	-2.05688	0.0937699
Sgsm2	-0.548666	0.093461
Fen1	-0.504234	0.0933821
Gm15521	-4.62741	0.0933821
Slc8a1	-0.418285	0.0933821
Tdp2	0.390876	0.0933821
Gm22576	5.54775	0.0933821
Gm16241	0.882414	0.0933821
Hebp1	-0.460124	0.0931126
Gm12752	1.45759	0.0924742
Ppp1r36	0.866536	0.0924742
Ptma	0.319307	0.0924742
Gm8989	2.94047	0.0924742
Gm12854	3.01553	0.0924742
Ppib	0.39904	0.0924742
Gm6473	1.68509	0.0924742
Cfap70	2.10768	0.0924742
Gm4189	2.84924	0.0924742
Leprel4	0.712673	0.0924742
Gm13724	3.77214	0.0924742
Gm15071	2.97277	0.0924742
4930520O04Rik	0.846072	0.0924742
Cenpk	0.911158	0.0924742
Ppp1r3b	0.704369	0.0924742
Slc6a8	0.492895	0.0924742
Ccdc67	1.72042	0.092448
Gria3	0.548504	0.0921399
Ypel5	-0.257493	0.0921399
Chl1	0.472489	0.0921399
Sema3a	0.683496	0.0921399
Gm10433	-1.91313	0.0921399
Arl14ep	0.277173	0.0921399
Olfml2b	0.309808	0.0921399
Atp6v1b1	0.743334	0.0921399
Ece1	-0.437328	0.0921399
Tacc2	-0.35098	0.0921399
Klk7	5.46918	0.0921399
Cyp2f2	0.869153	0.0921399
2900052L18Rik	-0.607133	0.0921399
Pcdhgb1	0.351757	0.0921399
Meis1	0.338791	0.0921399
Chka	0.46652	0.0921399
Sox11	0.861501	0.0921399
Itfg2	0.300284	0.0921399
Fam26d	3.12078	0.0921399
Gm10052	0.834712	0.0921399
Fabp7	-4.00098	0.0921399
Sord	-0.357129	0.0921399
Slitrk1	1.63044	0.0921399
Gm9970	-3.36995	0.0921399
Dnah7b	0.577101	0.0921399
Gm24060	1.23227	0.0921399
P2rx1	-0.734251	0.0921399
Trmt61b	0.524355	0.0921399
Dock9	-0.261918	0.0921399
9530046B11Rik	-1.65061	0.0921399
Klhdc9	-1.33201	0.0921399
Sdc1	0.500929	0.0921399
Ighv9-4	3.20767	0.0921399
Psmc3ip	-0.986424	0.0921399
Stag3	-1.6478	0.0921399
Jph2	1.06582	0.0921399
Gm3512	-1.15877	0.0921399
Chst8	-1.58701	0.0921399
Smco4	-0.565032	0.0921399
Zfp202	0.389319	0.0921399
Zdhhc12	-0.660399	0.0921399
Tfeb	-0.787196	0.0921399
Has2	0.623268	0.0921399
Gm15186	3.97423	0.0921399
Spice1	0.517219	0.0921399
Gm13293	-1.87024	0.0921399
N4bp2	0.733638	0.0921399
Cdh9	0.482833	0.0921399
9430037G07Rik	-0.471673	0.0921399
Cep76	-0.264207	0.0921399
Prelp	-0.602023	0.0917086
Zmat3	-0.323425	0.0916818
Edc3	-0.535968	0.0908924
Glp1r	5.39537	0.0908924
Hectd3	-0.27585	0.0900789
Zfp125	0.782873	0.0898085
Gm17034	-4.84202	0.0898085
Serpina12	-2.4117	0.0898085
BC089597	2.06553	0.0898085
Gm15721	2.6346	0.0895121
Fbxo31	0.579208	0.0895121
Coro1c	-0.442217	0.0895121
Gm22540	-2.19411	0.0895121
G2e3	0.336984	0.0895121
Glcci1	0.378345	0.0895121
Gm29455	0.859228	0.0895121
Gfod2	0.539608	0.0895121
G430049J08Rik	0.909759	0.0891087
Xrcc2	-0.36323	0.0891087
Got1l1	-1.44758	0.0891087
Ptpn5	1.77867	0.0891087
Irx2	0.702195	0.0891087
Fbxw8	-0.360107	0.0891087
Gm13988	-2.45244	0.0891087
Skint2	5.64339	0.0891087
Dusp11	0.287012	0.0891087
Utp15	0.266595	0.0890452
Fgf14	1.09577	0.0890415
Ints12	-0.343866	0.0890362
Abcc3	-0.483672	0.0890362
Gm5849	6.28493	0.0889298
Slc6a4	0.455154	0.0889298
6820408C15Rik	2.82061	0.0888446
Rere	0.420017	0.08846
Prkaa2	0.42271	0.08846
Ick	-0.318258	0.0875035
Srxn1	-0.528259	0.0875001
Reg3b	4.46789	0.0872966
Mir3095	6.06611	0.0866243
Ptgds	2.114	0.0864227
Gm14659	1.00663	0.0863706
Gmeb2	0.495478	0.0863706
Gm26526	-5.63344	0.0863706
Rfx5	0.299096	0.0863706
Rps4x	0.356568	0.0863706
Gm17477	2.3744	0.0863706
1700028B04Rik	-1.08267	0.0863706
Myh13	-3.61598	0.0863706
Ctu2	1.00713	0.0863706
Gm10068	-1.63363	0.0863706
Gm28096	3.40039	0.0863706
Rtl1	1.32666	0.0863706
Scn3a	0.757067	0.0863706
Gm26640	-0.78725	0.0863706
Slc5a8	0.520154	0.0863706
RP24-92E18.1	-2.23876	0.0863706
Mecp2	-0.223628	0.0863706
Eif1b	-0.210508	0.0863706
Fgf1	-0.508231	0.0863706
Ikbkg	-0.304845	0.0863706
L3mbtl1	-5.1636	0.0863706
Kif22	-0.582337	0.0863706
Csrnp3	1.5087	0.0863706
Barhl2	-1.64768	0.0863706
Rogdi	-0.301535	0.0863706
Atg7	-0.421811	0.0863706
Cd209b	0.779519	0.0863706
Usp30	-0.397808	0.0863706
1700001C19Rik	1.51431	0.0863706
Gm25559	2.28877	0.0863706
Ccnd2	-0.308538	0.0863706
2310040G07Rik	0.939606	0.0863706
Ubd	-0.745019	0.0863706
Ccdc18	0.622624	0.0863706
Man2b2	-0.367323	0.0863706
Tnfrsf22	-0.543362	0.0863706
Pcdhga2	-1.35067	0.0863706
Gm12470	1.46511	0.0863706
Snord85	-2.81161	0.0863706
Igkv16-104	1.98837	0.0863706
Ccl19-ps1	-4.66744	0.0863706
Cyp2s1	0.563509	0.0863706
Osgepl1	0.252911	0.0863706
Cyp2b19	1.48506	0.0863706
Gm21747	5.0074	0.0863706
Trib3	-0.721363	0.0863706
Syne3	-0.360522	0.0863706
Gtf2h5	-0.345781	0.0863706
Klc3	0.918484	0.0863706
Ryr1	1.95392	0.0863706
Zfp316	-0.330205	0.0861584
Sis	1.19497	0.0861584
Gm11579	6.37376	0.0857638
E2f3	0.438461	0.0857638
Pzp	-7.56608	0.0857638
Sox10	0.646108	0.0857638
Duoxa1	-0.816827	0.0857638
Gm11697	-2.8608	0.0857638
1110017D15Rik	2.49673	0.0857638
Prodh	-0.329948	0.0857638
Sesn1	0.179032	0.08543
Caprin2	0.467746	0.08543
Stat3	-0.251059	0.08543
Ipo4	-0.419427	0.08543
Espnl	-1.50807	0.08543
Endou	-0.603042	0.08543
D930019O06Rik	-1.0733	0.08543
4930572O03Rik	-5.73501	0.08543
Dmap1	0.283515	0.08543
Psd4	-0.776822	0.0853379
Dock1	-0.208113	0.0853379
Rpl10	-0.268721	0.0853379
Mical3	-0.318985	0.0853379
Apc2	-0.993845	0.0853379
1700010I02Rik	-2.04811	0.0853379
Mir6541	2.9873	0.0853379
Gpsm2	0.586891	0.0853379
0610031O16Rik	1.57919	0.0853379
Frat1	-2.44027	0.0853379
9530068E07Rik	-0.276016	0.0853379
Emb	0.280313	0.0853379
5031434O11Rik	-1.03374	0.0853379
Gm24269	1.29493	0.0853379
Sspo	1.38013	0.0853379
Ak9	0.763962	0.0853379
8030462N17Rik	-0.213861	0.0853379
Klhl38	1.76939	0.0850519
Trem2	-0.919899	0.0850519
Siah2	0.671849	0.0850519
Cyb561d1	0.477059	0.0850519
Tmem185b	-0.417261	0.0850519
Far2	0.798304	0.0850519
Cend1	1.52854	0.0850519
Zfp568	0.24554	0.0850519
Gm12963	-0.716533	0.0850519
3222401L13Rik	0.54459	0.0850519
Grip1	0.785701	0.0850519
Tmem52	-2.70237	0.0850519
Gm16581	-1.97549	0.0850147
Efcab8	-0.843481	0.0850147
Hspa12a	-0.414184	0.0850147
Mir365-2	4.05038	0.0850147
Kdm4b	0.92821	0.0846016
Map3k7	-0.291357	0.0844277
Dcdc5	2.23901	0.0837039
Gm26905	0.469591	0.0834029
Cul9	-0.47091	0.0834029
Cmya5	1.30962	0.0834029
Asb15	1.96819	0.0834029
Gm7262	4.57146	0.0834029
Fastkd1	0.333085	0.0834029
Gm15541	0.990902	0.0834029
Orm3	1.69377	0.0834029
Hcn2	-1.40997	0.0834029
Vbp1	0.495268	0.0834029
Gm7664	1.80464	0.0834029
Cttnbp2nl	-0.210443	0.0834029
Mamdc4	1.23965	0.0834029
Peli2	-0.326572	0.0834029
Kansl2-ps	0.711841	0.0834029
Tgfb2	0.657561	0.0834029
Gm12701	3.05455	0.0834029
Gm13394	-1.7441	0.0834029
Mir8100	-2.8914	0.0834029
Gm22158	4.87758	0.0834029
Gm28277	-2.88419	0.0834029
Rps13-ps4	-1.73187	0.0832684
Zfp940	0.806757	0.0832684
Cep63	0.342538	0.0832582
Hic2	0.341234	0.0831454
Rad51d	-0.275802	0.0828643
Zswim1	0.618262	0.0825304
Trim21	0.245872	0.0825304
Gm28439	-0.477313	0.0825304
Tspan15	-0.350873	0.0825304
Gm23810	3.05026	0.0825304
Jakmip3	-0.978951	0.0825304
Dscaml1	-1.93281	0.0822085
Snrnp35	0.415592	0.0822085
Tdrp	-0.411111	0.081793
Sync	-0.730856	0.081793
Cptp	-0.496433	0.081793
Ssh2	0.262612	0.081793
Tmc6	-0.960633	0.081793
Tnfrsf1b	-0.44652	0.081793
[truncated: 38,976 more rows]

## Sheet: Fig. 5a-h
Fig. 5a								Fig. 5c
	DamID raw data are available through GEO at NCBI under accession number GSE150053 https://www.ncbi.nlm.nih.gov/geo/query/acc.cgi?acc=GSE150053 and analyzed data are available in Supplementary Table S3 https://data.mendeley.com/datasets/8hgntm9x3w/draft?a=5fef1d20-884f-4237-8686-1ecb1c02e47c (version 2)								3T3-L1 microarray gene expression data are available in Sypplemenatry Table S3 https://data.mendeley.com/datasets/8hgntm9x3w/draft?a=5fef1d20-884f-4237-8686-1ecb1c02e47c (version 2)
Fig. 5b					Fig. 5d and 5e								Fig. 5g
gene	DamID_LmnB1 log2 signal (adip/pre-adip)	expression: log2 (adip/pre-adip)				DamID raw data are available through GEO at NCBI under accession number GSE150053 https://www.ncbi.nlm.nih.gov/geo/query/acc.cgi?acc=GSE147016 and analyzed data are available in Supplementary Data 3 https://data.mendeley.com/datasets/8hgntm9x3w/draft?a=5fef1d20-884f-4237-8686-1ecb1c02e47c (version 2)								DamID raw data are available through GEO at NCBI under accession number GSE150053 https://www.ncbi.nlm.nih.gov/geo/query/acc.cgi?acc=GSE150053 and analyzed data are available in Supplementary Table S3 https://data.mendeley.com/datasets/8hgntm9x3w/draft?a=5fef1d20-884f-4237-8686-1ecb1c02e47c (version 2)
Xkr4	0.176305	0.045
Rp1	-0.041178	-0.0222
Sox17	-1.12334	-0.08312
Mrpl15	0.084413	0.4458
Lypla1	-0.193365	0.09457
Tcea1	-0.126687	-0.03252
Rgs20	0.174106	-0.03722			Fig. 5f												Fig. 5h
Atp6v1h	0.060044	0.87502
Oprk1	0.048043	0.04143				Dctd in 3T3	boxplot				Fh1 in 3T3	boxplot						Dctd in iWAT			Myh1-Myh2			Ano5			Fh1			Unc13c
Npbwr1	0.075516	0.03734				pre	adip	shNT_adip	shTmem120a_adip		pre	adip	shNT_adip	shTmem120a_adip				WT	KO		WT	KO		WT	KO		WT	KO		WT	KO
Rb1cc1	0.100346	-0.02427
St18	0.079755	0.02208				2.85	0.218	0.274	0.538		0.21	0.426	0.359	0.231				0.175	0.66		0.585	2.25		0.205	0.221		0.346	0.353		0.25	0.561
Pcmtd1	-0.088523	0.84306				1.92	0.288	0.255	0.502		0.212	0.226	0.41	1				0.089	0.197		0.555	0.23		0.968	1.34		0.934	0.104		0.172	0.438
Rrs1	-0.535374	-0.05846				1.72	0.255	0.294	0.396		0.136	0.905	0.181	0.433				0.213	0.716		0.224	1.34		0.35	0.431		0.282	0.121		0.18	1.68
Adhfe1	-0.423591	2.93002				1.11	0.312	0.284	0.312		0.272	0.296	0.361	0.239				0.207	0.422		0.409	0.501		0.417	0.23		0.569	0.139		0.673	0.488
2610203C22Rik	-0.277017	0.04539				1.22	0.301	0.225	0.528		0.202	0.879	1.21	0.239				0.188	0.505		0.165	1.16		0.218	0.233		0.81	0.172		0.213	0.16
3110035E14Rik	-0.190915	-0.06831				0.543	0.787	2.18	0.281		0.159	1.39	0.332	0.154				0.223	0.33		0.098	0.394		0.357	0.277		0.207	0.144		0.222	0.177
Mybl1	-0.36446	-0.01434				2.04	1.05	0.221	0.556		0.326	0.723	0.699	0.278				0.193	1.02		0.106	1.49		0.456	0.535		0.569	0.165		0.233	0.362
Vcpip1	-0.305039	0.12237				3.53	0.346	1.26	2.68		1.34	0.945	2.86	0.312				0.159	0.829		0.831	0.671		0.232	0.945		0.373	0.184		0.838	0.464
1700034P13Rik	-0.27617	0.11278				1.13	0.214	0.391	3.07		0.218	0.823	0.267	0.252				0.186	0.305		1.38	0.52		0.301	0.4		0.373	0.149		0.183	0.245
Sgk3	-0.493826	0.25467				1.43	0.459	0.205	0.8		0.255	0.334	0.334	0.174				0.171	0.507		0.65	0.48		0.146	1.9		0.203	0.542		0.518	0.303
Mcmdc2	-0.504464	-0.01008				0.857	0.188	0.395	0.716		0.977	0.876	0.379	0.184				0.349	0.665		0.149	0.93		0.142	0.344		1.15	0.128		0.161	0.185
Ppp1r42	-0.591278	0.00695				0.586	0.366	0.363	0.54		0.684	0.785	0.255	0.156				0.232	0.422		0.92	1.14		0.207	0.588		0.347	0.11		1	1.23
Cops5	-0.759952	-0.18223				1.27	0.866	0.371	0.802		0.192	0.234	0.878	0.287				0.262	0.267		0.197	0.702		0.542	0.539		0.539	0.14		0.177	0.734
Cspp1	-0.511707	-0.05857				0.269	0.173	0.382	1.08		0.187	1.6	2.12	1.1				0.171	0.729		0.371	0.549		0.181	0.244		0.401	0.286		0.108	0.21
Arfgef1	-0.359826	-0.24635				0.765	0.246	0.356	0.361		0.239	0.237	3.19	2.92				0.174	0.515		0.489	0.335		0.16	0.521		0.521	0.126		0.821	0.944
Cpa6	0.246952	-0.05782				1.99	0.352	0.262	0.349		0.324	1.07	0.756	0.79				0.132	0.484		0.174	0.39		0.526	0.334		0.71	0.255		0.259	0.77
Prex2	0.62985	-0.37823				2.48	0.359	0.211	0.674		0.152	0.375	0.432	1.24				0.282	0.307		0.484	0.936		0.645	2.08		0.664	0.118		0.653	2.11
A830018L16Rik	0.172566	-0.08947				0.952	0.469	0.42	0.524		0.473	0.685	0.143	0.33				0.174	0.973		1.21	0.603		0.285	0.703		0.897	0.151		0.294	0.447
Sulf1	-0.307772	-0.03827				0.726	0.901	0.278	0.458		0.217	0.198	0.628	0.187				0.089	0.569		0.34	0.726		0.331	0.195		0.538	0.144		0.138	1.26
Prdm14	0.065852	0.05963				0.599	0.235	0.321	0.341		0.26	2.46	1.01	0.219				0.085	0.444		0.3	0.739		0.374	0.288		0.34	0.142		0.33	0.603
Ncoa2	-0.449632	-0.10605				0.43	1.33	0.698	0.253		0.203	0.252	1.22	1				0.116	0.592		0.258	0.993		1.4	0.43		0.308	0.344		0.618	0.161
Tram1	-0.325581	-0.77161				0.306	0.302	0.409	1.07		0.497	0.444	1.29	0.834				0.069	0.203		0.19	0.359		0.235	0.237		0.403	0.168		0.438	0.258
Lactb2	-0.002705	-0.01018				2.7	0.208	0.286	0.691		0.162	0.794	0.379	0.249				0.215	0.573		0.132	1.04		0.204	1.54		0.813	0.147		0.223	0.174
Xkr9	-0.090953	-0.03562				1.28	0.16	0.202	0.723		0.36	1.3	0.643	0.457				0.202	0.298		0.94	0.717		0.648	0.226		0.65	0.177		0.544	0.219
Eya1	0.138465	-0.18625				0.582	0.407	0.182	0.312		0.62	2.42	0.926	1.79				0.197	0.552		0.253	0.386		0.831	0.79		0.35	0.172		0.215	1.77
Msc	-0.390784	-0.03566				0.658	0.413	0.28	0.313		0.213	3.23	0.332	0.787				0.336	0.397		0.347	0.275		0.351	0.704		0.37	0.23		0.324	0.825
Trpa1	-0.149653	0.0549				1.07	0.279	0.173	0.744		0.28	2	0.389	0.212				0.131	0.672		0.19	0.725		0.959	1.15		0.539	0.144		0.705	0.32
Kcnb2	-0.156589	-0.05992				0.756	0.224	0.509	1.37		0.819	0.681	0.514	0.579				0.231	0.362		0.214	0.924		0.251	0.474		0.521	0.283		0.271	0.306
Terf1	0.334572	0.14453				1.65	0.715	0.224	1.17		0.323	0.489	0.257	1.21				0.173	0.534		0.219	0.484		0.161	0.18		0.419	0.119		0.158	0.266
Sbspon	0.180635	-0.0563				0.272	0.446	0.927	1.15		0.873	0.772	0.41	0.344				0.126	0.247		0.351	1.25		0.159	0.367		0.297	0.133		0.148	0.169
4930444P10Rik	0.184354	-0.07671				2.04	0.307	2.67	0.272		0.606	1.23	0.283	0.256				0.24	0.925		0.521	0.314		0.248	0.889		0.515	0.135		0.258	0.219
Rpl7	0.168578	-0.52166				0.472	0.372	0.249	1.14		0.164	0.438	1.21	0.43				0.162	0.72		0.213	0.233		0.219	1.26		0.259	0.157		0.263	0.133
Rdh10	0.092767	0.06891				0.839	0.254	0.147	0.365		0.279	0.463	1.18	0.326				0.164	0.415		0.331	0.784		0.711	1.52		0.409	0.109		0.323	0.207
Stau2	-0.307864	-0.24546				1.03	0.122	0.27	0.536		0.226	1.2	0.653	0.226				0.168	1.04		0.24	0.524		0.663	0.188		0.383	0.298		0.226	0.213
Ube2w	-0.278493	0.0989				0.23	0.218	0.276	0.753		0.177	0.191	1.46	0.786				0.225	0.688		0.258	0.306		0.283	0.231		1.49	0.149		0.24	0.447
Tceb1	0.033146	-0.74655				0.54	1.63	0.194	0.589		0.272	0.856	1.13	0.257				0.147	0.566		0.337	0.519		0.352	0.546		0.451	0.912		0.584	0.452
D030040B21Rik	0.008536	-0.09156				0.514	0.485	0.71	2.25		1.63	0.409	0.51	0.217				0.12	1.43		0.246	0.883		1.6	0.737		0.376	0.292		0.255	1.21
Tmem70	-0.084647	0.6472				0.771	0.726	2.47	1.85		1.03	0.309	0.23	0.47				0.174	0.689		0.171	0.849		0.286	0.251		0.891	0.167		0.199	0.48
Ly96	-0.118572	0.03235				1.29	1.45	0.173	0.448		1.37	2.13	0.265	0.29				0.498	0.834		0.117	0.513		0.559	0.343		0.259	0.231		0.307	1.01
Jph1	-0.244958	-0.04658				0.435	0.13	0.298	0.919		0.299	0.381	0.437	0.272				0.124	0.631		0.144	0.424		1.34	0.335		0.503	0.216		0.258	1.46
Gdap1	-0.497283	0.01429				0.483	0.194	0.279	1.28		0.513	0.452	0.465	0.259				0.158	0.27		0.352	0.539		0.224	0.375		0.173	0.158		0.176	0.636
Pi15	0.26921	0.13796				0.38	0.357	0.43	0.295		0.55	0.167	2.14	0.363				0.385	1.06		0.115	0.735		0.942	0.744		0.815	0.153		0.206	0.468
Crispld1	0.020501	0.02991				1.41	0.199	3.25	0.449		0.248	0.361	2.3	0.264				0.118	0.546		0.153	0.569		0.62	0.231		0.877	0.278		0.18	0.583
Crisp4	0.025351	-0.00759				0.544	2.2	0.994	0.561		0.228	0.93	1.9	0.28				0.152	0.913		0.211	0.641		0.319	0.746		0.269	0.234		0.715	2.22
Defb44-ps	0.29069	0.01336				1.08	0.248	0.212	0.314		0.258	2.04	0.209	0.537				0.15	0.609		0.458	0.482		0.218	0.939		0.266	0.168		0.937	0.872
Defb18	0.362249	-0.05241				0.979	0.411	0.19	0.535		0.191	0.408	0.283	0.433				0.186	0.632		0.3	0.418		0.153	0.475		0.4	0.136		0.174	0.403
Defb41	0.41356	-0.01741				0.987	0.183	0.649	0.828		1.67	0.327	0.656	0.396				0.4	1.2		0.428	0.329		0.29	0.317		0.632	0.329		0.202	1.39
Gm15386	0.427792	0.00989				0.351	0.752	3.21	0.369		0.226	0.539	0.775	0.337				0.359	0.76		0.766	0.389		0.357	0.243		0.512	0.214		0.297	0.823
Tfap2d	0.32757	0.03293				0.245	0.169	0.363	0.28		0.174	0.545	0.635	0.212				0.292	0.792		0.15	2.19		0.485	1.1		0.183	0.222		0.159	0.652
Tfap2b	0.735985	0.0696				1.63	0.449	0.357	0.498		0.374	0.387	0.895	0.802				0.166	1.05		0.2	0.64		0.126	0.532		1.18	0.21		0.321	0.814
Pkhd1	-0.07493	-0.05234				0.506	0.206	0.441	0.508		0.739	0.617	0.264	0.581				0.204	0.743		0.361	1.22		0.752	0.198		0.493	0.199		0.29	0.627
Il17a	-0.120297	-0.03897				0.367	0.18	0.357	1.49		0.161	0.543	0.853	0.379				0.174	0.441		0.235	0.445		0.873	0.26		0.442	0.308		1.59	1.12
Il17f	0.092134	0.04457				0.979	0.487	0.18	0.637		0.5	1.38	1.13	0.524				0.364	0.705		0.249	0.557		1.48	0.919		0.575	0.195		0.257	1.26
Mcm3	0.120481	-2.60694				2.37	0.19	0.283	1.25		0.516	0.404	0.408	0.217				0.299	1.08		0.372	0.827		0.34	0.22		0.364	0.363		0.234	0.372
Paqr8	0.374968	-0.04627				0.866	0.51	0.38	0.268		0.595	1.47	0.228	0.476				0.219	0.646		0.874	0.934		0.157	0.318		0.957	0.182		0.205	0.961
Efhc1	0.601384	0.01623				0.565	0.167	2.43	0.481		0.226	0.448	0.379	0.952				0.299	0.399		0.322	1.9		0.26	0.494		0.903	0.555		0.25	1.61
Tram2	0.240685	0.0909				0.367	0.395	0.309	0.778		0.305	0.208	1.72	0.545				0.406	0.612		0.225	0.943		0.633	1.45		1.12	0.691		0.256	0.693
Tmem14a	-0.351915	0.0757				0.579	0.274	0.321	0.325		0.312	0.201	0.845	1.66				0.232	0.821		0.294	0.453		0.779	0.24		0.695	0.169		0.258	0.131
Gsta3	-0.332068	1.26974				1.94	0.172	0.873	0.487		0.496	0.874	0.221	0.819				0.608	1.08		0.589	0.753		0.272	0.554		1.25	0.392		0.956	0.158
Gm4956	-0.285537	0.10904				0.405	0.46	0.276	1.62		0.23	0.386	0.979	2.41				0.249	0.331		0.3	0.706		0.281	0.448		0.209	0.26		0.244	0.145
Khdc1a	-0.229791	0.08875				0.319	1.08	0.467	0.863		0.235	0.725	1.33	2.34				1.93	0.63		0.75	0.762		0.273	0.192		0.728	0.446		0.93	0.269
Khdc1c	-0.190331	-0.01012				0.744	0.349	0.308	0.448		0.246	0.744	0.503	0.212				0.621	0.531		0.097	0.273		0.193	0.186		0.759	0.257		0.18	1.29
Khdc1b	-0.117813	-0.00754				0.536	0.54	0.2	1		0.35	1.18	1.1	0.196				0.23	1.19		0.244	0.532		0.278	0.879		0.945	0.216		0.827	0.419
Kcnq5	0.205013	0.10725				0.886	0.161	0.28	0.813		0.398	0.729	0.995	0.129				0.321	1.15		0.34	0.281		0.244	0.276		0.888	0.479		0.205	0.399
Rims1	-0.579005	-0.07099				0.675	0.443	0.242	2.74		0.19	0.327	0.602	0.307				0.137	1.04		0.201	0.51		0.789	1.16		0.552	0.195		0.635	0.259
4933415F23Rik	-0.399183	0.00777				0.255	0.264	1.09	0.457		0.249	0.376	1.57	0.255				0.134	0.818		0.137	0.245		0.218	1.1		1.86	0.255		0.42	0.732
Ogfrl1	-0.445876	-1.2377				0.698	0.435	0.246	0.233		0.373	0.428	0.342	0.327				0.466	0.484		0.267	0.845		0.225	0.69		0.683	0.432		0.249	2.25
B3gat2	-0.407916	0.04				0.562	0.253	0.455	0.598		0.243	0.398	0.522	0.199				0.906	0.955		0.199	0.923		0.119	0.182		1.21	0.32		1.08	1.11
Smap1	-0.281978	0.89617				3.17	0.977	0.562	0.324		0.363	0.443	0.449	0.194				0.428	0.939		0.319	0.742		0.971	0.291		1.07	0.18		0.202	0.501
1110058L19Rik	0.251169	0.87512				2.63	0.774	0.212	0.98		0.404	1.26	0.559	0.335				0.276	0.67		0.146	0.901		0.19	0.774		1.21	0.828		0.577	0.311
Fam135a	-0.004938	-0.33409				1.13	0.303	0.164	0.747		0.214	1.2	1.03	0.188				0.713	0.819		0.309	0.953		0.689	0.17		0.731	0.422		0.261	1.32
Col9a1	-0.049338	-0.03316				0.236	0.923	0.306	1.06		0.45	0.285	0.268	0.261				0.367	0.944		0.154	0.36		0.381	0.312		0.444	1.01		0.248	1.18
Col19a1	0.679217	-0.05873				1.06	0.393	0.29	0.59		0.513	0.801	0.859	0.869				0.271	0.819		0.248	0.657		0.392	0.578		0.927	0.412		0.346	0.243
Lmbrd1	-0.208482	-0.0192				0.784	0.548	0.287	0.362		0.356	0.598	1.36	0.205				0.975	0.832		0.187	0.335		0.23	0.237		1.56	0.402		0.188	0.288
Bai3	0.447561	-0.07262				1.89	0.19	0.224	0.331		0.252	0.374	0.227	0.333				0.186	0.773		0.281	0.536		1.09	0.389		0.898	0.298		1.19	0.25
Gm20172	-0.345198	-0.01575				1	0.598	0.294	0.531		0.208	0.284	0.291	0.277				0.588	0.572		0.344	0.66		0.2	0.791		1.25	0.256		0.283	1.49
4931408C20Rik	0.398381	-0.11337				1.44	0.172	0.703	0.564		0.297	0.509	0.443	0.227				0.22	0.984		0.204	0.725		0.517	0.51		1.72	0.59		0.168	0.352
Gm597	0.728759	-0.13979				1.28	0.394	0.481	0.839		1.5	0.921	0.876	0.386				0.321	0.4		0.21	0.527		0.164	0.288		1.3	0.265		0.304	0.889
Phf3	-0.287087	-0.34797				1.12	0.233	0.293	0.515		0.364	1.33	0.397	0.673				0.549	0.603		0.175	0.37		0.396	0.945		0.546	0.208		0.267	0.44
Ptp4a1	-0.552444	1.55748				0.696	0.158	0.368	0.328		0.334	0.273	1.03	0.27				0.246	1.22		0.201	0.397		0.219	0.276		0.277	0.449		0.178	0.597
Gm13363	-0.554859	-0.12226				0.563	0.289	0.28	1.25		0.172	1.5	0.509	2.1				0.268	1.05		0.494	0.898		0.164	1.07		0.957	0.321		0.247	0.34
Lgsn	0.083732	-0.09516				0.579	0.171	1.17	1.37		0.302	0.273	0.72	0.288				0.46	1.09		0.136	0.454		0.388	0.927		1.53	0.336		0.166	0.967
Pih1d3	-0.0095	0.00387				1.65	0.231	0.604	0.523		0.195	1.03	0.956	0.481				0.186	0.924		0.445	1.02		0.199	0.846		0.441	0.199		0.207	0.965
Gm4850	-0.277852	-0.03941				1.19	0.253	0.462	0.764		0.23	0.441	1.35	0.285				0.572	0.977		0.183	0.248		0.159	0.376		0.86			0.602	1.09
Khdrbs2	0.266266	-0.01247				1.74	0.195	0.306	0.797		0.189	0.448	0.52	0.19				0.253	0.893		0.35	0.874		0.802	1.37		0.972			0.429	1.14
Prim2	0.637427	-1.88103				1.61	1.25	0.297	1.43		0.475	1.56	0.297	0.234				0.464	0.827		0.193	0.751		0.149	0.622		1.54			0.198	1.08
Rab23	0.3556	-0.74465				0.395	0.307	0.367	1.15		0.25	1	0.572	0.168				0.488	0.942		0.232	1.97		0.251	0.315		1.04			0.194	0.174
Bag2	0.119613	-0.17415				1.95	0.363	1.03	0.975		0.372	0.905	0.433	0.247				0.481	0.997		0.779	0.444		0.55	0.245		1.52			0.225	0.632
Zfp451	-0.205012	-0.17577				0.418	0.409	0.343	0.651		0.236	0.283	1.28	1.73				0.655	0.792		0.294	0.456		1.36	0.318		0.593			0.249	0.503
Bend6	0.362706	-0.38305				1.15	0.547	0.632	0.545		1.34	0.351	0.27	0.222					2.09		0.405	0.52		0.165	1.32		0.992			0.186	1.28
Dst	0.275193	-0.13584				1.48	1.33	0.272	2.34		2.3	0.187	0.319	0.388					1		0.48	1.06		0.187	1.12		1.02				0.865
Ccdc115	0.040688	-0.1756				0.97	0.822	0.727	2.75		0.292	1.03	0.699	0.472					0.695		0.279	0.435		0.278	0.538						0.485
Imp4	0.056899	-0.8309				0.94	0.37	0.166	1.47		0.19	1.02	0.375	0.131					1.01		0.403	0.839		0.216	0.882						0.608
Ptpn18	0.145025	-0.12616				0.446	0.339	0.299	0.399		0.334	0.231	1.8	0.16					1.17		0.157	0.882		2.43	0.546						1.19
Prss39	0.154862	0.00128				0.36	0.591	0.106	0.474		0.458	0.382	0.537	0.417					0.847		0.217	1.02		0.24	0.138						0.437
Cfc1	-0.116772	0.0681				0.249	0.338	2.27	0.96		0.301	0.231	1.17	0.276					1.46		0.151	0.723		0.213	0.956						0.374
Prss40	-0.19725	-0.00359				0.634	1.21	2.85	0.764		0.472	1.78	0.267	0.244							0.306	0.762		0.283	0.668						0.828
Amer3	-0.174658	-0.10991				1.1	1.07	0.203	0.791		0.701	0.34	0.452	0.329							0.326	1.2		0.29	1.12						0.868
AA619741	-0.383548	0.02027				1.85	0.335	0.279	1.3		0.334	0.306	0.319	0.617							0.195	0.614		0.264	0.266						0.597
Arhgef4	-0.349964	0.21152				0.645	0.192	0.218	0.5		0.278	0.264	0.326	0.179							0.22	0.599		0.194	0.203						0.883
Fam168b	-0.183234	-0.81511				0.881	0.34	0.199	0.37		0.325	0.313	0.431	0.299							0.151	0.327		0.467	0.343						0.681
Plekhb2	-0.046335	0.41044				0.624	0.325	0.317	1.72		0.24	0.787	1.5	0.122							0.357	0.3		0.645	0.194						0.194
Hs6st1	0.312855	0.57545				0.855	0.144	0.259	0.479		0.221	0.353	0.589	0.475							0.459	0.542		0.234	1.74						0.45
Uggt1	-0.019817	-0.30861				0.939	0.189	0.148	1.63		0.136	0.809	0.611	0.353							0.404	0.876		1.34	1.36						1.29
Neurl3	0.203988	-0.04164				0.317	0.335	0.385	0.415												0.166	0.409		0.244	0.28						0.232
Arid5a	0.010973	0.00649																						0.331	0.186						0.882
Kansl3	-0.131356	0.06111																						2.03	0.998						0.214
Lman2l	-0.133542	1.45133																						0.267	0.414						1.7
Cnnm4	-0.080811	-0.05145																						0.276	0.449						1.14
Cnnm3	0.02635	0.19651																						0.299	0.307						1.35
Ankrd23	0.052877	0.25183																						0.247	1.55
Ankrd39	0.084871	0.38468																						0.171	0.442
Sema4c	0.094348	0.0029																						1.49	1.93
Fam178b	0.170905	0.20583																						0.299	2.56
Cox5b	-0.132406	1.34518																						2.08	0.332
Actr1b	-0.18196	-0.55011																						2.22	0.283
4933424G06Rik	-0.094751	0.0076																						0.378	0.308
Zap70	0.024907	-0.07823																						0.151	0.238
Tmem131	-0.087937	0.25874																						0.569	0.574
Cnga3	-0.008064	0.03937																						0.219	0.608
Inpp4a	-0.144262	-0.11475																						0.214	1.01
Coa5	0.007821	0.73401																						0.3	1.21
Unc50	0.042689	-0.05002																						0.372	0.252
Mgat4a	-0.199768	0.34517																						0.254	0.596
2010300C02Rik	-0.112542	-0.03434																						0.255	1.34
Tsga10	-0.1055	-0.07701																						0.18	0.61
Lipt1	-0.184378	-0.24132																						0.554	0.827
Mitd1	-0.169782	-0.49223																						0.343	1.76
Mrpl30	-0.138898	0.43161																						0.313	0.59
Lyg2	-0.160558	-0.0198																						0.201	0.738
Lyg1	0.006059	-0.02887																						0.262	0.972
Txndc9	-0.083132	-0.05523																						0.265	0.533
Eif5b	-0.135904	0.06385																						0.272	0.408
Rev1	-0.33137	-0.09177																						0.244	0.309
Aff3	0.022697	-0.04661																						0.524	1.08
Lonrf2	-0.317444	-0.07193																						0.772	0.326
Chst10	0.002437	-0.11629																						0.279	0.709
Nms	0.019835	-0.00378																						0.76	2.1
Pdcl3	-0.374244	-0.05891																						0.861
Npas2	-0.376371	0.00804																						0.203
Rpl31	-0.228226	-1.55733																						0.259
Tbc1d8	-0.249691	-0.01987																						0.179
Cnot11	-0.265243	0.3241																						0.22
Rnf149	-0.247846	-0.00968																						0.236
Creg2	-0.112539	0.02316																						0.778
Rfx8	-0.058995	0.06883																						0.201
Map4k4	-0.19589	-0.48497																						0.094
Il1r2	-0.167646	0.0462																						0.302
Il1r1	0.153537	0.07682																						0.388
Il1rl2	0.196758	-0.05022																						0.305
Il1rl1	0.641562	-5.63056																						0.374
Il18r1	0.495029	-0.06779																						0.807
Il18rap	0.108199	-0.57821																						0.421
Slc9a4	0.168252	-0.06236																						0.256
Slc9a2	-0.233181	-0.00828																						0.303
Mfsd9	-0.25153	0.5714																						0.211
4930448I06Rik	0.665431	-0.04828																						0.274
Pou3f3	-0.632889	0.00467																						0.183
Mrps9	-0.223856	0.14548																						0.208
Gpr45	-0.569816	-0.04054																						0.217
Tgfbrap1	0.115914	0.49592																						0.277
AI597479	0.443777	0.10553																						0.24
Fhl2	0.786317	-0.90071																						0.139
Nck2	-0.929896	0.06824
1500015O10Rik	-0.349952	0.98493
Uxs1	-0.331168	-0.33553
Tpp2	-0.164484	-0.59033
Mettl21c	-0.16268	0.0639
Tex30	-0.019449	-2.22283
Kdelc1	0.033689	-1.02996
Bivm	0.103808	-0.09321
Ercc5	0.096966	-0.06839
Mettl21e	0.001037	0.10644
Gulp1	0.230347	0.21484
Col3a1	0.622213	2.50536
Col5a2	0.218867	0.94772
Wdr75	0.068821	-1.18059
Slc40a1	-0.015676	0.53078
Dnah7b	-0.433793	-0.03774
Slc39a10	0.337144	-0.13633
Tmeff2	-0.356385	0.06135
Sdpr	-0.154357	0.52645
Nabp1	-0.130394	2.47247
Myo1b	-0.409258	-0.92893
Stat4	-0.047202	-0.07209
Stat1	-0.258628	1.88313
Gls	-0.019583	-1.15961
Nab1	-0.103931	-0.22296
Tmem194b	-0.236699	-0.49765
Mfsd6	-0.586621	-0.16484
Inpp1	-0.062607	0.13208
Hibch	-0.434411	-0.09577
1700019D03Rik	-0.626441	-0.13708
Mstn	-0.171988	0.01812
1700019A02Rik	-0.424524	-0.0214
Pms1	-0.292439	-0.06566
Ormdl1	-0.523194	-0.08743
Osgepl1	-0.537686	1.09263
Asnsd1	-0.634797	-0.21552
Stk17b	0.142458	0.29831
Hecw2	0.008418	0.07158
Ccdc150	-0.187132	-0.12687
Gtf3c3	-0.217254	0.15233
Pgap1	-0.205086	0.03715
Ankrd44	-0.380267	0.0708
Sf3b1	-0.1151	-0.00314
Coq10b	0.052562	-0.73092
Hspd1	-0.135829	-1.46468
Hspe1	-0.16865	-0.60711
Mob4	-0.41874	-0.70331
Rftn2	-0.225816	-0.35333
Mars2	-0.320113	-0.47834
Boll	-0.950086	-0.02101
Plcl1	-0.304701	0.04677
Hsfy2	0.387084	0.1216
Satb2	-0.131749	0.05355
9130024F11Rik	0.283845	0.111
1700066M21Rik	-0.209333	0.05268
Tyw5	-0.171157	0.06785
9430016H08Rik	-0.130435	0.57503
Spats2l	-0.64445	0.01953
Kctd18	-0.527268	-0.01981
Sgol2	-0.431284	-1.96372
Aox1	-0.672565	0.03426
Aox3	-0.139606	0.40325
Aox4	-0.306674	0.01921
Aox2	-0.072419	0.14359
Bzw1	-0.137745	0.1344
Clk1	-0.140489	0.62509
Ppil3	-0.180584	-0.49589
Nif3l1	-0.247112	-0.73957
Orc2	-0.47542	-0.41272
Fam126b	-0.643405	1.44757
Ndufb3	-0.441176	1.19496
Als2cr12	0.006789	0.00496
Cflar	-0.050738	-0.01049
Casp8	0.171057	0.38429
Trak2	0.08942	-0.01901
Stradb	0.085532	1.85801
Als2cr11	-0.013973	0.06933
Tmem237	-0.038208	-0.28498
Mpp4	-0.091886	0.27881
Als2	-0.268945	0.27881
Cdk15	0.245375	-0.12492
Fzd7	0.144873	-0.10818
Gm973	0.207815	0.07196
Sumo1	-0.089773	-0.2854
Nop58	-0.274138	-1.22176
Bmpr2	-0.124935	0.17566
Fam117b	-0.203156	0.15308
Ica1l	-0.308483	-0.24604
Wdr12	-0.769666	-1.22508
Carf	-0.810578	0.09036
Nbeal1	-0.675948	-0.04599
Cyp20a1	0.091046	-0.15223
Abi2	-0.382239	-0.43306
Raph1	-0.131359	-0.04602
Cd28	-0.063881	-0.02636
Ctla4	-0.20054	0.16195
Icos	0.166733	-0.01693
Pard3b	-0.007252	-0.05197
Nrp2	0.579715	-1.02428
4930487H11Rik	0.075918	-0.01615
Ino80d	-0.389904	0.099
Ndufs1	-0.310798	0.02747
Eef1b2	-0.289575	-1.13027
Gpr1	-0.211094	-0.04036
Zdbf2	-0.817332	-0.05693
Adam23	-0.615739	0.7583
Mdh1b	-0.122006	0.4395
Fastkd2	-0.218827	-0.04568
Klf7	0.064106	-0.96218
Creb1	-0.02698	0.08858
Mettl21a	0.2794	0.49998
Ccnyl1	-0.104403	-1.19448
Fzd5	-0.266383	0.90056
Plekhm3	-0.098402	0.37358
Akr1cl	0.169074	0.04971
Cryge	0.23973	0.03934
Crygd	0.27695	-0.02482
Crygc	0.294274	-0.19104
Crygb	0.318125	-0.01563
Cryga	0.257469	-0.05432
D630023F18Rik	0.202043	-0.03559
Idh1	-0.134708	2.18327
Pikfyve	-0.449816	-0.00179
Pth2r	0.91723	-0.02013
Crygf	0.509291	0.05295
Map2	0.94409	-0.64169
Unc80	-0.256603	-0.08945
Rpe	-0.095845	0.0745
Kansl1l	-0.342689	0.15443
Acadl	-0.550035	1.69811
Myl1	-0.567551	1.63819
Lancl1	-0.101114	-0.18255
Cps1	-0.130288	-0.05663
Erbb4	-0.024326	-0.16051
Ikzf2	0.433434	-0.11571
Spag16	0.655449	-0.02454
Vwc2l	0.794526	-0.02904
Bard1	0.549743	-0.24987
Abca12	0.36998	-0.12606
Atic	0.187414	-1.67572
Fn1	0.169114	-0.3742
Mreg	0.128039	0.30944
Pecr	0.173682	-0.28127
Tmem169	0.192686	0.10831
Xrcc5	0.076955	0.00982
Mar-04	0.280849	-0.11662
Smarcal1	0.188398	0.54497
Ankar	0.303001	-0.05105
Rpl37a	0.142935	-0.65794
Igfbp2	-0.6414	-0.07512
Igfbp5	-0.435047	0.55746
Tnp1	-0.088692	0.02111
Tns1	-0.226886	1.99381
Rufy4	-0.312961	0.17946
Cxcr2	-0.463975	0.04762
Cxcr1	-0.302615	0.00959
Arpc2	0.119852	-0.66632
Gpbar1	0.072432	-0.0978
Aamp	0.04745	0.37052
Pnkd	-0.180321	1.55835
Tmbim1	-0.011877	0.54792
Gm216	-0.1999	-0.0473
Slc11a1	-0.213214	-0.63586
Ctdsp1	-0.272071	0.5739
Vil1	-0.408151	-0.03658
Usp37	-0.494049	-0.70317
Rqcd1	-0.308436	-1.07908
Plcd4	-0.053227	-0.02597
Zfp142	0.044527	-0.07135
Bcs1l	0.076793	0.18961
Rnf25	0.075395	0.30131
Stk36	0.097202	-0.04232
Ttll4	0.015548	-0.83388
Cyp27a1	-0.076073	0.14803
Prkag3	-0.043147	0.0447
Wnt6	-0.031162	-0.03513
Wnt10a	0.023804	-0.0311
Fev	0.019806	-0.06694
Cryba2	0.045622	-0.01472
Ccdc108	0.100468	-0.05342
Ihh	0.021473	-0.01188
Nhej1	-0.224071	0.03142
Slc23a3	-0.257113	0.19716
Cnppd1	-0.294238	0.24999
Fam134a	-0.342063	0.72544
Zfand2b	-0.331372	0.6692
Abcb6	-0.311122	0.79708
Atg9a	-0.241187	0.40519
Ankzf1	-0.141868	0.7272
Glb1l	-0.078858	0.26162
Stk16	-0.018817	-0.02997
Tuba4a	-0.002965	-0.1013
A630095N17Rik	0.026577	0.02402
Dnajb2	0.067205	1.39871
Ptprn	0.073744	-0.26239
Resp18	0.059546	-0.00127
Dnpep	-0.112232	0.0165
Des	-0.075176	1.94354
Gmppa	0.273734	0.48062
Asic4	0.221787	0.00043
Chpf	0.151008	-0.3084
Tmem198	0.115303	0.06103
Obsl1	0.031203	-0.38903
Inha	-0.056816	0.23211
Stk11ip	-0.174677	-0.07421
Slc4a3	-0.277165	0.03154
Epha4	0.980737	-0.13191
Pax3	0.305818	-0.00214
Sgpp2	0.551043	0.03368
Farsb	-0.249372	-1.22586
Mogat1	0.073954	0.38396
Acsl3	0.026123	1.04174
Utp14b	-0.155737	0.26298
Kcne4	-0.455975	0.07782
Scg2	-0.166604	0.10822
Ap1s3	-0.212356	-0.0932
Wdfy1	-0.189149	0.3313
Mrpl44	-0.337452	0.36457
Serpine2	-0.509959	-0.49006
Fam124b	-0.347819	-0.00115
Cul3	-0.495742	-0.11265
1700016L21Rik	-0.027274	0.00253
Dock10	0.037691	-0.01202
Nyap2	-0.252845	0.09833
Irs1	-0.254993	-0.02688
Rhbdd1	-0.236467	0.38465
Col4a4	-0.125263	-0.03323
Col4a3	-0.279591	-0.03149
Mff	-0.68703	0.44803
Tm4sf20	-0.404489	0.00952
Agfg1	-0.440046	-0.22206
Slc19a3	-0.298359	0.0079
Ccl20	0.381353	-0.05323
Daw1	-0.04193	-0.0408
Sphkap	-0.128984	-0.00425
Pid1	-0.116761	0.96315
Dner	0.079034	0.05771
Trip12	-0.296968	-0.02616
Fbxo36	-0.000554	1.07756
Slc16a14	-0.194152	-0.00413
A530032D15Rik	-0.797365	0.03292
Gm7609	-0.393885	-0.0488
C130026I21Rik	-0.554492	0.33247
Sp110	-0.498446	0.1807
Sp140	-0.444643	0.30647
Sp100	-0.169896	0.00424
A630001G21Rik	-0.234182	-0.05523
Cab39	-0.436027	0.05683
4933407L21Rik	-0.269096	-0.02433
Gpr55	-0.269647	-0.04689
Spata3	-0.263053	-0.06277
2810459M11Rik	-0.345192	-0.09878
Psmd1	-0.167449	-0.35187
Htr2b	-0.144798	0.10049
Armc9	0.007624	-0.24971
B3gnt7	0.263786	-0.04606
Ncl	0.161536	-1.68616
C130036L24Rik	0.147321	0.24084
Nmur1	0.17172	0.08893
1700019O17Rik	0.106369	0.01457
Ptma	0.075303	-1.45209
Pde6d	0.051132	0.1404
Cops7b	0.029444	-0.72469
Nppc	0.093624	0.01969
Dis3l2	-0.303246	0.27674
Alppl2	0.19257	0.03647
Alpi	0.170181	-0.0575
Akp3	0.195533	0.01938
Ecel1	0.18971	0.06341
Prss56	0.059203	-0.03328
Chrnd	0.019796	-0.04876
Chrng	-0.043976	0.03936
Eif4e2	-0.105811	-0.67152
Efhd1	-0.050236	-0.13364
Gigyf2	-0.591924	0.00448
3110079O15Rik	0.116422	-0.08467
Ngef	0.225982	-0.48272
Neu2	0.100622	-0.06329
Inpp5d	-0.121953	0.05249
Atg16l1	-0.013021	0.23983
Sag	0.09323	-0.25787
Dgkd	-0.190879	1.49858
Usp40	-0.41213	0.23161
Ugt1a10	-0.475427	0.10289
Ugt1a9	-0.575339	-0.06577
Ugt1a7c	-0.661128	0.25714
Ugt1a6b	-0.694546	1.54416
Ugt1a6a	-0.705249	1.77143
Ugt1a5	-0.609076	-0.01687
Ugt1a2	-0.362022	1.54416
Dnajb3	-0.453082	0.0391
Ugt1a1	-0.29029	-0.01057
Mroh2a	0.15694	-0.09002
Hjurp	0.426663	-1.97685
A730008H23Rik	0.45889	-0.90134
Trpm8	0.122556	0.0988
Spp2	0.336027	-0.02463
Glrp1	0.628882	-0.09612
Arl4c	0.345688	-1.56558
2410088K16Rik	0.166712	0.01086
Sh3bp4	0.477223	0.04156
Agap1	-0.180399	0.15591
Gbx2	0.1772	0.03712
Asb18	0.168554	0.00562
Iqca	0.273974	0.06643
Ackr3	0.654998	0.03125
Cops8	-0.132061	-0.22617
Col6a3	-0.708508	1.75794
Mlph	0.254056	0.13406
Rab17	0.426272	0.07163
Lrrfip1	0.228732	-1.20367
Rbm44	0.037324	0.02098
Ramp1	0.272255	-0.03999
Ube2f	0.185331	0.03968
Scly	0.18928	0.91249
Espnl	0.206715	-0.0046
Klhl30	0.166339	0.03479
Fam132b	0.142877	-0.08494
Ilkap	0.024248	-0.21979
1700020N18Rik	-0.127235	-0.11651
Hes6	-0.16599	0.59221
Per2	-0.145966	1.29142
Traf3ip1	0.159295	-0.10709
Asb1	0.387204	0.14751
Twist2	-0.004973	-0.77333
Hdac4	-0.170806	0.16163
Ndufa10	-0.474319	1.32438
Olfr1416	-0.462803	-0.0723
Olfr1415	-0.443136	-0.0591
Olfr1414	-0.227643	-0.15185
Olfr1413	0.201832	-0.06569
Olfr1412	0.248932	0.03316
Olfr1411	0.232981	-0.07132
Olfr1410	0.212703	-0.01369
Olfr12	0.173507	-0.07317
Myeov2	0.139245	0.47602
Otos	0.136234	-0.10771
Gpc1	0.540516	-0.8871
Ankmy1	0.141977	0.10541
Dusp28	-0.073697	0.11805
Rnpepl1	-0.116586	1.83596
Capn10	-0.185674	-0.12174
Gpr35	-0.286665	0.37259
Aqp12	-0.317192	0.01008
Kif1a	-0.251669	0.06741
Agxt	0.405428	0.05608
2310007B03Rik	0.46867	-0.01332
Sned1	0.178285	0.06586
Mterfd2	0.054812	0.24227
Pask	-0.006666	-0.41303
Ppp1r7	0.06068	-0.04983
Ano7	-0.125056	0.04626
Hdlbp	-0.288478	-0.47845
Sep-02	-0.143432	-0.2283
Farp2	-0.233059	-0.23341
Stk25	-0.207777	0.59127
Bok	-0.175122	0.61196
Thap4	-0.28735	-0.04484
Atg4b	-0.349034	0.13739
Dtymk	-0.280373	-1.41972
Ing5	-0.172637	-0.13085
D2hgdh	-0.01885	0.05447
Gal3st2	0.195505	-0.0941
Gm9994	0.374299	0.02547
Gm6086	0.475506	-0.02987
Neu4	0.440923	-0.0438
Pdcd1	0.291133	0.04433
Fam174a	-0.13189	0.00634
St8sia4	0.310757	-0.06884
Slco4c1	0.426246	0.08795
Slco6b1	0.040557	-0.03173
Slco6c1	0.171872	-0.09394
D1Ertd622e	0.087461	-0.06836
Ppip5k2	0.159391	-0.61447
Gin1	0.211327	0.00445
Pam	0.139058	-0.6401
Slco6d1	0.571469	0.03871
Cntnap5b	0.588928	-0.05773
Cdh20	-0.22108	0.08193
Rnf152	-0.717561	-0.00546
Pign	-0.135966	0.16937
2310035C23Rik	-0.213184	-0.14954
Tnfrsf11a	-0.055514	-0.04565
Zcchc2	-0.157727	0.01551
Phlpp1	0.117001	-0.04258
Bcl2	-0.151594	-0.10101
Kdsr	-0.059566	0.65885
Vps4b	-0.252354	-0.16129
Serpinb5	-0.090755	0.0714
Serpinb12	-0.062572	0.0742
Serpinb13	0.071611	-0.00803
Serpinb3a	0.208558	-0.06349
Serpinb3d	0.083903	-0.09777
Serpinb3b	-0.272093	-0.03721
Serpinb3c	-0.06384	0.14062
Serpinb11	0.261269	0.02786
Serpinb7	0.257115	0.07753
Serpinb2	0.811875	-1.46891
Serpinb10	0.816688	0.03021
Serpinb8	-0.186945	-0.04253
Cdh7	0.868338	-0.03818
Cdh19	0.42732	-0.08519
Dsel	0.442709	-0.24087
Cntnap5a	0.570137	-0.04545
Tsn	-0.12703	-0.53464
Nifk	-0.154328	-0.97724
Clasp1	-0.234731	-0.40235
2900060B14Rik	0.06058	0.14946
Tfcp2l1	0.131491	-0.0089
Gli2	0.059596	0.55289
Inhbb	0.233155	0.68475
Ralb	-0.335617	0.22944
Tmem185b	-0.409755	0.23566
Epb4.1l5	-0.595043	0.88531
Ptpn4	-0.244679	0.06551
Tmem177	-0.667037	0.95755
Gm101	-0.398184	0.08905
Sctr	0.044242	1.41734
Tmem37	0.212947	-0.02042
Dbi	0.06965	2.07648
3110009E18Rik	-0.013063	0.46667
Steap3	-0.145505	0.83269
C1ql2	0.187655	0.00845
Marco	-0.171963	0.01818
En1	0.294099	-0.5638
Insig2	0.291226	1.30351
Ccdc93	-0.302265	0.31722
Htr5b	-0.073673	-0.02251
Ddx18	0.087003	-1.29174
Dpp10	0.414342	0.00418
Actr3	-0.233952	-0.92191
Slc35f5	-0.16355	0.38126
Gpr39	-0.213002	-0.07601
Lypd1	-0.739168	0.04891
Nckap5	-0.184461	-0.12728
Mgat5	-0.344486	-0.11112
Tmem163	0.216733	-0.03274
Acmsd	-0.256045	-0.04911
Ccnt2	-0.074207	0.04228
Map3k19	0.005995	0.03654
Rab3gap1	-0.15264	-0.05241
Zranb3	-0.358273	-1.06998
R3hdm1	-0.485178	-0.33276
Ubxn4	-0.307726	0.10778
Lct	-0.151792	-0.04694
Mcm6	-0.228467	-3.14507
Dars	0.006611	-0.55998
Cxcr4	-0.028314	0.02463
Thsd7b	0.507838	0.05356
Daf2	-0.094428	-0.0409
Cd55	-0.420967	0.32845
Zp3r	-0.207147	0.07342
C4bp	-0.3367	-0.14937
C4bp-ps1	-0.305351	0.01434
Pfkfb2	-0.246239	0.3597
Yod1	-0.173085	-0.05908
AA986860	-0.047566	-0.00155
Fcamr	-0.288489	0.01486
Pigr	-0.262567	0.01559
Faim3	-0.188273	-0.01637
Il24	-0.157074	-0.0193
Il20	-0.140282	0.0544
Il19	-0.264513	0.01552
Il10	-0.10047	0.05501
Mapkapk2	0.138868	-0.61748
Dyrk3	0.156999	-1.01862
Eif2d	0.156325	-0.38274
Rassf5	0.178652	-0.66453
Ikbke	0.032539	0.12533
Srgap2	-0.346244	0.04912
Fam72a	0.336577	0.15367
Avpr1b	0.004925	-0.04971
Ctse	0.037141	-0.00715
5430435G22Rik	0.445159	-0.78469
Slc26a9	0.35082	-0.00753
Pm20d1	-0.04195	-0.09553
Slc41a1	-0.150486	-0.07186
Rab7l1	-0.126543	-0.31587
Nucks1	-0.033303	-0.95986
Slc45a3	-0.463047	-0.12118
Elk4	-0.471471	-0.05553
Mfsd4	-0.166774	0.01177
Cdk18	0.301741	0.09164
Lemd1	0.352613	-0.06188
Klhdc8a	0.514141	0.06306
Nuak2	0.63336	-1.47841
Tmcc2	0.253953	-0.17322
Dstyk	-0.184811	0.0061
Rbbp5	0.018619	-0.30068
Tmem81	-0.014822	-0.33417
Cntn2	-0.119198	-0.06603
Nfasc	-0.368807	-0.07043
Lrrn2	-0.653839	0.10265
Mdm4	0.007061	0.05521
Pik3c2b	-0.382137	-0.026
Ppp1r15b	-0.575491	0.15391
Plekha6	0.230693	0.36809
Golt1a	0.079293	-0.05627
Kiss1	0.038408	0.06441
Ren2	-0.083886	0.02991
Ren1	-0.084121	-0.02856
Etnk2	-0.176244	0.02822
Sox13	-0.170907	-0.05165
Snrpe	-0.285065	0.0566
Zc3h11a	-0.288847	-0.01978
Zbed6	-0.430736	0.03293
Lax1	-0.414808	0.04141
Atp2b4	-0.107623	0.12204
Optc	0.217347	0.07139
Prelp	0.248498	3.76218
Fmod	0.135043	0.31878
Btg2	0.25481	-0.00178
Chit1	-0.015827	0.04635
Chil1	-0.29993	0.11036
Mybph	-0.325574	0.0236
Adora1	-0.460628	0.18983
Myog	-0.609551	-0.05697
Ppfia4	-0.568794	0.01413
Tmem183a	-0.271915	-0.5397
4933406M09Rik	-0.187212	0.05456
Cyb5r1	-0.161837	1.0071
Adipor1	-0.134922	0.83324
Klhl12	-0.496589	-0.12009
Rabif	-0.633142	0.05216
4931440L10Rik	-0.966816	-0.02332
Kdm5b	-0.836513	0.76278
Syt2	-0.028211	-0.01376
Ppp1r12b	-0.271515	-0.00011
Ube2t	-0.009682	-0.86848
Lgr6	0.619173	-0.1582
Ptprv	0.253104	0.06634
Ptpn7	0.133322	-0.04697
Arl8a	0.093166	0.28913
Gpr37l1	0.010388	0.04106
Elf3	0.111297	0.12445
Rnpep	0.117594	0.3173
Timm17a	0.166134	0.09712
Lmod1	0.111178	-0.14049
Shisa4	0.020581	-0.33222
Ipo9	-0.222834	-0.15409
Nav1	-0.025698	-1.12135
Csrp1	0.426102	-0.55163
Phlda3	0.291879	-0.01868
Tnni1	0.317967	0.10955
Lad1	0.38388	0.08932
Pkp1	0.61119	0.05867
Igfn1	0.294759	0.00066
Tmem9	0.143533	0.12597
Cacna1s	0.289568	-0.02061
Kif21b	0.468935	0.1215
5730559C18Rik	0.29774	-0.03618
Gpr25	0.162179	0.01344
Camsap2	-0.222825	-0.07328
Ddx59	0.056529	-0.02214
Kif14	-0.028494	0.1132
Zfp281	-0.001833	-0.37512
Nr5a2	0.010543	-0.05952
Ptprc	0.287014	-0.08138
Atp6v1g3	-0.165322	0.03658
Nek7	0.172673	0.14774
Gm5833	0.315328	-0.01137
Lhx9	-0.205522	-0.11409
2310009B15Rik	-0.211639	0.44459
Dennd1b	-0.286112	0.04159
Crb1	0.227923	0.06348
Zbtb41	0.418448	0.99637
Aspm	0.646859	-1.34061
F13b	0.493298	0.06644
Cfhr1	0.136438	-0.06624
Gm4788	-0.34116	1.11888
Cfhr2	0.187923	0.04109
Cfh	0.163147	0.04184
Kcnt2	1.52893	-4e-05
Cdc73	-0.19907	-0.07866
B3galt2	-0.267659	-0.01942
Glrx2	-0.068343	0.04039
Trove2	-0.098783	-0.29712
Uchl5	-0.241836	-0.9865
Rgs2	-0.541609	2.49686
Rgs13	-0.324369	-0.06037
Rgs1	0.083365	0.0451
Rgs18	0.39334	-0.03675
Brinp3	0.39273	0.19926
Pla2g4a	0.636896	-0.06175
Ptgs2os	1.02255	-0.29224
Ptgs2	1.01679	-0.47482
Pdc	-0.403254	0.0127
BC003331	-0.510008	0.65746
Tpr	-0.469298	-0.42333
Prg4	-0.461443	0.67375
Hmcn1	-0.389764	-0.10294
Ivns1abp	-0.285516	-1.67721
Swt1	-0.508517	0.12409
Trmt1l	-0.581049	-0.07879
Rnf2	-0.528117	0.06325
Fam129a	0.180477	0.01113
Edem3	-0.388581	0.05659
1700025G04Rik	0.015572	-0.98684
Tsen15	-0.922612	-1.2211
Colgalt2	-0.878763	0.08598
Rgl1	0.167293	0.4235
Apobec4	0.226754	0.04141
Arpc5	0.12177	-1.19645
Ncf2	-0.108818	-0.10649
Smg7	-0.292579	-0.35871
Nmnat2	0.156135	-0.11882
Lamc2	-0.184878	-0.27655
Lamc1	-0.68343	1.34577
Shcbp1l	-0.163647	0.07176
Dhx9	-0.288238	-1.28699
Npl	-0.193794	0.00696
Rgs8	0.100178	-0.02566
Rgs16	0.057413	-1.49614
Rnasel	-0.031534	0.00717
Rgsl1	-0.165069	0.07068
5830403L16Rik	-0.212845	0.19804
Gm5531	-0.339224	-0.06905
Teddm1	-0.473763	-0.07967
Glul	-0.57225	0.6327
Zfp648	-0.404312	-0.09952
Cacna1e	-0.540462	0.01813
Ier5	0.458867	0.07986
Stx6	-0.104178	-0.07259
Xpr1	-0.396307	0.37864
Acbd6	-0.800657	0.07181
Lhx4	-0.563817	0.05876
Qsox1	-0.387731	0.927
Cep350	-0.694589	0.1274
Tor1aip1	-0.558306	0.64555
Tor1aip2	-0.515732	-0.2728
Fam163a		0.01295
Tdrd5	0.112531	0.04979
Nphs2	0.069508	-0.11332
Soat1	0.049612	-1.92689
Abl2	0.067503	0.03065
Tor3a	0.016478	1.13876
Fam20b	-0.080039	-0.19005
Ralgps2	0.090541	-0.63795
Angptl1	0.114812	2.09257
Tex35	0.49149	0.01346
Rasal2	0.227666	-0.51619
BC026585	-0.01056	0.07618
Sec16b	-0.050723	0.19776
Brinp2	-0.677847	-0.06549
Astn1	-0.401757	0.0273
Pappa2	0.221067	0.09687
Rfwd2	-0.778173	-0.03907
Tnr	0.52794	0.05367
4930523C07Rik	-0.031667	0.48749
4930562F07Rik	0.064358	0.0227
Tnn	0.180726	0.01044
Mrps14	0.25513	-0.02975
Cacybp	0.274205	-0.73763
Rabgap1l	-0.042975	0.15449
Rc3h1	-0.884492	-0.03922
Serpinc1	-0.708773	-0.07793
Zbtb37	-0.430691	-0.00115
Gas5	-0.383436	0.00259
Dars2	-0.385443	0.4011
Cenpl	-0.400229	-1.9193
Klhl20	-0.513788	-0.0478
Ankrd45	-0.367566	0.0174
Prdx6	-0.117929	-0.06312
Tnfsf4	0.234165	-0.05603
Tnfsf18	0.457506	-0.06643
Fasl	-0.15197	0.01223
Suco	-0.351203	-0.30168
4930558K02Rik	0.243533	-0.05454
Pigc	0.416024	0.09498
Dnm3	0.192788	-0.11023
Dnm3os	0.290968	-0.20399
Mettl13	0.195534	-0.67139
Vamp4	0.018783	0.33037
Myoc	-0.187846	0.05057
Prrc2c	-0.22945	-0.8744
Fmo4	-0.415279	0.04612
Fmo1	-0.645821	2.59099
Fmo2	-0.934536	0.01979
Fmo6	-0.692576	-0.02818
Fmo3	-0.502177	-0.10483
Mroh9	-0.245137	-0.01966
Prrx1	0.524299	-0.65447
Gorab	0.685967	0.10679
Kifap3	-0.67832	0.66135
Scyl3	-0.118768	0.01613
BC055324	0.001904	-1.42942
Mettl18	0.021414	9e-05
Sele	-0.243547	0.05438
Sell	-0.231973	0.02518
Selp	-0.116763	-0.31332
F5	-0.206817	0.01294
Slc19a2	0.190247	-0.83405
Ccdc181	0.17858	-0.05101
Blzf1	0.049541	0.10645
Nme7	-0.258071	-1.09684
Atp1b1	0.240659	-1.36275
Dpt	0.133979	3.1203
Xcl1	-0.269887	0.0015
4930568G15Rik	0.304809	-0.10198
Tbx19	-0.097878	0.06346
Sft2d2	-0.315071	1.26486
Tiprl	-0.144564	-0.07385
Gpr161	-0.182316	-0.03639
Dcaf6	-0.467941	0.85557
Mpc2	-0.573204	1.46303
Adcy10	-0.545647	0.12226
Mpzl1	-0.156097	-0.17069
Rcsd1	-0.166199	0.15436
Creg1	0.225167	0.86099
Cd247	0.167478	0.09303
Pou2f1	0.035955	-0.03807
Dusp27	0.176093	-0.07181
Gpa33	-0.141492	-0.04983
Mael	-0.922196	-0.00498
Ildr2	-0.885414	0.0502
Tada1	-0.667748	0.6038
Pogk	-0.766443	-0.19221
Gm4846	-0.911728	-0.04371
Gm4847	-0.571852	0.05425
Fmo9	-0.327798	-0.04776
Fam78b	-0.833969	0.05292
Uck2	0.300383	-1.59221
Tmco1	0.055947	0.52094
Aldh9a1	0.056072	-0.04197
Mgst3	0.210394	2.09283
Lrrc52	0.127071	-0.0076
Rxrg	-0.037408	0.58358
Lmx1a	-0.605495	-0.03039
Pbx1	0.122708	-0.9494
Nuf2	0.616619	0.0061
Rgs5	0.838708	-0.05681
Rgs4	0.789097	-1.94217
1700084C01Rik	0.309812	0.02085
Hsd17b7	0.256717	0.67374
Ddr2	0.486124	-0.30744
Uap1	-0.163452	-0.1079
Uhmk1	-0.357524	-0.10823
Sh2d1b2	-0.30483	-0.01296
Sh2d1b1	-0.321078	-0.19927
1700015E13Rik	-0.329423	0.00176
Nos1ap	-0.049277	0.07093
Olfml2b	0.146686	0.90378
Atf6	-0.563184	0.01405
Dusp12	0.138314	0.01389
Fcrla	0.150348	0.08702
Fcgr2b	0.068583	-0.06134
Fcgr4	0.184764	0.49628
Fcgr3	0.183117	0.02511
1700009P17Rik	-0.070368	0.13248
Sdhc	-0.101462	1.23793
Mpz	-0.172396	-0.12502
Pcp4l1	-0.250422	0.01362
Nr1i3	-0.166311	0.07076
Tomm40l	-0.164987	0.57168
Apoa2	-0.168565	0.05421
Fcer1g	-0.175035	-8e-05
Ndufs2	-0.161938	1.28917
Adamts4	-0.120134	-0.37278
B4galt3	-0.001398	-0.03625
Ppox	0.00398	0.60417
Usp21	0.006434	-0.05093
Ufc1	0.008355	0.37889
Dedd	0.008633	-0.0552
Nit1	0.006444	1.5871
Pfdn2	0.007823	-0.18871
Klhdc9	0.002859	0.06538
Pvrl4	-0.032641	0.09114
Arhgap30	-0.068558	0.01914
Usf1	-0.039015	-0.00188
Tstd1	-0.032139	-0.07428
F11r	-0.003435	0.31507
Alyref2	-0.397767	0.52951
Itln1	-0.670606	-0.05172
Cd244	-0.790608	-0.12543
Ly9	-0.531304	-0.03654
Slamf7	-0.27892	-0.01693
Cd48	-0.279845	0.02786
Slamf1	-0.022597	0.05047
Cd84	-0.399496	-0.06496
Slamf6	-0.392898	-0.06948
Vangl2	-0.04327	-0.42894
Nhlh1	-0.078312	0.07413
Ncstn	-0.299645	0.33007
Copa	-0.413586	-0.12902
Pex19	-0.481669	1.24774
Dcaf8	-0.334464	-0.03081
Pea15a	-0.123011	-0.76197
Casq1	-0.107798	-0.0553
Atp1a4	-0.139136	0.10848
Atp1a2	-0.220713	2.82921
Igsf8	-0.464966	0.00736
Kcnj9	-0.497814	0.12445
Kcnj10	-0.524736	-0.03451
Pigm	-0.422279	0.00758
Slamf9	0.08849	-0.20988
Igsf9	0.081286	-1.33526
Tagln2	0.070486	-2.15281
Ccdc19	0.090373	-0.01439
Vsig8	0.095832	0.02783
Slamf8	0.094226	-0.10382
Dusp23	0.065594	1.25124
Crp	-0.296584	-0.10074
Apcs	-0.408415	-0.02375
Olfr16	-0.289488	-0.02196
Olfr1408	-0.444	-0.06002
Olfr1406	-0.476947	0.04093
Olfr218	-0.477075	-0.00643
Olfr1404	-0.527938	0.03075
Fcer1a	-0.552197	-0.06472
Olfr418-ps1	-0.497523	-0.03125
Mptx2	-0.467606	-0.23155
Darc	-0.439526	-0.07329
Cadm3	-0.436951	-0.10454
Aim2	-0.88632	0.03098
BC094916	-2.14308	0.00659
Pydc4	-1.5129	0.04264
Pyhin1	-1.80943	0.15492
Pydc3	-1.69628	0.07437
AI607873	-1.14858	2.38475
Ifi204	-0.68387	0.00351
Mndal	-0.059197	0.13344
Mnda	-0.019744	0.67187
Ifi203	-0.072227	0.02183
Ifi202b	-0.257711	-0.46625
Ifi205	-0.189804	0.67187
Olfr433	-0.289053	-0.07156
Olfr432	-0.309036	-0.02816
Olfr430	-0.305278	0.03158
Olfr429	-0.422435	0.03019
Olfr426	-0.512721	0.01051
Olfr427	-0.512721	0.04762
Olfr424	-0.428845	0.01247
Olfr421-ps1	-0.360646	0.04346
Olfr420	-0.374523	-0.01313
Spta1	-0.374733	-0.15841
Olfr419	-0.429726	-0.03601
Mptx1	-0.456698	0.00488
Olfr417	-0.655919	0.00044
Olfr248	-0.731518	-0.01962
Olfr414	-0.726584	0.03627
Fmn2	0.007079	0.02723
Grem2	0.498086	-0.92682
Rgs7	-0.644575	0.03885
Fh1	-0.614743	0.75733
Kmo	-0.491808	-0.02056
Opn3	-0.512204	0.12501
Chml	-0.485911	-0.02442
Wdr64	-0.398946	-0.07343
Exo1	0.242364	-0.34099
Pld5	-0.265128	-0.03395
Cep170	0.2348	-0.21188
Sdccag8	-0.021255	-0.0546
Hmga2-ps1	0.194616	-0.1428
Akt3	-0.355927	-0.57111
Zbtb18	-0.265121	0.93679
1700016C15Rik	0.304099	-0.00659
Adss	-0.007614	-2.33855
Gm16432	-0.676045	0.01726
Desi2	-0.453622	0.28513
Cox20	-0.139465	1.54176
Hnrnpu	-0.156844	-0.28479
Efcab2	0.036636	0.14623
Kif26b	0.444973	-0.44852
Smyd3	0.090476	0.04472
Tfb2m	0.110477	0.19192
Cnst	-0.209227	0.12424
Sccpdh	-0.437075	0.38949
Ahctf1	-0.202006	-0.88469
Cdc42bpa	-0.088831	0.24074
Adck3	-0.304173	0.04978
Psen2	-0.114598	1.86007
Itpkb	-0.695442	0.27639
6330403A02Rik	-0.049572	0.0504
Parp1	-0.284624	-1.03179
Lin9	-0.263892	-0.04206
Mixl1	-0.004817	-0.13739
Acbd3	0.284166	-0.07767
H3f3a	0.120581	0.21459
Sde2	-0.036635	-0.62893
Lefty2	0.149122	-0.10031
Pycr2	0.174368	-0.81629
Lefty1	0.317157	0.01055
Tmem63a	0.283767	-0.49142
Ephx1	0.161891	1.02925
9130409I23Rik	-0.054303	-0.07067
Nvl	-0.536528	-0.61352
Cnih4	-0.492401	-1.31436
Wdr26	-0.433769	-0.01004
Cnih3	0.26167	-0.04211
Ccdc121	-0.012527	-0.10211
Lbr	0.050742	-1.37971
Enah	-0.115341	-0.3252
Srp9	0.277785	0.05561
Degs1	-0.312036	0.25134
Fbxo28	-0.457696	-0.21544
Trp53bp2	-0.303743	0.38066
Capn2	0.044799	-0.71246
Capn8	-0.184524	-0.08538
4922505E12Rik	-0.200432	-0.02469
Susd4	0.196855	-0.03704
Tlr5	0.277573	-0.02983
1700056E22Rik	-0.016717	0.28832
Dusp10	0.077784	0.09207
1700112H15Rik	-0.439346	0.08577
Hlx	-0.196572	0.72114
Mar-01	-0.206592	0.10363
Mar-02	-0.32224	0.34354
C130074G19Rik	-0.725128	-0.04265
Mark1	-1.37608	-0.10926
Rab3gap2	-0.332091	-0.00919
Iars2	-0.704289	1.08931
Bpnt1	-0.717258	-0.36803
Eprs	-0.65604	0.50528
Gm2061	-0.363911	-0.00193
Slc30a10	-0.302529	0.01438
Lyplal1	-0.513319	1.94759
Tgfb2	-0.186796	0.21769
Rrp15	-0.541569	-1.63866
D1Pas1	-0.037054	-0.05142
Spata17	-0.245096	-0.01643
Gpatch2	-0.635736	-0.08564
Esrrg	-1.40041	0.19882
Ush2a	-0.722397	0.26309
Kctd3	-0.20461	0.35814
Kcnk2	-1.0678	-1.22083
Cenpf	-0.199192	-0.51542
Ptpn14	-0.080241	-0.02582
Smyd2	0.217234	-1.20351
Prox1	-1.73808	-0.10887
Rps6kc1	-0.335066	0.1015
Angel2	-0.337459	-0.11569
Vash2	-0.40019	-0.1726
Mfsd7b	-0.308134	-0.97997
1700022P22Rik	-0.30918	-0.07495
Tatdn3	-0.359377	0.09086
Nsl1	-0.38324	-0.29899
Batf3	-0.214215	-0.20369
Atf3	0.066628	1.0099
Nenf	-0.15357	0.92974
Tmem206	-0.305174	-0.03912
Ppp2r5a	-0.367438	2.65457
Dtl	-0.084021	-0.45032
Ints7	-0.616949	-0.95304
Lpgat1	-0.499542	1.43151
Nek2	-0.221947	0.00351
Slc30a1	-0.018899	0.35544
Rd3	-0.092843	-0.07327
Traf5	0.120745	-0.04686
Rcor3	0.024183	0.15706
Kcnh1	-0.123777	-0.07635
Hhat	-0.214161	-0.68637
Sertad4	0.309927	0.05651
Syt14	-0.454702	0.09121
Diexf	-0.903396	-0.75424
Irf6	-0.648755	0.12529
A130010J15Rik	-0.617388	0.31955
Traf3ip3	-0.595043	0.09622
Hsd11b1	-0.664166	6.53517
G0s2	-0.718844	5.48524
Lamb3	-0.586391	2.39884
Camk1g	-0.17826	0.07316
Plxna2	-0.42481	-0.39003
Cd34	0.160905	0.1028
Gm16897	0.024478	-0.07853
Cd46	-0.387309	0.03061
Cr1l	-0.461854	-0.27413
Cr2	-0.350259	0.10471
Fam171a1	0.115306	-0.89655
Nmt2	0.886588	-0.11418
Rpp38	0.795437	0.01071
Acbd7	0.76311	0.01805
Olah	0.538484	0.0914
Dclre1c	-0.084402	-0.07327
Suv39h2	-0.045823	0.0849
Hspa14	-0.100155	0.08545
Cdnf	-0.20949	0.35732
Fam107b	0.376862	-0.77813
Frmd4a	0.138937	-1.89608
Prpf18	-0.184779	-0.34866
Bend7	0.511158	-0.02189
Sephs1	-0.017256	-0.19941
Phyh	0.046603	0.07727
Ucma	0.176415	-0.05925
Mcm10	0.183854	-3.53977
Optn	0.126115	1.17587
Ccdc3	-0.329246	0.56939
Camk1d	-0.029182	-0.26332
Cdc123	-0.216642	-0.43427
Nudt5	-0.370411	0.00658
Sec61a2	-0.279524	-0.48768
Dhtkd1	-0.117357	0.20513
Upf2	-0.294615	-0.51686
Proser2	-0.158744	0.03962
Echdc3	0.149075	1.25905
Usp6nl	0.162852	-0.47158
Celf2	-0.418248	0.79504
Gata3	0.478881	-0.29293
4930412O13Rik	0.390336	-0.02653
9230102O04Rik	0.382615	-0.09108
Taf3	0.181568	-0.089
Atp5c1	-0.115132	0.48996
Kin	-0.112785	-0.70809
Itih2	-0.112307	-0.09037
Itih5	-0.066358	0.08305
Sfmbt2	-0.057444	0.01903
Prkcq	-0.536967	0.05053
Pfkfb3	-0.475036	0.18896
Rbm17	-0.78829	-1.02207
Il2ra	-0.779486	0.03687
Il15ra	-0.39881	0.45782
Fbxo18	-0.313158	0.93413
Ankrd16	-0.102364	-0.01887
Itga8	0.309169	-0.01037
E030013I19Rik	0.004535	-0.0039
Fam188a	-0.250921	0.04322
Pter	0.203677	-0.22191
C1ql3	0.201014	0.03377
Rsu1	0.16357	-1.09983
Cubn	0.146571	-0.0915
Trdmt1	0.294137	0.09165
Vim	0.280408	-0.59911
St8sia6	0.072516	-0.05185
Ptpla	-0.184262	0.08412
Stam	-0.051304	0.10897
Tmem236	0.01423	-0.11805
Mrc1	-0.117993	-0.1696
Slc39a12	-0.502317	0.18966
Cacnb2	0.110399	-0.25404
Nsun6	0.075731	0.03696
Arl5b	0.24858	0.10759
Plxdc2	0.305345	0.01843
Nebl	0.099923	0.04638
H2afb1	0.43281	0.05169
A930004D18Rik	0.205443	-0.14946
Gm17762	0.309603	-0.00574
Skida1	0.106193	-0.05804
Mllt10	-0.687109	-0.0066
Dnajc1	-0.389677	0.06063
Commd3	-0.139087	0.71113
Bmi1	-0.121448	-0.46246
BC061194	0.088847	-0.16275
Pip4k2a	0.06131	-0.58017
Armc3	-0.171589	0.08343
Msrb2	-0.61138	0.15506
Ptf1a	-0.537358	-0.06588
4921504E06Rik	0.32427	0.07812
Otud1	0.503319	-0.0333
Etl4	0.250912	-0.15033
Arhgap21	0.411488	0.02373
Enkur	0.4303	0.00103
Thnsl1	0.45608	0.8009
Gpr158	0.026023	0.01061
Myo3a	-0.326623	0.04067
Gad2	0.500681	-0.03204
Apbb1ip	0.305054	-0.93703
Pdss1	-0.338737	-1.13
Abi1	-0.185111	-0.31698
Acbd5	-0.173452	-0.08343
Mastl	-0.322013	-0.12191
Yme1l1	-0.426529	0.28863
4931423N10Rik	-0.782229	0.11751
Nxph2	-0.312804	0.05684
Spopl	-0.154827	0.0391
Hnmt	-0.317531	-0.08046
Tbpl2	-0.177951	-0.0228
Il1f8	0.019117	-0.05384
Il1f9	0.144452	-0.21863
Il1f6	0.069391	-0.05369
Il1f5	-0.05826	-0.05491
Il1f10	-0.079787	-0.04236
Il1rn	-0.307666	-0.16408
Psd4	0.172128	-0.02533
Pax8	0.984758	-0.00198
Cacna1b	-0.209086	0.01268
Ehmt1	-0.486651	-0.54019
Arrdc1	0.065454	-0.28013
Zmynd19	0.236827	-0.12686
Dph7	0.292039	0.0487
Mrpl41	0.278272	0.00229
Pnpla7	0.002518	0.36549
Nsmf	-0.276002	0.13417
Entpd8	-0.142466	3e-05
Noxa1	-0.086034	0.00436
Nrarp	-0.040192	-0.07752
Tor4a	-0.074048	-0.23894
Nelfb	-0.053679	0.14564
4933433C11Rik	-0.034089	-0.17385
Fam166a	-0.006558	0.03849
Tubb4b	0.01112	-0.78175
Slc34a3	0.034321	-0.07432
Gm757	0.047056	0.00892
2310002J15Rik	0.050601	0.02136
Rnf208	0.047886	0.02098
Ndor1	0.048928	-0.53069
Tmem203	0.048789	0.78206
Tprn	0.055636	-0.32841
Ssna1	0.066851	-0.76378
Anapc2	0.063786	-0.12088
Tmem210	0.067032	-0.03363
Lrrc26	0.075241	-0.04653
Grin1	0.15353	-0.09311
Man1b1	0.290248	-0.42716
Dpp7	0.292126	0.83604
Uap1l1	0.296785	1.42567
Sapcd2	0.312216	-1.14725
Entpd2	0.296423	2.55951
Npdc1	0.237833	0.67259
Fut7	0.109244	-0.02166
Abca2	0.136816	0.40378
Clic3	0.24224	-0.01919
BC029214	0.245289	0.70716
Ptgds	0.266602	0.13098
Lcn12	0.364877	0.02416
C8g	0.408958	0.98468
Fbxw5	0.438415	0.49237
Traf2	0.564785	-0.06248
Edf1	0.427259	-0.0032
Mamdc4	0.392664	0.03237
Phpt1	0.364133	0.7647
Gm996	0.338238	0.05149
Rabl6	0.239732	0.0644
Cccd183	0.03554	0.02645
Tmem141	-0.015318	0.12885
Fcna	-0.032597	-0.11532
Lcn8	-0.038059	-0.01602
Lcn5	-0.035909	0.01821
Lcn6	-0.057204	-0.02529
Lcn10	-0.055715	-0.09158
Obp2a	-0.112319	-0.10743
Bmyc	-0.136866	-0.13411
Obp2b	-0.262626	-0.06517
Lcn3	-0.30528	-0.10469
Glt6d1	-0.281213	0.01914
Lcn9	-0.17234	-0.00508
Sohlh1	-0.101974	0.22859
Kcnt1	0.045754	-0.03957
Camsap1	0.050255	-0.54465
Ubac1	-0.061273	0.35143
Nacc2	-0.112947	0.89464
Lhx3	-0.30129	0.11546
Qsox2	-0.362587	-0.03641
4932418E24Rik	-0.1105	-0.0118
Gpsm1	0.414114	-0.27254
Dnlz	0.492287	0.11233
Card9	0.45721	0.01715
Snapc4	0.323151	-0.83873
Sdccag3	0.163934	0.1826
Pmpca	0.108315	-0.12395
Inpp5e	0.029769	0.1678
Sec16a	-0.152111	0.38003
Notch1	0.160239	1.07086
Egfl7	0.025109	-0.05937
Agpat2	0.057618	4.83308
Fam69b	0.153066	0.96951
Lcn4	0.268861	0.02667
Abo	0.078318	-0.04396
Surf6	0.20731	-0.28174
Med22	0.236455	-0.7129
Rpl7a	0.24912	-1.08024
Surf1	0.255081	1.04901
Surf2	0.257458	-0.31459
Surf4	0.262333	-0.15553
Gm711	0.231379	0.07673
Rexo4	0.178829	-0.42455
Adamts13	0.155394	-0.0944
Cacfd1	0.130973	-0.2359
Slc2a6	0.146509	-0.04879
Tmem8c	0.365146	-0.03607
Adamtsl2	0.414152	-0.03454
Fam163b	0.478045	-0.0935
Dbhos	0.410636	-0.02574
Dbh	0.363239	0.15082
Sardh	0.253808	0.36028
Vav2	-0.097594	-0.41436
Brd3	0.335341	-0.80956
Wdr5	-0.149574	-1.06041
Rxra	0.374592	0.77327
Col5a1	0.324432	0.81179
Fcnb	0.084239	-0.05068
Olfm1	0.195794	-0.27431
Ppp1r26	-0.20975	-0.02377
1700007K13Rik	-0.239521	-0.02768
Mrps2	-0.24833	0.17257
Gbgt1	-0.237629	0.0556
Ralgds	0.060249	0.92513
Cel	0.233278	0.04207
Gtf3c5	0.332687	-0.77083
Gfi1b	0.226193	0.03737
Tsc1	-0.0308	0.12612
1700026L06Rik	0.034651	0.05161
Ak8	0.040059	0.02886
Gtf3c4	-0.248191	-0.55923
Ddx31	-0.157838	-0.96622
Barhl1	-0.091568	0.03842
1700101E01Rik	-0.387136	-0.03972
Ttf1	-0.104144	-0.13301
Setx	-0.035906	-0.56068
Ntng2	0.034574	-0.00749
6530402F18Rik	0.000347	-0.01366
Med27	-0.181664	-0.56335
Rapgef1	0.079453	-0.41315
Trub2	-0.221474	-0.3254
Coq4	-0.248431	0.41973
Slc27a4	-0.205028	0.3326
Urm1	-0.06067	-0.48758
Cercam	0.005945	-0.05625
Odf2	0.144289	-0.33663
Gle1	0.272615	-0.54412
Sptan1	0.286906	0.60434
Wdr34	0.249359	0.17416
Set	0.254134	-1.99994
Pkn3	0.288754	-0.38579
Zdhhc12	0.325105	-0.65473
Zer1	0.382375	0.78311
Tbc1d13	0.130701	0.65485
Endog	0.017993	0.57721
D2Wsu81e	0.015118	-0.41271
Ccbl1	-0.107149	1.36151
1700084E18Rik	-0.232466	0.42912
Lrrc8a	-0.198822	0.12136
Phyhd1	-0.144854	2.0852
Dolk	-0.107813	1.90208
Nup188	0.033415	0.01207
Sh3glb2	-0.218156	1.31618
Fam73b	-0.533812	1.21303
Dolpp1	-0.67278	0.6295
Crat	-0.664467	2.99376
Ppp2r4	-0.388941	0.44848
Ier5l	0.32215	-1.46777
Cstad	0.353258	0.14462
1700001O22Rik	0.295687	0.51192
Ntmt1	0.313223	-0.55062
Asb6	0.374294	-0.59276
Prrx2	0.55593	-0.60511
Ptges	0.598904	-0.03526
Tor1b	0.063977	-0.29096
Tor1a	0.020226	-0.17561
BC005624	-0.015939	-0.07191
Usp20	-0.098147	0.23634
Fnbp1	0.0671	-1.01584
Gpr107	-0.039583	0.12643
Ncs1	0.295247	-0.83262
Ass1	0.195872	-1.18802
Fubp3	-0.396378	-0.84625
Prdm12	0.068521	-0.11695
Exosc2	0.009782	-1.96813
Abl1	0.007164	-0.18769
Qrfp	0.313453	0.09292
Fibcd1	0.321567	-0.34119
Lamc3	0.078455	-0.02342
Aif1l	-0.342568	-3.27917
Nup214	-0.458043	-0.64008
Fam78a	-0.143026	-0.03778
Ppapdc3	-0.039159	0.07086
Prrc2b	-0.121817	-0.46726
Pomt1	-0.07196	-0.15656
Uck1	-0.023503	1.49141
Swi5	0.151435	0.07295
Golga2	0.277567	0.41285
Dnm1	0.345201	0.29524
Ciz1	0.023625	-0.0581
1110008P14Rik	-0.054358	1.75865
Lcn2	-0.0718	3.15751
Ptges2	-0.14256	1.10068
Slc25a25	-0.131782	0.3142
Naif1	0.232847	-0.14199
Fam102a	0.246081	2.57153
Dpm2	0.127863	-0.0881
Pip5kl1	0.116549	0.09798
St6galnac4	0.188599	-0.57082
St6galnac6	0.303633	-0.0608
Ak1	0.371729	-1.70165
Eng	0.344815	-0.07912
Fpgs	0.293274	-0.99661
Cdk9	0.261158	0.01006
Sh2d3c	0.367265	0.03991
Ttc16	0.423523	0.08243
Tor2a	0.412797	0.41832
Ptrh1	0.416584	-1.58357
1700019L03Rik	0.40088	-0.10523
Stxbp1	0.249336	-0.854
Fam129b	0.494829	-1.16791
Lrsam1	0.305192	1.09463
Rpl12	0.198615	-0.5221
Snora65	0.194435	-2.25321
Slc2a8	0.121051	1.36624
Garnl3	-0.464023	0.85098
Ralgps1	-0.171855	-0.06776
Angptl2	-0.116153	-0.36055
Zbtb34	-0.497515	0.02389
Zbtb43	-0.489613	0.3187
Lmx1b	-0.208654	0.07555
Mvb12b	0.250513	-0.24455
Pbx3	0.079941	-0.63898
Mapkap1	-0.431371	0.44791
Gapvd1	-0.148926	-0.31823
Hspa5	-0.107205	0.21719
Rabepk	-0.099507	0.02725
Fbxw2	-0.098818	-0.39255
Psmd5	-0.041446	-1.14257
Cutal	0.237022	-0.11487
Phf19	0.319267	-0.03272
Traf1	0.26581	-0.29205
Hc	-0.053981	0.05176
AI182371	0.028975	0.05329
Cep110	-0.051577	-0.48386
Rab14	0.097992	0.13486
Gsn	0.358755	0.37515
Stom	0.20141	0.28268
4930568D16Rik	0.324359	0.02771
4930402F06Rik	0.33764	0.01086
Ggta1	0.410624	-1.52095
Dab2ip	-0.352267	1.05081
Ttll11	0.306229	-0.25355
Ndufa8	-0.165126	0.40627
Morn5	-0.095473	0.28744
Lhx6	-0.07325	-0.07325
Rbm18	-0.002757	-0.01094
Mrrf	-0.065368	-0.00561
Ptgs1	0.767449	-1.55587
Olfr338	-0.232413	0.02225
Olfr339	-0.114873	-0.11422
Olfr340	-0.126118	-0.01777
Olfr341	-0.108357	-0.00591
Olfr342	-0.19133	-0.05771
Olfr344	-0.232028	-0.01884
Olfr345	-0.424164	0.00082
Olfr346	-0.313986	-0.10156
Olfr347	-0.077733	0.05383
Olfr348	0.260991	0.02796
Olfr50	0.28248	-0.04828
Olfr3	0.436035	-0.09055
Olfr350	0.383292	0.13007
Olfr351	0.291162	0.02784
Olfr352	0.286181	-0.00937
Olfr353	0.224743	0.00603
Olfr354	0.028076	-0.0525
Olfr355	-0.153395	0.01492
Olfr356	-0.167669	-0.02347
Olfr357	-0.118688	-0.08607
Olfr358	-0.064395	-0.03548
Olfr360	0.171223	-0.12609
Olfr361	0.181299	-0.04273
Olfr362	0.025135	0.06623
Olfr365	-0.456265	0.01307
Olfr366	-0.336403	-0.03036
Olfr367-ps	-0.143728	-0.01425
Olfr368	0.17801	-0.0164
Pdcl	0.150004	-0.39313
Rc3h2	-0.149229	0.04451
Zbtb6	-0.355298	-0.07641
Zbtb26	-0.38061	0.07436
Rabgap1	-0.510388	0.35194
Gpr21	-0.544118	-0.0286
Strbp	-0.377987	-0.09744
Crb2	0.188485	0.02717
Dennd1a	-0.609097	0.33122
Lhx2	-0.075216	-0.04326
Nek6	0.328304	-0.1478
Psmb7	0.306167	-0.03
Nr5a1	0.48404	0.07231
Nr6a1	-0.219107	0.03834
Olfml2a	0.040649	0.00484
Wdr38	0.037945	0.16819
Rpl35	0.020928	0.12877
Arpc5l	-0.061341	0.03771
Golga1	-0.223516	-0.17187
Scai	-0.251199	-0.00867
Gm16523	-0.161341	-0.13621
Ppp6c	-0.144447	0.0425
Lrp1b	0.218155	-0.03269
Kynu	0.19853	-0.03893
Arhgap15	-0.465903	0.04409
Gtdc1	-0.639533	0.47556
Zeb2	-0.674049	1.02423
Acvr2a	-0.851764	0.72587
Orc4	-0.806758	-0.35833
Mbd5	-0.660819	0.5219
Epc2	-0.387249	-0.12819
Kif5c	-0.234127	-1.16573
Lypd6b	-0.449996	0.76559
Lypd6	0.033884	-0.0158
Mmadhc	0.323816	-0.24796
Gm13498	-0.101258	0.0249
Rnd3	0.361671	-0.531
Tas2r134	0.143964	-0.08732
Rbm43	0.101489	0.16885
Nmi	0.118654	-0.01819
Tnfaip6	0.23578	0.02247
Rif1	-0.362766	-0.61469
Neb	-0.35647	-0.01026
Arl5a	-0.621057	-0.05625
Cacnb4	-0.571242	-0.17149
Stam2	-0.448918	0.4491
Fmnl2	0.417309	0.17025
Prpf40a	-0.448084	-0.35666
Arl6ip6	-0.384104	0.04756
Rprm	0.410339	0.01046
Galnt13	-0.170812	-0.12177
Kcnj3	0.767645	0.09361
Nr4a2	-0.021105	-0.00692
Gpd2	-0.009065	0.2249
Galnt5	0.312427	0.05179
Ermn	0.497055	-0.16507
Cytip	0.557703	-0.42398
Acvr1c	-0.702915	-0.01888
Acvr1	-0.18138	-0.1978
Upp2	0.45023	-0.00542
Ccdc148	0.252124	-0.10071
Pkp4	0.330543	-2.07026
Dapl1	0.099974	0.01078
Tanc1	0.035886	0.08615
Wdsub1	-0.046532	0.43731
Baz2b	-0.091515	-0.09635
Mar-07	-0.263449	-0.0563
Cd302	-0.275457	-0.04616
Ly75	-0.007819	-1.18414
Pla2r1	0.478565	0.05499
Itgb6	0.566377	0.0098
Rbms1	0.472629	-0.97763
Tank	-1.0117	0.48818
Psmd14	-0.232229	-0.72589
Tbr1	-0.659065	0.03423
Slc4a10	-0.257093	0.06281
Dpp4	0.598199	-0.00802
Gcg	0.460369	0.08296
Fap	0.080042	0.47904
Ifih1	0.020908	-0.02904
Gca	0.114005	0.03526
Kcnh7	0.614776	-0.02405
Fign	-0.105111	-0.01906
Grb14	0.272087	-0.43652
Cobll1	0.517152	-0.09473
Slc38a11	-0.119633	0.01615
Scn3a	1.08194	-0.01496
Scn2a1	0.198173	0.16806
Csrnp3	0.033953	0.00808
Galnt3	-0.873828	-0.00058
Ttc21b	0.216043	-0.01868
Scn1a	-0.052956	-0.04693
Scn9a	1.54742	0.08711
Scn7a	0.263112	0.18341
Gm1322	0.417789	0.0378
Xirp2	0.504059	-0.05134
B3galt1	0.09841	0.05435
Stk39	-0.278914	0.21239
4933409G03Rik	-0.237807	-0.02142
4932414N04Rik	-0.361285	-0.04902
Cers6	-0.445838	-0.00072
Nostrin	-0.104917	0.01399
Spc25	0.041811	-2.62151
G6pc2	0.086793	0.05925
Abcb11	0.232933	0.04144
Dhrs9	0.174575	0.08187
Lrp2	0.028903	-0.21
Bbs5	-0.048186	-0.13393
Klhl41	-0.127263	0.05255
Fastkd1	-0.262712	0.98339
Ppig	-0.314337	-1.03288
Ccdc173	-0.303321	-0.03714
Phospho2	-0.215682	0.54345
Klhl23	-0.089503	-0.18255
Ssb	-0.003034	-0.58203
Mettl5	0.001146	0.10657
Ubr3	-0.447753	0.11207
Myo3b	0.301886	-0.04333
Sp5	-0.680108	-0.02284
Gad1os	-0.502733	-0.02174
Erich2	-0.508731	-0.00417
Gad1	-0.312842	0.03489
Gorasp2	-0.350653	-0.42083
Tlk1	-0.297954	0.2496
Mettl8	-0.014517	-0.10578
Dcaf17	0.217387	0.24556
Cybrd1	0.176725	-0.13292
Dync1i2	-0.345986	-0.42796
Slc25a12	-0.58135	0.01437
Hat1	0.159834	-2.26386
Metap1d	0.013721	0.22847
Dlx1	0.028511	-2.27187
Dlx1as	0.03236	-0.15931
Dlx2	0.069807	-2.11891
Itga6	-0.344245	1.19162
Pdk1	-0.209055	1.78435
Rapgef4	-0.30516	-0.00639
Zak	-0.286008	-0.48596
Cdca7	-0.032705	-3.20411
Sp3	0.173634	0.20765
Ola1	-0.285418	-0.83999
Sp9	-0.291834	0.11305
Cir1	-0.351184	0.31562
Scrn3	-0.389196	-0.00889
Gpr155	-0.298888	1.38556
Wipf1	0.142994	-0.91627
Chrna1	0.460913	-0.10686
Chn1	-0.294911	-0.09097
Atf2	-0.540223	0.24914
Atp5g3	-0.787451	0.31512
Lnp	-0.302027	-0.24026
Evx2	-0.781067	-0.08249
Hoxd13	-0.805697	0.07927
Hoxd12	-0.795139	-0.13013
Hoxd11	-0.771727	-0.06874
Hoxd10	-0.739164	0.07695
Hoxd9	-0.708458	0.70795
Hoxd8	-0.698914	0.6627
Hoxd3os1	-0.727578	0.23139
Hoxd3	-0.804272	0.79292
Hoxd4	-0.788814	0.75009
Hoxd1	-0.746544	0.0498
Mtx2	0.121553	-0.07859
Hnrnpa3	0.241908	0.01062
Nfe2l2	0.087583	0.00991
Agps	-0.56145	-0.73469
Ttc30b	-0.414841	1.53161
Ttc30a2	-0.327649	-0.01173
Ttc30a1	-0.325114	0.25078
Pde11a	-0.686447	0.08874
Cyct	-0.811358	0.05343
Rbm45	-0.877046	-0.37567
Osbpl6	-0.704575	0.04916
Prkra	-0.2435	0.12073
Dfnb59	-0.22981	-0.01971
Fkbp7	-0.194764	0.38132
Plekha3	-0.209138	-0.16347
Ttn	-0.526442	0.07245
Ccdc141	0.063779	-0.03051
Sestd1	0.052724	-0.95706
Zfp385b	-0.79419	-0.0541
Cwc22	-0.145511	-0.74309
Gm14461	0.29966	-0.01538
Ube2e3	-0.048559	-0.47886
Itga4	0.236862	-0.07126
Cerkl	-0.081047	-0.03359
Neurod1	-0.18806	0
Ssfa2	-0.029434	1.49985
Ppp1r1c	-0.219863	-0.08998
Pde1a	-0.135613	0.53901
Prdx6b	0.007784	-0.02492
Dnajc10	0.162073	-1.123
Frzb	-0.075317	-0.1217
Nckap1	-0.265943	-0.0553
Dusp19	-0.257562	0.12935
Nup35	-0.122943	-1.58988
Zfp804a	0.261254	-0.11615
Zc3h15	0.239776	-0.7002
Itgav	0.58732	-1.36088
Fam171b	-0.254031	-0.08815
Zswim2	-0.280911	-0.12045
Calcrl	-0.033803	-0.15139
Tfpi	0.567648	-1.36933
Ctnnd1	0.326775	-0.65169
Gm13718	0.109641	-0.04171
2700094K13Rik	0.067651	-2.60687
Tmx2	0.026153	1.04482
Med19	-0.050955	0.01808
Zdhhc5	-0.215189	0.25475
Clp1	-0.416457	0.05282
Ypel4	-0.463095	-0.00465
Serping1	-0.407222	-0.3127
Ube2l6	-0.551718	0.42902
Smtnl1	-0.567248	-0.11883
Timm10	-0.556543	0.40005
Slc43a1	-0.557826	0.83287
Rtn4rl2	-0.423137	0.17614
Slc43a3	0.020279	-0.05784
Prg2	-0.093941	-0.09725
Prg3	-0.120371	-0.00514
P2rx3	-0.113674	0.67111
Ssrp1	-0.126536	-1.7071
Tnks1bp1	-0.118097	0.56781
Aplnr	0.205562	0.10281
Lrrc55	0.446571	-0.10475
Olfr987	-0.183631	0.06427
Olfr988	-0.245126	0.06946
Olfr992	-0.056404	-0.16713
Olfr993	0.03285	0.07263
Olfr994	0.116866	0.00244
Olfr995	0.120191	-0.02816
4833423E24Rik	0.02824	0.05692
Olfr996	-0.068339	-0.09738
Olfr998	-0.11982	0.0564
Olfr1000	-0.188015	0.00453
Olfr1002	-0.162457	0.07588
Olfr154	-0.112183	0.00323
Olfr1006	-0.118457	0.07666
Olfr1008	-0.133992	-0.14731
Olfr1009	-0.142874	-0.01029
Olfr1010	-0.129494	-0.13022
Olfr1012	-0.140394	0.00331
Olfr1013	-0.160065	-0.13554
Olfr1014	-0.137304	-0.12645
Olfr1015	-0.075507	-0.03557
Olfr1016	0.009226	-0.06613
Olfr1018	-0.051084	0.05463
Olfr1019	-0.174665	0.04245
Olfr1020	-0.21502	-0.07674
Olfr1022	-0.231674	-0.02496
Olfr1023	-0.235852	-0.04145
Olfr1024	-0.153584	0.0731
Olfr1026	-0.013391	-0.07551
Olfr1028	0.140084	-0.04575
Olfr1029	0.216273	-0.03592
Olfr1030	0.235504	-0.01064
Olfr1031	0.224723	0.00658
Olfr1032	0.158423	-0.11006
Olfr1033	0.07209	-0.0843
Olfr1034	0.111987	0.00081
Olfr1036	0.269509	-0.04848
Olfr1037	0.29346	0.009
Olfr1038-ps	0.641252	0.10144
Olfr1039	0.73708	0.14478
Olfr1040	0.914328	0.06049
Olfr1042	1.04426	0.12996
Olfr1043	1.05052	-0.01092
Olfr1044	1.06951	-0.04817
Olfr52	1.05755	-0.04441
Olfr1045	0.989683	0.03623
Olfr1046	0.776669	-0.03318
Olfr1047	0.681173	-0.02409
Olfr1048	0.617476	-0.07124
Olfr1049	0.422902	-0.0642
Olfr1051	0.302537	0.01354
Olfr1052	0.368165	-0.09557
Olfr1054	0.488892	0.04226
Olfr1055	0.464061	-0.05813
Olfr1056	0.492026	-0.11209
Olfr1057	0.46535	0.01008
Olfr1058	0.439353	-0.01895
Olfr1061	0.354217	0.01652
Olfr1062	0.315999	0.03709
Olfr1065	0.353001	-0.05141
Olfr1066	0.435733	-0.00088
Olfr228	0.702322	-0.03244
Olfr1076	0.736217	-0.06706
Olfr1079	0.75914	-0.01991
Olfr1080	0.652785	-0.03984
Olfr1082	0.267741	-0.06313
Olfr1084	0.271556	-0.06313
Olfr1085	0.258804	-0.0921
Olfr1086	0.184972	0.00904
Olfr1087	0.161011	-0.03624
Olfr1089	0.031468	0.03757
Olfr1090	0.048578	-0.01694
Olfr1093	0.155155	0.0965
Olfr141	0.182361	-0.04365
Olfr1094	0.216365	0.07859
Olfr1095	0.333533	0.00471
Olfr1097	0.49657	-0.01038
Olfr1098	0.542755	-0.10373
Olfr1099	0.378711	-0.04362
Olfr1100	0.23345	0.02463
Olfr1101	0.150229	-0.05872
Olfr1102	0.077433	-0.07135
Olfr1104	0.03133	-0.06191
Olfr1105	-0.004998	-0.0411
Olfr1106	-0.03512	0.06776
Olfr1107	-0.008399	0.03227
Olfr1109	0.040154	0.05535
Olfr259	0.04524	0.04042
Olfr1110	0.124283	0.03961
Olfr1111	0.247724	-0.01767
Olfr1112	0.338585	0.15155
Olfr1113	0.358551	0.00076
Olfr1115	0.1725	-0.02687
Olfr1116-ps	0.075664	0.11646
Olfr1118	0.139742	-0.03689
Olfr1120	0.025358	-0.07293
Olfr1121	0.113095	-0.02829
Olfr1122	0.157863	0.00763
Olfr1123	0.105433	-0.02529
Olfr1124	0.220656	0.06771
Olfr1126	0.238432	-0.0368
Pramel7	0.092435	-0.01183
Pramel6	0.08738	-0.03259
Olfr153	-0.013109	-0.01519
Olfr1128	-0.072372	0.02858
Olfr1129	0.007425	0.01084
Olfr1130	0.144215	-0.00172
Olfr1131	0.213421	-0.01201
Olfr1132	0.247896	0.08242
Olfr1133	0.279937	0.03565
Olfr1134	0.302093	-0.00426
Olfr1135	0.282779	-0.03806
Olfr1136	0.244749	0.04595
Olfr1137	0.122659	-0.08687
Olfr1138	-0.013215	-0.02357
Olfr1140	-0.049457	-0.11199
Olfr1141	-0.055299	0.01409
Olfr152	-0.046895	0.05227
Olfr1143	-0.055359	-0.05064
Olfr1145	-0.02701	-0.13111
Olfr1148	0.031989	-0.02099
Olfr1151	-0.075596	-0.03288
Olfr1152	-0.157036	-0.0263
Olfr1153	-0.286836	-0.01719
Olfr1154	-0.305829	0.03517
Olfr1155	-0.324346	0.0078
Olfr1156	-0.284572	0.03144
Olfr1157	-0.153076	-0.04038
Olfr74	-0.071006	0.05578
Olfr1158	-0.028666	0.04696
Olfr1160	-0.018885	0.01581
Olfr1161	0.078691	-0.15433
Olfr73	0.179397	-0.0101
Olfr1162	0.247771	0.02692
Olfr1164	0.328435	-0.00753
Olfr1166	0.3129	-0.09525
Olfr1167	0.127871	-0.09212
Olfr1168	0.037865	-0.0344
Olfr1170	-0.089718	0.06345
Olfr1173	0.207376	0.06913
Olfr1176	0.445296	0.0987
Olfr1178	0.360063	-0.09656
Olfr1179	0.32972	-0.04856
Olfr1180	0.30834	-0.04067
Olfr1181	0.299637	-0.00753
Olfr1182	0.084594	0.0215
Olfr1183	0.028762	-0.01728
Olfr1184	0.065742	-0.0029
Olfr1186	0.062484	0.07225
Olfr1188	0.181441	0.00549
Olfr1189	0.327598	0.21712
Olfr1193	0.589464	0.04062
Olfr1195	0.583752	-0.05632
Olfr1196	0.52069	-0.12241
Olfr1197	0.304297	-0.04174
Olfr1198	0.200876	-0.08616
Olfr1199	0.165386	-0.05244
Olfr1200	0.155557	-0.03232
Olfr1201	0.131561	0.0623
Olfr1202	0.150423	-0.08301
Olfr1205	0.209995	-0.12404
Olfr1204	0.351006	0.0344
Olfr1206	0.376703	-0.08806
Olfr1208	0.357239	0.12388
Olfr1209	0.315084	-0.05493
Olfr1211	0.279513	0.01799
Olfr1212	0.237198	0.00777
Olfr1213	0.258843	-0.00594
Olfr1214	0.290586	0.02683
Olfr1215	0.373702	-0.13243
Olfr1216	0.412309	-0.05821
Olfr1217	0.503745	-0.03837
Olfr1218	0.579776	0.01119
Olfr1219	0.519713	0.00338
Olfr1220	0.43789	0.08959
Olfr1221	0.42603	0.11212
Olfr1222	0.364361	-0.00489
Olfr1223	0.269184	0.07149
Olfr1225	0.271139	0.03272
Olfr1226	0.316581	0.03524
Olfr1228	0.401449	-0.08313
Olfr1229	0.636135	0.02504
Olfr1230	0.591915	0.05017
Olfr1231	0.49521	0.07625
Olfr1232	0.324076	-0.08522
Olfr1233	0.304397	0.1337
Olfr1234	0.15469	0.03241
Olfr1238	-0.094232	-0.04469
Olfr1239	-0.171169	-0.09072
Olfr1240	-0.219112	0.04612
Olfr1241	-0.271394	-0.10601
Olfr1242	-0.256633	0.01223
Olfr1243	0.025561	0.04943
Olfr1245	0.345235	0.00048
Olfr1246	0.355201	0.022
Olfr1247	0.480513	0.01403
Olfr1248	0.510282	-0.04117
Olfr1249	0.530628	0.00914
Olfr1250	0.260489	0.0203
Olfr1251	0.090166	-0.07485
Olfr1252	-0.431856	-0.04132
Olfr1253	-0.642521	-0.07485
Olfr1254	-0.426715	-0.03552
Olfr1255	-0.209673	-0.08967
Olfr1256	0.071332	0.08245
Olfr48	0.067932	0.10291
Olfr1257	0.005114	0.0872
Olfr1258	-0.049252	-0.03664
Olfr1259	0.057548	0.00066
Olfr1260	0.366146	-0.04793
Olfr1261	0.431877	0.01276
Olfr1262	0.446481	0.04562
Olfr1263	0.49065	0.06991
Olfr1264	0.46926	0.03918
Olfr1265	0.360338	-0.07093
Olfr140	0.245216	-0.2162
Olfr1269	-0.093342	0.10255
Olfr32	-0.048021	-0.15663
Olfr1270	-0.013868	-0.00829
Olfr1506	-0.192384	0.00183
Olfr142	-0.26468	0.02144
Olfr1271	-0.278178	0.03913
Olfr1272	-0.238923	0.07774
Olfr1273-ps	-0.165631	0.0371
Olfr1274-ps	0.07226	-0.04333
Ptprj	0.525417	-0.03916
Nup160	0.13849	-1.69615
Fnbp4	-0.122782	-0.34061
Agbl2	-0.230629	0.03061
Mtch2	-0.451969	0.95504
C1qtnf4	-0.395417	0.03797
Ndufs3	-0.41677	1.24384
Kbtbd4	-0.423099	-0.166
Ptpmt1	-0.42429	0.28947
Celf1	-0.29346	-0.28452
Rapsn	0.024732	-0.01076
Psmc3	0.027084	-0.41655
Slc39a13	0.011388	-0.4176
Spi1	-0.093811	0.12319
Mybpc3	-0.355825	0.05468
Madd	-0.701108	-0.04999
Nr1h3	-0.737675	3.20745
Acp2	-0.680737	0.67961
Ddb2	-0.616551	0.37543
Pacsin3	-0.129336	0.32943
Arfgap2	0.01546	0.10209
1110051M20Rik	-0.131356	-0.00801
Lrp4	-0.10891	0.68536
Ckap5	-0.196459	-0.63451
F2	-0.107925	-0.06092
[truncated: 18,175 more rows]

## Sheet: Fig. 6a-f
Fig. 6a						Fig. 6b					Fig. 6c						Fig. 6d						Fig. 6e
	enhancer coordinates																	miRNA name	deltaCt.KO-WT	P.Value				DamID raw data are available through GEO at NCBI under accession number GSE150053 https://www.ncbi.nlm.nih.gov/geo/query/acc.cgi?acc=GSE150053 and analyzed data are available in Supplementary Table S3 https://data.mendeley.com/datasets/8hgntm9x3w/draft?a=5fef1d20-884f-4237-8686-1ecb1c02e47c (version 2)
chr	start	end	reposition status				pre	adip				lncRNA name	log2FoldChange	minusLOG10(pvalue)				mmu-miR-339-3p	4.34938	1.4172
chr1	4483570	4483850	released				2.448	0.381				H19	1.74336	5.69336				mmu-miR-1	4.17179	2.882
chr1	4483940	4484230	released				0.396	3.398				Gm28722	-4.08077	4.66412				mmu-miR-1966	3.70652	1.0873
chr1	5316070	5317140	released				1.733	0.277				4631405K08Rik	1.35987	3.38047				mmu-miR-410	3.65449	0.943
chr1	21208970	21209220	released				5.859	0.434				Gm12596	-6.87975	3.37889				mmu-miR-467d	3.29026	1.0112
chr1	31150450	31153830	released				6.803	3.019				Gm26619	4.96602	3.31542				mmu-miR-133a	3.28548	1.2453
chr1	31172680	31173570	released				6.982	1.428				Gm11195	-5.02715	3.30642				mmu-miR-1897-3p	2.70936	0.6622
chr1	37597540	37597800	released				1.095	4.494				Gm13391	-6.01727	3.31393				mmu-miR-669k	2.67856	0.962
chr1	53409120	53409370	fail to be released under Tmem120A KD				1.814	2.67				RP23-61N4.3	4.90683	3.15202				mmu-miR-691	2.54588	1.011
chr1	54307720	54307920	released				1.48	3.512				Gm9951	-0.907154	2.98332				mmu-miR-496	2.39737	1.8334			Fig. 6f
chr1	55674700	55676480	released				2.581	0.71				RP23-95L22.1	5.99078	2.91774				mmu-miR-133b	2.36315	1.6496
chr1	78816600	78818120	released				7.278	3.937				Gm11924	-4.4402	2.69835				mmu-miR-184	2.29621	1.7462				list of miRNA afffected targets can be found in Suplementary Table S5 at https://data.mendeley.com/datasets/8hgntm9x3w/draft?a=5fef1d20-884f-4237-8686-1ecb1c02e47c (version 2)
chr1	84221900	84223100	released				3.293	0.492				A330069E16Rik	1.44782	2.62572				mmu-miR-1938	2.0678	1.1373
chr1	84279490	84280910	released				0.385	1.168				Gm2670	-1.96872	2.61199				mmu-miR-9*	2.01855	1.2716
chr1	87493930	87495200	released				1.856	1.29				Gm20753	5.74223	2.56057				mmu-miR-1942	1.96227	1.6818
chr1	87495380	87497270	released				0.779	6.372				Gm5546	1.58601	2.51003				mmu-miR-207	1.89429	1.1717
chr1	87497760	87498020	released				2.712	2.007				A330033J07Rik	-5.18849	2.3908				mmu-miR-673-5p	1.84204	1.1022
chr1	127753770	127754940	released				0.51	4.895				Gm12629	-5.07784	2.37906				mmu-miR-710	1.80708	0.7569
chr1	135389060	135390540	released				4.135	4.123				Gm20515	2.11106	2.30568				mmu-miR-718	1.80497	0.9015
chr1	145320730	145322040	released				2.258	2.139				C330019F10Rik	-5.06837	2.12578				mmu-miR-1958	1.78625	0.3915
chr1	145327760	145328660	released				0.439	1.278				B230217O12Rik	1.16945	2.1163				mmu-miR-292-5p	1.7539	2.0546
chr1	145331160	145332130	released				0.616	5.712				Gm26613	-5.5126	2.10985				mmu-miR-181a	1.7527	0.3522
chr1	145337980	145339340	released				1.673	1.789				Gm13481	-4.16608	2.07841				mmu-miR-672	1.71442	0.7306
chr1	152872100	152872900	released				1.516	2.722				D830044D21Rik	6.07749	2.06691				mmu-miR-883a-3p	1.70513	0.6468
chr1	154233380	154233580	released				0.599	7.85				C920006O11Rik	-1.10478	2.02741				mmu-miR-202-5p	1.66442	0.9535
chr1	155837470	155838800	released				0.74	2.928				Gm14461	1.46746	2.01548				mmu-miR-216a	1.64389	1.408
chr1	155880830	155882070	released				4.872	5.773				Gm10390	1.27582	2.01048				mmu-miR-181c	1.63983	1.4293
chr1	155949800	155950830	released				0.479	4.428				A230087F16Rik	-3.92192	2.01027				mmu-miR-547	1.63343	0.7885
chr1	155959400	155960460	released				5.503	0.895				Gm6117	3.95223	2.00241				mmu-miR-146b*	1.63112	0.7993
chr1	155966620	155968450	released				0.304	3.165				Gm26707	1.23333	1.96471				mmu-miR-539	1.62391	1.1295
chr1	161116480	161118010	fail to be released under Tmem120A KD				3.232	2.339				RP24-369K4.1	3.56385	1.94035				mmu-miR-431*	1.61701	1.1
chr1	172185560	172186070	released				4.866	3.515				1700113A16Rik	-1.09454	1.92542				mmu-miR-34c*	1.60635	1.4494
chr1	175480100	175481440	released				1.187	1.064				Gm28653	-2.01489	1.90944				mmu-miR-742	1.56574	0.4341
chr1	176678310	176679270	released				2.021	5.973				2210420H20Rik	3.85474	1.90133				mmu-miR-470	1.56405	0.4485
chr1	177621850	177622300	released				4.611	2.847				Gm15514	3.2295	1.88379				mmu-miR-144	1.53863	1.142
chr1	187597680	187599210	released				0.399	2.167				Gm3294	1.33394	1.88981				mmu-miR-31*	1.52199	1.4258
chr1	187655700	187656600	released				1.3	3.347				4833427F10Rik	-4.28703	1.88156				mmu-miR-466g	1.50169	1.4837
chr2	11524420	11524710	released				2.711	5.621				Gm27162	1.27337	1.86875				mmu-miR-546	1.46101	0.2799
chr2	58206590	58209060	released				0.839	1.571				Gm6277	-0.760551	1.85653				mmu-miR-1894-5p	1.45806	1.8937
chr2	63890270	63891560	released				0.579	3.964				Gm26912	-1.44208	1.85492				mmu-miR-15a*	1.45735	1.2062
chr2	63907910	63908840	released				3.268	2.004				Gm5570	4.62025	1.84088				mmu-miR-135a	1.4519	0.5346
chr2	63935800	63935890	released				0.216	1.832				Gm28237	1.69433	1.83178				mmu-miR-409-3p	1.44104	2.2229
chr2	70171430	70172190	released				6.464	4.115				Gm26561	-2.14525	1.78193				mmu-miR-376a*	1.43756	0.3136
chr2	76132350	76133030	released				0.68	1.827				RP23-431C3.3	4.39553	1.77692				mmu-miR-455	1.42673	1.484
chr2	77685900	77686420	released				2.467	2.469				Gm2800	5.68022	1.75805				mmu-miR-706	1.39323	1.9071
chr2	132723680	132724980	released				4.025	3.105				RP24-399B3.6	0.822157	1.74526				mmu-miR-695	1.36285	0.6466
chr2	136327120	136333500	released				3.021	4.132				F730016J06Rik	-1.22589	1.74466				mmu-miR-582-3p	1.34726	0.5722
chr2	136652460	136653600	released				0.928	8.181				Gm28901	-5.92255	1.7417				mmu-miR-493	1.32549	2.2085
chr2	138103790	138104220	released				5.861	1.505				Gm29502	2.20434	1.72011				mmu-miR-677	1.31875	0.7727
chr2	139745290	139746140	released				0.361	1.701				Gm26614	-5.57174	1.70973				mmu-miR-216b	1.25236	0.3815
chr2	145113940	145115190	released				2.95	4.096				Gm26831	1.5773	1.68926				mmu-miR-669m	1.25192	0.3491
chr2	145333190	145334280	released				1.422	4.251				Gm29243	5.18176	1.6662				mmu-miR-377	1.24216	0.4272
chr2	146371220	146371410	released				2.542	0.518				Gm26543	-3.88056	1.6439				mmu-miR-208a	1.22911	0.6616
chr2	146371840	146373080	released				5.895	2.616				Gm17249	0.693502	1.64238				mmu-miR-330*	1.20777	0.8964
chr2	146401040	146403420	released				0.975	2.884				Gm26732	-1.65308	1.63776				mmu-miR-294	1.20588	0.4336
chr2	146681770	146682310	released				0.356	7.618				Gm15834	1.3505	1.63555				mmu-miR-29c*	1.19173	0.7456
chr2	150187980	150188320	released				1.788	2.294				Gm16998	-2.76912	1.62445				mmu-miR-30b*	1.16995	0.7244
chr2	150425840	150425970	released				0.361	0.347				Gm26815	2.26625	1.6238				mmu-miR-214*	1.1648	0.5783
chr2	150426090	150426660	released				0.549	4.561				C230014O12Rik	2.61263	1.61861				mmu-miR-205	1.16411	1.154
chr2	150433580	150434120	released				0.983	0.608				Gm11815	5.3356	1.61088				mmu-miR-495	1.15138	0.8125
chr2	159557850	159558700	released				0.319	1.003				Gm12292	2.6082	1.6057				mmu-miR-466f-3p	1.1381	1.2882
chr2	168562640	168564350	released				2.219	2.427				6430590A07Rik	0.660114	1.60743				mmu-miR-1941-3p	1.11273	0.6195
chr2	168566040	168567180	released				4.36	3.469				Gm2165	5.34013	1.59632				mmu-miR-135b	1.10995	0.4467
chr2	169459270	169460840	released				0.164	3				4931429P17Rik	5.45818	1.5865				mmu-miR-1956	1.10586	0.8302
chr2	169750760	169753400	released				0.458	5.966				BC051077	-3.0276	1.56812				mmu-miR-690	1.08986	1.7143
chr2	169772390	169774540	released				3.289	4.691				Gm12496	3.42014	1.55649				mmu-miR-681	1.08349	0.5984
chr2	169831850	169833720	released				2.001	2.896				4930405D11Rik	-4.80975	1.55027				mmu-miR-206	1.08333	0.4839
chr2	169866200	169867240	released				1.163	4.269				2210414B05Rik	4.17557	1.53502				mmu-miR-470*	1.07855	0.4941
chr2	172934920	172937220	released				0.323	2.752				Gm16050	2.23675	1.53269				mmu-miR-1190	1.07264	0.3682
chr2	172941870	172942670	released				0.686	3.664				Gm16880	1.09908	1.52945				mmu-miR-501-5p	1.05353	0.5052
chr2	172942900	172943410	released				0.376	0.566				Gm15245	2.75275	1.514				mmu-miR-411*	1.04042	0.4851
chr2	172950410	172951200	released				5.986	5.558				Etos1	2.04128	1.51474				mmu-miR-450b-3p	1.03046	0.7395
chr2	172960550	172967260	released				1.29	6.81				Gm5833	-4.51189	1.50792				mmu-miR-876-3p	1.01676	0.6586
chr2	172978670	172978840	released				7.088	7.677				5031425E22Rik	0.36284	1.50276				mmu-miR-325*	0.984104	0.576
chr2	172979110	172979430	released									Snhg12	0.403967	1.49852				mmu-miR-466i	0.978694	0.9904
chr2	172979610	172980200	released									Gm26818	1.94925	1.48717				mmu-miR-10a*	0.931325	0.3416
chr2	172980400	172980670	released									1700057H15Rik	4.33753	1.47319				mmu-miR-675-3p	0.929049	0.5291
chr2	172980860	172981430	released									Gm28100	3.5744	1.47413				mmu-miR-26b*	0.924856	1.2025
chr2	172981600	172982410	released									Gm11463	2.97068	1.47294				mmu-miR-201	0.923597	0.3206
chr2	172982630	172982720	released									8030423F21Rik	0.66933	1.47723				mmu-miR-450a-3p	0.923597	0.3206
chr2	172982860	172983490	released									RP24-152K14.1	-5.21243	1.45568				mmu-miR-509-3p	0.923597	0.3206
chr2	172983580	172983690	released									4930527A07Rik	-2.79482	1.44706				mmu-miR-1895	0.906196	1.344
chr2	174967010	174967880	released									Gm13236	-4.8695	1.44937				mmu-miR-455*	0.904568	0.8048
chr2	177249550	177249980	released									Gm26609	1.23664	1.43735				mmu-miR-33*	0.880333	0.9605
chr2	177758080	177758480	released									Gm12159	-2.93982	1.43205				mmu-miR-7a	0.877772	0.2672
chr2	178149410	178150190	released									RP23-227A12.5	-0.898339	1.41779				mmu-miR-291a-3p	0.874628	0.7372
chr2	181599270	181599510	released									Gm11217	1.37809	1.4097				mmu-miR-133a*	0.869931	1.0294
chr3	14755580	14756350	released									Gm26706	-1.69855	1.40567				mmu-miR-153	0.865148	0.6672
chr3	14786320	14788140	released									E130018O15Rik	0.929527	1.39572				mmu-miR-703	0.858437	0.314
chr3	59205320	59206240	released									9530036O11Rik	1.59444	1.38476				mmu-miR-27a*	0.855331	1.0195
chr3	59696830	59697660	released									C030034L19Rik	0.656282	1.38396				mmu-miR-883b-3p	0.854174	0.3089
chr3	86028670	86028990	released									Gm27019	0.830689	1.38139				mmu-miR-483	0.847454	0.4575
chr3	98058430	98059460	released									Gm12347	0.972158	1.37598				mmu-miR-193b	0.83548	0.7908
chr3	98062480	98064070	released									Gm16845	-1.35989	1.3612				mmu-miR-137	0.834257	0.4561
chr3	100292900	100293010	fail to be released under Tmem120A KD									2310040G24Rik	2.17113	1.34436				mmu-miR-1894-3p	0.832801	0.2801
chr3	106286350	106288720	released									D030040B21Rik	1.38225	1.31996				mmu-let-7g*	0.823896	0.3705
chr3	106288830	106288950	released									Gm28322	1.01823	1.31508				mmu-miR-1953	0.817409	0.5221
chr3	106289230	106289790	released									RP23-187M7.3	-1.67084	1.3067				mmu-miR-293	0.801629	0.4542
chr3	106289960	106290760	released									Gm11497	3.57822	1.30488				mmu-miR-132	0.778081	0.5675
chr3	106298340	106300430	released									Gm26755	2.7726	1.30121				mmu-miR-302a	0.776284	0.2281
chr3	106301770	106302130	released									Gm26690	2.03373	1.29788				mmu-miR-449a	0.768571	0.3176
chr3	106307560	106308060	released									Gm27022	3.04942	1.28274				mmu-miR-653	0.768253	0.3917
chr3	106308220	106308630	released									Gm12580	1.97235	1.27993				mmu-miR-1983	0.763372	0.8477
chr3	106308770	106308840	released									Gm28068	0.826195	1.27529				mmu-miR-671-5p	0.752534	0.6239
chr3	113276890	113277520	released									Gm26916	-3.32721	1.25535				mmu-miR-125b-3p	0.748764	0.5875
chr3	113277680	113278190	released									Gm28587	0.832745	1.24355				mmu-miR-154*	0.741812	0.5405
chr3	113332390	113332780	released									2700016F22Rik	0.595021	1.24557				mmu-miR-292-3p	0.740822	0.374
chr3	120464470	120465260	released									1700047M11Rik	-2.99743	1.24886				mmu-miR-202-3p	0.731936	0.2166
chr3	129533770	129534030	released									Gm20109	-3.9387	1.24547				mmu-miR-298	0.729617	0.5851
chr3	129582010	129582860	released									Gm5665	1.51217	1.2376				mmu-miR-290-3p	0.721383	0.4926
chr3	130336620	130337460	released									6330403N20Rik	1.56789	1.23591				mmu-miR-875-3p	0.711661	0.391
chr3	138737320	138737990	released									Gm15408	1.03481	1.23154				mmu-miR-1902	0.686	0.7607
chr3	142159950	142160720	released									RP23-433P9.4	-5.13727	1.23181				mmu-miR-188-3p	0.685433	0.5206
chr3	142223240	142223450	released									Gm17399	-4.51916	1.22887				mmu-miR-433*	0.678986	0.2933
chr3	156223360	156224230	released									Gm13848	-4.76977	1.2213				mmu-miR-1969	0.670473	0.6124
chr4	3159040	3160230	released									Gm28077	1.64682	1.22012				mmu-miR-449b	0.663732	0.6398
chr4	6118360	6118510	released									C130071C03Rik	2.63633	1.21829				mmu-miR-743b-5p	0.659374	0.5253
chr4	8632480	8633710	released									A830008E24Rik	-0.855284	1.20627				mmu-miR-300*	0.656968	0.2824
chr4	9667940	9670760	released									Gm16241	0.882414	1.19847				mmu-miR-675-5p	0.652873	0.245
chr4	15965440	15966590	released									Gm13293	-1.87024	1.18108				mmu-miR-187	0.652408	0.6144
chr4	15971740	15972200	released									9430037G07Rik	-0.471673	1.1807				mmu-miR-203	0.63609	0.8499
chr4	19935850	19936960	released									Gm29455	0.859228	1.17404				mmu-miR-882	0.6322	0.1688
chr4	22284820	22286030	released									Gm17477	2.3744	1.16332				mmu-miR-1933-3p	0.62815	0.209
chr4	35212990	35214170	released									Gm26640	-0.787249	1.16094				mmu-miR-30c-2*	0.625704	0.6932
chr4	86532170	86532920	released									RP24-92E18.1	-2.23876	1.16006				mmu-miR-302b	0.615732	0.233
chr4	86533060	86533280	released									Gm26526	-5.63344	1.16379				mmu-miR-540-3p	0.615732	0.233
chr4	86542770	86544150	released									Gm11579	6.37376	1.15209				mmu-miR-1947	0.609195	0.7398
chr4	86544350	86545820	released									5031434O11Rik	-1.03374	1.14496				mmu-miR-693-3p	0.602959	0.6418
chr4	86547860	86548830	released									3222401L13Rik	0.54459	1.14175				mmu-miR-30a*	0.602558	0.5137
chr4	100365200	100366070	released									Gm26905	0.469591	1.13773				mmu-miR-302c*	0.597187	0.6354
chr4	100661680	100661980	released									RP24-568B16.1	1.97149	1.12213				mmu-miR-24-2*	0.596067	0.645
chr4	100662100	100663210	released									1700034K08Rik	2.77574	1.11469				mmu-miR-1948	0.588891	0.3858
chr4	100663220	100663420	released									Gm26540	1.55578	1.11495				mmu-miR-1932	0.586582	0.5762
chr4	100663580	100664720	released									Gm26691	0.793057	1.11087				mmu-miR-376b*	0.585841	0.6207
chr4	101347380	101348940	released									Gm20554	0.622713	1.11126				mmu-miR-297b-5p	0.578117	0.5341
chr4	124872190	124873830	released									5031415H12Rik	2.05992	1.10799				mmu-miR-341	0.574591	0.6837
chr4	152527020	152527470	released									1700086P04Rik	1.54333	1.10728				mmu-miR-764-5p	0.57428	0.5579
chr5	17276510	17287500	released									Gm10287	0.744855	1.10729				mmu-miR-127*	0.57428	0.5579
chr5	17291700	17293500	released									2810032G03Rik	-0.742812	1.1016				mmu-miR-300	0.572344	0.5282
chr5	17326410	17334590	released									A830052D11Rik	-0.994859	1.10212				mmu-miR-200b	0.571627	0.5099
chr5	17334800	17335270	released									Gm28981	4.0403	1.09873				mmu-miR-763	0.566885	0.5242
chr5	17335360	17341430	released									2700012I20Rik	-1.48413	1.09662				mmu-miR-337-5p	0.564401	0.337
chr5	17341710	17355470	released									mmu-mir-5103	0.386688	1.08158				mmu-miR-412	0.564401	0.337
chr5	17355610	17356840	released									Gm14133	1.79092	1.06759				mmu-miR-487b	0.564401	0.337
chr5	17368760	17369830	released									RP24-68C1.4	1.17951	1.0681				mmu-miR-2139	0.563917	0.6201
chr5	17382140	17383770	released									Gm28151	0.904033	1.06773				mmu-miR-291b-3p	0.560383	0.2475
chr5	17424500	17426080	released									RP23-121N19.3	3.26096	1.06517				mmu-miR-96	0.556022	0.5002
chr5	17429290	17430980	released									Mir17hg	0.591238	1.05935				mmu-miR-684	0.55331	0.4438
chr5	17488060	17489540	released									Gm26652	-2.17859	1.06139				mmu-miR-145*	0.552059	0.4889
chr5	17505400	17505470	released									Gm29066	5.74278	1.05546				mmu-miR-760	0.549946	0.6867
chr5	17505620	17506860	released									F630040K05Rik	-0.562218	1.05228				mmu-miR-692	0.547479	0.3042
chr5	17510380	17513420	released									Gm14809	4.77675	1.04393				mmu-miR-453	0.542576	0.2339
chr5	17863500	17864610	released									1810008I18Rik	1.39762	1.04659				mmu-miR-16*	0.536273	0.305
chr5	22646000	22647660	released									Gm20757	2.70501	1.03371				mmu-miR-704	0.526369	0.5748
chr5	43623270	43624700	released									4930509E16Rik	-1.47178	1.03234				mmu-miR-376b	0.526325	0.2152
chr5	46248470	46248580	released									Gm4208	1.94705	1.03149				mmu-miR-182	0.52362	0.378
chr5	46832580	46833820	released									Gm26774	1.1494	1.02585				mmu-miR-375	0.521573	0.2693
chr5	67275560	67276300	released									Gm20625	-2.76832	1.02576				mmu-miR-128	0.521307	0.5989
chr5	98030490	98032030	released									4932411K12Rik	1.8804	1.02427				mmu-miR-674*	0.520295	0.3701
chr5	98047340	98048010	released									9930038B18Rik	-3.26313	1.00757				mmu-miR-551b	0.518571	0.4375
chr5	98129180	98130520	released									C530043A13Rik	0.981337	1.00205				mmu-miR-1968	0.509285	0.7453
chr5	103019820	103021430	released									2310015A10Rik	0.528921	0.99998				mmu-miR-125b*	0.506362	0.3356
chr5	103041810	103043940	released									Gm10814	-1.05176	0.998358				mmu-miR-742*	0.497082	0.5544
chr5	105668390	105668490	released									Gm28625	1.93588	0.993156				mmu-miR-669h-3p	0.494637	0.5218
chr5	105721820	105722640	released									Gm13869	3.32645	0.981736				mmu-miR-290-5p	0.493881	0.344
chr5	105773740	105775430	released									RP24-253I2.1	0.691669	0.982038				mmu-miR-465a-3p	0.493881	0.344
chr5	109985610	109986010	released									Gm11345	-2.22754	0.991425				mmu-let-7d*	0.492024	0.371
chr5	109986180	109986530	released									A530020G20Rik	0.366396	0.979657				mmu-miR-345-5p	0.491436	0.642
chr5	109986760	109987820	released									Gm20609	1.05767	0.979082				mmu-miR-200c	0.491299	0.7132
chr5	113565180	113566890	released									2310002F09Rik	-1.30629	0.975612				mmu-miR-688	0.490472	0.2997
chr5	113567050	113568230	released									Gm28818	1.01368	0.974712				mmu-miR-22*	0.489793	0.4979
chr5	113636770	113638910	released									1700023F02Rik	-2.21742	0.969673				mmu-miR-293*	0.486953	0.2227
chr5	138648150	138649120	released									1810058I24Rik	-0.390559	0.97136				mmu-miR-363	0.486184	0.3379
chr5	138882850	138883200	released									Gm22	0.976295	0.961453				mmu-miR-295*	0.485797	0.4502
chr5	148722670	148724250	released									Gm21817	1.93639	0.959424				mmu-miR-758	0.481097	0.446
chr5	150920750	150923180	released									Gm6634	3.65068	0.956805				mmu-miR-181a-1*	0.47729	0.572
chr5	150924000	150926240	released									Gm12511	-1.40247	0.956897				mmu-miR-369-3p	0.471816	0.2604
chr5	150954590	150955960	released									9930111H07Rik	3.1669	0.947386				mmu-miR-186*	0.470636	0.4798
chr5	150957320	150959480	released									Gm5248	-1.35442	0.947706				mmu-miR-374*	0.469636	0.229
chr5	150961330	150963070	released									D230017M19Rik	0.542675	0.936252				mmu-miR-196a*	0.469123	0.5594
chr5	150997640	150999830	released									AA543186	0.964137	0.934994				mmu-miR-1893	0.463739	0.4235
chr5	151164710	151165380	released									Gm28979	0.628183	0.934939				mmu-miR-28*	0.461448	0.2551
chr5	151259730	151260310	released									RP24-388D8.4	3.17606	0.933994				mmu-miR-1191	0.455889	0.1576
chr5	151260490	151261030	released									A930029G22Rik	0.909176	0.928043				mmu-miR-485	0.449122	0.3669
chr5	151268460	151268810	released									RP24-411K2.1	-3.55093	0.924931				mmu-miR-500	0.440899	0.3581
chr5	151269010	151269350	released									Gm26870	1.85564	0.923421				mmu-miR-883b-5p	0.438747	0.5415
chr5	151269520	151270010	released									Gm12037	1.36786	0.92055				mmu-miR-199b	0.437826	0.4377
chr5	151270840	151271930	released									B530045E10Rik	-1.2826	0.915235				mmu-miR-150*	0.436077	0.3145
chr6	3132380	3133590	released									Gm26710	1.02914	0.913679				mmu-miR-1967	0.429392	0.5688
chr6	5183470	5184320	fail to be released under Tmem120A KD									Gm28441	-0.851211	0.910872				mmu-miR-872*	0.423868	0.3731
chr6	5205320	5206150	fail to be released under Tmem120A KD									1700003C15Rik	-2.93906	0.908144				mmu-miR-488*	0.422474	0.3203
chr6	7832330	7833080	released									4732465J04Rik	-0.35483	0.905482				mmu-miR-199a-3p	0.421109	0.4075
chr6	48657890	48657950	released									2610020C07Rik	-0.961896	0.900321				mmu-miR-503	0.420516	0.4628
chr6	48689150	48689380	released									D030068K23Rik	-0.966064	0.899872				mmu-miR-509-5p	0.420516	0.4628
chr6	53074700	53075560	released									2410012E07Rik	-2.0063	0.900529				mmu-miR-666-3p	0.420516	0.4628
chr6	71192600	71193510	released									RP24-568B16.3	-2.19589	0.89728				mmu-miR-673-3p	0.417099	0.1868
chr6	95067960	95068500	released									Gm16712	-2.32425	0.898291				mmu-miR-296-3p	0.41255	0.2631
chr6	97413170	97414750	released									Gm28240	-3.59126	0.902269				mmu-miR-697	0.410015	0.4144
chr6	97436750	97439260	released									Gm11210	-4.11778	0.889894				mmu-miR-1941-5p	0.410015	0.4144
chr6	112503710	112504640	released									Gm26604	-1.23602	0.88346				mmu-miR-203*	0.409403	0.2847
chr6	121250340	121250930	released									Gm17613	-4.13578	0.878255				mmu-miR-708	0.40812	0.3523
chr6	121253190	121254890	released									Gm26720	1.994	0.873356				mmu-miR-582-5p	0.405662	0.387
chr6	121257100	121258440	released									Gm15892	-1.1373	0.873383				mmu-miR-1952	0.404727	0.4254
chr6	122585280	122585810	fail to be released under Tmem120A KD									Gm26800	-5.13013	0.87669				mmu-miR-743a	0.403922	0.424
chr6	135509360	135510220	fail to be released under Tmem120A KD									Gm15675	0.366248	0.875888				mmu-miR-542-5p	0.39997	0.2004
chr6	135717280	135718090	released									Gm12976	0.782239	0.87095				mmu-miR-669f	0.392902	0.242
chr6	136608670	136610080	released									Gm26843	0.80234	0.866614				mmu-miR-296-5p	0.391323	0.3682
chr6	137787420	137788020	released									4930448E22Rik	1.73764	0.846612				mmu-miR-204	0.390964	0.2849
chr6	141280620	141282210	released									Gm26945	0.99492	0.859263				mmu-miR-299	0.390318	0.2605
chr6	148017090	148017960	released									Gm17619	0.892624	0.858107				mmu-miR-329	0.390318	0.2605
chr6	149049560	149049700	released									Gm3677	3.36501	0.838403				mmu-miR-694	0.389283	0.3256
chr7	75893110	75893650	released									Gm29187	2.23021	0.83777				mmu-miR-18b	0.38555	0.362
chr7	95426880	95427260	fail to be released under Tmem120A KD									Gm26554	2.11699	0.832226				mmu-miR-376a	0.38555	0.362
chr7	95493810	95495390	released									RP23-171O7.1	0.856951	0.831208				mmu-miR-682	0.384369	0.3203
chr7	109835380	109835650	released									1300002E11Rik	0.580876	0.830281				mmu-miR-687	0.378304	0.4312
chr7	121557500	121558370	released									Gm26822	0.507966	0.839006				mmu-miR-1907	0.378304	0.4312
chr7	121559970	121562670	released									RP23-93C9.3	5.11295	0.826801				mmu-let-7b*	0.374871	0.1919
chr7	121705880	121706240	released									Gm1720	2.77005	0.821904				mmu-miR-191*	0.373628	0.4238
chr7	123173790	123174370	released									4930548G14Rik	2.47678	0.822137				mmu-miR-324-5p	0.371734	0.268
chr7	126669950	126670620	released									Gm26874	0.928301	0.815927				mmu-miR-147	0.364861	0.3763
chr7	126863750	126864020	released									Gm13842	-3.49783	0.81617				mmu-miR-365	0.360518	0.4092
chr7	126889230	126889900	released									Gm10603	-0.446642	0.812156				mmu-miR-1904	0.357721	0.3559
chr7	126926420	126927330	released									Gm11373	0.540228	0.801724				mmu-miR-188-5p	0.356334	0.1555
chr7	126937200	126937430	released									Gm1976	-0.391757	0.796011				mmu-miR-200a*	0.353239	0.1671
chr7	126938010	126938160	released									Gm28444	-4.90426	0.792391				mmu-miR-711	0.352658	0.3306
chr7	127246020	127246890	released									Gm14532	1.69581	0.787412				mmu-miR-721	0.352658	0.3306
chr7	138592510	138593160	released									Gm28525	1.60026	0.783444				mmu-miR-1955	0.352658	0.3306
chr7	143068840	143071010	released									Gm26634	-0.806053	0.787147				mmu-miR-701	0.350875	0.3892
chr7	144537430	144539160	released									Gm10425	-1.23093	0.789604				mmu-miR-1898	0.350875	0.3892
chr7	144678520	144681660	released									B230110C06Rik	-1.78881	0.78507				mmu-miR-21*	0.350204	0.1366
chr7	144682250	144683610	released									Gm26776	2.38926	0.782663				mmu-miR-297a*	0.346792	0.1265
chr7	144686240	144687240	released									Gm17382	0.758417	0.779818				mmu-miR-873	0.344961	0.3222
chr7	144698270	144699310	released									Gm12108	5.11857	0.764477				mmu-miR-883a-5p	0.344961	0.3222
chr7	147892170	147894520	released									Gm8705	3.06941	0.76486				mmu-miR-129-3p	0.343109	0.1809
chr7	147902870	147904500	released									Gm13490	2.10102	0.763502				mmu-miR-1933-5p	0.341659	0.1692
chr7	147906340	147907680	released									Gm26508	0.928268	0.763577				mmu-miR-376c*	0.341659	0.1692
chr7	147934120	147935170	released									2310001H17Rik	0.705591	0.770514				mmu-miR-503*	0.331348	0.2183
chr7	147949920	147950690	released									Gm15984	-1.46654	0.765891				mmu-miR-381	0.321932	0.32
chr7	147950850	147954990	released									Gm26684	-2.90518	0.769978				mmu-miR-24-1*	0.321757	0.271
chr7	147955140	147955460	released									A430046D13Rik	-0.42532	0.769547				mmu-miR-719	0.321531	0.2043
chr7	147955620	147955950	released									2310081O03Rik	3.40778	0.760193				mmu-miR-876-5p	0.321531	0.2043
chr7	147956120	147956840	released									Gm13021	-1.89369	0.760981				mmu-miR-181a-2*	0.321531	0.2043
chr7	147956980	147958910	released									Gm26573	1.39125	0.75625				mmu-miR-678	0.319164	0.3974
chr7	147959100	147959520	released									4732491K20Rik	-0.309203	0.752821				mmu-miR-679	0.319164	0.3974
chr7	147959670	147960450	released									9430065F17Rik	-1.2503	0.752212				mmu-miR-698	0.319164	0.3974
chr7	147960870	147962800	released									B230208H11Rik	0.358507	0.749622				mmu-miR-764-3p	0.319164	0.3974
chr8	4087130	4087720	released									Gm2109	1.99746	0.747402				mmu-miR-1899	0.319164	0.3974
chr8	4462900	4463640	released									Gm12480	1.65973	0.736932				mmu-miR-1929	0.319164	0.3974
chr8	19698140	19701650	released									Gm26756	0.714502	0.745235				mmu-miR-1936	0.319164	0.3974
chr8	19859530	19863860	released									Gm13056	0.617732	0.736617				mmu-miR-1945	0.319164	0.3974
chr8	19923690	19933240	released									Gm26772	0.61563	0.73941				mmu-miR-1960	0.319164	0.3974
chr8	19934610	19935100	released									RP24-297E7.1	-1.27415	0.740792				mmu-miR-1982.1	0.319164	0.3974
chr8	19935130	19937290	released									Gm11426	-3.04124	0.73929				mmu-miR-18a*	0.319164	0.3974
chr8	19937350	19938970	released									Gm26730	0.738857	0.732206				mmu-miR-30c-1*	0.319164	0.3974
chr8	19939010	19950220	released									Gm15230	1.51514	0.731093				mmu-miR-136*	0.319164	0.3974
chr8	19987780	19991150	released									5033430I15Rik	0.591178	0.730483				mmu-miR-141*	0.319164	0.3974
chr8	48853370	48855110	released									1700001L05Rik	0.587596	0.7305				mmu-miR-200c*	0.319164	0.3974
chr8	48868940	48870830	released									Gm26648	-0.671516	0.730652				mmu-miR-124	0.318759	0.267
chr8	70018970	70019080	released									2410019O14Rik	2.4202	0.726458				mmu-miR-27b*	0.316855	0.3002
chr8	80570520	80571340	released									Gm29398	-1.81546	0.725539				mmu-miR-33	0.30844	0.3488
chr8	111171320	111172120	released									6030407O03Rik	2.316	0.722401				mmu-miR-217	0.30844	0.3488
chr8	116682630	116684320	released									4930556M19Rik	0.77154	0.720924				mmu-miR-327	0.30844	0.3488
chr8	117986330	117987320	released									Gm27243	-3.10108	0.720541				mmu-miR-380-5p	0.30844	0.3488
chr8	118081560	118083360	released									1110028F18Rik	2.64718	0.71738				mmu-miR-431	0.30844	0.3488
chr8	119256250	119256690	released									Gm29260	0.556954	0.715308				mmu-miR-452	0.30844	0.3488
chr9	25163150	25164580	released									1810012K16Rik	-2.59315	0.713217				mmu-miR-490	0.30844	0.3488
chr9	25192560	25193540	released									Gm4211	-1.40331	0.708831				mmu-miR-540-5p	0.30844	0.3488
chr9	25194910	25197360	released									E230001N04Rik	0.491184	0.707734				mmu-miR-449c	0.306454	0.1767
chr9	25246020	25247590	released									Gm16025	-0.902063	0.706445				mmu-miR-331-5p	0.306258	0.2044
chr9	25267990	25269190	released									2610037D02Rik	0.287851	0.706268				mmu-miR-199a-5p	0.30548	0.1861
chr9	47338580	47338660	released									D6Ertd474e	-1.24766	0.700686				mmu-miR-743b-3p	0.303033	0.1175
chr9	48561520	48639840	released									RP24-535F16.1	-1.39798	0.697967				mmu-miR-19a*	0.302962	0.33
chr9	48641200	48643890	released									Gm29642	1.81853	0.690515				mmu-miR-129-5p	0.302139	0.1585
chr9	54321720	54322440	released									Gm26627	1.2026	0.67199				mmu-miR-680	0.2985	0.2181
chr9	54349060	54349150	released									Gm12319	1.13938	0.670356				mmu-miR-302c	0.292961	0.1912
chr9	68939500	68940730	released									A930012L18Rik	0.900253	0.694115				mmu-miR-669h-5p	0.28982	0.2062
chr9	69135870	69136740	fail to be released under Tmem120A KD									Gm26565	0.76314	0.677187				mmu-miR-1963	0.285144	0.3024
chr9	69137020	69137640	fail to be released under Tmem120A KD									9330185C12Rik	0.649947	0.67691				mmu-miR-450b-5p	0.285011	0.1822
chr9	69137850	69139270	fail to be released under Tmem120A KD									2700038G22Rik	0.591495	0.677571				mmu-miR-331-3p	0.284179	0.2004
chr9	92352760	92353200	released									Gm26521	0.528763	0.667434				mmu-miR-871	0.283822	0.1935
chr9	98705480	98706660	released									Gm15104	-2.39799	0.674341				mmu-miR-214	0.280226	0.3398
chr9	105033530	105033620	released									AI480526	0.381621	0.683204				mmu-miR-669i	0.279371	0.2955
chr9	105033890	105033970	released									2410017I17Rik	2.61134	0.664474				mmu-miR-670	0.279371	0.2955
chr9	109669040	109669980	released									Gm26811	3.03509	0.63315				mmu-miR-878-5p	0.279371	0.2955
chr9	115454180	115454840	released									1700101I11Rik	2.60403	0.63575				mmu-miR-1905	0.279371	0.2955
chr9	119090140	119091250	released									Gm19589	2.14536	0.649305				mmu-miR-666-5p	0.279246	0.2702
chr9	120254620	120255840	released									Gm12153	2.10867	0.66352				mmu-miR-465a-5p	0.276272	0.084
chr9	123626400	123626640	released									Gm11674	2.06771	0.655642				mmu-miR-467g	0.273473	0.2638
chr10	5632230	5633690	released									Gm26714	1.75592	0.634523				mmu-miR-511	0.273473	0.2638
chr10	5634220	5634500	released									2810471M01Rik	0.556504	0.643341				mmu-miR-686	0.273405	0.1684
chr10	5791510	5793600	released									Gm20546	0.556432	0.63915				mmu-miR-544	0.270087	0.2324
chr10	6513590	6514920	released									Gm10544	-0.581345	0.645007				mmu-miR-669j	0.270085	0.1714
chr10	8377070	8379460	fail to be released under Tmem120A KD									Gm13497	-0.63968	0.649937				mmu-miR-106b*	0.262585	0.13
chr10	12857400	12858110	released									Gm26559	-0.706745	0.630491				mmu-miR-669n	0.261878	0.1531
chr10	19347030	19349030	released									Gm17435	-0.76453	0.653652				mmu-miR-429	0.260986	0.1815
chr10	19993400	19993580	released									Gm26884	-0.82447	0.648349				mmu-miR-878-3p	0.257374	0.1996
chr10	19993680	19994050	released									Gm26584	-0.838415	0.659126				mmu-miR-145	0.255771	0.2234
chr10	20206020	20207240	fail to be released under Tmem120A KD									Gm26583	-1.00425	0.647693				mmu-miR-505	0.25518	0.2411
chr10	20444190	20444480	released									C330013E15Rik	-1.01478	0.63268				mmu-let-7a*	0.253945	0.2168
chr10	23571600	23571710	released									Gm27017	-1.83288	0.634156				mmu-miR-664	0.253456	0.1836
chr10	23571840	23572380	released									Gm26663	-2.76049	0.655409				mmu-miR-1192	0.243859	0.0857
chr10	28945220	28945710	released									5330416C01Rik	-3.63687	0.633566				mmu-miR-467f	0.241508	0.1895
chr10	33670530	33670930	released									4933411E06Rik	0.452649	0.636285				mmu-miR-294*	0.241144	0.2374
chr10	53153780	53155670	released									Gm17259	0.434075	0.647201				mmu-miR-138	0.237289	0.0949
chr10	53186280	53187170	released									4930480K23Rik	0.306789	0.640895				mmu-miR-208b	0.233441	0.2278
chr10	81167640	81168110	released									Gm28268	0.306037	0.631088				mmu-miR-2137	0.232294	0.0924
chr10	81459370	81460400	released									Gm26853	0.301538	0.63946				mmu-miR-467e*	0.231647	0.0893
chr10	82085360	82085450	released									Gm19705	-0.487079	0.662551				mmu-miR-1927	0.224447	0.223
chr10	82085560	82085700	released									Gm12116	1.04098	0.626753				mmu-miR-1931	0.224049	0.1735
chr10	82092780	82093230	released									Gm10825	1.01691	0.6189				mmu-miR-337-3p	0.222938	0.2264
chr10	83635190	83636680	fail to be released under Tmem120A KD									Gm26629	-0.804206	0.619753				mmu-miR-302d	0.222893	0.176
chr10	86190240	86191420	released									Gm26660	-0.960745	0.622764				mmu-miR-709	0.222442	0.1305
chr10	86386220	86387000	released									RP24-122G9.19	-2.21673	0.620556				mmu-miR-93*	0.220049	0.1826
chr10	87056300	87057540	released									Gm12018	0.286743	0.61721				mmu-miR-683	0.219927	0.2501
chr10	89735760	89736920	released									RP24-400M20.5	4.64473	0.611859				mmu-miR-1934	0.217301	0.1857
chr10	90025380	90026760	fail to be released under Tmem120A KD									Gm26692	2.08312	0.610967				mmu-miR-409-5p	0.214866	0.1307
chr10	114236460	114237020	released									Gm26768	1.33457	0.603337				mmu-miR-433	0.204908	0.1348
chr10	116718520	116719160	fail to be released under Tmem120A KD									Gm15706	0.781213	0.610512				mmu-miR-762	0.198294	0.0919
chr10	118304880	118305200	released									1700047G03Rik	-0.929845	0.603429				mmu-miR-326	0.193663	0.1478
chr10	118305350	118305770	released									RP23-212H4.3	-2.30902	0.609695				mmu-miR-291b-5p	0.190526	0.2016
chr10	121140220	121141640	released									RP23-172L16.4	-2.77189	0.604121				mmu-let-7i*	0.18388	0.1195
chr10	121177260	121177600	released									Pvt1	-0.327289	0.605654				mmu-miR-148a	0.17928	0.1271
chr10	122116480	122116730	released									Gm17597	-1.06755	0.600746				mmu-miR-465c-5p	0.178609	0.161
chr10	122633020	122633880	released									Gm12866	1.7144	0.596097				mmu-miR-463*	0.177355	0.0803
chr11	19103710	19104950	released									A430010J10Rik	-0.842611	0.595922				mmu-miR-700	0.172298	0.1871
chr11	29925650	29925880	released									Mirg	0.424672	0.596036				mmu-miR-702	0.162177	0.0756
chr11	30416370	30418300	released									2700046G09Rik	0.302495	0.598968				mmu-miR-7a*	0.156957	0.0742
chr11	49839140	49839530	released									Ftx	0.300268	0.595899				mmu-miR-1903	0.15437	0.1015
chr11	50729090	50729610	fail to be released under Tmem120A KD									Gm13093	2.11445	0.589722				mmu-miR-466l	0.154026	0.1477
chr11	50744580	50745000	fail to be released under Tmem120A KD									Gm831	1.50716	0.59087				mmu-miR-1946b	0.151637	0.15
chr11	80786850	80789470	released									Gm29562	-0.600738	0.590289				mmu-miR-707	0.143317	0.0637
chr11	82762410	82763380	released									Gm13589	0.528612	0.587171				mmu-miR-665	0.143023	0.091
chr11	82764070	82765600	released									4930505N22Rik	-1.66134	0.585094				mmu-miR-1964	0.141601	0.0921
chr11	82765690	82767060	released									Gm26748	-1.13782	0.583967				mmu-miR-378*	0.139087	0.1153
chr11	89201130	89201800	released									4930445B16Rik	-1.18465	0.583432				mmu-miR-328	0.132994	0.1263
chr11	90279020	90279980	released									Gm6313	0.52902	0.57882				mmu-miR-708*	0.123136	0.088
chr11	108781870	108783820	released									4932430I15Rik	-0.754485	0.577951				mmu-miR-200a	0.122428	0.0346
chr11	108808180	108810580	released									Gm26809	0.203948	0.57896				mmu-miR-1943	0.121665	0.1185
chr11	108851020	108852040	released									2810414N06Rik	-0.399029	0.578412				mmu-miR-323-3p	0.11529	0.0975
chr11	108855970	108857640	released									1700029E06Rik	1.02482	0.576874				mmu-miR-218-1*	0.112422	0.0836
chr11	108858880	108859860	released									Snhg6	-0.263409	0.576403				mmu-miR-124*	0.111684	0.061
chr11	108872800	108873580	released									Gm26775	0.798513	0.575004				mmu-miR-1951	0.103551	0.092
chr11	108900260	108903340	released									Gm17033	-0.279798	0.57325				mmu-miR-1906	0.102736	0.0698
chr11	108908640	108909940	released									Gm15889	3.13711	0.561055				mmu-miR-148b	0.100523	0.0633
chr11	109955270	109957170	released									Gm12860	1.83971	0.565924				mmu-miR-499	0.098584	0.0614
chr11	110028630	110029260	released									Gm17540	0.800369	0.551804				mmu-miR-181d	0.0981831	0.0361
chr12	11156100	11156990	released									Gm26668	0.604055	0.554225				mmu-miR-1-2-as	0.0908869	0.1022
chr12	11157170	11157480	released									9230116N13Rik	0.540191	0.555406				mmu-miR-674	0.0875337	0.0799
chr12	33345930	33347690	released									Gm6410	0.504037	0.566851				mmu-miR-770-3p	0.0815542	0.0311
chr12	33376470	33378350	released									Gm26601	-0.576482	0.555726				mmu-miR-343	0.0779364	0.0617
chr12	33393810	33395080	released									1110020A21Rik	-0.757677	0.565168				mmu-miR-20b*	0.0716355	0.0255
chr12	33450260	33454150	released									Gm11630	-0.864511	0.568585				mmu-miR-468	0.0704891	0.0452
chr12	33455440	33457080	released									A330032B11Rik	-0.89479	0.568571				mmu-miR-218-2*	0.0658858	0.0571
chr12	37108610	37108730	released									Gm29291	-0.90323	0.554357				mmu-miR-467b*	0.0622321	0.0236
chr12	37108890	37109100	released									Gm14762	-0.942152	0.565231				mmu-miR-7b	0.0620168	0.0229
chr12	37200680	37201290	released									2810429I04Rik	0.473636	0.568868				mmu-miR-717	0.0620077	0.0119
chr12	72647550	72648390	released									4833418N02Rik	0.309609	0.54994				mmu-miR-1306	0.0618873	0.0537
chr12	83843860	83844600	fail to be released under Tmem120A KD									Gm29408	-0.375123	0.56048				mmu-miR-465c-3p	0.0573017	0.0545
chr12	104715550	104717140	released									Gm26890	-0.484488	0.569907				mmu-miR-668	0.0551997	0.0355
chr12	104719250	104722080	released									Gm26846	-0.98876	0.548878				mmu-miR-146b	0.0505122	0.0343
chr12	104724370	104726580	released									1700040D17Rik	-1.23095	0.547282				mmu-miR-199b*	0.0494272	0.0212
chr12	104972140	104972810	released									A430110L20Rik	0.306996	0.547177				mmu-miR-1954	0.0478005	0.0212
chr12	105096260	105098620	released									Gm26637	0.663654	0.546092				mmu-miR-183	0.0396558	0.0179
chr12	105098830	105101730	released									Gm26538	-0.459574	0.545706				mmu-miR-330	0.0342848	0.0351
chr12	105133410	105134210	released									5730403I07Rik	1.20572	0.543911				mmu-miR-1970	0.0298847	0.0303
chr12	105138530	105141510	released									Gm26851	-2.51123	0.544141				mmu-miR-434-5p	0.0298556	0.0199
chr12	105391060	105391980	released									4930432B10Rik	0.693284	0.542343				mmu-miR-30e*	0.0292493	0.0191
chr12	106083460	106085520	fail to be released under Tmem120A KD									4833407H14Rik	-0.800459	0.542377				mmu-miR-489	0.0281079	0.0232
chr12	106088180	106089340	fail to be released under Tmem120A KD									4930533D04Rik	1.23397	0.541062				mmu-miR-302b*	0.0263082	0.019
chr12	106089780	106091240	fail to be released under Tmem120A KD									Ino80dos	-0.341776	0.540679				mmu-miR-432	0.0248138	0.011
chr12	106096590	106098270	fail to be released under Tmem120A KD									4932435O22Rik	0.54051	0.539692				mmu-miR-669g	0.0223351	0.0184
chr12	106670850	106671960	released									Gm14149	0.853952	0.53942				mmu-miR-574-3p	0.0221578	0.0249
chr12	119539280	119539690	released									Gm11008	1.60594	0.537214				mmu-miR-148a*	0.0165748	0.015
chr13	12460940	12461930	released									Gm28867	-1.36953	0.536413				mmu-miR-471	0.0151389	0.0177
chr13	45185190	45186210	released									Gm14812	0.825099	0.535311				mmu-miR-325	0.0143926	0.0084
chr13	51166640	51167720	released									Gm20442	0.993817	0.535091				mmu-miR-380-3p	0.00959504	0.0083
chr13	58166370	58169700	released									4930528D03Rik	0.709908	0.533134				mmu-miR-362-5p	0.00932167	0.0074
chr13	58935920	58936990	released									A730056A06Rik	-0.745276	0.530431				mmu-miR-211	0.00849129	0.0042
chr13	58971020	58971860	released									Gm26628	-3.72136	0.530789				mmu-miR-34c	0.00459574	0.0021
chr13	59022120	59024160	released									Gm27028	-0.349285	0.529175				mmu-miR-744*	0.00336635	0.0021
chr13	59028520	59029880	released									Gm26545	0.709633	0.527842				mmu-miR-741	0	0
chr13	60608860	60610660	released									Gm17501	-1.00252	0.525811				mmu-miR-465b-5p	-0.00200678	0.0015
chr13	60703470	60703570	released									Gm26598	2.59263	0.519144				mmu-miR-10b*	-0.00550045	0.0023
chr13	60703620	60703780	released									Gm14102	2.31477	0.497169				mmu-miR-345-3p	-0.00842096	0.0093
chr13	60703950	60705280	released									Gm28556	2.23812	0.523136				mmu-miR-504	-0.00842096	0.0093
chr13	60755290	60756350	released									Gm28231	1.9852	0.515914				mmu-miR-448	-0.0230912	0.01
chr13	60760340	60763680	released									RP23-456B9.23	1.90676	0.511143				mmu-miR-1193	-0.0230912	0.007
chr13	60775220	60778590	released									Gm11707	1.42784	0.505931				mmu-miR-671-3p	-0.0289208	0.0117
chr13	60784070	60788860	released									RP23-145F12.1	1.41038	0.516934				mmu-miR-20a*	-0.031419	0.0235
chr13	60802840	60804030	released									Gm29601	1.33265	0.514942				mmu-miR-99a	-0.0371836	0.0257
chr13	60808400	60809870	released									Gm1965	1.26587	0.515536				mmu-miR-181b	-0.0378897	0.0223
chr13	67103630	67104070	released									Gm28347	1.11514	0.519265				mmu-miR-339-5p	-0.0400514	0.0255
chr13	67104200	67104680	released									B930082K07Rik	1.01784	0.514623				mmu-miR-615-3p	-0.0412823	0.055
chr13	74146950	74148410	fail to be released under Tmem120A KD									Gm14110	0.797406	0.523169				mmu-miR-221	-0.0454177	0.021
chr13	74701020	74702130	fail to be released under Tmem120A KD									Gm17767	0.609601	0.516665				mmu-miR-652	-0.0488654	0.0376
chr13	77578010	77578470	released									RP23-398K14.4	0.545997	0.510239				mmu-miR-369-5p	-0.0513301	0.0375
chr13	84362030	84362600	released									4930532G15Rik	-0.695575	0.509306				mmu-miR-383	-0.0602493	0.0253
chr13	101861940	101864000	released									Gm26852	-0.755124	0.498897				mmu-miR-24	-0.0670733	0.0842
chr13	101866730	101867500	released									Gm26867	-0.878796	0.499619				mmu-miR-770-5p	-0.0703618	0.0547
chr13	102581480	102582970	fail to be released under Tmem120A KD									Gm10655	-0.894983	0.517471				mmu-miR-344	-0.0762489	0.0949
chr13	105676240	105677220	released									2010013B24Rik	-1.36025	0.503532				mmu-miR-483*	-0.0807254	0.0862
chr13	119406040	119407560	released									1700022N22Rik	-1.40955	0.506496				mmu-miR-195	-0.0995142	0.0829
chr14	12936550	12937910	fail to be released under Tmem120A KD									Gm26705	0.459389	0.506493				mmu-miR-879*	-0.11062	0.1529
chr14	41680710	41681720	released									Gm26944	0.379222	0.498425				mmu-miR-466e-5p	-0.112288	0.0991
chr14	41683470	41684590	released									Gm20707	0.304096	0.497346				mmu-miR-29b*	-0.117588	0.06
chr15	10107620	10108410	released									Meg3	0.251497	0.498272				mmu-miR-100	-0.120223	0.1302
chr15	12420050	12421890	released									Gm29643	-0.377118	0.511473				mmu-miR-138*	-0.121992	0.047
chr15	12442620	12444050	released									Gm26549	0.358013	0.493115				mmu-miR-1981	-0.122677	0.062
chr15	55525630	55527720	released									Gm12474	2.82356	0.492331				mmu-miR-485*	-0.13081	0.0909
chr15	55607940	55609050	released									6330403L08Rik	0.355427	0.492254				mmu-miR-141	-0.131013	0.0575
chr15	55735980	55737570	released									Gm11846	2.64359	0.486217				mmu-miR-574-5p	-0.133319	0.1115
chr15	66409400	66409820	fail to be released under Tmem120A KD									RP24-181G14.2	0.878104	0.490356				mmu-miR-881*	-0.138386	0.1492
chr15	89421820	89422250	released									1810006J02Rik	-0.766294	0.484249				mmu-miR-223	-0.141195	0.1087
chr15	91112690	91113830	released									A930024N18Rik	-0.881538	0.48808				mmu-miR-654-5p	-0.14395	0.1617
chr15	91147210	91148200	released									Gm13598	-1.27484	0.482322				mmu-miR-346	-0.160169	0.1116
chr15	93543410	93544540	released									Gm14033	0.437043	0.480946				mmu-miR-501-3p	-0.161158	0.1286
chr15	93855950	93857010	released									Gm26610	0.276662	0.481242				mmu-miR-302a*	-0.162106	0.0786
chr16	16525210	16527340	released									Gm4262	0.275089	0.482343				mmu-miR-297b-3p	-0.1707	0.0448
chr16	16527500	16527820	released									Gm2093	-0.438822	0.480383				mmu-miR-1962	-0.171281	0.1064
chr16	19912490	19913490	released									RP23-195A24.5	2.21177	0.474375				mmu-miR-324-3p	-0.180191	0.1746
chr16	19946150	19946580	released									RP23-211F21.4	0.435126	0.476066				mmu-miR-384-5p	-0.182775	0.1216
chr16	19947380	19948150	released									Gm10660	0.350268	0.47388				mmu-miR-196a	-0.186583	0.1875
chr16	36935160	36936790	released									Gm26908	0.269273	0.475106				mmu-miR-466c-5p	-0.195064	0.1723
chr16	36944850	36945680	released									Gm12972	1.96656	0.467071				mmu-miR-1949	-0.199847	0.1598
chr16	56598370	56599840	released									Gm12290	1.94203	0.466439				mmu-miR-466b-5p	-0.206675	0.1732
chr16	56610440	56611150	released									8430436N08Rik	1.39164	0.469505				mmu-miR-875-5p	-0.211111	0.0972
chr16	56611190	56611640	released									Gm26760	1.13622	0.466229				mmu-miR-218	-0.211484	0.1755
chr16	58728190	58728890	released									Gm16793	0.804243	0.467603				mmu-miR-465b-3p	-0.225413	0.1935
chr16	76231940	76233000	released									2310069B03Rik	0.637148	0.470151				mmu-miR-126-3p	-0.22598	0.1315
chr16	76288760	76291100	released									Gm26562	0.571099	0.467747				mmu-miR-151-5p	-0.232504	0.3785
chr16	77876670	77878300	released									Gm26734	-0.545217	0.469807				mmu-miR-99b*	-0.233618	0.1513
chr16	78427610	78428700	released									9330111N05Rik	-0.555087	0.462353				mmu-miR-654-3p	-0.234106	0.1343
chr16	85546180	85547480	released									4930556M19Rik	-1.08649	0.470386				mmu-miR-872	-0.240537	0.2145
chr16	89608260	89609400	released									Gm12027	-2.04789	0.468386				mmu-miR-362-3p	-0.242978	0.1005
chr16	95462900	95466100	released									D730045A05Rik	-2.44873	0.461611				mmu-miR-30b	-0.243088	0.2287
chr16	95480740	95482140	released									Gm28874	0.349035	0.461487				mmu-miR-193*	-0.243811	0.1046
chr17	4907720	4908900	fail to be released under Tmem120A KD									BC002059	0.256357	0.466916				mmu-miR-598	-0.247087	0.1613
chr17	11033350	11033460	released									D930016D06Rik	-0.327986	0.459454				mmu-miR-1928	-0.248879	0.2027
chr17	12710570	12712200	released									B230317F23Rik	-0.482986	0.459185				mmu-miR-378	-0.250679	0.241
chr17	17141480	17142540	released									Gm26612	1.17717	0.45881				mmu-miR-23b	-0.252885	0.331
chr17	17201170	17201350	released									2210008F06Rik	2.00692	0.447798				mmu-miR-1900	-0.256401	0.1716
chr17	17258500	17258740	released									Gm26816	1.53649	0.439961				mmu-miR-880	-0.260451	0.2177
chr17	17370980	17372140	released									Gm26838	1.35583	0.442243				mmu-miR-351	-0.265837	0.2018
chr17	17430690	17431720	released									Gm9885	1.20867	0.44009				mmu-miR-190b	-0.277634	0.1607
chr17	50796400	50797240	released									4930568A12Rik	1.04146	0.449643				mmu-miR-26a	-0.278325	0.3275
chr17	50816860	50819020	released									Gm26902	0.88861	0.442425				mmu-miR-193	-0.283177	0.1815
chr17	50821860	50822900	released									Gm26535	-1.37087	0.446685				mmu-let-7f	-0.283621	0.4149
chr17	51317290	51318420	released									Gm26623	-1.49584	0.45184				mmu-miR-103	-0.287244	0.3361
chr17	59151060	59152640	released									4930426I24Rik	-1.58561	0.454367				mmu-miR-1195	-0.290131	0.271
chr17	65429290	65431060	released									2310047D07Rik	-1.65575	0.439638				mmu-miR-152	-0.292267	0.2155
chr17	67508690	67509620	released									E130120K24Rik	-2.5017	0.442137				mmu-miR-92b	-0.29462	0.3405
chr17	67621930	67622810	released									Gm13073	-2.65231	0.44877				mmu-miR-423-5p	-0.296322	0.2175
chr17	67699640	67701400	released									Gm11464	0.465426	0.453653				mmu-let-7c-1*	-0.29757	0.1839
chr17	67701770	67703290	released									Crnde	0.345203	0.443956				mmu-miR-361	-0.299219	0.1297
chr17	67861300	67862870	released									Gm16386	0.327135	0.450373				mmu-miR-323-5p	-0.300342	0.1403
chr17	69733560	69734660	released									Gm28875	-0.244721	0.449924				mmu-let-7d	-0.316251	0.5381
chr17	95233560	95233660	fail to be released under Tmem120A KD									Gm4425	-0.353783	0.439494				mmu-miR-434-3p	-0.319468	0.1624
chr17	95233780	95234030	fail to be released under Tmem120A KD									Gm26615	-0.440408	0.449559				mmu-miR-190	-0.32144	0.1319
chr18	4195190	4199420	released									Gm13572	-2.73615	0.436852				mmu-miR-28	-0.3316	0.2823
chr18	11429550	11430390	released									A930006I01Rik	2.94308	0.434665				mmu-miR-1897-5p	-0.334051	0.1919
chr18	21091580	21092910	released									Gm28643	-0.949242	0.43205				mmu-miR-877*	-0.334967	0.1211
chr18	37803850	37804340	released									Gm29129	-1.56873	0.434598				mmu-miR-1197	-0.337144	0.3739
chr18	51277820	51279520	released									Gm26830	0.424352	0.433239				mmu-miR-488	-0.33817	0.1006
chr18	60371820	60372070	released									D730045B01Rik	-0.493261	0.43196				mmu-miR-196b	-0.33834	0.4253
chr18	68585900	68587410	released									Gm26580	-0.649721	0.428989				mmu-miR-467a*	-0.340655	0.1678
chr18	68587490	68588130	released									1700007L15Rik	0.381055	0.429152				mmu-miR-497	-0.342923	0.2867
chr18	68603660	68605990	released									Gm28502	2.75317	0.401618				mmu-miR-101a	-0.343309	0.2178
chr18	70857100	70858130	released									Gm12052	1.82406	0.388568				mmu-miR-130b	-0.343802	0.17
chr18	74114000	74115120	released									Drr1	1.60412	0.419511				mmu-let-7e	-0.358701	0.608
chr18	90748660	90749470	released									4930433N12Rik	1.57824	0.396307				mmu-miR-125a-5p	-0.364307	0.471
chr19	11123980	11124870	released									Gm6938	1.47713	0.393687				mmu-miR-185	-0.369754	0.327
chr19	11182100	11183000	released									Gm26586	1.44924	0.403685				mmu-miR-761	-0.372476	0.1957
chr19	11195370	11196320	released									A330048O09Rik	1.3823	0.412949				mmu-miR-32	-0.37979	0.2074
chr19	21470720	21471450	released									4933436I20Rik	1.21147	0.413982				mmu-miR-297c*	-0.381336	0.1601
chr19	21473400	21474250	released									Gm29336	1.20404	0.42114				mmu-miR-713	-0.382114	0.3165
chr19	25448900	25450230	released									Gm26717	1.18148	0.398277				mmu-miR-676	-0.388185	0.293
chr19	25746490	25746560	released									Gm26531	0.920437	0.401242				mmu-let-7a	-0.389383	0.6284
chr19	25756720	25757840	released									9430002A10Rik	0.92038	0.408618				mmu-miR-143	-0.400854	0.271
chr19	34819560	34820080	released									Gm20506	0.911819	0.389039				mmu-miR-411	-0.406861	0.3017
chr19	38198920	38199000	released									A330009N23Rik	0.883096	0.403109				mmu-miR-299*	-0.426662	0.2497
chr19	38199130	38199240	released									Gm13003	0.856498	0.406822				mmu-miR-1982*	-0.428804	0.2846
chr19	38199300	38199440	released									4732463B04Rik	0.768962	0.424969				mmu-miR-191	-0.433332	0.7374
chrX	16394280	16394350	released									Gm7967	0.503959	0.422237				mmu-let-7g	-0.438917	0.5117
chrX	132577910	132578960	released									Gm17281	-0.532236	0.403932				mmu-miR-291a-5p	-0.440175	0.2676
chr1	70969610	70970290	fail to be recruited under Tmem120A KD									Gm13403	-0.616417	0.401269				mmu-miR-30c	-0.441768	0.4762
chr1	168749190	168750460	recruited									Gm13632	-0.734176	0.390325				mmu-miR-466h	-0.443616	0.3437
chr2	66618670	66619620	fail to be recruited under Tmem120A KD									A530076I17Rik	-0.76257	0.400732				mmu-miR-154	-0.444131	0.376
chr2	66622670	66622760	fail to be recruited under Tmem120A KD									1810044D09Rik	-0.841131	0.407141				mmu-let-7c-2*	-0.447475	0.1565
chr3	73511350	73512050	fail to be recruited under Tmem120A KD									Gm28050	-0.944872	0.422054				mmu-miR-10b	-0.45219	0.5588
chr3	150956690	150957620	recruited									Lincenc1	-0.99765	0.395412				mmu-miR-350	-0.452236	0.3567
chr3	151086970	151087950	recruited									Gm12648	-1.03273	0.41235				mmu-miR-425*	-0.453561	0.2911
chr3	151100960	151101680	recruited									E330013P04Rik	-1.11459	0.398937				mmu-miR-297a	-0.46779	0.2314
chr4	85934080	85934670	fail to be recruited under Tmem120A KD									1700031P21Rik	-1.19502	0.387168				mmu-miR-215	-0.472029	0.3843
chr5	8798280	8798650	recruited									Gm15907	-1.61978	0.393808				mmu-miR-874	-0.480891	0.4009
chr5	60433800	60434440	fail to be recruited under Tmem120A KD									4933417D19Rik	-1.73621	0.390538				mmu-miR-9	-0.488353	0.2523
chr6	18798760	18798950	fail to be recruited under Tmem120A KD									5133400J02Rik	-1.83684	0.421222				mmu-miR-338-5p	-0.48838	0.9017
chr6	25758700	25759170	recruited									2610316D01Rik	-2.7721	0.415817				mmu-miR-338-3p	-0.503124	0.3402
chr6	36595220	36595910	recruited									Gm17575	-3.08685	0.417753				mmu-miR-135a*	-0.506443	0.282
chr6	41147290	41147880	recruited									5430400D12Rik	0.433034	0.398967				mmu-miR-543	-0.509621	0.4277
chr6	66485590	66485680	recruited									Gm16984	0.431247	0.391678				mmu-miR-136	-0.524468	0.3393
chr6	77043290	77043950	recruited									1700112J16Rik	0.414657	0.394536				mmu-miR-105	-0.526168	0.2203
chr6	112223960	112224030	recruited									Gm26857	0.410923	0.404562				mmu-let-7b	-0.528606	0.9029
chr6	112224120	112224760	recruited									Gm12436	0.405888	0.401302				mmu-miR-532-5p	-0.529919	0.3171
chr7	13064050	13064220	recruited									Gm16576	0.352129	0.418792				mmu-miR-877	-0.537726	0.3934
chr7	47517040	47518240	recruited									Jpx	0.256154	0.410405				mmu-let-7c	-0.538499	0.7067
chr7	65654310	65655040	fail to be recruited under Tmem120A KD									Gm7160	0.251364	0.401287				mmu-miR-26b	-0.540675	0.7923
chr7	109713590	109713900	recruited									Malat1	0.21873	0.417627				mmu-miR-30e	-0.542965	0.6287
chr7	123033340	123033980	recruited									Gm10687	0.190238	0.416082				mmu-miR-22	-0.551226	0.3318
chr8	54597280	54597520	fail to be recruited under Tmem120A KD									Gm16892	-0.230526	0.392341				mmu-miR-320	-0.557485	1.0588
chr8	66503250	66503840	recruited									Gm15326	-0.282292	0.41352				mmu-miR-1930	-0.559168	0.3104
chr10	56318880	56320180	fail to be recruited under Tmem120A KD									Yam1	-0.477603	0.387218				mmu-miR-23a	-0.564164	0.748
chr10	115642500	115644020	recruited									Gm26578	1.62318	0.386973				mmu-miR-423-3p	-0.564499	0.5034
chr11	48791060	48792540	fail to be recruited under Tmem120A KD									Gm15298	0.708082	0.386761				mmu-miR-21	-0.572674	0.5235
chr11	48792680	48792800	fail to be recruited under Tmem120A KD									Gm13393	1.1333	0.386546				mmu-miR-669c	-0.572961	0.9196
chr12	5219910	5221780	recruited									B430319H21Rik	-0.942725	0.382864				mmu-miR-335-5p	-0.575388	0.3565
chr12	5222400	5224290	recruited									Gm11205	-0.982273	0.3836				mmu-miR-10a	-0.585776	0.8689
chr12	37740750	37741540	recruited									2310005A03Rik	0.577013	0.381421				mmu-miR-107	-0.588408	0.5479
chr12	95747850	95748580	fail to be recruited under Tmem120A KD									2310015D24Rik	-0.782335	0.381811				mmu-miR-676*	-0.597655	0.5439
chr14	86598650	86599110	fail to be recruited under Tmem120A KD									AI427809	0.355962	0.38033				mmu-miR-149	-0.598041	0.4139
chr16	95660300	95661390	recruited									Gm26762	0.696961	0.37891				mmu-miR-101b	-0.603123	0.3804
chr16	95670120	95671740	recruited									RP24-532K6.1	-0.470633	0.379004				mmu-miR-34a	-0.610095	0.5356
chr16	95680070	95680830	recruited									9330104G04Rik	0.526965	0.376636				mmu-miR-667	-0.618479	0.4634
chr16	95680950	95681480	recruited									Gm11734	-0.851245	0.375774				mmu-miR-767	-0.628061	0.771
chr17	23329890	23330040	recruited									Gm13985	-2.0708	0.374852				mmu-miR-1892	-0.628629	0.5532
chr18	42110380	42110750	recruited									4930529I22Rik	0.496436	0.37509				mmu-miR-125b-5p	-0.634598	0.9059
chrX	82517550	82518290	recruited									2700089I24Rik	0.348928	0.377271				mmu-miR-322*	-0.639845	0.5989
												AI838599	0.301312	0.376287				mmu-miR-1896	-0.640504	0.3881
												RP23-395H6.2	0.234574	0.377218				mmu-miR-29a*	-0.649133	0.3752
												Gm26767	0.506883	0.370767				mmu-miR-99b	-0.662768	0.7815
												Gm26859	-0.730535	0.374182				mmu-miR-1971	-0.668977	0.5928
												Gm26703	0.263857	0.374239				mmu-miR-467e	-0.699424	0.2043
												F420014N23Rik	0.493011	0.370037				mmu-miR-1198	-0.702298	0.4634
												Gm10505	-0.742986	0.368879				mmu-miR-30a	-0.714767	0.8705
												Gm28707	0.752184	0.368305				mmu-miR-127	-0.718259	0.5166
												Gm9866	0.535456	0.368256				mmu-miR-376c	-0.725957	0.4848
												Gm26777	-1.15923	0.366242				mmu-miR-130a	-0.732371	0.3872
												4930558J18Rik	0.304094	0.365384				mmu-miR-34b-5p	-0.736608	0.6454
												Gm17491	0.192325	0.365083				mmu-miR-30d	-0.743773	1.2108
												Gm26798	1.3168	0.363913				mmu-miR-804	-0.745628	0.4121
												4933405D12Rik	-1.03018	0.363114				mmu-miR-130b*	-0.749203	0.6613
												6430710C18Rik	2.01445	0.362201				mmu-miR-374	-0.76593	0.7282
												A930104D05Rik	2.42947	0.331063				mmu-let-7f*	-0.77003	0.5646
												Gm15271	2.42648	0.270658				mmu-let-7i	-0.775983	1.0399
												E130006D01Rik	2.05243	0.320338				mmu-miR-27b	-0.78428	1.1305
												RP24-151M13.1	2.04235	0.349656				mmu-miR-93	-0.789738	0.6486
												Gm26887	1.97039	0.346421				mmu-miR-466d-3p	-0.79482	0.7269
												6720483E21Rik	1.88525	0.235625				mmu-miR-494	-0.806307	0.61
												Gm2117	1.80847	0.178085				mmu-miR-194	-0.825179	0.9447
												Gm29458	1.63772	0.286426				mmu-miR-222	-0.827863	0.5653
												Gm8883	1.58742	0.301315				mmu-miR-17*	-0.835363	0.8254
												RP23-247A1.7	1.54607	0.286232				mmu-miR-2136	-0.851637	0.4662
												5730420D15Rik	1.51252	0.329212				mmu-miR-224	-0.854558	0.6084
												Gm26865	1.48627	0.306393				mmu-miR-301a	-0.854841	0.522
												Gm12865	1.40035	0.322212				mmu-miR-466d-5p	-0.855089	0.3732
												2310034O05Rik	1.3767	0.291907				mmu-miR-1187	-0.858596	0.3914
												Gm17250	1.30214	0.236441				mmu-miR-1188	-0.869732	0.7482
												E330017L17Rik	1.23917	0.21816				mmu-miR-98	-0.874026	0.4618
												Gm26536	1.20851	0.214367				mmu-miR-382	-0.877683	0.757
												Gm12381	1.17023	0.350603				mmu-miR-379	-0.880557	0.6873
												RP23-383K24.3	1.15078	0.321981				mmu-miR-106a	-0.881098	0.7402
												2810029C07Rik	1.1313	0.343582				mmu-miR-34b-3p	-0.88222	0.4922
												Gm15348	1.12602	0.317842				mmu-miR-669o	-0.892589	0.5926
												Gm29367	1.10188	0.321541				mmu-miR-31	-0.893856	0.747
												1700028D13Rik	1.08616	0.235598				mmu-miR-1224	-0.894359	0.6173
												E330010L02Rik	1.05874	0.216121				mmu-miR-139-3p	-0.905398	0.6978
												4930554H23Rik	1.04817	0.324698				mmu-miR-421	-0.910164	0.3464
												Gm26808	1.03437	0.204495				mmu-miR-183*	-0.913175	0.8376
												9530052C20Rik	1.00768	0.320838				mmu-miR-367	-0.913595	0.1574
												Gm29107	0.99166	0.311512				mmu-miR-669e	-0.920919	0.5301
												Gm13667	0.989182	0.3273				mmu-miR-1839-5p	-0.925893	0.5308
												A730036I17Rik	0.95241	0.158317				mmu-miR-301b	-0.934021	0.808
												Gm12974	0.940543	0.237411				mmu-miR-1946a	-0.945056	0.6811
												RP23-445K23.6	0.920006	0.300129				mmu-miR-139-5p	-0.945835	1.8303
												Gm26671	0.894381	0.361091				mmu-miR-27a	-0.945867	0.8057
												B230344G16Rik	0.890235	0.308712				mmu-miR-669l	-0.960182	0.7973
												Gm26766	0.889195	0.337775				mmu-miR-140	-0.977651	0.5115
												Gm26522	0.871249	0.335503				mmu-miR-140*	-0.985648	0.6452
												Gm26708	0.85739	0.193644				mmu-miR-451	-0.986892	0.6422
												Gm15228	0.853519	0.334425				mmu-miR-106b	-0.990261	0.4115
												RP23-403H2.2	0.845626	0.223849				mmu-miR-1901	-0.99575	0.6944
												Gm11548	0.832279	0.19579				mmu-miR-592	-1.00147	0.908
												Gm26877	0.827339	0.239729				mmu-miR-466j	-1.00554	1.1696
												Gm16677	0.820708	0.113617				mmu-miR-200b*	-1.00729	0.6277
												2810404F17Rik	0.811454	0.320903				mmu-miR-466f	-1.01507	1.507
												3830432H09Rik	0.81083	0.274843				mmu-miR-17	-1.04999	1.067
												Gm11494	0.807367	0.159027				mmu-miR-322	-1.05977	1.285
												Gm17473	0.801521	0.287				mmu-miR-20b	-1.06304	0.8919
												Gm9725	0.790005	0.349528				mmu-miR-466k	-1.06672	0.4718
												Gm12050	0.783925	0.304725				mmu-miR-146a	-1.08134	1.0041
												Gm14321	0.783726	0.320449				mmu-miR-744	-1.08348	0.8611
												Gm10489	0.766758	0.324945				mmu-miR-297c	-1.0854	0.5665
												Gm7854	0.753596	0.231159				mmu-miR-486	-1.09456	0.6737
												Gm12829	0.749248	0.324166				mmu-miR-192	-1.0948	0.879
												Gm13203	0.74475	0.124998				mmu-miR-466e-3p	-1.10099	1.3365
												Gm26533	0.74134	0.352838				mmu-miR-92a	-1.10437	1.6611
												Gm29183	0.736195	0.197771				mmu-miR-151-3p	-1.11471	1.7897
												RP23-275B16.1	0.731429	0.190469				mmu-miR-542-3p	-1.11959	0.8374
												Gm28652	0.723201	0.306708				mmu-miR-210	-1.12502	1.0945
												Gm28321	0.721676	0.203501				mmu-miR-669a	-1.12572	1.3138
												Gm26847	0.719212	0.340085				mmu-miR-122	-1.13015	0.5456
												9530027J09Rik	0.718587	0.287194				mmu-miR-484	-1.1349	0.8634
												RP24-400M20.4	0.717526	0.192201				mmu-miR-101a*	-1.13498	1.0651
												Gm26796	0.714454	0.287393				mmu-miR-340-3p	-1.13704	0.6294
												5330434G04Rik	0.709323	0.342161				mmu-miR-29c	-1.17054	0.4523
												4933440J02Rik	0.681496	0.322685				mmu-miR-18a	-1.17192	0.7209
												Gm11729	0.672198	0.107121				mmu-miR-340-5p	-1.17292	0.6297
												6530403H02Rik	0.66106	0.151536				mmu-miR-425	-1.17563	0.784
												Gm28178	0.654338	0.276833				mmu-miR-1199	-1.21176	0.9392
												2810407A14Rik	0.653361	0.145648				mmu-miR-335-3p	-1.21255	1.1892
												Gm26878	0.653267	0.237432				mmu-miR-219	-1.21331	1.3697
												Gm10710	0.653031	0.186197				mmu-miR-20a	-1.2172	1.0985
												2010110E17Rik	0.647285	0.23164				mmu-miR-467d*	-1.22836	0.8228
												D930028M14Rik	0.64281	0.0995773				mmu-miR-126-5p	-1.23527	0.9517
												Gm8817	0.628456	0.160238				mmu-miR-212	-1.24897	1.5339
												2310015K22Rik	0.625836	0.196563				mmu-miR-705	-1.26019	0.772
												Gm15232	0.609651	0.300667				mmu-miR-450a-5p	-1.26307	0.6226
												4731419I09Rik	0.607267	0.122392				mmu-miR-15a	-1.26551	0.6004
												Gm20513	0.60032	0.205529				mmu-miR-15b*	-1.28604	0.8334
												Gm26733	0.599682	0.0849713				mmu-miR-125a-3p	-1.29854	0.797
												Gm15411	0.589994	0.279955				mmu-miR-15b	-1.30226	2.0116
												Gm12708	0.582819	0.124757				mmu-miR-29b	-1.31382	1.1081
												Gm28730	0.568753	0.221197				mmu-miR-541	-1.33097	1.0709
												Gm26511	0.559004	0.13734				mmu-miR-25	-1.34427	1.7
												Gm28873	0.540882	0.156222				mmu-miR-342-5p	-1.38222	1.4822
												Gm26576	0.538467	0.105355				mmu-miR-491	-1.38406	0.5506
												Gm26563	0.535411	0.261634				mmu-miR-532-3p	-1.38556	1.4672
												Gm13404	0.535011	0.349044				mmu-miR-29a	-1.38988	0.5549
												2310010G23Rik	0.533886	0.162485				mmu-miR-1839-3p	-1.40195	0.9939
												Gm13219	0.531519	0.206863				mmu-miR-342-3p	-1.43167	2.069
												Gm10804	0.527533	0.33217				mmu-miR-19b	-1.46172	0.9245
												4930544I03Rik	0.527393	0.202208				mmu-miR-186	-1.51387	1.5228
												Gm9991	0.522121	0.0761248				mmu-miR-467c	-1.51788	1.492
												1110002J07Rik	0.519775	0.211811				mmu-miR-669d	-1.53604	0.8496
												Gm14696	0.51475	0.31675				mmu-miR-466f-5p	-1.56466	1.1772
												Gm2449	0.510189	0.0985547				mmu-miR-16	-1.65048	1.4427
												Gm29125	0.509243	0.211627				mmu-miR-19a	-1.66977	1.2486
												1700110I01Rik	0.508224	0.311071				mmu-miR-669b	-1.81275	2.2706
												1010001N08Rik	-0.50224	0.172524				mmu-miR-466a-3p	-1.83319	2.2813
												4930552P12Rik	-0.507692	0.116198				mmu-miR-155	-1.92208	1.9018
												RP23-291L24.5	-0.508117	0.122112				mmu-miR-879	-1.95833	0.7651
												Gm28196	-0.510666	0.24578				mmu-miR-467b	-1.99614	1.7174
												Gm4790	-0.516359	0.259044				mmu-miR-150	-2.01173	1.9507
												A830019P07Rik	-0.51636	0.173603				mmu-miR-467h	-2.09141	1.8525
												Gm26764	-0.518603	0.232958				mmu-miR-466b-3-3p	-2.154	1.5101
												Gm26882	-0.522694	0.172689				mmu-miR-370	-2.18032	2.5748
												9230111E07Rik	-0.523152	0.275052				mmu-miR-466b-3p	-2.23251	1.7653
												D930030I03Rik	-0.52346	0.114104				mmu-miR-467a	-2.39875	3.1156
												1700061I17Rik	-0.52367	0.0912136				mmu-miR-466c-3p	-2.54538	2.1714
												RP24-550I15.1	-0.526357	0.145237				mmu-miR-142-5p	-2.55514	1.9168
												Gm26981	-0.55166	0.315095				mmu-miR-142-3p	-2.58417	1.6796
												Gm13816	-0.557291	0.231703				mmu-miR-134	-3.208	1.518
												4933413J09Rik	-0.561443	0.209734
												Gm26579	-0.578971	0.167719
												2310010J17Rik	-0.581949	0.212667
												Gm5420	-0.585604	0.138054
												Gm3764	-0.594401	0.343994
												Gm13431	-0.595462	0.240002
												G630016G05Rik	-0.598836	0.202236
												Gm28826	-0.60503	0.348344
												Gm14012	-0.616852	0.0906425
												RP24-88F2.2	-0.61892	0.17433
												Gm12746	-0.621355	0.159881
												RP23-453G13.2	-0.622311	0.11658
												CAAA01187608.3	-0.624878	0.133222
												4930478K11Rik	-0.629981	0.0984694
												Gm16195	-0.638887	0.09498
												A930001A20Rik	-0.639644	0.140807
												Gm26718	-0.642118	0.263996
												5730419F03Rik	-0.646948	0.22896
												Gm17308	-0.656822	0.341656
												4933438A12Rik	-0.656951	0.300435
												A230028O05Rik	-0.668951	0.271126
												1500012K07Rik	-0.670137	0.139092
												Gm29113	-0.680033	0.342169
												Gm11515	-0.683665	0.128242
												Gm12766	-0.689826	0.338909
												Gm16740	-0.695126	0.338895
												2810425M01Rik	-0.705506	0.17914
												Gm27194	-0.723047	0.164363
												Gm10637	-0.751405	0.227633
												4933417E11Rik	-0.755901	0.170724
												Gm553	-0.757284	0.264555
												9330198N18Rik	-0.765532	0.151357
												C130060C02Rik	-0.776856	0.221809
												Gm17315	-0.789926	0.215661
												2510016G02Rik	-0.796767	0.134889
												Gm26885	-0.801862	0.146558
												Gm568	-0.82049	0.231943
												Haglr	-0.840942	0.217172
												4930547M16Rik	-0.845899	0.324201
												Gm9968	-0.85903	0.3488
												C030014I23Rik	-0.864532	0.256097
												Gm12128	-0.889735	0.340694
												2410080I02Rik	-0.908644	0.124258
												Gm12590	-0.918762	0.15814
												Gm16196	-0.921382	0.183762
												Gm12827	-0.939803	0.166214
												2810030D12Rik	-0.943607	0.27636
												Gm17028	-0.947048	0.179714
												RP23-245M20.2	-0.953272	0.343633
												Gm12514	-0.955488	0.180417
												Gm28694	-0.958661	0.355696
												Gm13850	-0.968452	0.137004
												Gm11728	-0.975419	0.171667
												Gm26672	-0.981823	0.295729
												1810019N24Rik	-0.993481	0.31279
												Gm9796	-1.03411	0.296003
												2410088K16Rik	-1.06051	0.182518
												2810049E08Rik	-1.10029	0.308794
												Gm26654	-1.10915	0.328565
												2310031A07Rik	-1.12977	0.218057
												Gm26744	-1.15852	0.233982
												A530083I20Rik	-1.16353	0.242106
												Gm13861	-1.21889	0.296781
												Celrr	-1.21901	0.223279
												Gm26896	-1.22301	0.191763
												4930524O08Rik	-1.34262	0.265319
												4931440J10Rik	-1.46928	0.295397
												1700003M07Rik	-1.52183	0.317325
												Gm26711	-1.57176	0.324164
												Gm10619	-1.69281	0.336528
												RP23-288N9.2	-1.77294	0.325509
												Gm28271	-1.98218	0.298062
												Gm16087	-2.07428	0.302746
												A430048G15Rik	-2.38283	0.352067
												1110036E04Rik	-2.95261	0.356869
												Gm11690	0.496936	0.1572
												Gm12847	0.492585	0.123213
												Gm26569	0.491308	0.218146
												RP23-413M3.5	0.489597	0.264643
												3110083C13Rik	0.487402	0.165384
												A630023P12Rik	0.485102	0.16075
												C230088H06Rik	0.484014	0.24189
												Gm4651	0.483258	0.095138
												Gm14136	0.479824	0.188289
												Gm2694	0.478056	0.17907
												B230312C02Rik	0.456356	0.217149
												4930556G01Rik	0.456344	0.150608
												1200007C13Rik	0.45394	0.328368
												A930002I21Rik	0.452334	0.114629
												4931413I07Rik	0.450395	0.262553
												Gm26547	0.444781	0.266037
												Gm12088	0.441852	0.208099
												BC016548	0.436539	0.177328
												Gm26546	0.432412	0.307432
												AU020206	0.425603	0.119041
												Gm16194	0.42514	0.0666593
												D930048G16Rik	0.417219	0.3164
												Gm26722	0.416073	0.190713
												Gm5914	0.411826	0.282232
												Miat	0.410989	0.337186
												Gm26686	0.40954	0.208381
												Gm17644	0.406722	0.288015
												Gm4755	0.402426	0.182219
												Gm13881	0.400082	0.0943419
												4930540M05Rik	0.399386	0.187308
												Gm16157	0.394122	0.110294
												Gm10605	0.389356	0.308094
												C230021G24Rik	0.387208	0.175502
												4930447M23Rik	0.386946	0.0731134
												2810433D01Rik	0.38686	0.221317
												5033403F01Rik	0.384592	0.15054
												Gm28876	0.383908	0.216334
												Gm26520	0.383656	0.224941
												D330050G23Rik	0.382981	0.141256
												Gm11827	0.37241	0.130275
												4732414G09Rik	0.370892	0.109935
												Gm26783	0.368629	0.168808
												RP24-65D16.4	0.367467	0.328744
												1810012K08Rik	0.360471	0.0620804
												Gm26785	0.356598	0.233075
												1500026H17Rik	0.356252	0.360438
												Gm6846	0.355739	0.110737
												Gm14009	0.355688	0.111828
												Gm4035	0.351171	0.260925
												Gm10556	0.350318	0.217484
												Gm15226	0.349313	0.167261
												4930579C12Rik	0.348709	0.0858429
												4833422M21Rik	0.347109	0.251194
												1700110C19Rik	0.345438	0.151776
												5730422E09Rik	0.34089	0.236898
												Gm5533	0.337848	0.0389227
												Gm26664	0.334712	0.142157
												2810405F17Rik	0.332612	0.249941
												Gm13485	0.332553	0.113183
												1700021A07Rik	0.332154	0.114409
												Gm17203	0.325493	0.31727
												5830432E09Rik	0.325177	0.294836
												Gm2824	0.321614	0.333633
												Gm26789	0.320267	0.318272
												Gm26735	0.319846	0.225314
												Gm29340	0.317848	0.347632
												Gm14396	0.311892	0.0389069
												Gm26523	0.310699	0.357571
												Gm3830	0.303705	0.159308
												1700056N10Rik	0.3005	0.333928
												Gm28856	0.300051	0.263869
												Gm26891	0.29689	0.198534
												2700033N17Rik	0.295536	0.102215
												Gm9530	0.289645	0.220115
												C330002G04Rik	0.287999	0.249298
												C630028M04Rik	0.287957	0.114518
												D830032E09Rik	0.282306	0.124217
												Gm13814	0.281825	0.058543
												Gm29007	0.278132	0.28128
												Gm17216	0.277186	0.178026
												Gm27048	0.276046	0.175487
												Gm816	0.274439	0.120166
												Gm13620	0.273787	0.05431
												Snhg7	0.27348	0.17531
												Gm26821	0.265228	0.127398
												I830134H01Rik	0.263111	0.162935
												9830004L10Rik	0.262803	0.173622
												A630031M04Rik	0.260427	0.148694
												Gm28286	0.25968	0.132777
												D130020L05Rik	0.258509	0.10199
												AU019990	0.258226	0.0940022
												1700037F24Rik	0.257693	0.10585
												Gm26892	0.254241	0.053102
												Gm10101	0.253123	0.332634
												Gm11261	0.252868	0.219051
												Gm26514	0.251863	0.260816
												Gm12798	0.250695	0.112003
												Gm10614	0.250548	0.269418
												Gm12022	0.24939	0.152957
												Gm12606	0.248305	0.0802224
												Gm13749	0.242365	0.0756885
												2010300F17Rik	0.241933	0.136315
												Gm19585	0.23945	0.123076
												Gm13844	0.238674	0.093098
												Mir124-2hg	0.236185	0.164477
												E130102H24Rik	0.235964	0.318391
												RP23-37D15.1	0.235053	0.280342
												Gm10474	0.234049	0.146431
												Gm26835	0.231063	0.0641366
												Gm13470	0.221305	0.257194
												RP24-443M8.2	0.220051	0.0348657
												Gm13016	0.21579	0.177302
												Gm13166	0.210516	0.214943
												Gm13710	0.208186	0.128414
												Gm11412	0.207684	0.0962996
												4632411P08Rik	0.204739	0.12814
												2410018L13Rik	0.201536	0.152106
												E030044B06Rik	0.199525	0.0419566
												6330403K07Rik	0.197547	0.0737316
												4930412M03Rik	0.195066	0.0460718
												Gm13652	0.190799	0.126109
												C030034I22Rik	0.183864	0.221783
												BC043934	0.183429	0.204341
												4930509G22Rik	0.182923	0.117676
												Gm5432	0.18173	0.0405331
												RP23-354D10.5	0.180143	0.150819
												A930038B10Rik	0.180125	0.115379
												Gm17552	0.179159	0.102383
												Gm26869	0.178817	0.200028
												Gm10062	0.178343	0.163717
												1600010M07Rik	0.177883	0.121723
												Gm26624	0.176681	0.287622
												4732490B19Rik	0.175869	0.145967
												A130014A01Rik	0.175339	0.350609
												RP23-333I7.1	0.173618	0.17431
												Gm26581	0.172946	0.0529261
												Gm26840	0.171982	0.0785338
												1700120G07Rik	0.170482	0.0824129
												Gm26588	0.170102	0.310215
												Gm5860	0.169766	0.10483
												A430105J06Rik	0.169498	0.0752293
												Neat1	0.168359	0.30483
												Gm12505	0.166136	0.0331663
												Gm26725	0.165397	0.106017
												6230415J03Rik	0.162626	0.242643
												Gm26876	0.159161	0.0905738
												Gm15498	0.156461	0.189625
												2810008D09Rik	0.154976	0.118758
												F730311O21Rik	0.154699	0.170906
												Gm14062	0.154093	0.115029
												Gm10373	0.153628	0.0408148
												Gm16092	0.152801	0.0323971
												Gm28497	0.152635	0.0536141
												Gm26659	0.1522	0.274911
												Gm16973	0.151856	0.182404
												AI504432	0.149853	0.171382
												Gm11636	0.149245	0.0814095
												D930032P07Rik	0.147577	0.0357299
												Gdap10	0.146549	0.30738
												Gm26667	0.145817	0.148837
												Gm14929	0.143273	0.0860277
												6720427I07Rik	0.143206	0.319412
												Gm15137	0.141768	0.178081
												Gm14827	0.138797	0.069026
												RP24-92E18.2	0.137996	0.100067
												1110019D14Rik	0.136546	0.215126
												1700086O06Rik	0.1364	0.195046
												2700046A07Rik	0.135819	0.031243
												9330179D12Rik	0.133159	0.060064
												Gm29440	0.132658	0.0233777
												1600025M17Rik	0.129433	0.130849
												A930007I19Rik	0.127962	0.198978
												Gm13025	0.12603	0.0364612
												Gm26550	0.123665	0.113495
												9530026P05Rik	0.123514	0.181587
												2410004N09Rik	0.122265	0.128371
												Gm11851	0.122058	0.0522733
												RP23-75G11.4	0.121965	0.215822
												RP24-114A9.1	0.121762	0.258809
												1190002F15Rik	0.120818	0.0688911
												Gm21781	0.116617	0.25467
												5330426P16Rik	0.116311	0.158175
												RP23-226J18.4	0.115218	0.0510109
												Gm15839	0.113467	0.0487091
												Mir143hg	0.111119	0.250243
												Gm28578	0.109674	0.0602148
												9530082P21Rik	0.109299	0.188613
												2900076A07Rik	0.108722	0.159507
												Gm11766	0.105898	0.0299257
												Gm26782	0.103864	0.231169
												9630001P10Rik	0.103418	0.0746339
												Gm29156	0.101203	0.0298924
												A630075F10Rik	0.0996498	0.0833709
												Gm17690	0.0995985	0.189991
												AI662270	0.0964587	0.153508
												Gm13371	0.0960125	0.0465801
												Gm26881	0.0953081	0.0158385
												4933406C10Rik	0.0952751	0.0479294
												A530017D24Rik	0.0938222	0.1563
												C030037D09Rik	0.0917888	0.114439
												Irx3os	0.088821	0.0573263
												Gm4349	0.0886323	0.078519
												A530013C23Rik	0.0851845	0.159314
												Gm12354	0.0831417	0.0181231
												Xist	0.0825283	0.243307
												Gm26704	0.079423	0.0385453
												Gm19541	0.0788217	0.0185419
												Gm4419	0.077287	0.111299
												Gm26792	0.0741195	0.0111451
												4921504A21Rik	0.0739335	0.0637643
												9030407P20Rik	0.0705102	0.0806401
												RP24-226L19.1	0.0703648	0.0251306
												Gm16701	0.0701969	0.0936331
												Gm28187	0.0699133	0.0898717
												Gm11033	0.0697577	0.0782102
												Gm28590	0.0697524	0.0204073
												4930598A11Rik	0.068778	0.0123081
												B230354K17Rik	0.0680254	0.187558
												5031425F14Rik	0.0675005	0.0350399
												Gm20443	0.0671011	0.0112329
												Gm26779	0.0666857	0.0649848
												2410007B07Rik	0.0656677	0.0277651
												Gm16907	0.0647786	0.0263511
												Gm20748	0.0627422	0.0268732
												Gm12729	0.0626775	0.0301778
												5430416N02Rik	0.0569432	0.1043
												C230029F24Rik	0.0565884	0.0105947
												A430106G13Rik	0.0543543	0.0460626
												Gm26548	0.0540989	0.0211432
												4632428C04Rik	0.0535513	0.0296753
												Gm27010	0.053325	0.0610241
												3930402G23Rik	0.0520708	0.0233358
												RP24-388D8.7	0.0495394	0.0182286
												Gm20342	0.0481478	0.108509
												2610035D17Rik	0.0478167	0.0275865
												Gm14168	0.0447905	0.0432487
												mmu-mir-191	0.0438963	0.0512992
												Gm15083	0.0417231	0.0121678
												Gm26682	0.04059	0.0327193
												Gm20732	0.0333768	0.0424772
												Gm19325	0.0328487	0.0321014
												Gm16630	0.0295883	0.0316541
												Gm29325	0.0275626	0.0287417
												Gm26753	0.0251213	0.0183452
												RP24-117F4.2	0.0233054	0.0168119
												B830012L14Rik	0.0223273	0.0116128
												Snhg18	0.0221906	0.0700534
												RP23-173H19.3	0.0171066	0.0119326
												9230114K14Rik	0.0129534	0.0220349
												Cep83os	-0.00816725	0.0147305
												Fam120aos	-0.0154257	0.0263258
												4933433G15Rik	-0.0165764	0.0163189
												2610306M01Rik	-0.0176595	0.0106688
												Gm26534	-0.0195755	0.0115673
												D430018E03Rik	-0.0226094	0.014489
												Gm14340	-0.0265349	0.0238684
												Gm26518	-0.0310303	0.0212496
												Gm20465	-0.0317436	0.0279271
												1700020I14Rik	-0.0327947	0.122129
												2500002B13Rik	-0.0338279	0.0263704
												5830416P10Rik	-0.0412781	0.0224413
												9330136K24Rik	-0.0415107	0.0453034
												Gm16702	-0.0431537	0.0497717
												6030443J06Rik	-0.0477852	0.0625726
												Gm26797	-0.0487907	0.0629917
												Gm3331	-0.0566964	0.0155766
												Gm29152	-0.0567353	0.0117869
												C330006A16Rik	-0.0591577	0.0878503
												5033426O07Rik	-0.0681974	0.0147163
												Gm26880	-0.0703551	0.0601342
												Gm16211	-0.0715543	0.117761
												A630072L19Rik	-0.0717612	0.0114964
												Gm17705	-0.07269	0.0726322
												Gm17354	-0.0770686	0.0729682
												Gm10822	-0.0776845	0.0247629
												Gm14565	-0.0791347	0.10663
												9330175E14Rik	-0.0811827	0.0815076
												Gm26909	-0.0821297	0.0596118
												RP24-120B18.7	-0.0835039	0.0243709
												Gm14342	-0.0873631	0.0479746
												Gm17518	-0.0897558	0.093263
												Gm5118	-0.0902691	0.0299161
												Gm26532	-0.0915331	0.0863587
												Gm13479	-0.0927614	0.0570052
												RP23-145A18.2	-0.0936066	0.0166844
												Gm14015	-0.0972621	0.0315418
												Gm12840	-0.099411	0.172478
												0610043K17Rik	-0.0996633	0.0726408
												Halr1	-0.102865	0.0456526
												Gm12763	-0.110739	0.048072
												9530052E02Rik	-0.110752	0.0305342
												Gm805	-0.110958	0.0494064
												Gm26910	-0.112178	0.07345
												B130011K05Rik	-0.112979	0.0642844
												Gm10827	-0.113222	0.0580386
												Pitpnm2os2	-0.115109	0.019344
												Gm29669	-0.116244	0.121753
												Gm12576	-0.116298	0.0318675
												AU022754	-0.119908	0.0460516
												2900052N01Rik	-0.123824	0.0439607
												Gm16861	-0.126214	0.0996206
												Gm12410	-0.131829	0.0762347
												9130204K15Rik	-0.132207	0.105351
												Gm13387	-0.133211	0.0799995
												Gm12056	-0.133483	0.0722012
												1700096K18Rik	-0.136689	0.259909
												Gm6225	-0.138234	0.0357124
												Gm12031	-0.138709	0.07756
												Gm26551	-0.140227	0.066119
												G730013B05Rik	-0.144534	0.0778571
												2010110K18Rik	-0.145658	0.0633148
												9530059O14Rik	-0.147303	0.0778342
												Gm26770	-0.147565	0.0459288
												4933406I18Rik	-0.148625	0.143494
												C530050E15Rik	-0.148631	0.186853
												F730035M05Rik	-0.149273	0.0583019
												Gm12796	-0.149338	0.0657787
												Nav1	-0.150049	0.222825
												Gm29395	-0.153203	0.0355694
												Gm26745	-0.153319	0.124916
												C230035I16Rik	-0.160042	0.068597
												Gm26530	-0.161467	0.0957338
												Gm26541	-0.162569	0.10524
												1110054M08Rik	-0.163276	0.163675
												Gm16755	-0.16423	0.0749028
												Gm17322	-0.171527	0.0310946
												4732419C18Rik	-0.174239	0.119213
												Gm26742	-0.180273	0.0454038
												Gm11986	-0.183202	0.032419
												Gm26641	-0.183414	0.0612204
												Gm26848	-0.18766	0.0946884
												Gm26826	-0.191184	0.219129
												1700015O11Rik	-0.193189	0.044192
												Gm15758	-0.194301	0.0836229
												C730036E19Rik	-0.194722	0.0326689
												2610016A17Rik	-0.194764	0.272123
												Gm6297	-0.203055	0.21895
												E230013L22Rik	-0.20463	0.0907938
												RP24-262P4.1	-0.206207	0.0768565
												A330074K22Rik	-0.206556	0.0764526
												Trp53cor1	-0.211078	0.253071
												Pinc	-0.216428	0.0751541
												Gm26889	-0.216736	0.173221
												Gm6712	-0.219628	0.344974
												Gm13373	-0.223813	0.133431
												Gm26802	-0.225795	0.0920508
												Gm26635	-0.227956	0.171301
												Gm26542	-0.228006	0.166881
												Gm12349	-0.232505	0.11501
												Mir142hg	-0.234044	0.178249
												Gm14258	-0.234147	0.052991
												Gm11264	-0.236968	0.087236
												Gm26812	-0.242106	0.0978659
												3010003L21Rik	-0.243533	0.0864764
												Gm26836	-0.24357	0.0600472
												Gm26617	-0.245275	0.170274
												Gm13067	-0.247238	0.082594
												Gm27042	-0.248005	0.0691344
												4930578M01Rik	-0.248445	0.194716
												Gm26564	-0.250373	0.0916542
												Gm26685	-0.250412	0.172128
												6230400D17Rik	-0.252504	0.172969
												D630029K05Rik	-0.253267	0.207581
												Gm26786	-0.256131	0.180649
												Gm20125	-0.257924	0.281917
												2310026I22Rik	-0.260786	0.0486195
												Gm26582	-0.261124	0.218568
												4933404K08Rik	-0.263062	0.18452
												Gm26599	-0.263502	0.209421
												D730003I15Rik	-0.265254	0.255214
												Gm14230	-0.270109	0.0714629
												A730020E08Rik	-0.275066	0.215449
												Gm13565	-0.277018	0.0417364
												Gm26608	-0.279059	0.140696
												1700036A12Rik	-0.283131	0.0655543
												A330094K24Rik	-0.283461	0.234897
												Gm4221	-0.283876	0.197864
												1010001B22Rik	-0.289904	0.113506
												D130017N08Rik	-0.290631	0.260933
												Gm12911	-0.294734	0.0625224
												A830009L08Rik	-0.296482	0.13928
												AI849053	-0.297811	0.113451
												Gm5532	-0.304524	0.221069
												Gm14902	-0.305525	0.0429323
												Gm26606	-0.306328	0.207766
												1700001G01Rik	-0.307394	0.0875727
												Gm15082	-0.313511	0.0916781
												Gm26525	-0.313731	0.211757
												Gm7598	-0.320779	0.200667
												Gm17276	-0.330013	0.135081
												Gm10069	-0.33019	0.148991
												Ptgs2os2	-0.339302	0.186002
												Gm17275	-0.346445	0.294285
												RP24-350F17.2	-0.347698	0.257257
												C430042M11Rik	-0.350148	0.300021
												Gm26698	-0.358326	0.267963
												Gm26647	-0.358992	0.0849086
												Gm26631	-0.360278	0.308985
												4930445N18Rik	-0.360825	0.0698965
												Gm26600	-0.368782	0.190327
												CAAA01116243.1	-0.372113	0.1843
												Gm28935	-0.374834	0.154508
												RP23-103B18.8	-0.376111	0.276708
												1700023L04Rik	-0.402061	0.287568
												Gm14317	-0.415986	0.0600112
												Fendrr	-0.416712	0.333311
												Gm10830	-0.418011	0.225054
												4930563E18Rik	-0.426434	0.319937
												Gm26888	-0.428458	0.122666
												2010015M23Rik	-0.429681	0.192136
												RP24-286C21.1	-0.434061	0.191337
												RP24-229G16.1	-0.438721	0.256045
												RP24-212K17.5	-0.443394	0.10171
												D930007P13Rik	-0.445349	0.171715
												RP23-247J17.2	-0.451638	0.261134
												Gm26901	-0.456009	0.306291
												6430562O15Rik	-0.456859	0.31551
												D630024D03Rik	-0.462904	0.161323
												Gm7976	-0.466546	0.0735182
												1600020E01Rik	-0.4673	0.227357
												Gm29371	-0.468639	0.340417
												Gm11496	-0.469624	0.111456
												Gm17529	-0.473333	0.151494
												Gm26829	-0.475043	0.127756
												Gm2885	-0.475691	0.218205
												4930471D02Rik	-0.476612	0.150433
												E130018N17Rik	-0.480637	0.314552
												Gm26590	-0.487059	0.193355
												C230024C17Rik	-0.498468	0.296671
												Gm26517	-0.499262	0.192673
												Gm26737	-0.499685	0.311242
												Gm16754	0.0191808	0.0104091
												Gm16675	-0.0202482	0.0104305
												Gm4890	0.019213	0.0103396
												Gm27030	-0.0322467	0.0101308
												Gm26675	0.0162784	0.00976813
												Gm29507	-0.0316942	0.00981411
												Gm11959	0.0315657	0.00922552
												1700030N03Rik	0.0254487	0.00733138
												5330439K02Rik	0.00925694	0.00374902
												Gm26719	0.00776071	0.0049989
												4933404O12Rik	0.00698287	0.00735612
												Gm17586	0.00221274	0.00166629
												Gm26512	0.00168153	0.00121405
												2010320M18Rik	-0.000874239	0.000935419
												4930488B22Rik	-0.00128798	0.000797416
												Gm26699	-0.00173382	0.000594881
												3300005D01Rik	-0.00260456	0.00141992
												D830026I12Rik	-0.00472192	0.00432466
												A330023F24Rik	-0.00479142	0.00736764
												Gm15704	-0.00485404	0.00258771
												Gm26510	-0.00631307	0.0065964
												4831440E17Rik	-0.0104397	0.00938704
												Gm26799	-0.0106557	0.0065468
												Gm13052	-0.014015	0.00256409
												3110099E03Rik	-0.014015	0.00260055
												RP23-124N16.3	-0.0173776	0.00642862
												A330102I10Rik	-0.0177828	0.00290597
												2210417A02Rik	-0.0208624	0.00645536
												Gm10629	-0.0267778	0.00832922
												2410004I01Rik	-0.0396938	0.00859499

## Sheet: Fig. 7a-d
Fig. 7a									Fig. 7b									Fig. 7c									Fig. 7d
		TRIM55									MYH1-MYH2
	CTRL_pre	CTRL_adip	P1_pre	P1_Adip	P2_pre	P2_Adip				CTRL_pre	CTRL_adip	P1_pre	P1_Adip	P2_pre	P2_Adip				CTRL_pre	CTRL_adip	P1_pre	P1_Adip	P2_pre	P2_Adip				CTRL_pre	CTRL_adip
	1.72	0.314	1.35	0.745	1.94	0.327				0.384	0.166	0.836	1.21	0.325	0.373				0.534	0.231	0.595	0.503	0.269	0.444
	1.93	0.76	1.59	0.878	1.1	1.31				1.17	0.554	0.964	0.266	0.432	0.38				0.34	0.747	0.527	0.275	0.813	0.377				0.205	0.927
	0.838	0.574	0.73	0.202	3.25	0.724				0.272	1.65	0.825	1.27	0.992	1.54				0.339	1.02	0.454	1.59	0.558	0.726				0.411	1.52
	1.31	1.92	0.632	0.623	0.704	1.47				0.683	0.308	2.49	1.5	0.554	0.79				0.435	0.84	0.331	0.442	0.653	1.48				2.48	1.36
	0.442	0.82	1.84	0.729	3.8	1.69				2.21	0.142	0.535	0.285	0.772	0.655				1.33	0.334	0.397	0.417	0.496	0.241				2.33	1.48
	0.611	0.917	0.756	0.116	0.364	0.368				0.828	0.866	0.355	0.282	1.34	0.274				0.472	0.743	0.294	1.22	0.521	1.11				2.99	1.93
	1.58	1.35	1.68	0.828	0.551	0.924				2.34	1.03	0.576	0.483	0.478	0.366				0.988	0.195	0.228	0.268	1.88	1.04				1.51	1.59
	0.527	1.04	1.7	1.22	0.798	0.335				0.457	0.23	1.09	1.66	0.232	0.505				0.453	0.695	1.3	0.352	2.47	0.435				1.9	2.15
	1.24	0.193	0.602	1.97	1.09	0.247				0.371	0.247	0.306	0.206	0.24	1.17				0.178	0.703	0.533	0.551	2.62	0.23				0.657	1.03
	0.546	0.762	1.05	1.36	0.399	0.616				1.32	0.539	0.451	0.332	1.34	0.646				0.271	0.332	1.16	1.63	1.36	1.66				0.888	2.58
	0.613	0.266	0.982	1	0.556	0.729				0.736	0.286	0.78	0.3	1.17	1.98				0.497	0.221	0.232	0.395	1.22	0.329				1.73	2.55
	1.03	1.32	1.43	1.2	1.08	0.85				1.17	0.395	0.919	0.479	1.21	0.454				0.469	1.01	0.286	0.372	0.617	1.09				1.49	1.51
	0.245	0.147	1.26	0.449	1.38	1.17				0.86	0.607	1.51	0.553	0.658	1.88				0.367	0.448	0.241	0.817	0.733	0.295				2.77	1.42
	0.324	0.53	0.843	0.889	1.04	1.85				0.692	1.56	2.75	0.368	0.738	0.503				0.444	0.29	1.36	0.262	0.9	0.379				0.256	1.33
	0.236	0.429	0.523	0.335	0.763	1.65				0.581	0.348	0.524	0.524	0.214	1.33				1.32	0.819	1.56	2.15	0.559	0.37				0.103	1.53
	1.37	1.02	0.663	0.853	1.59	1.6				0.928	0.921	0.17	1.93	0.321	0.494				0.875	2.55	0.856	2.22	0.763	0.889				0.206	1.62
	0.801	0.272	0.67	1.57	0.806	0.268				0.262	0.263	1.12	3.25	0.956	1.17				0.387	0.6	0.236	0.713	1.09	0.393				1.83	0.396
	2.27	0.724	0.309	0.537	1.97	1.6				0.292	0.209	0.408	0.885	1.88	0.837				0.837	0.408	0.313	0.232	0.844	0.769				3	0.61
	0.643	0.244	1.73	1.02	1.15	0.268				0.793	0.251	1.43	0.847	0.566	0.14				0.697	0.559	1	0.397	1.65	1.32				1.16	3.48
	2.42	0.538	0.752	0.74	0.722	1.6				0.626	1.27	0.936	0.493	0.228	0.879				1.79	0.305	0.267	0.605	0.446	2.25				2.07	2.96
	1.33	0.164	1.16	0.632	0.923	0.341				0.318	1.05	1.36	0.314	0.46	0.749				2.03	1.03	0.286	0.393	0.249	0.312				0.327	1.16
	2.45	0.657	0.341	1.12	0.17	0.65				0.685	0.522	0.258	0.267	0.495	0.262				1.36	0.334	0.638	0.859	1.06	0.392				1.07	1.67
	0.167	0.727	1.11	1.44	1.1	1.6				0.334	0.264	0.652	0.308	0.227	1.23				0.946	0.297	0.314	0.745	0.424	0.441				1.94	2.46
	0.913	0.507	0.373	0.628	0.999	0.341				0.518	0.319	2.09	0.571	0.457	0.447				1.38	1.97	2.15	1.54	0.781	1.53				1.09	1.82
	0.208	0.223	1.39	1.53	1.3	0.65				0.709	0.214	2.92	1.2	0.907	2.32				1.02	0.385	0.813	0.637	0.782	0.243				2.23	1.31
	2	0.809	1.61	0.945	0.918	0.225				0.587	0.444	1.14	0.823	1.23	2.2				0.594	0.774	0.222	0.693	0.572	0.408				0.755	0.689
	0.612	0.403	0.842	0.544	0.99	1.43				0.39	0.385	1.2	0.54	2.57	0.303				0.529	0.743	1.37	0.668	2.85	1.3				0.949	1.03
	0.353	0.229	0.884	0.553	0.317	0.23				1.92	1.03	2.41	0.547	0.498	0.492				0.839	0.205	0.28	2.59	0.563	0.457				1.37	0.755
	0.34	0.169	0.778	1.36	0.846	1.05				0.117	0.487	0.75	1.17	1.09	0.706				0.966	0.325	0.781	0.447	1.14	0.279				1.2	0.86
	0.311	0.707	1.19	1.69	0.559	1.18				1.06	0.375	0.488	0.707	0.824	0.478				2.13	0.987	1.15	0.723	0.27	0.389				0.81	0.608
	0.676	0.495	1.77	0.92	0.828	0.971				1.47	0.258	0.802	0.881	0.232	0.372				0.71	0.732	0.771	0.819	1.22	0.503				0.828	0.861
	0.746	0.287	0.328	1.88	1.6	0.327				0.411	0.302	0.479	0.844	1.2	0.486				1.18	0.359	1.17	1.99	1.21	0.377				1.1	0.396
	1.73	1.35	0.658	0.94	2.12	0.747				0.344	1.49	0.781	0.27	1.25	0.593				0.54	0.789	1.08	0.485	0.393	0.234				1.61	0.603
	2.27	0.596	1.1	0.492	0.795	0.384				0.947	0.203	0.559	0.399	0.801	0.481				0.214	0.218	1.77	0.525	0.572	0.625				2.44	1.05
	0.509	1.05	1.08	0.257	0.927	0.894				0.773	0.218	0.371	0.393	0.624	0.726				0.48	0.859	1.48	0.25	0.226	0.781				3.39	1.4
	1.73	0.403	0.878	0.524	0.722	0.297				0.543	0.261	0.697	0.22	1.1	1.07				1.1	0.339	0.515	0.769	0.209	0.391				3.1	1.06
	0.442	0.813	0.19	2.31	0.998	0.286				0.548	0.259	0.435	0.199	0.482	0.856				0.731	0.247	0.949	1.98	0.69	2.17				2.28	1.21
	3.16	0.228	0.856	0.912	0.95	0.697				0.444	1.19	0.376	0.524	0.297	0.424				0.553	1.91	1.1	0.258	0.502	1.36				1.64	0.64
	0.253	0.665	2.98	1.69	1.2	0.584				1.21	2.11	1.3	0.379	0.685	1.32				1.02	1.38	1.07	0.496	0.619	1.48				0.231	1.64
	1.63	0.252	1.17	1.37	0.878	0.893				0.58	0.378	0.617	0.593	1.04	0.253				0.229	0.3	1.18	0.291	0.241	0.249				0.946	0.363
	0.729	0.609	1.2	0.354	0.481	0.862				0.876	0.533	0.754	0.187	1.38	0.498				0.518	0.337	0.562	2.36	0.479	0.833				1.23	1.07
	0.716	1.19	0.299	1.2	0.395	0.235				0.201	0.292	0.662	0.204	0.289	0.588				0.582	0.343	0.635	2.09	1.23	0.536				2.34	1.15
	0.096	0.25	1.06	1.18	0.873	0.58				0.232	0.212	0.392	0.495	0.634	0.244				1.49	0.496	1.29	0.913	0.822	0.387				2.12	2.51
	0.609	1.95	2.6	1.22	1.21	0.89				0.746	0.293	0.903	0.238	0.623	0.434				1.6	0.308	1.72	0.341	0.285	1.1				0.967	1.08
	0.44	0.885	1.79	0.661	0.756	0.824				0.342	0.997	0.401	0.79	0.816	0.73				1.49	1.06	1.09	1.17	1.57	0.267				1.32	1.96
	1.25	0.191	0.955	0.896	0.693	1.17				1.07	0.274	0.132	0.91	0.965	0.581				0.712	1.69	0.902	0.578	1.08	0.803				1.01	0.227
	0.348	0.678	1.35	0.44	0.67	1.2				0.76	0.185	0.198	0.55	0.385	1.15				1.03	2.31	0.635	0.642	0.94	1.27				2.04	1.63
	1.47	0.438	1.82	1.42	0.521	1.17				0.755	0.433	0.59	0.4	1.18	0.836				0.995	0.357	0.343	0.847	1.35	0.304				0.565	0.9
	0.721	0.154	0.908	0.992	0.609	0.323				0.746	1.54	1.21	0.592	2.9	0.454				0.289	0.199	1.11	0.874	0.56	0.297				1.69	2.17
	0.345	0.161	1.82	0.914	0.521	0.9				1.36	0.306	0.698	0.417	1.17	1.54				0.624	0.561	0.598	1.5	0.869	0.231				1.11	1.67
	2.52	1.28	0.337	0.805	0.691	0.861				1.06	0.209	0.248	0.295	0.462	0.597				0.577	0.271	1.17	0.874	0.597	0.589				0.938	3.68
	0.245	0.093	2.11	0.6	0.729	1.63				0.359	1.6	0.173	0.718	0.8	1.01				0.656	0.384	0.732	0.299	1.02	0.638				1.25	1.47
	0.667	0.881	2.06	0.998	0.665	1.02				0.669	0.402	0.472	0.521	0.505	1.03				0.451	0.47	0.622	1.45	1.36	0.344				2.84	1.64
	0.432	0.496	1.03	0.954	1.53	1				0.481	0.376	0.721	0.403	0.75	0.471				0.578	1.39	0.405	0.81	0.303	0.374				1.45	0.626
	0.667	1.54	3.2	1.84	0.679	0.47				0.779	0.315	0.622	0.266	0.554	0.634				0.204	0.404	0.421	0.908	0.823	0.552				1.24	0.916
	0.559	0.234	1.33	1.61	0.693	1.12				1.48	0.286	0.264	0.219	0.737	0.461				0.63	1.26	0.877	0.269	1.07	0.76				1.25	1.9
	2.28	1.27	0.437	0.873	0.573	0.406				0.432	0.429	0.601	0.3	0.7	0.416				0.288	0.191	0.572	0.805	0.953	0.98				2.6	1.46
	0.942	0.264	0.804	1.13	1.3	0.872				1.42	0.329	0.256	0.543	1.03	1.66				0.706	0.337	0.501	0.936	0.639	0.455				1.47	0.738
	1.13	0.716	0.822	1.32	0.849	0.732				0.852	0.249	0.201	0.41	0.892	0.214				0.268	0.189	0.333	0.599	1.18	0.665				1.21	1.1
	1.05	0.217	0.246	0.785	0.617	1.77				0.479	0.345	0.389	0.537	0.494	1.35				0.852	0.249	0.657	0.944	0.492	0.811				1.59	0.853
	1.72	0.726	2.14	0.695	0.77	1.2				0.281	0.37	1.17	0.694	0.544	0.757				2.26	0.447	0.951	0.264	1.05	1.72				2.22	1.52
	0.578	0.757	0.917	0.9	0.456	0.852				0.432	0.235	0.184	0.719	0.638	0.256				0.249	0.691	0.599	0.492	0.923	0.43				2.32	1.55
	0.599	0.411	2	0.879	1.19	0.245				0.392	0.874	1.17	0.253	0.721	0.615				2.46	0.272	0.493	0.188	0.724	0.243				1.7	2.16
	0.745	0.121	0.8	0.869	1.05	0.868				0.459	0.313	0.573	0.435	0.514	1.35				0.675	0.167	0.284	1.05	0.565	0.366				1.15	2.11
	1.17	0.767	0.194	0.979	0.655	0.752				0.592	0.334	0.823	0.31	0.311	0.241				0.554	0.317	0.359	1.12	0.585	0.786				1.83	0.242
	0.885	0.407	1.33	0.652	1.21	0.843				1.59	0.454	0.671	0.428	1.7	0.525				0.575	0.225	0.97	0.546	0.639	1.03				0.995	1.51
	1.37	0.38	1.44	1.15	1.35	1.72				0.53	0.839	0.264	0.289	0.495	0.51				0.402	0.244	1.44	1.24	0.496	0.848				1.25	0.77
	0.274	0.201	1.43	0.368	0.771	0.832				0.764	1.25	0.568	0.304	0.283	0.507				1.12	0.353	0.385	0.733	0.759	0.423				1.05	0.575
	0.435	0.719	0.784	0.7	0.513	0.731				0.963	0.186	0.274	0.511	0.416	0.652				0.531	0.716	1.46	0.549	0.874	0.898				0.425	0.41
	0.785	0.689	0.247	0.82	0.678	0.72				0.259	0.203	0.816	1.82	1.31	0.976				0.502	0.466	0.693	0.565	1.01	0.742				0.847	0.841
	1.14	0.653	0.617	0.655	1.17	0.592				0.974	0.594	0.187	0.564	0.324	0.392				0.391	0.657	0.247	0.428	0.295	1.08				1.03	0.652
	0.716	0.69	0.667	0.748	0.262	0.977				0.259	0.272	0.618	0.306	0.457	0.812				0.847	0.254	0.469	0.656	0.695	0.555				0.374	1.16
	0.957	0.793	1	0.987	1.42	0.63				0.39	0.377	0.358	0.763	0.274	0.411				0.331	1	0.456	0.226	0.633	0.642				0.353	0.715
	0.649	0.365	2.49	0.823	0.233	0.725				0.76	0.752	0.566	0.289	0.487	0.218				0.339	0.265	0.429	0.548	1.18	0.728				1.44	0.291
	0.402	0.46	1.2	0.987	0.819	0.299				0.544	0.36	0.446	0.357	0.294	1.02				0.552	0.365	1.22	0.238	1.53	1.09				3.3	0.429
	0.522	0.216	0.523	0.791	1.28	0.731				0.645	0.307	0.886	0.512	1.37	1.4				0.563	0.294	0.814	0.781	0.338	0.502				1.5	3.4
	0.259	1.15	1.21	0.824	0.884	0.242				1.2	0.951	0.337	0.449	1.23	0.221				0.337	0.206	0.278	1.48	0.731	0.658				1.11	0.611
	0.841	1.42	1.24	0.992	0.36	0.814				0.429	1.27	0.293	2.32	0.612	0.9				0.577	0.469	0.918	0.231	0.635	0.689				2	1.19
	0.222	0.567	0.697	0.986	0.871	0.564				1.13	0.528	1.8	2.01	0.363	0.43				1.55	0.254	0.897	1.18	0.539	0.637				0.591	0.585
	0.531	0.295	0.605	0.485	1.4	0.682				1.87	0.407	0.58	0.796	0.396	0.461				0.745	0.25	1.81	0.587	0.538	0.683				0.969	1.29
	0.216	0.806	0.416	1.19	1.44	0.339				0.245	0.376	0.394	0.445	0.61	0.542				0.758	0.435	0.31	0.438	0.462	0.702				1.18	0.708
	0.408	0.671	2.8	0.985	0.764	1.49				0.467	0.3	1.17	0.528	0.29	0.574				1.06	0.25	0.757	0.269	0.635	1.93				0.773	0.355
	0.24	0.195	0.747	0.655	0.408	0.366				1.11	0.454	1.76	1.56	0.374	0.662				1.54	0.393	0.481	1.06	1.03	0.626				0.98	1.69
	0.348	0.563	0.291	0.298	1.5	0.82				1.29	0.743	0.746	0.628	0.232	0.793				0.449	0.475	0.452	0.689	0.594	0.735				1.57	1.3
	0.395	0.407	0.304	0.97	0.909	1.76				0.653	1.88	0.991	1.21	0.298	0.683				0.558	0.983	0.364	0.733	0.795	0.503				0.869	1.1
	0.353	0.748	1.02	0.722	1.4	1.36				0.801	0.506	1.01	0.581	0.636	0.665				0.372	0.265	0.607	0.32	0.859	0.735				2.07	0.614
	0.706	0.238	1.45	0.679	0.837	2.37				1.01	1.32	1.13	0.235	0.771	0.971				1.01	0.171	1.06	0.392	0.919	0.482				0.515	1.57
	0.604	0.13	2.4	0.724	0.906	1.75				0.582	0.862	0.212	0.39	0.341	0.565				0.719	0.28	0.9	0.405	0.589	1.2				1.44	1.17
	0.886	0.125	0.385	0.667	0.507	0.621				0.85	0.43	0.582	0.273	0.508	0.709				0.218	0.523	1.81	0.213	0.931	0.748				0.945	1.46
	0.505	0.902	0.763	1.59	0.284	0.755				0.582	0.352	0.552	0.814	0.823	0.825				2.1	1.62	0.947	1.87	0.595	0.983				0.76	0.21
	0.923	0.772	0.355	0.559	0.905	0.256				0.721	0.341	0.879	0.802	0.271	0.916				1.83	1.16	0.823	0.77	0.509	0.642				1.1	1.02
	0.245	0.326	2.58	0.934	0.474	0.36				0.253	0.436	0.916	0.609	0.424	0.384				0.242	0.171	0.854	0.834	0.316	0.787				0.872	1.26
	0.385	0.886	0.464	0.359	0.997	0.362				0.54	0.951	0.904	0.402	0.573	1.43				0.602	1.12	0.879	1.2	0.62	0.321				0.718	0.662
	0.404	0.214	0.852	1.07	0.828	0.278				0.367	0.827	1.01	0.276	0.684	0.675				1.49	0.356	0.398	0.885	0.652	0.431				0.68	1.71
	1.28	0.587	1.26	1.6	1.23	0.582				0.236	0.613	0.988	0.332	0.396	1.24				1.06	0.295	0.445	0.228	0.658	0.841				0.847	2.57
	1.32	0.317	0.57	0.765	0.623	1.33				0.998	0.636	0.528	0.341	0.577	0.241				0.726	0.442	0.844	0.6	0.42	0.75				0.677	2.68
	0.76	0.293	0.713	1.24	1.47	0.323				1.38	0.464	0.564	0.287	0.783	0.667				0.599	0.236	0.663	0.245	0.622	0.331				0.634	1.52
	0.503	0.66	0.931	1.29	0.652	0.918				0.786	0.879	0.426	0.791	0.497	0.271				0.337	0.598	0.467	0.221	0.493	0.478				0.88	1.01
	0.524	0.218	0.389	1.27	0.777	0.297				0.756	0.554	0.668	0.652	1.37	0.702				0.364	0.731	0.51	0.327	0.513	0.95				1.14	2.03
	0.729	0.585	0.78	1.36	0.504	0.82				0.368	1.68	3	0.271	0.623	0.48				0.253	0.325	0.304	0.5	0.217	0.341				0.691	1.35
	0.318	0.275	0.719	1.09	1.59	0.191				1.27	0.393	0.303	0.551	0.642	1.03				0.265	0.324	0.462	0.427	0.477	0.413				1.34	2.77
	0.495	0.355	0.495	1.15	0.598	0.881				1.49	0.7	0.589	0.243	0.691	0.849				0.629	0.278	0.673	0.351	0.334	0.878				1.28	1.62
	0.714	0.235	1.31	0.841	1.45	0.827				0.39	0.914	1.5	0.979	0.624	0.917				0.309	0.414	0.737	0.495	0.625	0.569				0.467	0.673
	0.616	0.273	0.442	0.82	1.06	1.64				0.375	0.408	0.256	0.904	0.268	0.241				0.805	0.485	0.558	0.584	0.617	0.673				0.962	1.91
										0.34	0.342	0.607	0.337	0.287	0.885				0.946	0.302	0.249	1.02	0.462	0.672				0.628	1.59

## Sheet: Supp Fig. S1b-c
Supp Fig. S1a																		Supp Fig. S1b
																			Southern blot showing 5'recombination (SexAI)							Southern blot showing 3'recombination (BamHI)
	Targetting vector sequence used for Lox/Lox Tmem120a mouse generation is provied as a separete file in Supelmentary Data
Supp Fig. S1c
	agarose gels with PCR products
	gentyping loxP/loxP								gentyping adip cre

## Sheet: Supp Fig S1d-g
Supp Fig. S1d								Supp Fig. S1e					Supp Fig. S1f					Supp Fig. S1g
	raw and analysed data are available in https://www.ncbi.nlm.nih.gov/geo/query/acc.cgi?acc=GSE147016 and in Supplementary Data S2 https://data.mendeley.com/datasets/8hgntm9x3w/draft?a=5fef1d20-884f-4237-8686-1ecb1c02e47c (version 2)

[truncated: 6 more sheets: Supp Fig. S1h-k, Supp Fig. S2a-j, Supp Fig. S3a-d, Supp Fig. S4a-j, Supp Fig S5a-g, Supp Fig S6a-b]
